# Supplementary material for: Solving an MHC allele–specific bias in the reported immunopeptidome
Source: JCI Insight. 2020 Oct 2;5(19):e141264. doi: 10.1172/jci.insight.141264 (PMC7566711; doi:10.1172/jci.insight.141264)
Supplement: Supplemental Table 1 [file jciinsight-5-141264-s218.xlsx]

## Sheet: OGP_SDC
length	Peptides with modification	Peptides w/o modification	Modification Type(s)	A*0201 rank [%Rank]	A*3001 rank [%Rank]	B*1510 rank [%Rank]	B*1801 rank [%Rank]	C*0304 rank [%Rank]	C*1203 rank [%Rank]	|Log Prob|	Protein Name	Scan Time
8	A.EELFARKF.N	EELFARKF		54.2593	87.9268	9.1403	0.1471	53.8462	52.8836	8.86	>sp|Q00610|CLH1_HUMAN Clathrin heavy chain 1 OS=Homo sapiens GN=CLTC PE=1 SV=5	46.4128
8	L.QELLAEHY.K	QELLAEHY		74.375	79.127	24.9565	0.2319	70	65.9483	8.86	>sp|P62324|BTG1_HUMAN Protein BTG1 OS=Homo sapiens GN=BTG1 PE=1 SV=1	44.9491
8	N.VEHKVETF.S	VEHKVETF		45.3	73.2279	5.7776	0.2424	28.1818	25.3434	8.43	>sp|P62081|RS7_HUMAN 40S ribosomal protein S7 OS=Homo sapiens GN=RPS7 PE=1 SV=1	25.415
8	I.NEVVTREY.T	NEVVTREY		70.625	81.9608	9.6647	0.0447	45	41.8235	8.36	>sp|P62899|RL31_HUMAN 60S ribosomal protein L31 OS=Homo sapiens GN=RPL31 PE=1 SV=1	30.6968
8	L.DELIVQHY.T	DELIVQHY		58.6842	84.3137	16.619	0.0204	65	58.1967	8.29	>sp|Q96A65|EXOC4_HUMAN Exocyst complex component 4 OS=Homo sapiens GN=EXOC4 PE=1 SV=1	48.4439
8	N.DEVAFRKF.K	DEVAFRKF		48.6667	74.8101	11.9286	0.1019	42.3333	47.7288	8.02	>sp|P61247|RS3A_HUMAN 40S ribosomal protein S3a OS=Homo sapiens GN=RPS3A PE=1 SV=2	42.6202
8	A.DEMLSRGF.K	DEMLSRGF		50.9259	83.5294	9.3214	0.1436	48.75	53.3862	7.86	>sp|Q14240|IF4A2_HUMAN Eukaryotic initiation factor 4A-II OS=Homo sapiens GN=EIF4A2 PE=1 SV=2	49.919
8	A.SHAKGIVL.E	SHAKGIVL		42.5833	40.01	0.1111	15.2014	7.0914	8.1227	7.84	>sp|P62266|RS23_HUMAN 40S ribosomal protein S23 OS=Homo sapiens GN=RPS23 PE=1 SV=3	26.9533
8	M.EEIEGFRY.R	EEIEGFRY		44.7	77.6984	9.6618	0.0119	41.8571	41.4608	7.53	>sp|Q9NY93|DDX56_HUMAN Probable ATP-dependent RNA helicase DDX56 OS=Homo sapiens GN=DDX56 PE=1 SV=1	54.8265
8	E.DEVRLLKY.L	DEVRLLKY		65	92.6471	23.0714	0.0816	57.5	43.4419	7.24	>sp|P57740|NU107_HUMAN Nuclear pore complex protein Nup107 OS=Homo sapiens GN=NUP107 PE=1 SV=1	46.5317
8	L.DEYIAIAK.E	DEYIAIAK		52.2222	36.3143	24.087	0.4538	52.6923	57.6639	7.17	>sp|Q9UKL0|RCOR1_HUMAN REST corepressor 1 OS=Homo sapiens GN=RCOR1 PE=1 SV=2	42.689
8	T.EEFKVKLY.K	EEFKVKLY		60	75.7143	11.5084	0.0408	47	39.6746	6.94	>sp|O43719|HTSF1_HUMAN HIV Tat-specific factor 1 OS=Homo sapiens GN=HTATSF1 PE=1 SV=1	50.3487
8	V.NENLVERF.S	NENLVERF		49.5714	93.5294	11.021	0.1386	51.9231	52.9365	6.93	>sp|P31350|RIR2_HUMAN Ribonucleoside-diphosphate reductase subunit M2 OS=Homo sapiens GN=RRM2 PE=1 SV=1	48.8283
8	N.VEKKIDKY.T	VEKKIDKY		69.5	74.1772	17.4348	0.596	56.875	40.1927	6.88	>sp|P40429|RL13A_HUMAN 60S ribosomal protein L13a OS=Homo sapiens GN=RPL13A PE=1 SV=2	16.3697
8	N.YEQIVKAH.Q	YEQIVKAH		88.3333	72.7215	31.7273	0.8122	65	60.6548	6.84	>sp|Q9UH92|MLX_HUMAN Max-like protein X OS=Homo sapiens GN=MLX PE=1 SV=2	24.5092
8	Q.DEEPHPVL.E	DEEPHPVL		42.8333	76.4286	4.7993	0.8227	27.6579	33.0487	6.84	>sp|Q6P3S6|FBX42_HUMAN F-box only protein 42 OS=Homo sapiens GN=FBXO42 PE=1 SV=1	41.1894
8	A.NEVISKLY.A	NEVISKLY		72.5	80.9804	13.1812	0.0859	58.125	51.2698	6.84	>sp|P50990|TCPQ_HUMAN T-complex protein 1 subunit theta OS=Homo sapiens GN=CCT8 PE=1 SV=4	48.0739
8	Y.VVRKPLNK.E	VVRKPLNK		50.5556	0.5201	66.6667	41.3333	48.5	29.0899	6.83	>sp|P62753|RS6_HUMAN 40S ribosomal protein S6 OS=Homo sapiens GN=RPS6 PE=1 SV=1	9.468
8	L.DETTVRKL.Q	DETTVRKL		63.5714	86.3415	8.9979	1.0055	48.5	54.9735	6.82	>sp|Q03111|ENL_HUMAN Protein ENL OS=Homo sapiens GN=MLLT1 PE=1 SV=2	25.2803
8	H.IEVEVRKF.L	IEVEVRKF		38.2353	81.0784	6.8307	0.1412	26.8889	25.7306	6.79	>sp|Q9H8H0|NOL11_HUMAN Nucleolar protein 11 OS=Homo sapiens GN=NOL11 PE=1 SV=1	41.6319
8	M.EHSKPVVL.S	EHSKPVVL		55	74.2405	0.3677	5.7785	17.4093	21.8911	6.76	>sp|Q8WXH0|SYNE2_HUMAN Nesprin-2 OS=Homo sapiens GN=SYNE2 PE=1 SV=3	24.4494
8	Y.DEHEGPAL.Y	DEHEGPAL		39.6667	76.6667	2.6613	0.3605	25.0192	30.3	6.65	>sp|P49721|PSB2_HUMAN Proteasome subunit beta type-2 OS=Homo sapiens GN=PSMB2 PE=1 SV=1	31.2183
8	E.YHKLARKL.K	YHKLARKL		64.2857	59.104	1.3967	17.3871	17.1767	14.505	6.61	>sp|O14777|NDC80_HUMAN Kinetochore protein NDC80 homolog OS=Homo sapiens GN=NDC80 PE=1 SV=1	16.5385
8	L.HHSVGTEL.L	HHSVGTEL		50.3704	49.2456	0.0631	15.5417	7.6722	10.495	6.57	>sp|P78527|PRKDC_HUMAN DNA-dependent protein kinase catalytic subunit OS=Homo sapiens GN=PRKDC PE=1 SV=3	20.9069
8	V.DERPTEQY.S	DERPTEQY		63.9286	71.5823	20.0682	0.1383	41	52.0899	6.54	>sp|P17980|PRS6A_HUMAN 26S proteasome regulatory subunit 6A OS=Homo sapiens GN=PSMC3 PE=1 SV=3	28.1613
8	R.EHAEALLL.A	EHAEALLL		43.2	83.1373	0.6152	7.3665	25.5	26.8537	6.53	>sp|P36956|SRBP1_HUMAN Sterol regulatory element-binding protein 1 OS=Homo sapiens GN=SREBF1 PE=1 SV=2	51.8264
8	T.TEVKSVEM[+15.995].H	TEVKSVEM	M[+16]	49.2857	64.7388	3.7865	0.4463	19.35	23.7162	6.52	>sp|Q05639|EF1A2_HUMAN Elongation factor 1-alpha 2 OS=Homo sapiens GN=EEF1A2 PE=1 SV=1	19.9817
8	K.QHTKAIEL.L	QHTKAIEL		53.5185	69.7115	0.6939	24.375	23.1304	19.4056	6.51	>sp|O76094|SRP72_HUMAN Signal recognition particle subunit SRP72 OS=Homo sapiens GN=SRP72 PE=1 SV=3	26.6547
8	I.LMEHIHKL.K	LMEHIHKL		1.3357	53.0603	11.6008	23.0833	9.1339	9.3176	6.46	>sp|P84098|RL19_HUMAN 60S ribosomal protein L19 OS=Homo sapiens GN=RPL19 PE=1 SV=1	39.4984
8	I.HEPEPHIL.L	HEPEPHIL		34.9615	57.6879	1.9626	1.2692	20.3802	26.3747	6.44	>sp|P61024|CKS1_HUMAN Cyclin-dependent kinases regulatory subunit 1 OS=Homo sapiens GN=CKS1B PE=1 SV=1	41.8891
8	K.DEVRTLTY.R	DEVRTLTY		63.2143	78.6508	12.9524	0.0345	42.5	34.3381	6.39	>sp|Q9NR22|ANM8_HUMAN Protein arginine N-methyltransferase 8 OS=Homo sapiens GN=PRMT8 PE=1 SV=2	42.92
8	A.YEDLSQKY.K	YEDLSQKY		46.125	72.4051	6.9009	0.0778	28.9394	21.3837	6.37	>sp|P49454|CENPF_HUMAN Centromere protein F OS=Homo sapiens GN=CENPF PE=1 SV=2	37.1451
8	N.TEEVFRPY.A	TEEVFRPY		65	68.9423	18.8095	0.1778	38.9	32.9261	6.32	>sp|P78527|PRKDC_HUMAN DNA-dependent protein kinase catalytic subunit OS=Homo sapiens GN=PRKDC PE=1 SV=3	46.81
8	L.SHSHSPTL.C	SHSHSPTL		50.3704	34.7875	0.3481	21.6531	9.1782	11.0734	6.31	>sp|P33076|C2TA_HUMAN MHC class II transactivator OS=Homo sapiens GN=CIITA PE=1 SV=3	16.2131
8	L.AHLRAAVL.Y	AHLRAAVL		58.1579	55.8381	1.1483	21.4082	12.9544	13.539	6.26	>sp|Q9BZE4|NOG1_HUMAN Nucleolar GTP-binding protein 1 OS=Homo sapiens GN=GTPBP4 PE=1 SV=3	30.5853
8	D.DEYKVTAF.P	DEYKVTAF		43.5	57.052	1.8351	0.0097	16.608	17.4759	6.26	>sp|Q8N766|EMC1_HUMAN ER membrane protein complex subunit 1 OS=Homo sapiens GN=EMC1 PE=1 SV=1	51.0193
8	G.SHIKGLLI.N	SHIKGLLI		44.8	45.875	1.1543	19.0448	16.94	19.4536	6.25	>sp|P11388|TOP2A_HUMAN DNA topoisomerase 2-alpha OS=Homo sapiens GN=TOP2A PE=1 SV=3	44.3458
8	E.NELELTKM.D	NELELTKM		40.5	80.9804	5.4188	0.1719	28.4848	36.75	6.19	>sp|P49454|CENPF_HUMAN Centromere protein F OS=Homo sapiens GN=CENPF PE=1 SV=2	48.3804
8	F.FHIQAQKL.G	FHIQAQKL		42.5833	75.873	0.1695	10.8214	8.9731	10.8803	6.11	>sp|Q9NRL2-2|BAZ1A_HUMAN Isoform 2 of Bromodomain adjacent to zinc finger domain protein 1A OS=Homo sapiens GN=BAZ1A	39.2256
8	E.IERPFETY.K	IERPFETY		45.9	34.8625	8.659	0.1166	24.9683	20.7511	6.08	>sp|P46013|KI67_HUMAN Proliferation marker protein Ki-67 OS=Homo sapiens GN=MKI67 PE=1 SV=2	47.0036
8	Q.LEHLQSKY.I	LEHLQSKY		68	72.9747	19.3333	0.3615	48.5	45.1765	6.07	>sp|Q9BWJ5|SF3B5_HUMAN Splicing factor 3B subunit 5 OS=Homo sapiens GN=SF3B5 PE=1 SV=1	27.8936
8	D.EEFTVARL.Y	EEFTVARL		43.9	72.0886	3.2444	0.2826	22.6506	33.5177	6.04	>sp|P33176|KINH_HUMAN Kinesin-1 heavy chain OS=Homo sapiens GN=KIF5B PE=1 SV=1	54.4868
8	T.HEVEVQYY.N	HEVEVQYY		42.0833	61.6045	7.6769	0.0155	33.4444	18.0554	6.01	>sp|Q9P246|STIM2_HUMAN Stromal interaction molecule 2 OS=Homo sapiens GN=STIM2 PE=1 SV=2	40.8556
8	A.YHFQASHL.P	YHFQASHL		36.4211	55	0.0481	8.3606	5.3049	7.2925	6.01	>sp|Q8TF42|UBS3B_HUMAN Ubiquitin-associated and SH3 domain-containing protein B OS=Homo sapiens GN=UBASH3B PE=1 SV=2	37.561
8	R.HEEKVAAY.D	HEEKVAAY		58.6842	58.9884	9.0791	0.0765	28.1515	21.4619	5.97	>sp|P35579|MYH9_HUMAN Myosin-9 OS=Homo sapiens GN=MYH9 PE=1 SV=4	20.3095
8	E.DETIVVGM[+15.995].T	DETIVVGM	M[+16]	48.3333	91.4706	9.6794	0.2605	44.6667	50.6614	5.94	>sp|Q8TED0|UTP15_HUMAN U3 small nucleolar RNA-associated protein 15 homolog OS=Homo sapiens GN=UTP15 PE=1 SV=3	44.6718
8	S.HYTTPMVL.Q	HYTTPMVL		35.1818	28.279	1.0895	16.2	4.1305	4.6136	5.92	>sp|P46379-3|BAG6_HUMAN Isoform 3 of Large proline-rich protein BAG6 OS=Homo sapiens GN=BAG6	50.7096
8	E.VERVITIM[+15.995].Q	VERVITIM	M[+16]	45.9	43.6795	4.8083	0.6533	20.1405	18.798	5.9	>sp|P62269|RS18_HUMAN 40S ribosomal protein S18 OS=Homo sapiens GN=RPS18 PE=1 SV=3	41.3121
8	D.EEGKGAVY.S	EEGKGAVY		70.625	80.1961	20.5	0.2048	49.6667	52.5132	5.88	>sp|P20618|PSB1_HUMAN Proteasome subunit beta type-1 OS=Homo sapiens GN=PSMB1 PE=1 SV=2	21.063
8	R.QHGPVVEL.N	QHGPVVEL		19.6868	52.0043	0.3497	16.3917	9.4098	12.0982	5.85	>sp|O95714|HERC2_HUMAN E3 ubiquitin-protein ligase HERC2 OS=Homo sapiens GN=HERC2 PE=1 SV=2	41.5059
8	M.SHSGQPKL.S	SHSGQPKL		54.6296	47.2	0.9148	29.9412	18.475	23.5112	5.83	>sp|O14686|KMT2D_HUMAN Histone-lysine N-methyltransferase 2D OS=Homo sapiens GN=KMT2D PE=1 SV=2	15.6652
8	G.EEWKGYVV.R	EEWKGYVV		36.8421	80.1961	6.4046	0.3336	38.2	49.102	5.81	>sp|P62753|RS6_HUMAN 40S ribosomal protein S6 OS=Homo sapiens GN=RPS6 PE=1 SV=1	52.7954
8	T.QHAVGIVV.N	QHAVGIVV		34.2692	63.1343	0.9829	19.2985	20.9339	25.601	5.81	>sp|P46778|RL21_HUMAN 60S ribosomal protein L21 OS=Homo sapiens GN=RPL21 PE=1 SV=2	39.8354
8	N.YAFLHRTL.K	YAFLHRTL		15.985	24.1347	1.7328	7.8434	0.2975	0.2862	5.75	>sp|Q8IUX4|ABC3F_HUMAN DNA dC->dU-editing enzyme APOBEC-3F OS=Homo sapiens GN=APOBEC3F PE=1 SV=3	47.0075
8	S.DEFKVVVV.Q	DEFKVVVV		38.1176	66.5385	3.6719	0.1955	25.5962	35.5053	5.74	>sp|Q9Y678|COPG1_HUMAN Coatomer subunit gamma-1 OS=Homo sapiens GN=COPG1 PE=1 SV=1	60.3621
8	F.HHHPSTAL.H	HHHPSTAL		55.2632	37.8661	0.0365	11.2625	6.397	8.1373	5.74	>sp|Q9P2D1|CHD7_HUMAN Chromodomain-helicase-DNA-binding protein 7 OS=Homo sapiens GN=CHD7 PE=1 SV=3	12.7493
8	L.VEAQATHF.Q	VEAQATHF		46.875	73.5443	7.4123	0.3256	28.4848	27.0089	5.73	>sp|Q15027|ACAP1_HUMAN Arf-GAP with coiled-coil, ANK repeat and PH domain-containing protein 1 OS=Homo sapiens GN=ACAP1 PE=1 SV=1	30.2711
8	F.HESLSHEL.K	HESLSHEL		45.5	76.0317	1.7027	0.8565	23.1884	32.5525	5.65	>sp|Q8IZV5|RDH10_HUMAN Retinol dehydrogenase 10 OS=Homo sapiens GN=RDH10 PE=1 SV=1	27.3665
8	D.NERSIPSM[+15.995].V	NERSIPSM	M[+16]	55.5263	43.2821	3.1665	0.3266	20.3306	26.1242	5.65	>sp|P11388|TOP2A_HUMAN DNA topoisomerase 2-alpha OS=Homo sapiens GN=TOP2A PE=1 SV=3	22.5434
8	V.HYGHSNQL.R	HYGHSNQL		42.1667	29.1702	1.4186	25.3571	8.6712	6.6272	5.64	>sp|Q99447|PCY2_HUMAN Ethanolamine-phosphate cytidylyltransferase OS=Homo sapiens GN=PCYT2 PE=1 SV=1	17.5856
8	S.HEGKVASY.K	HEGKVASY		60.3571	61.4925	12.0899	0.1371	33.3889	23.9198	5.64	>sp|Q04446|GLGB_HUMAN 1,4-alpha-glucan-branching enzyme OS=Homo sapiens GN=GBE1 PE=1 SV=3	15.5756
8	G.HHIVSIEV.Q	HHIVSIEV		41	61.3806	0.5911	15.1389	16.136	20.5282	5.61	>sp|Q9BRA0|LSMD1_HUMAN N-alpha-acetyltransferase 38, NatC auxiliary subunit OS=Homo sapiens GN=NAA38 PE=1 SV=1	40.0205
8	R.DEELAKSM[+15.995].A	DEELAKSM	M[+16]	58.6842	94.1176	13.8054	0.6867	50.3846	48.0962	5.61	>sp|Q5VV17|OTUD1_HUMAN OTU domain-containing protein 1 OS=Homo sapiens GN=OTUD1 PE=1 SV=1	19.4087
8	I.THLLGVAL.T	THLLGVAL		41.8333	60.2612	0.119	10.5817	11.5553	11.3918	5.61	>sp|Q15021|CND1_HUMAN Condensin complex subunit 1 OS=Homo sapiens GN=NCAPD2 PE=1 SV=3	59.8283
8	M.DHVIAKEL.E	DHVIAKEL		62.1429	90.2941	0.9345	9.1509	33.5	31.3523	5.6	>sp|Q15311|RBP1_HUMAN RalA-binding protein 1 OS=Homo sapiens GN=RALBP1 PE=1 SV=3	31.2319
8	F.M[+15.995]EQVIFKY.L	MEQVIFKY	M[+16]	43.2	56.4162	13.0604	0.0663	40.4444	24.2424	5.59	>sp|P61158|ARP3_HUMAN Actin-related protein 3 OS=Homo sapiens GN=ACTR3 PE=1 SV=3	52.7777
8	S.HHSLASSL.R	HHSLASSL		67.5	57.1098	0.1572	17.3656	13.5407	14.5121	5.57	>sp|Q92997|DVL3_HUMAN Segment polarity protein dishevelled homolog DVL-3 OS=Homo sapiens GN=DVL3 PE=1 SV=2	25.2545
8	Y.VHSKGLKL.G	VHSKGLKL		53.7037	53.5345	1.4847	29.8235	13.7098	13.4684	5.57	>sp|P06280|AGAL_HUMAN Alpha-galactosidase A OS=Homo sapiens GN=GLA PE=1 SV=1	18.8722
8	T.DHGGSAVL.I	DHGGSAVL		56.5789	88.6585	1.5487	16.2167	25.4038	41.549	5.54	>sp|Q9Y385|UB2J1_HUMAN Ubiquitin-conjugating enzyme E2 J1 OS=Homo sapiens GN=UBE2J1 PE=1 SV=2	25.1201
8	M.FHIRAVIL.R	FHIRAVIL		37.6667	75.5556	0.365	14.8	9.7801	12.2518	5.54	>sp|P20036|DPA1_HUMAN HLA class II histocompatibility antigen, DP alpha 1 chain OS=Homo sapiens GN=HLA-DPA1 PE=1 SV=1	57.1641
8	F.AEM[+15.995]YVAKF.A	AEMYVAKF	M[+16]	32.931	69.8077	6.1237	0.1677	20.1818	23.0315	5.53	>sp|P13639|EF2_HUMAN Elongation factor 2 OS=Homo sapiens GN=EEF2 PE=1 SV=4	42.335
8	R.EEGRVFVY.I	EEGRVFVY		66	83.7255	17.3043	0.0749	54.6154	45.9265	5.48	>sp|P13612|ITA4_HUMAN Integrin alpha-4 OS=Homo sapiens GN=ITGA4 PE=1 SV=3	47.0113
8	F.DEHINVAF.S	DEHINVAF		43.2	71.2658	4.0749	0.0367	29.2333	38.3285	5.47	>sp|Q86UX7|URP2_HUMAN Fermitin family homolog 3 OS=Homo sapiens GN=FERMT3 PE=1 SV=1	55.3826
8	S.EHGPNPIL.G	EHGPNPIL		49.8571	78.0159	0.9877	5.9605	28.0606	37.8903	5.39	>sp|Q8WUI4-5|HDAC7_HUMAN Isoform 5 of Histone deacetylase 7 OS=Homo sapiens GN=HDAC7	37.8408
8	E.HEGPALYY.M	HEGPALYY		54.0741	40.87	10.75	0.1172	31.1818	19.602	5.34	>sp|P49721|PSB2_HUMAN Proteasome subunit beta type-2 OS=Homo sapiens GN=PSMB2 PE=1 SV=1	44.7466
8	E.THIKGFTL.N	THIKGFTL		39.9333	40.46	0.0742	8.5615	9.9878	9.7981	5.34	>sp|P42704|LPPRC_HUMAN Leucine-rich PPR motif-containing protein, mitochondrial OS=Homo sapiens GN=LRPPRC PE=1 SV=3	43.7095
8	K.EEHEVAVL.G	EEHEVAVL		40.5714	83.7255	2.2464	0.2782	19.2429	32.3658	5.33	>sp|Q01628|IFM3_HUMAN Interferon-induced transmembrane protein 3 OS=Homo sapiens GN=IFITM3 PE=1 SV=2	38.7674
8	R.EHYVAVQL.L	EHYVAVQL		44.2	76.746	0.2632	2.8224	16.384	16.8713	5.32	>sp|Q99996|AKAP9_HUMAN A-kinase anchor protein 9 OS=Homo sapiens GN=AKAP9 PE=1 SV=3	49.466
8	L.EEIYAPKL.Q	EEIYAPKL		45	82.0588	3.5671	0.3894	30.8519	39.8333	5.31	>sp|O96020|CCNE2_HUMAN G1/S-specific cyclin-E2 OS=Homo sapiens GN=CCNE2 PE=1 SV=1	51.2967
8	L.DESRSTQY.M	DESRSTQY		76	85.7317	25.0455	0.2685	59.375	55.9836	5.28	>sp|Q9Y230|RUVB2_HUMAN RuvB-like 2 OS=Homo sapiens GN=RUVBL2 PE=1 SV=3	19.763
8	L.DEHHSVNF.H	DEHHSVNF		48.8333	76.4286	9.5324	0.1983	36.1667	45.25	5.27	>sp|Q5UIP0|RIF1_HUMAN Telomere-associated protein RIF1 OS=Homo sapiens GN=RIF1 PE=1 SV=2	28.3202
8	K.DENFILKH.D	DENFILKH		88.3333	96.8571	43.3333	0.7853	75	78.2143	5.26	>sp|P30414|NKTR_HUMAN NK-tumor recognition protein OS=Homo sapiens GN=NKTR PE=1 SV=2	40.8639
8	Y.DETEARKY.V	DETEARKY		73.75	95.2857	23.1786	0.1905	67.5	66.4655	5.26	>sp|O43709|BUD23_HUMAN Probable 18S rRNA (guanine-N(7))-methyltransferase OS=Homo sapiens GN=BUD23 PE=1 SV=2	18.4042
8	L.DEM[+15.995]IFVAK.E	DEMIFVAK	M[+16]	57.8947	38.8696	25.9091	0.5238	55.625	59.3033	5.24	>sp|Q99707|METH_HUMAN Methionine synthase OS=Homo sapiens GN=MTR PE=1 SV=2	41.0629
8	E.NELKFHYM.V	NELKFHYM		40.9286	61.3433	5.3791	0.252	27.9737	35.1368	5.23	>sp|Q9UL33|TPC2L_HUMAN Trafficking protein particle complex subunit 2-like protein OS=Homo sapiens GN=TRAPPC2L PE=1 SV=1	46.0392
8	F.MEQVIFKY.L	MEQVIFKY		43.2	56.4162	13.0604	0.0663	40.4444	24.2424	5.23	>sp|P61158|ARP3_HUMAN Actin-related protein 3 OS=Homo sapiens GN=ACTR3 PE=1 SV=3	58.0932
8	D.LERKVESL.Q	LERKVESL		41	51.444	5.0463	1.4857	21.42	26.497	5.2	>sp|P08670|VIME_HUMAN Vimentin OS=Homo sapiens GN=VIM PE=1 SV=4	27.0911
8	L.SHIKGLIL.E	SHIKGLIL		44.8	48.082	0.2137	13.5561	10.3445	11.6709	5.18	>sp|Q9HB65|ELL3_HUMAN RNA polymerase II elongation factor ELL3 OS=Homo sapiens GN=ELL3 PE=1 SV=2	44.3458
8	R.DEFNLQKM[+15.995].M	DEFNLQKM	M[+16]	43.7	79.5238	6.2328	0.1128	31.1818	30.4281	5.18	>sp|Q8N766|EMC1_HUMAN ER membrane protein complex subunit 1 OS=Homo sapiens GN=EMC1 PE=1 SV=1	39.6703
8	S.MESVMVKY.D	MESVMVKY		46	61.7537	11.4832	0.0742	34	22.4164	5.18	>sp|P24928|RPB1_HUMAN DNA-directed RNA polymerase II subunit RPB1 OS=Homo sapiens GN=POLR2A PE=1 SV=2	46.5536
8	T.HEDAVAAM[+15.995].S	HEDAVAAM	M[+16]	33.4074	60.2985	1.0024	0.198	12.3255	19.3516	5.15	>sp|P31943|HNRH1_HUMAN Heterogeneous nuclear ribonucleoprotein H OS=Homo sapiens GN=HNRNPH1 PE=1 SV=4	14.3854
8	E.NELKFHYM[+15.995].V	NELKFHYM	M[+16]	40.9286	61.3433	5.3791	0.252	27.9737	35.1368	5.13	>sp|Q9UL33|TPC2L_HUMAN Trafficking protein particle complex subunit 2-like protein OS=Homo sapiens GN=TRAPPC2L PE=1 SV=1	38.1374
8	Q.THTTPVLL.A	THTTPVLL		40.2857	47.2	0.5128	23.2222	14.3735	15.1987	5.12	>sp|Q13200|PSMD2_HUMAN 26S proteasome non-ATPase regulatory subunit 2 OS=Homo sapiens GN=PSMD2 PE=1 SV=3	43.6987
8	A.M[+15.995]HGFSVTL.L	MHGFSVTL	M[+16]	9.6419	38.313	0.2304	15.5556	5.8595	6.9768	5.11	>sp|Q9BT22|ALG1_HUMAN Chitobiosyldiphosphodolichol beta-mannosyltransferase OS=Homo sapiens GN=ALG1 PE=1 SV=2	53.1604
8	G.THYRAYLL.K	THYRAYLL		43.1	46.5538	0.7608	13.6402	14.14	15.0674	5.09	>sp|Q9BZ67|FRMD8_HUMAN FERM domain-containing protein 8 OS=Homo sapiens GN=FRMD8 PE=1 SV=1	42.8554
8	S.TELLIRKL.P	TELLIRKL		44.9	78.3333	3.2685	0.6579	22.8916	37.7097	5.09	>sp|Q71DI3|H32_HUMAN Histone H3.2 OS=Homo sapiens GN=HIST2H3A PE=1 SV=3	47.0765
8	S.DEM[+15.995]NVKVL.D	DEMNVKVL	M[+16]	42.5833	81.4706	3.2895	0.279	28.7879	32.7315	5.07	>sp|P60660-2|MYL6_HUMAN Isoform Smooth muscle of Myosin light polypeptide 6 OS=Homo sapiens GN=MYL6	37.4449
8	I.DEVRTGTY.R	DEVRTGTY		71.875	85.9756	15.45	0.0949	45.6	50.1587	5.06	>sp|P68363|TBA1B_HUMAN Tubulin alpha-1B chain OS=Homo sapiens GN=TUBA1B PE=1 SV=1	27.1266
8	M.EEM[+15.995]EFQRF.V	EEMEFQRF	M[+16]	37.5556	74.3671	9.0536	0.0692	34.1333	36.3415	5.04	>sp|Q9NRF9|DPOE3_HUMAN DNA polymerase epsilon subunit 3 OS=Homo sapiens GN=POLE3 PE=1 SV=1	44.3117
8	A.AHALPTTL.G	AHALPTTL		32.6207	39.6019	0.1462	16.4333	4.5987	5.9126	5.04	>sp|Q8NBJ5|GT251_HUMAN Procollagen galactosyltransferase 1 OS=Homo sapiens GN=COLGALT1 PE=1 SV=1	41.513
8	M.EEMEFQRF.V	EEMEFQRF		37.5556	74.3671	9.0536	0.0692	34.1333	36.3415	5.03	>sp|Q9NRF9|DPOE3_HUMAN DNA polymerase epsilon subunit 3 OS=Homo sapiens GN=POLE3 PE=1 SV=1	54.8239
8	L.HQYTGSAL.K	HQYTGSAL		15.596	21.5249	0.1122	3.7767	1.743	2.5316	5.03	>sp|Q8IWV8|UBR2_HUMAN E3 ubiquitin-protein ligase UBR2 OS=Homo sapiens GN=UBR2 PE=1 SV=1	27.9067
8	R.NEITGHTY.K	NEITGHTY		50	62.2761	4.5204	0.009	33.7778	28.125	5.03	>sp|Q6IQ26|DEN5A_HUMAN DENN domain-containing protein 5A OS=Homo sapiens GN=DENND5A PE=1 SV=2	30.3886
8	-.MHIKSIIL.E	MHIKSIIL		39.5333	52.9957	0.1844	12.561	9.7858	10.4923	5.03	>sp|O95347|SMC2_HUMAN Structural maintenance of chromosomes protein 2 OS=Homo sapiens GN=SMC2 PE=1 SV=2	51.1022
8	L.NEDFSFHY.A	NEDFSFHY		49.8571	66.5385	7.7323	0.0948	49	42.9101	5.02	>sp|P49770|EI2BB_HUMAN Translation initiation factor eIF-2B subunit beta OS=Homo sapiens GN=EIF2B2 PE=1 SV=3	57.5028
8	L.DEVELIHF.E	DEVELIHF		37.1667	81.8627	9.8382	0.037	40.2222	41.2647	5.01	>sp|Q9Y5B9|SP16H_HUMAN FACT complex subunit SPT16 OS=Homo sapiens GN=SUPT16H PE=1 SV=1	70.7192
8	S.DEMNVKVL.D	DEMNVKVL		42.5833	81.4706	3.2895	0.279	28.7879	32.7315	5.01	>sp|P60660-2|MYL6_HUMAN Isoform Smooth muscle of Myosin light polypeptide 6 OS=Homo sapiens GN=MYL6	50.1556
8	S.HYTTPM[+15.995]VL.Q	HYTTPMVL	M[+16]	35.1818	28.279	1.0895	16.2	4.1305	4.6136	5.01	>sp|P46379-3|BAG6_HUMAN Isoform 3 of Large proline-rich protein BAG6 OS=Homo sapiens GN=BAG6	44.0005
8	S.NEHGSYRY.T	NEHGSYRY		60.3571	74.6835	11.6345	0.089	51.1538	49.9388	4.95	>sp|P49815|TSC2_HUMAN Tuberin OS=Homo sapiens GN=TSC2 PE=1 SV=2	19.6867
8	T.FHFQAPTM.A	FHFQAPTM		32.5517	48.459	0.038	4.1181	3.4861	4.0959	4.91	>sp|Q9UH99|SUN2_HUMAN SUN domain-containing protein 2 OS=Homo sapiens GN=SUN2 PE=1 SV=3	58.6956
8	I.HHNWPSLL.R	HHNWPSLL		46	49.3158	0.2405	16.9333	10.6264	13.2892	4.91	>sp|P11388|TOP2A_HUMAN DNA topoisomerase 2-alpha OS=Homo sapiens GN=TOP2A PE=1 SV=3	51.9254
8	R.YADRVKEL.S	YADRVKEL		16.471	56.4162	4.419	18.8462	1.4412	2.3753	4.9	>sp|Q99661|KIF2C_HUMAN Kinesin-like protein KIF2C OS=Homo sapiens GN=KIF2C PE=1 SV=2	29.9954
8	K.QETEVELY.N	QETEVELY		64.2857	87.1951	19.6863	0.1856	62	51.4021	4.9	>sp|P51149|RAB7A_HUMAN Ras-related protein Rab-7a OS=Homo sapiens GN=RAB7A PE=1 SV=1	52.528
8	A.HHFPGPLL.V	HHFPGPLL		26.4915	25.0556	0.0148	5.08	3.7976	4.6766	4.89	>sp|Q9NVI1|FANCI_HUMAN Fanconi anemia group I protein OS=Homo sapiens GN=FANCI PE=1 SV=4	48.2932
8	L.NEVM[+15.995]VEHF.F	NEVMVEHF	M[+16]	48.6667	90.5882	12.7513	0.1024	48.5	50.6878	4.89	>sp|Q9H871|RMD5A_HUMAN Protein RMD5 homolog A OS=Homo sapiens GN=RMND5A PE=1 SV=1	40.5328
8	W.DEKAVDKL.K	DEKAVDKL		63.5714	86.0976	13.1611	1.0467	53.8462	60.8929	4.85	>sp|Q14683|SMC1A_HUMAN Structural maintenance of chromosomes protein 1A OS=Homo sapiens GN=SMC1A PE=1 SV=2	26.0728
8	A.DDRVVVEY.H	DDRVVVEY		63.2143	68.2212	27.1333	0.5103	43.8333	36.3171	4.84	>sp|Q53F19|NCBP3_HUMAN Nuclear cap-binding protein subunit 3 OS=Homo sapiens GN=NCBP3 PE=1 SV=2	45.6199
8	M.TEAQIHVF.E	TEAQIHVF		42.0833	67.4038	3.7661	0.0639	23.3623	21.9281	4.77	>sp|Q96NL6|SCLT1_HUMAN Sodium channel and clathrin linker 1 OS=Homo sapiens GN=SCLT1 PE=1 SV=2	48.6855
8	Y.DDFPHVGY.D	DDFPHVGY		56.3158	65.0481	20.8864	0.2744	42.5	31.7295	4.77	>sp|Q14137|BOP1_HUMAN Ribosome biogenesis protein BOP1 OS=Homo sapiens GN=BOP1 PE=1 SV=2	54.1183
8	Y.HHGYSYIL.G	HHGYSYIL		47.5	62.4254	0.5917	27.0455	21.53	20.619	4.74	>sp|P54849|EMP1_HUMAN Epithelial membrane protein 1 OS=Homo sapiens GN=EMP1 PE=1 SV=3	42.148
8	D.M[+15.995]ETKIKNY.K	METKIKNY	M[+16]	69	70.5063	14.525	0.2495	45.8	38.4891	4.72	>sp|P14854|CX6B1_HUMAN Cytochrome c oxidase subunit 6B1 OS=Homo sapiens GN=COX6B1 PE=1 SV=2	20.1177
8	R.EEAIAVTM[+15.995].R	EEAIAVTM	M[+16]	39.9333	77.6984	3.0309	0.1026	21.67	30.1313	4.7	>sp|O95071|UBR5_HUMAN E3 ubiquitin-protein ligase UBR5 OS=Homo sapiens GN=UBR5 PE=1 SV=2	37.3596
8	L.DENRVPDL.A	DENRVPDL		63.9286	89.8781	14.5833	1.4726	49.3333	60.9524	4.69	>sp|Q13619|CUL4A_HUMAN Cullin-4A OS=Homo sapiens GN=CUL4A PE=1 SV=3	43.3204
8	K.HEAEVTNY.K	HEAEVTNY		49.7143	62.2761	5.8802	0.0335	26.3111	22.3614	4.68	>sp|Q99996|AKAP9_HUMAN A-kinase anchor protein 9 OS=Homo sapiens GN=AKAP9 PE=1 SV=3	26.507
8	A.FEHIVTQF.S	FEHIVTQF		26.8136	72.4684	3.0578	0.0648	14.8821	13.3908	4.67	>sp|P43490|NAMPT_HUMAN Nicotinamide phosphoribosyltransferase OS=Homo sapiens GN=NAMPT PE=1 SV=1	55.2717
8	A.AHHAGPEL.Q	AHHAGPEL		47.75	41.4167	0.3247	21.7143	9.6576	10.9584	4.66	>sp|Q9Y6M7|S4A7_HUMAN Sodium bicarbonate cotransporter 3 OS=Homo sapiens GN=SLC4A7 PE=1 SV=2	19.3498
8	K.YHHVGKLL.K	YHHVGKLL		44.7	61.0821	0.2239	13.9019	10.1664	10.2768	4.65	>sp|O00264|PGRC1_HUMAN Membrane-associated progesterone receptor component 1 OS=Homo sapiens GN=PGRMC1 PE=1 SV=3	27.6527
8	R.SHGTEKAL.T	SHGTEKAL		70.625	81.1765	1.4373	39.3333	28	29.942	4.6	>sp|Q9BTE6-3|AASD1_HUMAN Isoform 3 of Alanyl-tRNA editing protein Aarsd1 OS=Homo sapiens GN=AARSD1	8.7192
8	V.DEVHAVGL.Y	DEVHAVGL		45.1	87.6829	6.457	0.5255	40.2222	39.746	4.59	>sp|P13196|HEM1_HUMAN 5-aminolevulinate synthase, nonspecific, mitochondrial OS=Homo sapiens GN=ALAS1 PE=1 SV=2	43.89
8	R.DEFNLQKM.M	DEFNLQKM		43.7	79.5238	6.2328	0.1128	31.1818	30.4281	4.58	>sp|Q8N766|EMC1_HUMAN ER membrane protein complex subunit 1 OS=Homo sapiens GN=EMC1 PE=1 SV=1	54.27
8	T.YERLVAQF.P	YERLVAQF		38.2353	53.319	4.0886	0.1149	17.8093	14.6352	4.58	>sp|Q12996|CSTF3_HUMAN Cleavage stimulation factor subunit 3 OS=Homo sapiens GN=CSTF3 PE=1 SV=1	53.3103
8	S.M[+15.995]ESVMVKY.D	MESVMVKY	M[+16]	46	61.7537	11.4832	0.0742	34	22.4164	4.58	>sp|P24928|RPB1_HUMAN DNA-directed RNA polymerase II subunit RPB1 OS=Homo sapiens GN=POLR2A PE=1 SV=2	40.6337
8	D.EELKSHVY.K	EELKSHVY		71.875	80.8824	15.97	0.0658	54.2308	51.8783	4.58	>sp|O14795|UN13B_HUMAN Protein unc-13 homolog B OS=Homo sapiens GN=UNC13B PE=1 SV=2	26.8635
8	T.FHFQAPTM[+15.995].A	FHFQAPTM	M[+16]	32.5517	48.459	0.038	4.1181	3.4861	4.0959	4.57	>sp|Q9UH99|SUN2_HUMAN SUN domain-containing protein 2 OS=Homo sapiens GN=SUN2 PE=1 SV=3	46.6335
8	A.RHVVAVVL.G	RHVVAVVL		45.3	39.5556	0.4963	15.5069	11.2632	10.9155	4.55	>sp|Q9BT22|ALG1_HUMAN Chitobiosyldiphosphodolichol beta-mannosyltransferase OS=Homo sapiens GN=ALG1 PE=1 SV=2	37.5068
8	F.DEEMAVKY.I	DEEMAVKY		60.7143	89.8781	22.4545	0.0834	56.25	57.5	4.52	>sp|Q96GX5|GWL_HUMAN Serine/threonine-protein kinase greatwall OS=Homo sapiens GN=MASTL PE=1 SV=1	41.1719
8	L.AHTAGVVL.T	AHTAGVVL		44	45.7639	0.2611	19.7015	5.4655	9.8331	4.51	>sp|Q12788|TBL3_HUMAN Transducin beta-like protein 3 OS=Homo sapiens GN=TBL3 PE=1 SV=2	33.4093
8	R.HQGPARAL.R	HQGPARAL		33.963	35.7821	0.6234	9.588	6.1993	8.3675	4.5	>sp|Q6ZNJ1-2|NBEL2_HUMAN Isoform 2 of Neurobeachin-like protein 2 OS=Homo sapiens GN=NBEAL2	17.502
8	N.EEGFVRLY.N	EEGFVRLY		63.5714	87.3171	16.2738	0.109	58.125	47.8475	4.45	>sp|Q9NZJ0|DTL_HUMAN Denticleless protein homolog OS=Homo sapiens GN=DTL PE=1 SV=3	57.6008
8	L.DEWKAIQN.K	DEWKAIQN		78	89.6341	48	0.7773	80	86.25	4.44	>sp|Q8NC51|PAIRB_HUMAN Plasminogen activator inhibitor 1 RNA-binding protein OS=Homo sapiens GN=SERBP1 PE=1 SV=2	38.8793
8	V.LEQLIVAH.F	LEQLIVAH		81	81.6667	41.75	1.3104	75	68.3621	4.44	>sp|P78527|PRKDC_HUMAN DNA-dependent protein kinase catalytic subunit OS=Homo sapiens GN=PRKDC PE=1 SV=3	44.5556
8	K.DENEIEKL.K	DENEIEKL		44.8	83.9216	8.9247	0.5754	45.2	51.5344	4.43	>sp|Q14683|SMC1A_HUMAN Structural maintenance of chromosomes protein 1A OS=Homo sapiens GN=SMC1A PE=1 SV=2	44.2395
8	T.VHNQASVL.A	VHNQASVL		57.1053	59.711	0.3588	20.6964	10.5082	14.0482	4.42	>sp|Q86Z02-2|HIPK1_HUMAN Isoform 2 of Homeodomain-interacting protein kinase 1 OS=Homo sapiens GN=HIPK1	26.9097
8	E.NEILTVHY.L	NEILTVHY		54.4444	68.3654	10.8	0.0099	45	42.1236	4.42	>sp|Q7Z2K6|ERMP1_HUMAN Endoplasmic reticulum metallopeptidase 1 OS=Homo sapiens GN=ERMP1 PE=1 SV=2	52.5431
8	E.EEQIAYAM[+15.995].Q	EEQIAYAM	M[+16]	48	83.2353	6.2689	0.1245	37.0833	40.3761	4.41	>sp|P55036|PSMD4_HUMAN 26S proteasome non-ATPase regulatory subunit 4 OS=Homo sapiens GN=PSMD4 PE=1 SV=1	38.0683
8	D.TEFPNFKY.R	TEFPNFKY		37.1111	40.76	5.9677	0.0206	24.5873	17.7014	4.41	>sp|P27694|RFA1_HUMAN Replication protein A 70 kDa DNA-binding subunit OS=Homo sapiens GN=RPA1 PE=1 SV=2	59.2607
8	Y.SHGPIAVL.A	SHGPIAVL		30.9722	41.8021	0.1873	17.2688	5.561	7.9707	4.38	>sp|Q14004|CDK13_HUMAN Cyclin-dependent kinase 13 OS=Homo sapiens GN=CDK13 PE=1 SV=2	45.2991
8	G.NDVEAYEY.L	NDVEAYEY		62.8571	77.9365	24.5217	0.4556	54.2308	45.1471	4.37	>sp|Q9Y5A7-2|NUB1_HUMAN Isoform 2 of NEDD8 ultimate buster 1 OS=Homo sapiens GN=NUB1	46.8233
8	E.EEQIAYAM.Q	EEQIAYAM		48	83.2353	6.2689	0.1245	37.0833	40.3761	4.35	>sp|P55036|PSMD4_HUMAN 26S proteasome non-ATPase regulatory subunit 4 OS=Homo sapiens GN=PSMD4 PE=1 SV=1	52.4888
8	L.SEERVWEY.P	SEERVWEY		41.0833	50.8405	20.5909	0.1129	41	25.2391	4.34	>sp|Q9P253|VPS18_HUMAN Vacuolar protein sorting-associated protein 18 homolog OS=Homo sapiens GN=VPS18 PE=1 SV=2	48.0511
8	F.TEDQTAEF.K	TEDQTAEF		41.1667	77.1429	6.0086	0.3972	26.2889	30.3312	4.34	>sp|P60660-2|MYL6_HUMAN Isoform Smooth muscle of Myosin light polypeptide 6 OS=Homo sapiens GN=MYL6	37.2783
8	L.SHM[+15.995]LSAKL.E	SHMLSAKL	M[+16]	52.7778	57.0809	0.4313	16.025	13.7599	16.4166	4.34	>sp|P53618|COPB_HUMAN Coatomer subunit beta OS=Homo sapiens GN=COPB1 PE=1 SV=3	26.3771
8	K.HEMVVYEA.A	HEMVVYEA		42.5833	49.8947	8.9833	0.7393	39.3333	58.2377	4.29	>sp|Q9Y678|COPG1_HUMAN Coatomer subunit gamma-1 OS=Homo sapiens GN=COPG1 PE=1 SV=1	38.707
8	L.QEITSVTF.K	QEITSVTF		38.8235	67.3558	3.2197	0.0764	22.5422	24.5167	4.27	>sp|Q92835|SHIP1_HUMAN Phosphatidylinositol 3,4,5-trisphosphate 5-phosphatase 1 OS=Homo sapiens GN=INPP5D PE=1 SV=2	59.9981
8	D.HHIQGQGL.S	HHIQGQGL		54.0741	59.4798	0.0788	14.3562	16.564	14.4055	4.26	>sp|Q9UJU6|DBNL_HUMAN Drebrin-like protein OS=Homo sapiens GN=DBNL PE=1 SV=1	18.5123
8	G.DEDTVTGF.L	DEDTVTGF		43.7	91.9118	9.0842	0.229	44.1667	47.2712	4.26	>sp|Q16864|VATF_HUMAN V-type proton ATPase subunit F OS=Homo sapiens GN=ATP6V1F PE=1 SV=2	52.1562
8	A.DEM[+15.995]LSRGF.K	DEMLSRGF	M[+16]	50.9259	83.5294	9.3214	0.1436	48.75	53.3862	4.26	>sp|Q14240|IF4A2_HUMAN Eukaryotic initiation factor 4A-II OS=Homo sapiens GN=EIF4A2 PE=1 SV=2	40.468
8	A.FQHVGQTL.G	FQHVGQTL		10.6481	43.6538	0.2671	4.793	1.7383	2.4895	4.24	>sp|Q9NU22|MDN1_HUMAN Midasin OS=Homo sapiens GN=MDN1 PE=1 SV=2	36.7695
8	D.SELKFNEY.W	SELKFNEY		49.2857	51.444	12.7249	0.0945	37.5833	32.8872	4.24	>sp|Q99584|S10AD_HUMAN Protein S100-A13 OS=Homo sapiens GN=S100A13 PE=1 SV=1	47.8726
8	F.DEQRTATI.M	DEQRTATI		68.5	78.5714	16.9405	1.9051	43.6667	46.4762	4.24	>sp|Q96GD4|AURKB_HUMAN Aurora kinase B OS=Homo sapiens GN=AURKB PE=1 SV=3	25.5385
8	K.DHYEATAM[+15.995].H	DHYEATAM	M[+16]	46	73.4177	0.1808	2.6331	12.577	14.6509	4.23	>sp|O75832|PSD10_HUMAN 26S proteasome non-ATPase regulatory subunit 10 OS=Homo sapiens GN=PSMD10 PE=1 SV=1	19.9625
8	A.SEVTSTVY.N	SEVTSTVY		57.8947	49.807	7.3083	0.1131	31.8182	25.0034	4.22	>sp|Q13433|S39A6_HUMAN Zinc transporter ZIP6 OS=Homo sapiens GN=SLC39A6 PE=1 SV=3	38.8208
8	N.HFDRSVVL.N	HFDRSVVL		22.4434	34.4625	0.7551	13.4206	3.7282	4.1044	4.22	>sp|A2VDJ0|T131L_HUMAN Transmembrane protein 131-like OS=Homo sapiens GN=TMEM131L PE=1 SV=2	39.24
8	F.HEIITIGY.R	HEIITIGY		42.4167	55.9538	6.5134	0.0216	30.1111	19.9901	4.21	>sp|Q92903|CDS1_HUMAN Phosphatidate cytidylyltransferase 1 OS=Homo sapiens GN=CDS1 PE=2 SV=2	54.7805
8	G.YAEVGRVL.L	YAEVGRVL		19.9945	52.4353	2.5466	10.2157	0.6741	1.5035	4.21	>sp|Q8IWZ3|ANKH1_HUMAN Ankyrin repeat and KH domain-containing protein 1 OS=Homo sapiens GN=ANKHD1 PE=1 SV=1	44.1765
8	L.NEKVAQLY.A	NEKVAQLY		74.375	63.1343	13.953	0.1165	60	49.4286	4.2	>sp|Q16850|CP51A_HUMAN Lanosterol 14-alpha demethylase OS=Homo sapiens GN=CYP51A1 PE=1 SV=3	37.0366
8	I.DEVKNVYF.K	DEVKNVYF		45.6	81.4706	9.9029	0.0933	34.2	40.789	4.19	>sp|P06400|RB_HUMAN Retinoblastoma-associated protein OS=Homo sapiens GN=RB1 PE=1 SV=2	51.1781
8	-.M[+15.995]HIKSIIL.E	MHIKSIIL	M[+16]	39.5333	52.9957	0.1844	12.561	9.7858	10.4923	4.19	>sp|O95347|SMC2_HUMAN Structural maintenance of chromosomes protein 2 OS=Homo sapiens GN=SMC2 PE=1 SV=2	41.2378
8	E.MHVPSVAL.R	MHVPSVAL		22.5849	39.8241	0.0181	8.3787	3.6659	5.6325	4.17	>sp|O00329|PK3CD_HUMAN Phosphatidylinositol 4,5-bisphosphate 3-kinase catalytic subunit delta isoform OS=Homo sapiens GN=PIK3CD PE=1 SV=2	55.9458
8	R.DEKKM[+15.995]EKL.K	DEKKMEKL	M[+16]	71.875	83.5294	16.619	1.9782	47	54.7619	4.15	>sp|Q9Y490|TLN1_HUMAN Talin-1 OS=Homo sapiens GN=TLN1 PE=1 SV=3	8.6655
8	L.HEATVRLM.A	HEATVRLM		51.1111	61.7164	2.4369	0.3746	20.843	25.2357	4.13	>sp|Q12772|SRBP2_HUMAN Sterol regulatory element-binding protein 2 OS=Homo sapiens GN=SREBF2 PE=1 SV=2	31.2421
8	F.EHAVGYAL.L	EHAVGYAL		42.5833	74.557	0.1148	1.1214	19.25	18.6385	4.13	>sp|O00567|NOP56_HUMAN Nucleolar protein 56 OS=Homo sapiens GN=NOP56 PE=1 SV=4	39.5256
8	H.IHHLGNQL.Q	IHHLGNQL		46.125	58.3237	0.4464	21.4286	14.1179	13.3773	4.12	>sp|Q92994|TF3B_HUMAN Transcription factor IIIB 90 kDa subunit OS=Homo sapiens GN=BRF1 PE=1 SV=1	26.1022
8	D.SENPTSVF.S	SENPTSVF		38.9412	45.5139	2.2267	0.1876	15.8585	16.2245	4.1	>sp|Q96BU1|S1PBP_HUMAN S100P-binding protein OS=Homo sapiens GN=S100PBP PE=1 SV=1	51.0102
8	E.QHHTQPVL.E	QHHTQPVL		58.4211	68.2692	0.5085	20.8929	19.9286	27.76	4.09	>sp|Q14789|GOGB1_HUMAN Golgin subfamily B member 1 OS=Homo sapiens GN=GOLGB1 PE=1 SV=2	20.396
8	V.TEGIVSTF.N	TEGIVSTF		40.7857	70.7595	5.9878	0.1375	21.05	19.5563	4.08	>sp|Q8NEY1|NAV1_HUMAN Neuron navigator 1 OS=Homo sapiens GN=NAV1 PE=1 SV=2	57.1417
8	D.NEVSSATF.Q	NEVSSATF		46.375	82.0588	3.1013	0.0969	27.5789	36.2073	4.08	>sp|Q16236|NF2L2_HUMAN Nuclear factor erythroid 2-related factor 2 OS=Homo sapiens GN=NFE2L2 PE=1 SV=3	41.7414
8	S.LENGAHAY.N	LENGAHAY		52.963	51.444	7.6523	0.0804	32.05	20.9209	4.08	>sp|P26358|DNMT1_HUMAN DNA (cytosine-5)-methyltransferase 1 OS=Homo sapiens GN=DNMT1 PE=1 SV=2	23.2152
8	K.NELKHVKY.C	NELKHVKY		70	79.6825	13.0738	0.0841	55	50.1587	4.07	>sp|Q13485|SMAD4_HUMAN Mothers against decapentaplegic homolog 4 OS=Homo sapiens GN=SMAD4 PE=1 SV=1	22.0738
8	K.HERIIDKY.E	HERIIDKY		65	59.9133	11.9118	0.149	36.3333	38.2336	4.04	>sp|Q8WTT2|NOC3L_HUMAN Nucleolar complex protein 3 homolog OS=Homo sapiens GN=NOC3L PE=1 SV=1	25.3008
8	S.HFASSHAL.I	HFASSHAL		35.9545	25.2513	0.5224	13.4159	4.9944	6.8334	4.04	>sp|P78527|PRKDC_HUMAN DNA-dependent protein kinase catalytic subunit OS=Homo sapiens GN=PRKDC PE=1 SV=3	23.9291
8	D.DEAAAVAL.S	DEAAAVAL		39.0667	72.1519	2.9531	0.2424	27.2105	36.3659	4.04	>sp|P13010|XRCC5_HUMAN X-ray repair cross-complementing protein 5 OS=Homo sapiens GN=XRCC5 PE=1 SV=3	48.8195
8	F.EEIRAEVF.R	EEIRAEVF		54.4444	84.5098	10.28	0.146	41.4286	47.0508	4.03	>sp|O60566|BUB1B_HUMAN Mitotic checkpoint serine/threonine-protein kinase BUB1 beta OS=Homo sapiens GN=BUB1B PE=1 SV=3	49.1482
8	C.DEINLPDM[+15.995].D	DEINLPDM	M[+16]	47.375	84.3137	11.1765	0.382	42.8333	32.5019	4.01	>sp|Q14204|DYHC1_HUMAN Cytoplasmic dynein 1 heavy chain 1 OS=Homo sapiens GN=DYNC1H1 PE=1 SV=5	53.1581
8	H.NENM[+15.995]VAKV.D	NENMVAKV	M[+16]	50.5556	85.2439	13.4832	1.4567	36.3333	55.5328	4.01	>sp|P62906|RL10A_HUMAN 60S ribosomal protein L10a OS=Homo sapiens GN=RPL10A PE=1 SV=2	21.6263
8	N.REWEFQKY.G	REWEFQKY		32.7931	48.9344	12.7778	0.1245	27.1579	26.9679	4.01	>sp|P62877|RBX1_HUMAN E3 ubiquitin-protein ligase RBX1 OS=Homo sapiens GN=RBX1 PE=1 SV=1	45.4357
8	S.NEQGSYVV.A	NEQGSYVV		50.1852	80.3922	10.7433	1.2392	44.1667	56.3115	3.98	>sp|Q16531|DDB1_HUMAN DNA damage-binding protein 1 OS=Homo sapiens GN=DDB1 PE=1 SV=1	37.7613
8	C.DEVKAHLL.A	DEVKAHLL		48.6667	82.451	5.9362	0.381	40.1111	40.6881	3.97	>sp|P34897|GLYM_HUMAN Serine hydroxymethyltransferase, mitochondrial OS=Homo sapiens GN=SHMT2 PE=1 SV=3	37.1393
8	D.DEIRLKIV.G	DEIRLKIV		65	74.1139	18.0794	1.1645	53.4615	59.4262	3.96	>sp|P62487|RPB7_HUMAN DNA-directed RNA polymerase II subunit RPB7 OS=Homo sapiens GN=POLR2G PE=1 SV=1	50.9839
8	V.QHGPQVRL.Q	QHGPQVRL		35.9091	54.5905	1.3849	29.8824	20.2479	24.9346	3.95	>sp|Q96T68|SETB2_HUMAN Histone-lysine N-methyltransferase SETDB2 OS=Homo sapiens GN=SETDB2 PE=1 SV=2	28.1988
8	V.EESIAHHY.N	EESIAHHY		71.875	83.3333	18.9206	0.105	55.625	54.3651	3.92	>sp|Q99807|COQ7_HUMAN 5-demethoxyubiquinone hydroxylase, mitochondrial OS=Homo sapiens GN=COQ7 PE=1 SV=3	22.7204
8	S.LEQVFSKY.G	LEQVFSKY		54.0741	63.9179	22.0303	0.2435	43.8333	33.6681	3.92	>sp|Q14011|CIRBP_HUMAN Cold-inducible RNA-binding protein OS=Homo sapiens GN=CIRBP PE=1 SV=1	47.9104
8	C.SEIKHEAF.K	SEIKHEAF		45.1	69.0865	3.5802	0.1806	18.4312	27.3422	3.91	>sp|Q96Q15-2|SMG1_HUMAN Isoform 2 of Serine/threonine-protein kinase SMG1 OS=Homo sapiens GN=SMG1	25.6522
8	L.HHGGGTVL.P	HHGGGTVL		50.9259	53.2974	0.0913	20.2143	7.1075	10.8703	3.91	>sp|Q7Z2Z1|TICRR_HUMAN Treslin OS=Homo sapiens GN=TICRR PE=1 SV=2	13.0705
8	L.HEATVRLM[+15.995].A	HEATVRLM	M[+16]	51.1111	61.7164	2.4369	0.3746	20.843	25.2357	3.9	>sp|Q12772|SRBP2_HUMAN Sterol regulatory element-binding protein 2 OS=Homo sapiens GN=SREBF2 PE=1 SV=2	22.483
8	V.NHVISPLL.D	NHVISPLL		44.3	71.7722	0.2887	12.8676	20.314	22.2447	3.89	>sp|O14977|AZIN1_HUMAN Antizyme inhibitor 1 OS=Homo sapiens GN=AZIN1 PE=1 SV=2	52.2572
8	A.MHAQSAEL.Q	MHAQSAEL		29.65	60.597	0.1525	18.5641	8.5108	11.6997	3.87	>sp|P54259|ATN1_HUMAN Atrophin-1 OS=Homo sapiens GN=ATN1 PE=1 SV=3	27.1877
8	E.DEIRGYKL.H	DEIRGYKL		47.625	76.6667	5.0752	0.3323	34.2	37.7097	3.87	>sp|O43719|HTSF1_HUMAN HIV Tat-specific factor 1 OS=Homo sapiens GN=HTATSF1 PE=1 SV=1	40.8662
8	K.EEIPTHSF.S	EEIPTHSF		38.3529	58.4682	2.6849	0.0229	23.4348	19.9285	3.85	>sp|Q86UB9|TM135_HUMAN Transmembrane protein 135 OS=Homo sapiens GN=TMEM135 PE=2 SV=2	43.0304
8	M.DEM[+15.995]KVLVL.S	DEMKVLVL	M[+16]	35.2273	73.4177	2.2014	0.1368	22.2892	23.7175	3.85	>sp|Q01082|SPTB2_HUMAN Spectrin beta chain, non-erythrocytic 1 OS=Homo sapiens GN=SPTBN1 PE=1 SV=2	52.5091
8	R.EEMKFHEF.V	EEMKFHEF		42.1667	72.5949	5.7884	0.0543	28.7576	31.4164	3.83	>sp|Q9NWT6|HIF1N_HUMAN Hypoxia-inducible factor 1-alpha inhibitor OS=Homo sapiens GN=HIF1AN PE=1 SV=2	44.3401
8	A.EELQVANY.G	EELQVANY		67.5	85.2439	14.9083	0.0417	52.3077	49.3878	3.82	>sp|P13674|P4HA1_HUMAN Prolyl 4-hydroxylase subunit alpha-1 OS=Homo sapiens GN=P4HA1 PE=1 SV=2	50.4909
8	K.YQHTGAVL.D	YQHTGAVL		12.5207	38.6696	0.1841	5.5931	1.6976	3.2019	3.82	>sp|O43684|BUB3_HUMAN Mitotic checkpoint protein BUB3 OS=Homo sapiens GN=BUB3 PE=1 SV=1	31.2333
8	T.YHTAASTL.G	YHTAASTL		45.5	58.4104	0.0644	16.6833	4.9362	7.501	3.81	>sp|Q9H944|MED20_HUMAN Mediator of RNA polymerase II transcription subunit 20 OS=Homo sapiens GN=MED20 PE=1 SV=1	28.2444
8	K.QEVIITKF.I	QEVIITKF		37.4444	81.4706	7.9462	0.0868	32.5	36.0793	3.78	>sp|Q14527|HLTF_HUMAN Helicase-like transcription factor OS=Homo sapiens GN=HLTF PE=1 SV=2	53.6642
8	D.EEIHATGF.N	EEIHATGF		46.125	85.8537	7.9985	0.1624	39.5556	40.9358	3.77	>sp|P55786|PSA_HUMAN Puromycin-sensitive aminopeptidase OS=Homo sapiens GN=NPEPPS PE=1 SV=2	39.7251
8	L.HEFPVEQM.T	HEFPVEQM		32.2414	49.5614	1.5515	0.0842	13.1545	14.7272	3.75	>sp|Q9NQG7-4|HPS4_HUMAN Isoform 4 of Hermansky-Pudlak syndrome 4 protein OS=Homo sapiens GN=HPS4	46.2
8	L.SHITQLVL.S	SHITQLVL		44.3	56.5607	0.1379	14.2438	9.5258	13.9951	3.74	>sp|Q15404|RSU1_HUMAN Ras suppressor protein 1 OS=Homo sapiens GN=RSU1 PE=1 SV=3	53.0196
8	L.NEFLTREL.A	NEFLTREL		43	71.2658	1.3148	0.2362	19.7857	29.2551	3.72	>sp|P23396|RS3_HUMAN 40S ribosomal protein S3 OS=Homo sapiens GN=RPS3 PE=1 SV=2	53.7164
8	L.DENNVSSY.L	DENNVSSY		62.1429	81.1765	9.8676	0.0572	39.4444	42.0787	3.71	>sp|P78527|PRKDC_HUMAN DNA-dependent protein kinase catalytic subunit OS=Homo sapiens GN=PRKDC PE=1 SV=3	31.368
8	L.DEHNIQNY.E	DEHNIQNY		58.4211	86.0976	12.9101	0.0811	49	50.8466	3.69	>sp|Q9H7F0|AT133_HUMAN Probable cation-transporting ATPase 13A3 OS=Homo sapiens GN=ATP13A3 PE=1 SV=4	31.0952
8	L.SHHPSFTL.Q	SHHPSFTL		38.2353	29.0128	0.0832	11.0236	6.2962	8.7365	3.69	>sp|Q969W8|ZN566_HUMAN Zinc finger protein 566 OS=Homo sapiens GN=ZNF566 PE=2 SV=1	37.2655
8	L.NEAIM[+15.995]HQY.P	NEAIMHQY	M[+16]	58.6842	71.6456	10.5567	0.0321	45.6	36.3598	3.69	>sp|Q6SJ93|F111B_HUMAN Protein FAM111B OS=Homo sapiens GN=FAM111B PE=1 SV=1	27.2072
8	D.VEAIFSKY.G	VEAIFSKY		52.4074	58.8728	12.8995	0.1241	33.8333	25.2694	3.69	>sp|P07910|HNRPC_HUMAN Heterogeneous nuclear ribonucleoproteins C1/C2 OS=Homo sapiens GN=HNRNPC PE=1 SV=4	51.1449
8	L.DESYIEKF.T	DESYIEKF		51.8519	95.7143	16.1429	0.1859	58.125	57.7049	3.68	>sp|Q96QU8|XPO6_HUMAN Exportin-6 OS=Homo sapiens GN=XPO6 PE=1 SV=1	54.3051
8	T.YHNGDKYL.A	YHNGDKYL		43.6	68.0769	0.3372	17.6452	10.84	15.6443	3.68	>sp|Q16531|DDB1_HUMAN DNA damage-binding protein 1 OS=Homo sapiens GN=DDB1 PE=1 SV=1	26.6976
8	A.DEGQTVFY.T	DEGQTVFY		69	81.8627	25.4545	0.1323	64	56.9672	3.66	>sp|Q9P1U0|RPA12_HUMAN DNA-directed RNA polymerase I subunit RPA12 OS=Homo sapiens GN=ZNRD1 PE=2 SV=1	55.7548
8	D.EEIIVKAM.S	EEIIVKAM		51.4815	75.9524	3.9021	0.1073	28.3333	32.5681	3.6	>sp|P86790|CCZ1B_HUMAN Vacuolar fusion protein CCZ1 homolog B OS=Homo sapiens GN=CCZ1B PE=1 SV=1	46.6106
8	L.SEGRTFEM[+15.995].S	SEGRTFEM	M[+16]	39.7333	59.5665	7.9369	1.6883	26.8667	20.8957	3.6	>sp|O75369|FLNB_HUMAN Filamin-B OS=Homo sapiens GN=FLNB PE=1 SV=2	23.1206
8	F.NHHSAM[+15.995]VL.A	NHHSAMVL	M[+16]	61.4286	73.5443	0.1654	12.1429	15.8554	21.1152	3.57	>sp|P32780|TF2H1_HUMAN General transcription factor IIH subunit 1 OS=Homo sapiens GN=GTF2H1 PE=1 SV=1	17.5109
8	M.LEKSFYQF.Q	LEKSFYQF		44.3	59.104	12.9101	0.2934	35.6667	34.0571	3.55	>sp|P42285|SK2L2_HUMAN Superkiller viralicidic activity 2-like 2 OS=Homo sapiens GN=SKIV2L2 PE=1 SV=3	57.1113
8	K.EEHPWVDY.T	EEHPWVDY		66	87.439	19.3529	0.1041	42.6667	43.4535	3.54	>sp|Q14232|EI2BA_HUMAN Translation initiation factor eIF-2B subunit alpha OS=Homo sapiens GN=EIF2B1 PE=1 SV=1	51.4941
8	L.LERAVEAL.Q	LERAVEAL		31.2059	57.9769	4.0912	0.9687	21.06	28.6224	3.54	>sp|O60566|BUB1B_HUMAN Mitotic checkpoint serine/threonine-protein kinase BUB1 beta OS=Homo sapiens GN=BUB1B PE=1 SV=3	39.4017
8	K.TEALTQAF.R	TEALTQAF		48.1667	76.8254	4.5451	0.0936	26.2222	26.8176	3.53	>sp|Q9Y230|RUVB2_HUMAN RuvB-like 2 OS=Homo sapiens GN=RUVBL2 PE=1 SV=3	55.6976
8	R.DEHIQVQL.Q	DEHIQVQL		45.3	79.127	4.2699	0.3587	33.2778	43.2442	3.53	>sp|O60287|NPA1P_HUMAN Nucleolar pre-ribosomal-associated protein 1 OS=Homo sapiens GN=URB1 PE=1 SV=4	52.5186
8	L.HEGPTNQL.D	HEGPTNQL		42.9167	61.194	2.5202	1.5733	19.6357	32.6187	3.52	>sp|Q15723-2|ELF2_HUMAN Isoform 2 of ETS-related transcription factor Elf-2 OS=Homo sapiens GN=ELF2	24.4086
8	H.HHHHAVGL.N	HHHHAVGL		64.6429	50.0647	0.296	20.0714	16.204	13.7489	3.52	>sp|O00257|CBX4_HUMAN E3 SUMO-protein ligase CBX4 OS=Homo sapiens GN=CBX4 PE=1 SV=3	10.8464
8	G.FHSVGHEL.A	FHSVGHEL		25.0435	62.6866	0.055	13.243	4.7611	7.6064	3.51	>sp|Q8IVF5|TIAM2_HUMAN T-lymphoma invasion and metastasis-inducing protein 2 OS=Homo sapiens GN=TIAM2 PE=2 SV=4	29.7838
8	K.LEHTAQTY.S	LEHTAQTY		60.7143	57.1965	9.4107	0.1117	34.8	29.6435	3.5	>sp|O95071|UBR5_HUMAN E3 ubiquitin-protein ligase UBR5 OS=Homo sapiens GN=UBR5 PE=1 SV=2	24.2992
8	K.NENNSHAF.M	NENNSHAF		42.3333	79.0476	2.9113	0.1225	32.9	33.9867	3.47	>sp|Q29RF7|PDS5A_HUMAN Sister chromatid cohesion protein PDS5 homolog A OS=Homo sapiens GN=PDS5A PE=1 SV=1	19.3841
8	S.NEFIITQH.P	NEFIITQH		78	70.1899	28.2857	0.4363	56.25	66.2069	3.47	>sp|P23471|PTPRZ_HUMAN Receptor-type tyrosine-protein phosphatase zeta OS=Homo sapiens GN=PTPRZ1 PE=1 SV=4	44.5185
8	E.DDVSAVEF.R	DDVSAVEF		43.2	88.0488	20.7273	0.7605	36.1667	40.7431	3.43	>sp|Q5JPE7|NOMO2_HUMAN Nodal modulator 2 OS=Homo sapiens GN=NOMO2 PE=1 SV=1	60.251
8	D.EEVEM[+15.995]TRM[+15.995].A	EEVEMTRM	M[+16]*2	48.5	80.9804	8.0018	0.2956	36.1667	36.8293	3.43	>sp|Q10713-2|MPPA_HUMAN Isoform 2 of Mitochondrial-processing peptidase subunit alpha OS=Homo sapiens GN=PMPCA	17.3975
8	V.NEIFFDRY.P	NEIFFDRY		58.6842	86.0976	14.0333	0.0494	50.3846	43.1628	3.41	>sp|P33991|MCM4_HUMAN DNA replication licensing factor MCM4 OS=Homo sapiens GN=MCM4 PE=1 SV=5	60.448
8	S.GEIRATAF.N	GEIRATAF		41.8333	67.1154	4.5109	0.2843	19.9929	25.3013	3.41	>sp|P27694|RFA1_HUMAN Replication protein A 70 kDa DNA-binding subunit OS=Homo sapiens GN=RPA1 PE=1 SV=2	39.3692
8	A.DEAELQRL.V	DEAELQRL		44.5	79.3651	8.1763	0.6624	47	48.5385	3.39	>sp|Q9Y5J9|TIM8B_HUMAN Mitochondrial import inner membrane translocase subunit Tim8 B OS=Homo sapiens GN=TIMM8B PE=1 SV=1	44.348
8	E.EHAPSIVF.I	EHAPSIVF		45.8	70.443	0.2078	0.7255	15.5938	15.3526	3.38	>sp|P62191|PRS4_HUMAN 26S proteasome regulatory subunit 4 OS=Homo sapiens GN=PSMC1 PE=1 SV=1	52.3707
8	L.EEFRASEL.L	EEFRASEL		55	73.3544	3.3927	0.4825	23.1014	31.5801	3.37	>sp|O60306|AQR_HUMAN Intron-binding protein aquarius OS=Homo sapiens GN=AQR PE=1 SV=4	44.1832
8	F.VEYEVPEA.A	VEYEVPEA		24.2078	41.2292	8.7908	0.8401	28.9394	43.3721	3.36	>sp|Q9UHX1|PUF60_HUMAN Poly(U)-binding-splicing factor PUF60 OS=Homo sapiens GN=PUF60 PE=1 SV=1	49.5838
8	R.MHLRQYEL.L	MHLRQYEL		33.4074	60.4851	0.9456	22.0238	19.0643	16.4307	3.36	>sp|Q5JWF2|GNAS1_HUMAN Guanine nucleotide-binding protein G(s) subunit alpha isoforms XLas OS=Homo sapiens GN=GNAS PE=1 SV=2	43.7695
8	A.DEDEAQAF.R	DEDEAQAF		34.6538	91.0294	7.4273	0.2257	35.4667	33.2743	3.36	>sp|P42768|WASP_HUMAN Wiskott-Aldrich syndrome protein OS=Homo sapiens GN=WAS PE=1 SV=4	42.6482
8	-.M[+15.995]QHRGFLL.L	MQHRGFLL	M[+16]	18.3991	16.8714	1.866	9.3521	6.9284	6.9365	3.35	>sp|P21741|MK_HUMAN Midkine OS=Homo sapiens GN=MDK PE=1 SV=1	39.5551
8	N.DEATVSVL.G	DEATVSVL		48.5	80.7843	3.8396	0.3621	28.3636	41.2451	3.32	>sp|O60566|BUB1B_HUMAN Mitotic checkpoint serine/threonine-protein kinase BUB1 beta OS=Homo sapiens GN=BUB1B PE=1 SV=3	54.0834
8	L.EESTAFRY.L	EESTAFRY		74.375	84.6078	16.8571	0.1286	60	57.9508	3.29	>sp|Q9UJX2|CDC23_HUMAN Cell division cycle protein 23 homolog OS=Homo sapiens GN=CDC23 PE=1 SV=3	39.5345
8	E.EEVETFAF.Q	EEVETFAF		42.75	81.3726	5.2226	0.0195	32.05	34.2667	3.27	>sp|P08238|HS90B_HUMAN Heat shock protein HSP 90-beta OS=Homo sapiens GN=HSP90AB1 PE=1 SV=4	70.0813
8	K.SHFVAASL.S	SHFVAASL		41	44.7051	0.085	7.85	7.5352	7.9603	3.25	>sp|Q86XP3|DDX42_HUMAN ATP-dependent RNA helicase DDX42 OS=Homo sapiens GN=DDX42 PE=1 SV=1	42.8582
8	L.HQAVAVIL.S	HQAVAVIL		17.2	36.8286	0.5649	7.2109	4.6251	6.5673	3.2	>sp|P15884|ITF2_HUMAN Transcription factor 4 OS=Homo sapiens GN=TCF4 PE=1 SV=3	47.4052
8	G.YHAPVALL.N	YHAPVALL		19.2033	44.2692	0.0377	8.9958	3.0857	4.7684	3.19	>sp|O75533|SF3B1_HUMAN Splicing factor 3B subunit 1 OS=Homo sapiens GN=SF3B1 PE=1 SV=3	55.9661
8	M.EENFAVEA.A	EENFAVEA		63.9286	82.8431	22.9091	1.1914	58.75	78.0357	3.18	>sp|P08670|VIME_HUMAN Vimentin OS=Homo sapiens GN=VIM PE=1 SV=4	46.8593
8	F.SEVRVYNY.R	SEVRVYNY		55.5263	50.2802	13.6309	0.1048	44.6667	33.0133	3.15	>sp|O60244|MED14_HUMAN Mediator of RNA polymerase II transcription subunit 14 OS=Homo sapiens GN=MED14 PE=1 SV=2	39.3712
8	V.THLLQQEL.T	THLLQQEL		50.7407	74.557	0.5414	21.3469	24.4762	25.3956	3.13	>sp|Q10589|BST2_HUMAN Bone marrow stromal antigen 2 OS=Homo sapiens GN=BST2 PE=1 SV=1	45.4452
8	F.SHHSAAAL.A	SHHSAAAL		61.7857	53.3621	0.1588	15.8125	10.4909	13.1304	3.12	>sp|Q03014|HHEX_HUMAN Hematopoietically-expressed homeobox protein HHEX OS=Homo sapiens GN=HHEX PE=1 SV=1	9.2583
8	E.IENAINEY.R	IENAINEY		51.8519	49.9123	8.7427	0.087	30.7407	20.3541	3.11	>sp|Q9Y2L6|FRM4B_HUMAN FERM domain-containing protein 4B OS=Homo sapiens GN=FRMD4B PE=1 SV=4	45.2686
8	Q.FHAFGRVL.S	FHAFGRVL		37.8889	67.6923	0.0753	11.6755	5.5177	7.5162	3.09	>sp|Q15029|U5S1_HUMAN 116 kDa U5 small nuclear ribonucleoprotein component OS=Homo sapiens GN=EFTUD2 PE=1 SV=1	48.5809
8	E.DEEFARTL.A	DEEFARTL		47.125	87.439	5.5696	0.5945	31.8636	33.3451	3.09	>sp|P35251|RFC1_HUMAN Replication factor C subunit 1 OS=Homo sapiens GN=RFC1 PE=1 SV=4	47.2555
8	L.RHVLATIL.A	RHVLATIL		58.6842	43.1154	0.8038	20.75	16	13.9931	3.08	>sp|Q9UKT4|FBX5_HUMAN F-box only protein 5 OS=Homo sapiens GN=FBXO5 PE=1 SV=1	43.4385
8	K.DETGAYLI.D	DETGAYLI		51.1111	89.5122	15.56	1.4069	59.375	62.5	3.08	>sp|Q9NXV2|KCTD5_HUMAN BTB/POZ domain-containing protein KCTD5 OS=Homo sapiens GN=KCTD5 PE=1 SV=1	63.2513
8	D.DELRVNQL.R	DELRVNQL		52.5926	80.1961	6.2715	0.5247	38.7	40.4312	3.08	>sp|Q2TAA5|ALG11_HUMAN GDP-Man:Man(3)GlcNAc(2)-PP-Dol alpha-1,2-mannosyltransferase OS=Homo sapiens GN=ALG11 PE=1 SV=2	47.2175
8	A.HIPKSDAL.Y	HIPKSDAL		27.537	52.2414	1.829	29.7059	7.2586	9.3106	3.08	>sp|Q16236|NF2L2_HUMAN Nuclear factor erythroid 2-related factor 2 OS=Homo sapiens GN=NFE2L2 PE=1 SV=3	24.7949
8	R.DEAKLIAV.E	DEAKLIAV		45.2	62.3881	8.9833	0.49	35.4	45.8676	3.08	>sp|Q14008|CKAP5_HUMAN Cytoskeleton-associated protein 5 OS=Homo sapiens GN=CKAP5 PE=1 SV=3	48.6564
8	L.DETVVNRI.A	DETVVNRI		60.3571	90.5882	16.5357	1.6624	49	56.2705	3.08	>sp|P40692|MLH1_HUMAN DNA mismatch repair protein Mlh1 OS=Homo sapiens GN=MLH1 PE=1 SV=1	40.2695
8	Y.M[+15.995]HAGSLLL.K	MHAGSLLL	M[+16]	16.7194	40.42	0.1469	19.0149	6.2019	8.5064	3.08	>sp|P0DJD1|RGPD2_HUMAN RANBP2-like and GRIP domain-containing protein 2 OS=Homo sapiens GN=RGPD2 PE=2 SV=1	45.1364
8	E.M[+15.995]HVPSVAL.R	MHVPSVAL	M[+16]	22.5849	39.8241	0.0181	8.3787	3.6659	5.6325	3.08	>sp|O00329|PK3CD_HUMAN Phosphatidylinositol 4,5-bisphosphate 3-kinase catalytic subunit delta isoform OS=Homo sapiens GN=PIK3CD PE=1 SV=2	44.4559
8	Q.THHHALLL.L	THHHALLL		53.8889	46.5846	0.6309	22.1905	15.4123	16.116	3.07	>sp|Q9H583|HEAT1_HUMAN HEAT repeat-containing protein 1 OS=Homo sapiens GN=HEATR1 PE=1 SV=3	27.2844
8	R.THIDAIIL.A	THIDAIIL		32.1034	57.8324	0.0747	7.3847	11.244	12.8072	3.07	>sp|Q8IWF6|DEN6A_HUMAN Protein DENND6A OS=Homo sapiens GN=DENND6A PE=1 SV=1	59.1996
8	Y.EEVHVPAL.K	EEVHVPAL		40.6429	77.381	1.8912	0.2755	22.8193	27.5822	3.07	>sp|O75643|U520_HUMAN U5 small nuclear ribonucleoprotein 200 kDa helicase OS=Homo sapiens GN=SNRNP200 PE=1 SV=2	52.5454
8	E.EEIRANVA.V	EEIRANVA		75	81.5686	22.6667	1.2509	53.8462	76.4286	3.07	>sp|O00560|SDCB1_HUMAN Syntenin-1 OS=Homo sapiens GN=SDCBP PE=1 SV=1	27.8979
8	H.SHIRGLGL.D	SHIRGLGL		49.5714	44.5385	0.3896	18.9231	14.0983	12.0242	3.06	>sp|Q9Y230|RUVB2_HUMAN RuvB-like 2 OS=Homo sapiens GN=RUVBL2 PE=1 SV=3	36.8923
8	R.SENLIYTY.D	SENLIYTY		40.2857	43.8077	7.0865	0.0095	29.9333	21.5951	3.06	>sp|Q8WUH2|TGFA1_HUMAN Transforming growth factor-beta receptor-associated protein 1 OS=Homo sapiens GN=TGFBRAP1 PE=1 SV=1	60.0616
8	A.M[+15.995]HAQSAEL.Q	MHAQSAEL	M[+16]	29.65	60.597	0.1525	18.5641	8.5108	11.6997	3.06	>sp|P54259|ATN1_HUMAN Atrophin-1 OS=Homo sapiens GN=ATN1 PE=1 SV=3	20.6445
8	L.FHGPGEAL.A	FHGPGEAL		31.9118	67.4038	0.1028	18.141	5.0802	9.292	3.06	>sp|P23610|F8I2_HUMAN Factor VIII intron 22 protein OS=Homo sapiens GN=F8A1 PE=1 SV=2	37.7823
8	L.YTAEPVTL.E	YTAEPVTL		4.6485	15.863	2.2059	13.7383	0.237	0.5061	3.06	>sp|O60502|OGA_HUMAN Protein O-GlcNAcase OS=Homo sapiens GN=MGEA5 PE=1 SV=2	53.8001
8	G.HEGPVYAV.H	HEGPVYAV		28.087	59.711	3.9128	0.8344	21.34	33.0973	3.05	>sp|Q6IA86-4|ELP2_HUMAN Isoform 4 of Elongator complex protein 2 OS=Homo sapiens GN=ELP2	36.8123
8	H.NENMVAKV.D	NENMVAKV		50.5556	85.2439	13.4832	1.4567	36.3333	55.5328	3.05	>sp|P62906|RL10A_HUMAN 60S ribosomal protein L10a OS=Homo sapiens GN=RPL10A PE=1 SV=2	31.3488
8	Y.HEHQANLL.R	HEHQANLL		49.5714	58.2948	1.7059	0.5698	24.6349	32.0661	3.05	>sp|P23246|SFPQ_HUMAN Splicing factor, proline- and glutamine-rich OS=Homo sapiens GN=SFPQ PE=1 SV=2	24.2893
8	W.NEVVTQQY.L	NEVVTQQY		66	81.2745	11.9916	0.0336	48.75	41.2059	3.05	>sp|O43847|NRDC_HUMAN Nardilysin OS=Homo sapiens GN=NRDC PE=1 SV=2	37.086
8	R.HEHQVM[+15.995]LM[+15.995].R	HEHQVMLM	M[+16]*2	44.1	47.2667	2.2211	0.1811	15.5908	16.8685	3.04	>sp|Q15233|NONO_HUMAN Non-POU domain-containing octamer-binding protein OS=Homo sapiens GN=NONO PE=1 SV=4	20.2241
8	S.FLYKVVQV.F	FLYKVVQV		0.333	36.0643	13.3893	27.1364	4.8746	5.5004	3.03	>sp|Q9BXS5|AP1M1_HUMAN AP-1 complex subunit mu-1 OS=Homo sapiens GN=AP1M1 PE=1 SV=3	58.4013
8	G.YAKLIAEL.G	YAKLIAEL		15.4339	34.7125	5.8716	15.0833	1.0395	1.1616	3.03	>sp|Q8NI27|THOC2_HUMAN THO complex subunit 2 OS=Homo sapiens GN=THOC2 PE=1 SV=2	58.8388
8	C.TENEASRY.G	TENEASRY		62.1429	67.8846	13.0403	0.2084	43.1667	38.3942	3.03	>sp|Q8NI27|THOC2_HUMAN THO complex subunit 2 OS=Homo sapiens GN=THOC2 PE=1 SV=2	19.7977
8	R.YEFEQQRY.R	YEFEQQRY		33.8148	62.3134	5.8544	0.0232	21.76	14.3617	3.03	>sp|Q4G0N4|NAKD2_HUMAN NAD kinase 2, mitochondrial OS=Homo sapiens GN=NADK2 PE=1 SV=2	43.9009
8	E.EEVIVTEV.G	EEVIVTEV		43.4	86.5854	7.1366	0.6053	29.8667	50.0794	3.03	>sp|Q02952|AKA12_HUMAN A-kinase anchor protein 12 OS=Homo sapiens GN=AKAP12 PE=1 SV=4	55.4943
8	E.QEAILHNF.S	QEAILHNF		45.7	79.6032	9.7176	0.1705	39.7778	36.9085	3.03	>sp|P46013|KI67_HUMAN Proliferation marker protein Ki-67 OS=Homo sapiens GN=MKI67 PE=1 SV=2	49.5118
8	L.HEATARLM[+15.995].A	HEATARLM	M[+16]	58.9474	64.8134	2.6288	0.5626	24.3175	31.3345	3.03	>sp|P36956|SRBP1_HUMAN Sterol regulatory element-binding protein 1 OS=Homo sapiens GN=SREBF1 PE=1 SV=2	15.8227
8	G.TEFGGSIY.Q	TEFGGSIY		36.4737	38.3826	5.2942	0.0319	23.1884	15.858	3	>sp|Q9Y277|VDAC3_HUMAN Voltage-dependent anion-selective channel protein 3 OS=Homo sapiens GN=VDAC3 PE=1 SV=1	55.427
8	A.IETIVAAM[+15.995].S	IETIVAAM	M[+16]	35.2727	75	2.8846	0.2951	13.3779	20.1817	3	>sp|Q5JWF2|GNAS1_HUMAN Guanine nucleotide-binding protein G(s) subunit alpha isoforms XLas OS=Homo sapiens GN=GNAS PE=1 SV=2	44.3922
8	R.DEIQVPVL.D	DEIQVPVL		33.4815	77.9365	2.3021	0.1255	24.9683	27.9689	2.99	>sp|Q9H2M9|RBGPR_HUMAN Rab3 GTPase-activating protein non-catalytic subunit OS=Homo sapiens GN=RAB3GAP2 PE=1 SV=1	74.4896
8	D.AHNTSVAL.G	AHNTSVAL		43.7	37.8898	0.2243	17.1935	5.2709	7.9622	2.98	>sp|Q8TEP8-3|CE192_HUMAN Isoform 3 of Centrosomal protein of 192 kDa OS=Homo sapiens GN=CEP192	27.3799
8	A.THGHSFTL.Q	THGHSFTL		38.9412	36.4571	0.4551	23.1111	12.673	10.9879	2.98	>sp|Q8N9B4|ANR42_HUMAN Ankyrin repeat domain-containing protein 42 OS=Homo sapiens GN=ANKRD42 PE=2 SV=2	31.2143
8	H.FEHLAPVL.V	FEHLAPVL		30.9167	70.2532	0.8311	0.352	9.0738	16.6684	2.98	>sp|Q15021|CND1_HUMAN Condensin complex subunit 1 OS=Homo sapiens GN=NCAPD2 PE=1 SV=3	57.3642
8	F.DEILVNAA.D	DEILVNAA		66.5	69.9519	15.43	0.3151	54.2308	70.1282	2.97	>sp|P11388|TOP2A_HUMAN DNA topoisomerase 2-alpha OS=Homo sapiens GN=TOP2A PE=1 SV=3	50.0008
8	R.HHGTPM[+15.995]LL.D	HHGTPMLL	M[+16]	38	40.5	0.343	21.5714	10.0864	10.0091	2.96	>sp|Q9GZN8|CT027_HUMAN UPF0687 protein C20orf27 OS=Homo sapiens GN=C20orf27 PE=1 SV=3	30.8112
8	T.DEAAFQKL.M	DEAAFQKL		47.75	80.2941	7.3383	0.4314	43.3333	46.619	2.95	>sp|P26447|S10A4_HUMAN Protein S100-A4 OS=Homo sapiens GN=S100A4 PE=1 SV=1	45.6976
8	D.DEFTAQSI.T	DEFTAQSI		48.5	78.1746	5.37	0.3587	32.85	33.6947	2.94	>sp|P31751|AKT2_HUMAN RAC-beta serine/threonine-protein kinase OS=Homo sapiens GN=AKT2 PE=1 SV=2	54.7493
8	E.HHFEAIAL.V	HHFEAIAL		29.1	46.2308	0.0096	3.64	5.3723	6.327	2.94	>sp|O43488|ARK72_HUMAN Aflatoxin B1 aldehyde reductase member 2 OS=Homo sapiens GN=AKR7A2 PE=1 SV=3	45.5296
8	S.IESIVHAF.A	IESIVHAF		33.2963	74.2405	3.1488	0.0604	19.3929	17.1258	2.92	>sp|Q92968|PEX13_HUMAN Peroxisomal membrane protein PEX13 OS=Homo sapiens GN=PEX13 PE=1 SV=2	55.6569
8	F.DEVKVNQI.L	DEVKVNQI		54.6296	83.1373	10.7533	0.8739	41.2857	47.4407	2.89	>sp|Q8N668|COMD1_HUMAN COMM domain-containing protein 1 OS=Homo sapiens GN=COMMD1 PE=1 SV=1	37.2537
8	L.HEAVLVQY.V	HEAVLVQY		45.8	59.7977	7.5123	0.0316	32.2	20.1211	2.87	>sp|P78381|S35A2_HUMAN UDP-galactose translocator OS=Homo sapiens GN=SLC35A2 PE=1 SV=1	43.8231
8	D.NEAVFIAH.K	NEAVFIAH		84	83.4314	32.1111	0.5512	66.25	66.1207	2.86	>sp|Q9NYW8|RBAK_HUMAN RB-associated KRAB zinc finger protein OS=Homo sapiens GN=RBAK PE=1 SV=1	38.8116
8	S.YEQLMQLY.S	YEQLMQLY		44.2	70.1266	12.619	0.0833	36.1667	23.7792	2.86	>sp|P62841|RS15_HUMAN 40S ribosomal protein S15 OS=Homo sapiens GN=RPS15 PE=1 SV=2	71.6948
8	N.DEVKFKSF.C	DEVKFKSF		54.8148	76.1111	11.3193	0.12	40.7778	46.5714	2.83	>sp|Q9NQC1|JADE2_HUMAN E3 ubiquitin-protein ligase Jade-2 OS=Homo sapiens GN=JADE2 PE=1 SV=2	41.712
8	L.QELQVETY.G	QELQVETY		58.6842	78.3333	12.9365	0.0603	53.8462	45.7941	2.83	>sp|O00232|PSD12_HUMAN 26S proteasome non-ATPase regulatory subunit 12 OS=Homo sapiens GN=PSMD12 PE=1 SV=3	48.928
8	V.DEETGFVY.G	DEETGFVY		58.4211	85	10.9467	0.0413	54.6154	48.0962	2.82	>sp|P35573-2|GDE_HUMAN Isoform 5 of Glycogen debranching enzyme OS=Homo sapiens GN=AGL	58.5401
8	A.NEHNVALF.K	NEHNVALF		43.9	74.3671	4.3499	0.099	30.3704	34.0143	2.82	>sp|O00410-3|IPO5_HUMAN Isoform 3 of Importin-5 OS=Homo sapiens GN=IPO5	46.7376
8	Y.DERSVHKV.E	DERSVHKV		65.5	68.6058	15.33	1.5859	27.6579	50.2381	2.81	>sp|P25787|PSA2_HUMAN Proteasome subunit alpha type-2 OS=Homo sapiens GN=PSMA2 PE=1 SV=2	12.4312
8	L.TELM[+15.995]FEHY.N	TELMFEHY	M[+16]	63.2143	70.6329	20.2045	0.1292	53.0769	49.2449	2.8	>sp|O96019|ACL6A_HUMAN Actin-like protein 6A OS=Homo sapiens GN=ACTL6A PE=1 SV=1	50.5409
8	R.QEWEVKAL.L	QEWEVKAL		29.225	74.6203	1.8639	0.2636	19.35	30.9813	2.79	>sp|O15213|WDR46_HUMAN WD repeat-containing protein 46 OS=Homo sapiens GN=WDR46 PE=1 SV=3	53.9056
8	E.EEM[+15.995]EAYRM[+15.995].K	EEMEAYRM	M[+16]*2	35.8182	73.1646	5.7131	0.1371	33.1111	36.25	2.77	>sp|O95391|SLU7_HUMAN Pre-mRNA-splicing factor SLU7 OS=Homo sapiens GN=SLU7 PE=1 SV=2	20.6627
8	D.DELSLRAL.Q	DELSLRAL		53.5185	82.451	3.7417	0.2725	33.3889	43.1279	2.76	>sp|Q96S82|UBL7_HUMAN Ubiquitin-like protein 7 OS=Homo sapiens GN=UBL7 PE=1 SV=2	59.6169
8	H.VHSRPLLL.A	VHSRPLLL		38.2941	42.375	1.7584	30.1333	11.6322	11.2186	2.74	>sp|Q9NXH8|TOR4A_HUMAN Torsin-4A OS=Homo sapiens GN=TOR4A PE=1 SV=2	37.65
8	A.TDIKITVY.T	TDIKITVY		52.4074	46.6	16.7857	0.4602	31.3182	15.7087	2.71	>sp|Q9Y530|OARD1_HUMAN O-acetyl-ADP-ribose deacetylase 1 OS=Homo sapiens GN=OARD1 PE=1 SV=2	53.6688
8	S.YEQLM[+15.995]QLY.S	YEQLMQLY	M[+16]	44.2	70.1266	12.619	0.0833	36.1667	23.7792	2.71	>sp|P62841|RS15_HUMAN 40S ribosomal protein S15 OS=Homo sapiens GN=RPS15 PE=1 SV=2	60.0922
8	A.NESGFESY.E	NESGFESY		61.7857	79.3651	12.1323	0.064	48.25	43.8837	2.71	>sp|P26358|DNMT1_HUMAN DNA (cytosine-5)-methyltransferase 1 OS=Homo sapiens GN=DNMT1 PE=1 SV=2	43.3623
8	W.EHM[+15.995]KGSLL.Q	EHMKGSLL	M[+16]	61.0714	75.4762	0.4262	9.6461	21.91	26.3667	2.71	>sp|O14925|TIM23_HUMAN Mitochondrial import inner membrane translocase subunit Tim23 OS=Homo sapiens GN=TIMM23 PE=1 SV=1	22.2666
8	K.KAHLGTAL.K	KAHLGTAL		31.3529	8.7066	3.7119	22.2381	1.0855	1.1996	2.7	>sp|P62266|RS23_HUMAN 40S ribosomal protein S23 OS=Homo sapiens GN=RPS23 PE=1 SV=3	23.7975
8	D.DEVTVTAL.A	DEVTVTAL		43.6	78.0952	2.2699	0.159	23.6377	32.7899	2.7	>sp|P05386-2|RLA1_HUMAN Isoform 2 of 60S acidic ribosomal protein P1 OS=Homo sapiens GN=RPLP1	56.6297
8	K.DELKTFRL.K	DELKTFRL		49.7143	79.3651	6.4948	0.4435	47.25	47.5763	2.68	>sp|P30305|MPIP2_HUMAN M-phase inducer phosphatase 2 OS=Homo sapiens GN=CDC25B PE=1 SV=2	52.9127
8	F.DEQRTATY.I	DEQRTATY		66	78.0159	19.7843	0.1149	41	45.0882	2.67	>sp|O14965|AURKA_HUMAN Aurora kinase A OS=Homo sapiens GN=AURKA PE=1 SV=2	22.5061
8	G.HENRVSTL.R	HENRVSTL		47	50.3017	1.4104	0.7413	15.9262	17.0852	2.67	>sp|O14775|GNB5_HUMAN Guanine nucleotide-binding protein subunit beta-5 OS=Homo sapiens GN=GNB5 PE=1 SV=2	19.2667
8	L.HYAVPVVL.A	HYAVPVVL		21.6718	22.4746	0.8426	11.5192	3.2691	3.8514	2.66	>sp|Q12767|TMM94_HUMAN Transmembrane protein 94 OS=Homo sapiens GN=TMEM94 PE=1 SV=1	58.4492
8	D.DEVYAPGL.D	DEVYAPGL		49.4286	87.3171	6.8163	0.6414	42.6667	47.2034	2.59	>sp|Q15459|SF3A1_HUMAN Splicing factor 3A subunit 1 OS=Homo sapiens GN=SF3A1 PE=1 SV=1	57.2861
8	K.EERTFHIF.Y	EERTFHIF		63.2143	65.3365	9.9471	0.1786	31.8182	42.7528	2.56	>sp|P35579|MYH9_HUMAN Myosin-9 OS=Homo sapiens GN=MYH9 PE=1 SV=4	52.711
8	A.IHAAAVLL.C	IHAAAVLL		28.413	44.0256	0.4526	20.875	9.0789	11.5358	2.54	>sp|Q63HN8|RN213_HUMAN E3 ubiquitin-protein ligase RNF213 OS=Homo sapiens GN=RNF213 PE=1 SV=3	49.6175
8	T.TEVKSVEM.H	TEVKSVEM		49.2857	64.7388	3.7865	0.4463	19.35	23.7162	2.53	>sp|Q05639|EF1A2_HUMAN Elongation factor 1-alpha 2 OS=Homo sapiens GN=EEF1A2 PE=1 SV=1	30.9631
8	K.DENVAHVL.L	DENVAHVL		46.625	81.7647	3.8919	0.2543	30.963	43.4767	2.49	>sp|P13612|ITA4_HUMAN Integrin alpha-4 OS=Homo sapiens GN=ITGA4 PE=1 SV=3	43.5788
8	S.TESSVAVY.G	TESSVAVY		54.8148	57.2832	10.7067	0.0715	35.2667	20.9445	2.48	>sp|O43776|SYNC_HUMAN Asparagine--tRNA ligase, cytoplasmic OS=Homo sapiens GN=NARS PE=1 SV=1	38.1238
8	G.HEMLAHRA.V	HEMLAHRA		58.9474	54.7629	15.96	1.2274	48.5	59.1803	2.45	>sp|Q9Y6Y0|NS1BP_HUMAN Influenza virus NS1A-binding protein OS=Homo sapiens GN=IVNS1ABP PE=1 SV=3	14.4723
8	K.LEHLITEL.V	LEHLITEL		14.8847	74.6835	2.8961	0.7014	15.6369	22.7071	2.45	>sp|Q14204|DYHC1_HUMAN Cytoplasmic dynein 1 heavy chain 1 OS=Homo sapiens GN=DYNC1H1 PE=1 SV=5	58.2455
8	Q.THFISAAL.K	THFISAAL		45	51.1638	0.0639	8.5866	7.2785	10.581	2.43	>sp|Q9BVV6|TALD3_HUMAN Protein TALPID3 OS=Homo sapiens GN=KIAA0586 PE=1 SV=4	50.5577
8	Q.YEVEIQTY.R	YEVEIQTY		28.913	64.7015	3.8286	0.0044	17.386	10.0001	2.42	>sp|P49454|CENPF_HUMAN Centromere protein F OS=Homo sapiens GN=CENPF PE=1 SV=2	59.0877
8	D.DEFIIKTV.M	DEFIIKTV		41.1667	77.5397	5.0614	0.2793	32.35	39.4762	2.42	>sp|O60331-2|PI51C_HUMAN Isoform 2 of Phosphatidylinositol 4-phosphate 5-kinase type-1 gamma OS=Homo sapiens GN=PIP5K1C	58.8157
8	S.IEAAVATF.A	IEAAVATF		32.8966	66.8269	2.9743	0.088	13.7808	15.0547	2.41	>sp|O60942|MCE1_HUMAN mRNA-capping enzyme OS=Homo sapiens GN=RNGTT PE=1 SV=1	55.7587
8	L.NEVKIYSL.S	NEVKIYSL		34.3462	67.6442	1.6345	0.1986	25.3269	26.0962	2.4	>sp|Q9BSC4|NOL10_HUMAN Nucleolar protein 10 OS=Homo sapiens GN=NOL10 PE=1 SV=1	50.8081
8	L.VEHSGRVF.R	VEHSGRVF		53.5185	55.6647	3.8785	0.3338	22.5783	22.7991	2.37	>sp|Q9UKB1|FBW1B_HUMAN F-box/WD repeat-containing protein 11 OS=Homo sapiens GN=FBXW11 PE=1 SV=1	23.7911
8	A.IENKTTVY.K	IENKTTVY		55.5263	47.85	7.84	0.1622	29.2333	17.993	2.37	>sp|Q9NVN8|GNL3L_HUMAN Guanine nucleotide-binding protein-like 3-like protein OS=Homo sapiens GN=GNL3L PE=1 SV=1	27.3896
8	T.NESPAVVL.E	NESPAVVL		34.3462	70.2532	1.0896	0.3503	19.9	29.458	2.37	>sp|P18583-5|SON_HUMAN Isoform D of Protein SON OS=Homo sapiens GN=SON	51.1218
8	A.HHGISRTL.T	HHGISRTL		56.5789	48.918	0.194	17.4301	11.1635	10.5587	2.36	>sp|Q9NXP7|GIN1_HUMAN Gypsy retrotransposon integrase-like protein 1 OS=Homo sapiens GN=GIN1 PE=1 SV=3	17.879
8	E.EEKEFISY.N	EEKEFISY		59.2105	71.2658	13.651	0.0328	37.4167	38.6861	2.35	>sp|Q14204|DYHC1_HUMAN Cytoplasmic dynein 1 heavy chain 1 OS=Homo sapiens GN=DYNC1H1 PE=1 SV=5	47.2294
8	E.DEHLLQAI.S	DEHLLQAI		60.7143	88.2927	10.4633	0.6685	40.8889	48.6154	2.32	>sp|Q9Y217|MTMR6_HUMAN Myotubularin-related protein 6 OS=Homo sapiens GN=MTMR6 PE=1 SV=3	57.8807
8	M.DEAQIAAV.C	DEAQIAAV		45.5	69.2788	7.0213	0.4765	32.6	47.9831	2.32	>sp|Q13177|PAK2_HUMAN Serine/threonine-protein kinase PAK 2 OS=Homo sapiens GN=PAK2 PE=1 SV=3	43.6312
8	R.DETAVQDY.H	DETAVQDY		74.375	96.8571	27.0667	0.204	75	74.359	2.32	>sp|P48147|PPCE_HUMAN Prolyl endopeptidase OS=Homo sapiens GN=PREP PE=1 SV=2	39.5236
8	Y.MHAGSLLL.K	MHAGSLLL		16.7194	40.42	0.1469	19.0149	6.2019	8.5064	2.32	>sp|P0DJD1|RGPD2_HUMAN RANBP2-like and GRIP domain-containing protein 2 OS=Homo sapiens GN=RGPD2 PE=2 SV=1	53.0748
8	N.IEISVHKF.F	IEISVHKF		33.1111	69.9519	5.934	0.0793	22.0723	23.2891	2.32	>sp|P06400|RB_HUMAN Retinoblastoma-associated protein OS=Homo sapiens GN=RB1 PE=1 SV=2	45.6845
8	L.AHITGHRL.R	AHITGHRL		44	46.1385	0.429	14.425	13.3862	13.5508	2.31	>sp|Q9NU22|MDN1_HUMAN Midasin OS=Homo sapiens GN=MDN1 PE=1 SV=2	15.8307
8	L.SHYRQRAL.L	SHYRQRAL		58.4211	49.2105	0.4931	10.4793	10.9455	9.3749	2.31	>sp|Q9C0C7|AMRA1_HUMAN Activating molecule in BECN1-regulated autophagy protein 1 OS=Homo sapiens GN=AMBRA1 PE=1 SV=2	15.4144
8	L.NELKLSVV.S	NELKLSVV		52.2222	70.2532	8.8159	1.0682	38.5	51.7196	2.31	>sp|Q9BZD4|NUF2_HUMAN Kinetochore protein Nuf2 OS=Homo sapiens GN=NUF2 PE=1 SV=2	51.5263
8	G.FSVTGRVL.N	FSVTGRVL		30.1667	42.3523	5.5567	25.5	1.1421	1.6624	2.31	>sp|Q5JPE7|NOMO2_HUMAN Nodal modulator 2 OS=Homo sapiens GN=NOMO2 PE=1 SV=1	51.4663
8	N.DEVIGQVL.S	DEVIGQVL		43.7	83.1373	3.2399	0.2049	30.037	39.4365	2.31	>sp|Q15904|VAS1_HUMAN V-type proton ATPase subunit S1 OS=Homo sapiens GN=ATP6AP1 PE=1 SV=2	64.0331
8	P.QDIQALAY.G	QDIQALAY		62.8571	62.3881	20.6364	0.6675	43.6667	26.6994	2.31	>sp|Q14674|ESPL1_HUMAN Separin OS=Homo sapiens GN=ESPL1 PE=1 SV=3	54.5017
8	Y.IEFVADRL.M	IEFVADRL		37.9444	70.8861	3.6167	0.8323	21.94	30.5375	2.31	>sp|P31350|RIR2_HUMAN Ribonucleoside-diphosphate reductase subunit M2 OS=Homo sapiens GN=RRM2 PE=1 SV=1	58.5441
8	G.VEALIHAI.L	VEALIHAI		30.3056	72.5949	3.312	0.8846	16.268	28.8125	2.31	>sp|P14923|PLAK_HUMAN Junction plakoglobin OS=Homo sapiens GN=JUP PE=1 SV=3	53.8659
8	I.SEQFTAM[+15.995]F.R	SEQFTAMF	M[+16]	45.5	56.185	8.3651	0.3308	27.5789	30.9406	2.31	>sp|P07437|TBB5_HUMAN Tubulin beta chain OS=Homo sapiens GN=TUBB PE=1 SV=2	58.8459
8	G.HHAQPLAL.Q	HHAQPLAL		44.6	47.85	0.0278	10.2244	6.3455	8.2817	2.31	>sp|O94986|CE152_HUMAN Centrosomal protein of 152 kDa OS=Homo sapiens GN=CEP152 PE=1 SV=4	30.5062
8	A.DEASTAEL.S	DEASTAEL		50.5556	81.2745	5.6334	0.6816	33.9444	46.8413	2.31	>sp|O60566|BUB1B_HUMAN Mitotic checkpoint serine/threonine-protein kinase BUB1 beta OS=Homo sapiens GN=BUB1B PE=1 SV=3	37.1008
8	L.YQAAAPVL.T	YQAAAPVL		7.1769	40.91	0.1581	5.7689	1.2971	2.8666	2.3	>sp|Q8N6L1|KTAP2_HUMAN Keratinocyte-associated protein 2 OS=Homo sapiens GN=KRTCAP2 PE=1 SV=2	50.4549
8	L.DERAIEAL.K	DERAIEAL		56.8421	70.443	5.0638	0.3657	27.6579	36.7866	2.3	>sp|O60506|HNRPQ_HUMAN Heterogeneous nuclear ribonucleoprotein Q OS=Homo sapiens GN=SYNCRIP PE=1 SV=2	45.4064
8	L.SEGKVTVF.N	SEGKVTVF		45.5	69.7115	6.1031	0.3412	24.746	21.4598	2.3	>sp|A2RUS2|DEND3_HUMAN DENN domain-containing protein 3 OS=Homo sapiens GN=DENND3 PE=1 SV=2	38.4352
8	D.DDIRAITF.K	DDIRAITF		44.8	80.8824	11.1891	0.5014	29.9	28.625	2.29	>sp|Q86V20-2|FA35A_HUMAN Isoform 2 of Protein FAM35A OS=Homo sapiens GN=FAM35A	59.6222
8	T.DEHLVKDL.G	DEHLVKDL		73.75	93.5294	12.9524	1.2574	59.375	68.6207	2.29	>sp|Q5SW79|CE170_HUMAN Centrosomal protein of 170 kDa OS=Homo sapiens GN=CEP170 PE=1 SV=1	38.1816
8	H.NEVEIEKL.N	NEVEIEKL		36.6842	84.0196	3.9523	0.3723	36.3333	38.8686	2.29	>sp|Q14683|SMC1A_HUMAN Structural maintenance of chromosomes protein 1A OS=Homo sapiens GN=SMC1A PE=1 SV=2	45.6845
8	S.LEVLVKTL.D	LEVLVKTL		31.9706	85.8537	2.9843	0.6158	20.3802	31.7616	2.29	>sp|P46379-3|BAG6_HUMAN Isoform 3 of Large proline-rich protein BAG6 OS=Homo sapiens GN=BAG6	57.8683
8	A.THGPPVQL.P	THGPPVQL		31.6176	32.5698	0.3849	20.6964	8.4604	9.4879	2.28	>sp|Q04726|TLE3_HUMAN Transducin-like enhancer protein 3 OS=Homo sapiens GN=TLE3 PE=1 SV=2	38.438
8	K.RVKANLEK.A	RVKANLEK		51.1111	0.1192	72.5	42	52.3077	36.0793	2.28	>sp|P35579|MYH9_HUMAN Myosin-9 OS=Homo sapiens GN=MYH9 PE=1 SV=4	8.5041
8	L.SEGRTFEM.S	SEGRTFEM		39.7333	59.5665	7.9369	1.6883	26.8667	20.8957	2.28	>sp|O75369|FLNB_HUMAN Filamin-B OS=Homo sapiens GN=FLNB PE=1 SV=2	37.0533
8	Q.YHEIGRSI.A	YHEIGRSI		36.1053	64.5896	0.4264	17	8.9322	8.5307	2.27	>sp|Q9Y6M7|S4A7_HUMAN Sodium bicarbonate cotransporter 3 OS=Homo sapiens GN=SLC4A7 PE=1 SV=2	29.785
8	D.DEFVVYKT.N	DEFVVYKT		73.75	75.7936	30.1667	0.58	67.5	76.25	2.27	>sp|Q9UKK3|PARP4_HUMAN Poly [ADP-ribose] polymerase 4 OS=Homo sapiens GN=PARP4 PE=1 SV=3	48.4263
8	S.NEIIEPVY.F	NEIIEPVY		52.963	73.7975	8.1025	0.0175	48	42.8427	2.27	>sp|Q7Z388|D19L4_HUMAN Probable C-mannosyltransferase DPY19L4 OS=Homo sapiens GN=DPY19L4 PE=1 SV=1	58.9327
8	I.YHQTASIL.K	YHQTASIL		51.2963	66.875	0.2836	17.8817	7.736	11.3377	2.27	>sp|Q5T7W7|TSTD2_HUMAN Thiosulfate sulfurtransferase/rhodanese-like domain-containing protein 2 OS=Homo sapiens GN=TSTD2 PE=1 SV=1	38.077
8	T.FHASQPSL.T	FHASQPSL		33.5185	54.4181	0.0798	15.7917	5.3261	8.4471	2.27	>sp|Q15796|SMAD2_HUMAN Mothers against decapentaplegic homolog 2 OS=Homo sapiens GN=SMAD2 PE=1 SV=1	37.5967
8	L.MERLSVDY.G	MERLSVDY		73.75	44.8846	15.31	0.2743	41.8571	37.329	2.27	>sp|P68363|TBA1B_HUMAN Tubulin alpha-1B chain OS=Homo sapiens GN=TUBA1B PE=1 SV=1	47.5485
8	E.QHIKAHEV.A	QHIKAHEV		59.4737	72.5949	1.7136	21.6735	30.5185	36.8537	2.27	>sp|P50748|KNTC1_HUMAN Kinetochore-associated protein 1 OS=Homo sapiens GN=KNTC1 PE=1 SV=1	10.9188
8	V.NESFGFTA.D	NESFGFTA		54.2593	62.3881	13.4161	0.932	51.9231	65.3448	2.27	>sp|P13639|EF2_HUMAN Elongation factor 2 OS=Homo sapiens GN=EEF2 PE=1 SV=4	56.989
8	G.LHSNGFSL.V	LHSNGFSL		15.5885	56.8208	0.2975	21.5918	10.3045	11.5979	2.26	>sp|P22102|PUR2_HUMAN Trifunctional purine biosynthetic protein adenosine-3 OS=Homo sapiens GN=GART PE=1 SV=1	46.5626
8	D.NEALIEKL.K	NEALIEKL		44.3	89.3902	4.9602	0.5669	35.4	51.6138	2.25	>sp|P61011|SRP54_HUMAN Signal recognition particle 54 kDa protein OS=Homo sapiens GN=SRP54 PE=1 SV=1	50.9039
8	R.KVFVGRFK.S	KVFVGRFK		43.2	0.2444	68.3333	43.8	41.2857	27.4178	2.25	>sp|P11940|PABP1_HUMAN Polyadenylate-binding protein 1 OS=Homo sapiens GN=PABPC1 PE=1 SV=2	26.9084
8	T.HHYHQTLL.Q	HHYHQTLL		45.8	39.537	0.1661	12.3484	7.3746	7.6558	2.25	>sp|O60306|AQR_HUMAN Intron-binding protein aquarius OS=Homo sapiens GN=AQR PE=1 SV=4	24.7155
8	L.HEFPVEQM[+15.995].T	HEFPVEQM	M[+16]	32.2414	49.5614	1.5515	0.0842	13.1545	14.7272	2.24	>sp|Q9NQG7-4|HPS4_HUMAN Isoform 4 of Hermansky-Pudlak syndrome 4 protein OS=Homo sapiens GN=HPS4	34.2275
8	A.FAHHGRSL.P	FAHHGRSL		30.4722	39.2593	3.1316	18.7821	0.6723	0.6498	2.23	>sp|Q15306|IRF4_HUMAN Interferon regulatory factor 4 OS=Homo sapiens GN=IRF4 PE=1 SV=1	16.3055
8	P.SHSSQPTL.F	SHSSQPTL		51.1111	42.8295	0.355	23.6944	12.3884	15.0892	2.22	>sp|Q9UQC2|GAB2_HUMAN GRB2-associated-binding protein 2 OS=Homo sapiens GN=GAB2 PE=1 SV=1	22.8734
8	S.SEFDVRAF.C	SEFDVRAF		25.9565	45.7639	0.9917	0.0093	9.3564	9.678	2.22	>sp|Q6NW34|NEPRO_HUMAN Nucleolus and neural progenitor protein OS=Homo sapiens GN=NEPRO PE=1 SV=3	58.4408
8	D.TEFPGVVV.R	TEFPGVVV		15.985	42.2273	1.6377	0.2723	10.7682	14.2284	2.21	>sp|Q9UFF9|CNOT8_HUMAN CCR4-NOT transcription complex subunit 8 OS=Homo sapiens GN=CNOT8 PE=1 SV=1	66.2246
8	G.DEVPVATV.T	DEVPVATV		35.5909	69.6635	5.1011	0.3171	24.6032	33.5354	2.21	>sp|Q5VY09|IER5_HUMAN Immediate early response gene 5 protein OS=Homo sapiens GN=IER5 PE=1 SV=3	48.3069
8	L.VHAPPMQL.G	VHAPPMQL		23.022	25.0608	0.1874	17.8495	4.5084	5.9636	2.2	>sp|O95235|KI20A_HUMAN Kinesin-like protein KIF20A OS=Homo sapiens GN=KIF20A PE=1 SV=1	45.8765
8	L.NEVPVKEL.A	NEVPVKEL		40.5714	70.443	1.5978	0.3811	24.254	30.4531	2.17	>sp|Q96AG4|LRC59_HUMAN Leucine-rich repeat-containing protein 59 OS=Homo sapiens GN=LRRC59 PE=1 SV=1	39.1623
8	I.THNKSTIL.V	THNKSTIL		67.5	51.0776	0.5553	23.2222	15.5292	17.8412	2.16	>sp|Q15678|PTN14_HUMAN Tyrosine-protein phosphatase non-receptor type 14 OS=Homo sapiens GN=PTPN14 PE=1 SV=2	18.7642
8	L.DEYIYRHF.F	DEYIYRHF		46.75	67.7885	7.8615	0.0863	30.0741	28.6615	2.15	>sp|Q9ULG6-5|CCPG1_HUMAN Isoform 5 of Cell cycle progression protein 1 OS=Homo sapiens GN=CCPG1	47.1844
8	G.IHSSSTVL.A	IHSSSTVL		52.963	54.4612	0.4499	25.9286	7.9427	12.6259	2.13	>sp|Q02447|SP3_HUMAN Transcription factor Sp3 OS=Homo sapiens GN=SP3 PE=1 SV=3	28.4475
8	R.HEFKSNEL.W	HEFKSNEL		37.7222	47.5167	0.8994	0.3474	13.4906	17.5646	2.13	>sp|P55060|XPO2_HUMAN Exportin-2 OS=Homo sapiens GN=CSE1L PE=1 SV=3	26.8635
8	A.YHGLTVPL.I	YHGLTVPL		27.5926	73.1646	0.495	28.1	7.6123	10.905	2.12	>sp|O15342|VA0E1_HUMAN V-type proton ATPase subunit e 1 OS=Homo sapiens GN=ATP6V0E1 PE=2 SV=2	56.8113
8	D.NELILKTL.K	NELILKTL		42.9167	82.9412	2.3655	0.3699	29.9667	40.3119	2.11	>sp|Q9BZX2|UCK2_HUMAN Uridine-cytidine kinase 2 OS=Homo sapiens GN=UCK2 PE=1 SV=1	57.7154
8	S.TEQFTHAF.R	TEQFTHAF		44.8	70.5063	4.0492	0.0974	24.8254	24.9123	2.1	>sp|Q86UK7|ZN598_HUMAN E3 ubiquitin-protein ligase ZNF598 OS=Homo sapiens GN=ZNF598 PE=1 SV=1	45.1192
8	T.RELAVQIY.E	RELAVQIY		43.9	40.83	14.725	0.2093	39	25.8418	2.1	>sp|O15523|DDX3Y_HUMAN ATP-dependent RNA helicase DDX3Y OS=Homo sapiens GN=DDX3Y PE=1 SV=2	50.7215
8	K.KVKTPQPK.K	KVKTPQPK		65	0.2962	80	54.6429	62	47.678	2.08	>sp|P16402|H13_HUMAN Histone H1.3 OS=Homo sapiens GN=HIST1H1D PE=1 SV=2	5.2223
8	D.DDIHIYVY.G	DDIHIYVY		60.3571	75.1587	22.5152	0.1786	48.25	35.6	2.07	>sp|Q56A73|SPIN4_HUMAN Spindlin-4 OS=Homo sapiens GN=SPIN4 PE=1 SV=1	62.6303
8	M.DEVQSHIF.S	DEVQSHIF		52.037	85	9.8941	0.1011	42.6667	50.3175	2.06	>sp|O75110|ATP9A_HUMAN Probable phospholipid-transporting ATPase IIA OS=Homo sapiens GN=ATP9A PE=1 SV=3	47.8138
8	S.HEVKAEGY.E	HEVKAEGY		73.75	82.2549	16.1429	0.2452	53.4615	51.5344	2.05	>sp|P53041|PPP5_HUMAN Serine/threonine-protein phosphatase 5 OS=Homo sapiens GN=PPP5C PE=1 SV=1	18.9035
8	N.DEGKVIRF.H	DEGKVIRF		52.5926	82.6471	16.5714	0.2598	49	46.4286	2.04	>sp|Q96KR1|ZFR_HUMAN Zinc finger RNA-binding protein OS=Homo sapiens GN=ZFR PE=1 SV=2	39.3739
8	G.DEGTVVAL.A	DEGTVVAL		37.3333	79.8413	4.6105	0.3334	28.0303	37.4516	2.04	>sp|Q6P1A2|MBOA5_HUMAN Lysophospholipid acyltransferase 5 OS=Homo sapiens GN=LPCAT3 PE=1 SV=1	54.8887
8	E.DEAKFPTM.N	DEAKFPTM		43.5	72.7215	4.0814	0.1751	24.127	27.7444	2.04	>sp|Q05655|KPCD_HUMAN Protein kinase C delta type OS=Homo sapiens GN=PRKCD PE=1 SV=2	48.5721
8	D.FHGIAQAL.Q	FHGIAQAL		31.0294	73.038	0.1456	15.7222	6.0383	6.9809	2.04	>sp|Q01543|FLI1_HUMAN Friend leukemia integration 1 transcription factor OS=Homo sapiens GN=FLI1 PE=1 SV=1	48.2479
8	Q.DEILAHRL.G	DEILAHRL		43.9	78.6508	4.8193	0.2436	36.8333	44.4342	2.04	>sp|O15160|RPAC1_HUMAN DNA-directed RNA polymerases I and III subunit RPAC1 OS=Homo sapiens GN=POLR1C PE=1 SV=1	41.5812
8	E.NEVETNAL.P	NEVETNAL		38.5294	81.5686	1.1017	0.2779	21.7	26.9379	2.02	>sp|Q9HAW4|CLSPN_HUMAN Claspin OS=Homo sapiens GN=CLSPN PE=1 SV=3	38.0409
8	S.SEVAVSVL.N	SEVAVSVL		34.7308	63.1343	1.0098	0.4894	13.4885	22.2379	2.02	>sp|Q9BPX3|CND3_HUMAN Condensin complex subunit 3 OS=Homo sapiens GN=NCAPG PE=1 SV=1	56.7066
8	L.TETVVTEY.L	TETVVTEY		58.9474	59.7399	9.9971	0.0672	39.4444	24.059	2.02	>sp|P78344|IF4G2_HUMAN Eukaryotic translation initiation factor 4 gamma 2 OS=Homo sapiens GN=EIF4G2 PE=1 SV=1	44.3017
8	E.EEMEAYRM.K	EEMEAYRM		35.8182	73.1646	5.7131	0.1371	33.1111	36.25	2.02	>sp|O95391|SLU7_HUMAN Pre-mRNA-splicing factor SLU7 OS=Homo sapiens GN=SLU7 PE=1 SV=2	40.9841
8	N.NEGYGVVL.V	NEGYGVVL		38.5882	83.5294	2.9025	0.668	27.9211	33.708	2.01	>sp|Q8NEM2|SHCBP_HUMAN SHC SH2 domain-binding protein 1 OS=Homo sapiens GN=SHCBP1 PE=1 SV=3	58.2971
8	L.SEVKIQEF.K	SEVKIQEF		37.2778	65.5769	4.9065	0.1219	19.9571	26.501	2.01	>sp|A0AVT1|UBA6_HUMAN Ubiquitin-like modifier-activating enzyme 6 OS=Homo sapiens GN=UBA6 PE=1 SV=1	46.1913
8	D.EEAAVVQY.N	EEAAVVQY		58.4211	78.7302	12.836	0.0224	41.7143	41.9804	2	>sp|Q8IZP0-7|ABI1_HUMAN Isoform 7 of Abl interactor 1 OS=Homo sapiens GN=ABI1	43.5168
8	E.TEYGLSVY.K	TEYGLSVY		41.3333	39.4352	5.4615	0.0151	19.5571	15.0471	2	>sp|P25205|MCM3_HUMAN DNA replication licensing factor MCM3 OS=Homo sapiens GN=MCM3 PE=1 SV=3	59.9024
9	R.SHDFYSHEL.S	SHDFYSHEL		9.1957	34.1375	0.0098	4.298	2.7014	4.813	11.92	>sp|Q13233|M3K1_HUMAN Mitogen-activated protein kinase kinase kinase 1 OS=Homo sapiens GN=MAP3K1 PE=1 SV=4	39.9421
9	C.DELELHQRF.L	DELELHQRF		19.7912	61.6418	2.3775	0.002	21.3	21.9334	11.78	>sp|Q15326|ZMY11_HUMAN Zinc finger MYND domain-containing protein 11 OS=Homo sapiens GN=ZMYND11 PE=1 SV=2	46.5113
9	R.SHFASSHAL.I	SHFASSHAL		12.4518	11.9506	0.0023	1.6209	1.0685	1.0517	11.33	>sp|P78527|PRKDC_HUMAN DNA-dependent protein kinase catalytic subunit OS=Homo sapiens GN=PRKDC PE=1 SV=3	25.1587
9	A.EELPHIHAF.E	EELPHIHAF		13.0979	28.8116	0.2565	0.0009	4.6689	4.4272	11.22	>sp|Q9H3K6|BOLA2_HUMAN BolA-like protein 2 OS=Homo sapiens GN=BOLA2 PE=1 SV=1	52.6221
9	C.THEAGVHSV.G	THEAGVHSV		18.4798	27.8854	0.0861	7.9868	6.7285	9.6272	11.17	>sp|Q99567|NUP88_HUMAN Nuclear pore complex protein Nup88 OS=Homo sapiens GN=NUP88 PE=1 SV=2	15.9587
9	D.SEEEIREAF.R	SEEEIREAF		19.0934	45.3611	0.6545	0.0096	10.0782	11.4637	10.93	>sp|P0DP25|CALM3_HUMAN Calmodulin-3 OS=Homo sapiens GN=CALM3 PE=1 SV=1	46.1787
9	L.SVKEIYNEK.E	SVKEIYNEK		21.0458	0.0127	44.6667	15.0278	21.16	8.6835	10.66	>sp|P60228|EIF3E_HUMAN Eukaryotic translation initiation factor 3 subunit E OS=Homo sapiens GN=EIF3E PE=1 SV=1	24.7322
9	A.SEDLLKEHY.V	SEDLLKEHY		33.3704	43.0897	4.7547	0.1252	31.1364	31.1815	10.64	>sp|P15531|NDKA_HUMAN Nucleoside diphosphate kinase A OS=Homo sapiens GN=NME1 PE=1 SV=1	40.6523
9	L.KSHPPPPEK.-	KSHPPPPEK		28.6957	0.0067	46.5	29.9412	11.5288	8.506	10.59	>sp|A0A0U1RRE5|NBDY_HUMAN Negative regulator of P-body association OS=Homo sapiens GN=NBDY PE=1 SV=1	4.1763
9	I.HSKVKVIYK.A	HSKVKVIYK		42.0833	0.0189	60	25.6786	29.0667	11.1862	10.49	>sp|P26358|DNMT1_HUMAN DNA (cytosine-5)-methyltransferase 1 OS=Homo sapiens GN=DNMT1 PE=1 SV=2	15.2962
9	D.EEFEYRHVM.L	EEFEYRHVM		15.3317	40.99	0.1243	0.0019	4.5648	3.9943	10.35	>sp|P61024|CKS1_HUMAN Cyclin-dependent kinases regulatory subunit 1 OS=Homo sapiens GN=CKS1B PE=1 SV=1	43.4614
9	A.EEYEARENF.R	EEYEARENF		19.6044	44.2564	0.9144	0.0032	10.0882	9.4701	10.27	>sp|O60566|BUB1B_HUMAN Mitotic checkpoint serine/threonine-protein kinase BUB1 beta OS=Homo sapiens GN=BUB1B PE=1 SV=3	38.2441
9	D.KVKEFFEKL.Q	KVKEFFEKL		2.2866	0.2302	8.3453	10.281	1.3148	0.5869	10.15	>sp|O60858|TRI13_HUMAN E3 ubiquitin-protein ligase TRIM13 OS=Homo sapiens GN=TRIM13 PE=1 SV=2	44.084
9	Q.KLKEKFQHY.P	KLKEKFQHY		9.6195	0.1727	10.6067	3.0717	9.9033	2.1361	10.13	>sp|Q9NV06|DCA13_HUMAN DDB1- and CUL4-associated factor 13 OS=Homo sapiens GN=DCAF13 PE=1 SV=2	20.5246
9	E.KSKEFVQKV.E	KSKEFVQKV		5.4711	0.1077	10.6133	20.5714	2.9817	1.0072	10.11	>sp|P49585|PCY1A_HUMAN Choline-phosphate cytidylyltransferase A OS=Homo sapiens GN=PCYT1A PE=1 SV=2	19.1387
9	M.IHEPEPHIL.L	IHEPEPHIL		18.148	39.5278	0.0303	6.9566	3.3784	5.6046	10.04	>sp|P61024|CKS1_HUMAN Cyclin-dependent kinases regulatory subunit 1 OS=Homo sapiens GN=CKS1B PE=1 SV=1	42.1313
9	N.ASFSKRIQK.S	ASFSKRIQK		26.5424	0.0079	44.3333	19.6119	17.3023	8.8383	10.04	>sp|O75446|SAP30_HUMAN Histone deacetylase complex subunit SAP30 OS=Homo sapiens GN=SAP30 PE=1 SV=1	18.2006
9	L.SLKAEYKEK.T	SLKAEYKEK		27.3889	0.3962	61.25	32.3846	46.25	29.3536	10	>sp|P07814|SYEP_HUMAN Bifunctional glutamate/proline--tRNA ligase OS=Homo sapiens GN=EPRS PE=1 SV=5	16.1596
9	L.SLKAQYKEK.T	SLKAQYKEK		31.7647	0.3397	63.75	30.4	45.6	27.5578	9.91	>sp|P07814|SYEP_HUMAN Bifunctional glutamate/proline--tRNA ligase OS=Homo sapiens GN=EPRS PE=1 SV=5	14.0732
9	E.ILDKKVEKV.T	ILDKKVEKV		0.0453	21.0184	6.9232	24.0938	5.8638	5.2263	9.76	>sp|P08238|HS90B_HUMAN Heat shock protein HSP 90-beta OS=Homo sapiens GN=HSP90AB1 PE=1 SV=4	23.8762
9	L.THYKSAVKA.-	THYKSAVKA		30.0278	11.9829	0.6628	8.8966	10.4282	13.466	9.74	>sp|P08243|ASNS_HUMAN Asparagine synthetase [glutamine-hydrolyzing] OS=Homo sapiens GN=ASNS PE=1 SV=4	11.0277
9	V.ATHVGSVEK.H	ATHVGSVEK		38.7059	0.019	53.5714	27.8636	21.63	16.1353	9.73	>sp|O14777|NDC80_HUMAN Kinetochore protein NDC80 homolog OS=Homo sapiens GN=NDC80 PE=1 SV=1	11.987
9	E.SFKEKFVRK.T	SFKEKFVRK		34.6154	0.0874	55	21.9796	36.4167	20.4929	9.56	>sp|Q9BW72|HIG2A_HUMAN HIG1 domain family member 2A, mitochondrial OS=Homo sapiens GN=HIGD2A PE=1 SV=1	21.4245
9	M.KVKEKVQKL.K	KVKEKVQKL		3.8962	0.0833	4.6594	12.2544	1.3081	0.354	9.24	>sp|Q16181|SEPT7_HUMAN Septin-7 OS=Homo sapiens GN=SEPT7 PE=1 SV=2	12.0815
9	G.VVKRLVKEK.V	VVKRLVKEK		42.5833	0.1895	75	26.8	44.3333	19.9483	9.24	>sp|O75347|TBCA_HUMAN Tubulin-specific chaperone A OS=Homo sapiens GN=TBCA PE=1 SV=3	11.2827
9	P.KVSS[+79.966]PTKPK.K	KVSSPTKPK	S[+80]	34.8846	0.0304	66.6667	40.8333	23.5652	19.5342	9.17	>sp|Q8WUA4|TF3C2_HUMAN General transcription factor 3C polypeptide 2 OS=Homo sapiens GN=GTF3C2 PE=1 SV=2	6.0234
9	S.SHLDKASVM[+15.995].R	SHLDKASVM	M[+16]	22.934	24.829	0.0083	2.9714	2.5205	2.7199	9.16	>sp|Q16665|HIF1A_HUMAN Hypoxia-inducible factor 1-alpha OS=Homo sapiens GN=HIF1A PE=1 SV=1	18.4108
9	T.VTNPKRIAK.A	VTNPKRIAK		27.5926	0.012	39.2	15.9514	10.1591	6.8174	9.12	>sp|P06733|ENOA_HUMAN Alpha-enolase OS=Homo sapiens GN=ENO1 PE=1 SV=2	12.7107
9	T.SSHLPPPPK.L	SSHLPPPPK		40.8571	0.0247	48.6667	29.8235	16.392	12.9073	9.09	>sp|Q9Y520|PRC2C_HUMAN Protein PRRC2C OS=Homo sapiens GN=PRRC2C PE=1 SV=4	23.308
9	N.VEHILKIGY.L	VEHILKIGY		30.1667	29.8043	5.9871	0.0469	23.1014	15.4778	9.05	>sp|Q9H0P0-1|5NT3A_HUMAN Isoform 1 of Cytosolic 5'-nucleotidase 3A OS=Homo sapiens GN=NT5C3A	47.8767
9	E.SHVSGTTTL.T	SHVSGTTTL		13.5352	17.3514	0.0028	3.2522	1.0688	1.3932	9.04	>sp|Q9UPT9|UBP22_HUMAN Ubiquitin carboxyl-terminal hydrolase 22 OS=Homo sapiens GN=USP22 PE=1 SV=2	24.6858
9	T.RVKLPSGSK.K	RVKLPSGSK		32.3448	0.0085	53.5714	27.0455	20.9752	14.1118	9.04	>sp|P62917|RL8_HUMAN 60S ribosomal protein L8 OS=Homo sapiens GN=RPL8 PE=1 SV=2	17.1476
9	N.THYVAPRRL.L	THYVAPRRL		24.1818	16.9643	0.0177	3.7246	2.745	2.1696	9.04	>sp|P51532|SMCA4_HUMAN Transcription activator BRG1 OS=Homo sapiens GN=SMARCA4 PE=1 SV=2	25.2826
9	G.FLLDKKIGV.N	FLLDKKIGV		0.0072	11.9802	4.9867	18.6538	1.1944	1.2442	9.03	>sp|P78371|TCPB_HUMAN T-complex protein 1 subunit beta OS=Homo sapiens GN=CCT2 PE=1 SV=4	55.3363
9	Y.AHSTIMPRL.S	AHSTIMPRL		17.1778	16.9812	0.1175	8.0936	6.4524	6.235	9.03	>sp|P33991|MCM4_HUMAN DNA replication licensing factor MCM4 OS=Homo sapiens GN=MCM4 PE=1 SV=5	39.8182
9	T.HHVSVTKQL.P	HHVSVTKQL		24.961	27.3993	0.0079	3.4731	3.9901	3.1177	9.03	>sp|O94901|SUN1_HUMAN SUN domain-containing protein 1 OS=Homo sapiens GN=SUN1 PE=1 SV=3	20.3932
9	K.IHHSGAKVV.L	IHHSGAKVV		42.8333	29.9574	0.1868	12.7247	4.6504	8.1274	9.02	>sp|Q99832|TCPH_HUMAN T-complex protein 1 subunit eta OS=Homo sapiens GN=CCT7 PE=1 SV=2	11.6781
9	H.HHIASVEKL.A	HHIASVEKL		18.6099	28.4312	0.0075	3.3923	3.9552	3.2662	9.01	>sp|Q9Y217|MTMR6_HUMAN Myotubularin-related protein 6 OS=Homo sapiens GN=MTMR6 PE=1 SV=3	24.81
9	S.GHYTASVKV.T	GHYTASVKV		15.9676	17.5543	0.4728	11.1032	6.4556	7.1481	9	>sp|O94782|UBP1_HUMAN Ubiquitin carboxyl-terminal hydrolase 1 OS=Homo sapiens GN=USP1 PE=1 SV=1	28.2759
9	G.SLDTQPKKV.R	SLDTQPKKV		0.6803	16.8085	10.04	28.65	7.3646	7.1454	8.99	>sp|P15923|TFE2_HUMAN Transcription factor E2-alpha OS=Homo sapiens GN=TCF3 PE=1 SV=1	21.2948
9	K.KTKEQIAHL.K	KTKEQIAHL		4.4269	0.0245	4.8956	17.7527	1.1243	0.3531	8.98	>sp|Q9Y6X8|ZHX2_HUMAN Zinc fingers and homeoboxes protein 2 OS=Homo sapiens GN=ZHX2 PE=1 SV=1	20.7795
9	A.QVKSLTQKV.Q	QVKSLTQKV		12.7947	0.9868	12.8148	17.7634	7.8164	3.1757	8.98	>sp|Q8NEJ9|NGDN_HUMAN Neuroguidin OS=Homo sapiens GN=NGDN PE=1 SV=1	23.8574
9	R.SQREPGPGA.K	SQREPGPGA		7.0483	0.354	3.2883	10.3725	7.3994	8.3988	8.98	>sp|Q15654|TRIP6_HUMAN Thyroid receptor-interacting protein 6 OS=Homo sapiens GN=TRIP6 PE=1 SV=3	16.1919
9	G.HYKGQQIGK.V	HYKGQQIGK		53.5185	0.2619	45.6667	20.25	42.1667	33.3982	8.97	>sp|P61254|RL26_HUMAN 60S ribosomal protein L26 OS=Homo sapiens GN=RPL26 PE=1 SV=1	9.7967
9	Y.KTKKKYATY.R	KTKKKYATY		27.2963	0.0169	13.3624	4.2101	6.2652	0.9896	8.96	>sp|Q8IZT6|ASPM_HUMAN Abnormal spindle-like microcephaly-associated protein OS=Homo sapiens GN=ASPM PE=1 SV=2	2.2006
9	R.ILMEHIHKL.K	ILMEHIHKL		0.0026	4.1987	0.6762	3.5339	0.1183	0.1376	8.94	>sp|P84098|RL19_HUMAN 60S ribosomal protein L19 OS=Homo sapiens GN=RPL19 PE=1 SV=1	39.7002
9	L.SHIGDAVVI.S	SHIGDAVVI		14.1966	35.6923	0.0132	3.6921	2.6526	4.2327	8.93	>sp|P12004|PCNA_HUMAN Proliferating cell nuclear antigen OS=Homo sapiens GN=PCNA PE=1 SV=1	47.4617
9	N.FHITVGKAI.P	FHITVGKAI		19.2033	54.6767	0.0212	4.1352	2.6781	2.9528	8.9	>sp|Q96RQ1|ERGI2_HUMAN Endoplasmic reticulum-Golgi intermediate compartment protein 2 OS=Homo sapiens GN=ERGIC2 PE=1 SV=2	47.9655
9	E.QHDIHNAKL.R	QHDIHNAKL		23.2308	40.11	0.0544	9.6954	6.3443	9.9328	8.88	>sp|Q9NUQ3|TXLNG_HUMAN Gamma-taxilin OS=Homo sapiens GN=TXLNG PE=1 SV=2	20.0841
9	I.AVKEKYAKY.L	AVKEKYAKY		16.9871	0.2087	12.8095	2.6594	6.7815	1.0912	8.88	>sp|P46782|RS5_HUMAN 40S ribosomal protein S5 OS=Homo sapiens GN=RPS5 PE=1 SV=4	19.2127
9	A.DEAEVHLKF.S	DEAEVHLKF		18.3229	59.0462	0.9451	0.0019	7.9585	10.6822	8.87	>sp|O60861|GAS7_HUMAN Growth arrest-specific protein 7 OS=Homo sapiens GN=GAS7 PE=1 SV=3	49.6505
9	Y.DETLHVAKF.S	DETLHVAKF		37.5	80.9804	2.8712	0.0082	17.8884	24.5104	8.84	>sp|O95235|KI20A_HUMAN Kinesin-like protein KIF20A OS=Homo sapiens GN=KIF20A PE=1 SV=1	44.4217
9	S.ATNYITRNK.A	ATNYITRNK		38.6471	0.0754	63.75	29.2353	27.7632	15.2297	8.83	>sp|O00541|PESC_HUMAN Pescadillo homolog OS=Homo sapiens GN=PES1 PE=1 SV=1	20.3553
9	K.SHSQRQPLL.A	SHSQRQPLL		25.9855	14.3069	0.0627	10.1242	4.8142	4.7958	8.82	>sp|Q8N5I2|ARRD1_HUMAN Arrestin domain-containing protein 1 OS=Homo sapiens GN=ARRDC1 PE=1 SV=1	24.2921
9	F.EHAHNMRVM.K	EHAHNMRVM		44.4	51.7457	0.054	3.1118	7.311	9.0988	8.82	>sp|P13639|EF2_HUMAN Elongation factor 2 OS=Homo sapiens GN=EEF2 PE=1 SV=4	19.9951
9	Y.QQRPGHPPR.F	QQRPGHPPR		36.6316	0.6574	14.175	13.1542	29.4667	25.1987	8.8	>sp|P12018|VPREB_HUMAN Immunoglobulin iota chain OS=Homo sapiens GN=VPREB1 PE=1 SV=2	9.4324
9	A.THGPENPKL.E	THGPENPKL		26.9831	44.6795	0.1259	13.8738	10.2191	12.8989	8.79	>sp|Q96C10|DHX58_HUMAN Probable ATP-dependent RNA helicase DHX58 OS=Homo sapiens GN=DHX58 PE=1 SV=1	22.8061
9	L.EELQQKVSY.K	EELQQKVSY		39.6	43.7436	4.1936	0.0045	25.5385	20.3928	8.78	>sp|P40763|STAT3_HUMAN Signal transducer and activator of transcription 3 OS=Homo sapiens GN=STAT3 PE=1 SV=2	37.3773
9	K.RHEEQQREL.E	RHEEQQREL		33.2593	32.8659	0.1626	13.9766	6.0229	8.0721	8.77	>sp|Q13188|STK3_HUMAN Serine/threonine-protein kinase 3 OS=Homo sapiens GN=STK3 PE=1 SV=2	14.5903
9	L.FASGLIHRV.C	FASGLIHRV		0.4928	16.9014	1.8142	8.3053	0.2513	0.1943	8.73	>sp|Q8N6L1|KTAP2_HUMAN Keratinocyte-associated protein 2 OS=Homo sapiens GN=KRTCAP2 PE=1 SV=2	41.3357
9	Y.GHEQVTRLL.L	GHEQVTRLL		25.2609	40.59	0.2412	12.2091	8.9467	9.6547	8.72	>sp|Q59H18-1|TNI3K_HUMAN Isoform 1 of Serine/threonine-protein kinase TNNI3K OS=Homo sapiens GN=TNNI3K	37.5363
9	S.QHADVGKEL.S	QHADVGKEL		16.429	33.6467	0.0063	3.0311	4.2011	4.4847	8.7	>sp|Q9BXW9|FACD2_HUMAN Fanconi anemia group D2 protein OS=Homo sapiens GN=FANCD2 PE=1 SV=2	23.4725
9	S.SHVAKAPSL.T	SHVAKAPSL		17.3926	13.8263	0.0079	5.6546	2.125	2.5554	8.69	>sp|Q9C0C6|CIPC_HUMAN CLOCK-interacting pacemaker OS=Homo sapiens GN=CIPC PE=1 SV=2	25.5119
9	S.STNPFRPQK.V	STNPFRPQK		21.6183	0.0068	44	17.5914	11.7236	8.4681	8.68	>sp|P63218|GBG5_HUMAN Guanine nucleotide-binding protein G(I)/G(S)/G(O) subunit gamma-5 OS=Homo sapiens GN=GNG5 PE=1 SV=3	24.2002
9	T.LHDTRTHFL.K	LHDTRTHFL		16.1226	34.0688	0.1371	11.705	3.4754	6.1849	8.58	>sp|Q8IZT6|ASPM_HUMAN Abnormal spindle-like microcephaly-associated protein OS=Homo sapiens GN=ASPM PE=1 SV=2	31.2084
9	N.VTYNYPVHY.F	VTYNYPVHY		6.3453	0.1691	5.5086	1.4205	1.2061	0.0317	8.53	>sp|Q9NV96|CC50A_HUMAN Cell cycle control protein 50A OS=Homo sapiens GN=TMEM30A PE=1 SV=1	49.9988
9	R.YHEEKERLM.D	YHEEKERLM		24.6494	57.1387	0.084	5.7714	4.4839	5.8786	8.53	>sp|Q12874|SF3A3_HUMAN Splicing factor 3A subunit 3 OS=Homo sapiens GN=SF3A3 PE=1 SV=1	24.8924
9	V.EERVINEEY.K	EERVINEEY		47.75	39.9167	5.6126	0.0126	26.1111	24.6284	8.51	>sp|Q09028|RBBP4_HUMAN Histone-binding protein RBBP4 OS=Homo sapiens GN=RBBP4 PE=1 SV=3	38.76
9	C.SHITRAFTV.S	SHITRAFTV		12.5207	15.5751	0.0956	6.2828	4.094	4.0754	8.49	>sp|O15118|NPC1_HUMAN Niemann-Pick C1 protein OS=Homo sapiens GN=NPC1 PE=1 SV=2	36.7629
9	S.GHYDRSKSL.K	GHYDRSKSL		16.9129	14.5856	0.023	5.2649	2.4673	2.1255	8.48	>sp|Q14566|MCM6_HUMAN DNA replication licensing factor MCM6 OS=Homo sapiens GN=MCM6 PE=1 SV=1	16.3996
9	A.SEEELKKAY.R	SEEELKKAY		43.7	45.7083	3.511	0.0312	26.0222	21.5465	8.4	>sp|Q5F1R6|DJC21_HUMAN DnaJ homolog subfamily C member 21 OS=Homo sapiens GN=DNAJC21 PE=1 SV=2	26.5361
9	M.FGFHKPKMY.R	FGFHKPKMY		21.5114	8.327	6.1383	3.4979	3.5429	0.1929	8.37	>sp|Q9NP50|FA60A_HUMAN Protein FAM60A OS=Homo sapiens GN=FAM60A PE=1 SV=1	39.6071
9	L.HHELHAAHL.L	HHELHAAHL		38.4118	37.5197	0.0642	8.7095	7.54	11.2629	8.37	>sp|A2RUS2|DEND3_HUMAN DENN domain-containing protein 3 OS=Homo sapiens GN=DENND3 PE=1 SV=2	18.613
9	S.SHLDKASVM.R	SHLDKASVM		22.934	24.829	0.0083	2.9714	2.5205	2.7199	8.36	>sp|Q16665|HIF1A_HUMAN Hypoxia-inducible factor 1-alpha OS=Homo sapiens GN=HIF1A PE=1 SV=1	26.2594
9	A.HEIEALKSF.S	HEIEALKSF		10.499	32.8101	0.2839	0.0023	3.7669	3.5584	8.34	>sp|O43847|NRDC_HUMAN Nardilysin OS=Homo sapiens GN=NRDC PE=1 SV=2	44.5682
9	A.SLNGLEVHL.K	SLNGLEVHL		0.0679	9.4088	3.9168	14.1875	1.3464	2.5727	8.31	>sp|Q9NQG7-4|HPS4_HUMAN Isoform 4 of Hermansky-Pudlak syndrome 4 protein OS=Homo sapiens GN=HPS4	60.9997
9	Q.SHTEYIIRV.Q	SHTEYIIRV		7.2945	26.1195	0.2751	7.6613	5.9758	6.4364	8.31	>sp|Q7Z7A4|PXK_HUMAN PX domain-containing protein kinase-like protein OS=Homo sapiens GN=PXK PE=1 SV=1	44.4628
9	Q.GTKSTWPQK.R	GTKSTWPQK		39.8	0.017	75	38.4286	46.25	28.8177	8.29	>sp|Q9Y3A4|RRP7A_HUMAN Ribosomal RNA-processing protein 7 homolog A OS=Homo sapiens GN=RRP7A PE=1 SV=2	19.2911
9	L.AHFAKSISL.E	AHFAKSISL		9.9334	6.2104	0.0074	3.6199	1.291	1.1891	8.27	>sp|Q8N0T1|CH059_HUMAN Uncharacterized protein C8orf59 OS=Homo sapiens GN=C8orf59 PE=1 SV=4	39.8298
9	F.GHENRVSTL.R	GHENRVSTL		30.5	36.5571	0.2061	12.1603	6.1932	7.1338	8.27	>sp|O14775|GNB5_HUMAN Guanine nucleotide-binding protein subunit beta-5 OS=Homo sapiens GN=GNB5 PE=1 SV=2	20.7306
9	C.GSKAYHLQK.S	GSKAYHLQK		47.5	0.0182	70	32.3846	44.3333	19.4209	8.25	>sp|P61927|RL37_HUMAN 60S ribosomal protein L37 OS=Homo sapiens GN=RPL37 PE=1 SV=2	14.021
9	L.ASNPVIKKK.V	ASNPVIKKK		35.1364	0.0424	50.7143	22.0476	27.3421	10.7705	8.24	>sp|P51955-4|NEK2_HUMAN Isoform 4 of Serine/threonine-protein kinase Nek2 OS=Homo sapiens GN=NEK2	6.7007
9	M.RVKDKVYHL.E	RVKDKVYHL		1.5249	0.0129	3.4671	7.0016	0.6763	0.1484	8.24	>sp|P25791|RBTN2_HUMAN Rhombotin-2 OS=Homo sapiens GN=LMO2 PE=1 SV=1	21.0368
9	D.DHIRFISEL.A	DHIRFISEL		16.4581	54.0733	0.0216	2.0821	5.3805	7.5394	8.23	>sp|Q96F07|CYFP2_HUMAN Cytoplasmic FMR1-interacting protein 2 OS=Homo sapiens GN=CYFIP2 PE=1 SV=2	59.3412
9	R.DEFLRISTA.S	DEFLRISTA		24.6364	23.5418	2.2444	0.1247	20.9504	22.1212	8.21	>sp|Q5JWF2|GNAS1_HUMAN Guanine nucleotide-binding protein G(s) subunit alpha isoforms XLas OS=Homo sapiens GN=GNAS PE=1 SV=2	57.2027
9	D.EHAGVISVL.A	EHAGVISVL		14.9622	41.0938	0.0052	1.7076	2.954	3.898	8.19	>sp|O43504|LTOR5_HUMAN Ragulator complex protein LAMTOR5 OS=Homo sapiens GN=LAMTOR5 PE=1 SV=1	52.5985
9	E.KLKEEVINK.-	KLKEEVINK		10.8753	0.035	60	27.3636	27.5	19.5403	8.18	>sp|Q96G28|CFA36_HUMAN Cilia- and flagella-associated protein 36 OS=Homo sapiens GN=CFAP36 PE=1 SV=2	19.6911
9	D.SILEHQIQV.R	SILEHQIQV		0.0533	2.3074	5.6585	15.4861	0.8389	0.6661	8.16	>sp|P33991|MCM4_HUMAN DNA replication licensing factor MCM4 OS=Homo sapiens GN=MCM4 PE=1 SV=5	52.6492
9	A.KFKFPGRQK.I	KFKFPGRQK		54.6296	0.0188	59	27.0455	41	29.771	8.16	>sp|P27635|RL10_HUMAN 60S ribosomal protein L10 OS=Homo sapiens GN=RPL10 PE=1 SV=4	22.8707
9	D.SHSSVILKM[+15.995].P	SHSSVILKM	M[+16]	15.6185	16.6667	0.0259	1.9577	3.0008	2.0195	8.16	>sp|O60563|CCNT1_HUMAN Cyclin-T1 OS=Homo sapiens GN=CCNT1 PE=1 SV=1	23.5751
9	N.ILTDITKGV.Q	ILTDITKGV		0.0693	19.0508	12.127	26.68	3.9627	2.9315	8.15	>sp|P13639|EF2_HUMAN Elongation factor 2 OS=Homo sapiens GN=EEF2 PE=1 SV=4	51.772
9	E.DHMRFISEL.A	DHMRFISEL		16.1	46.6	0.0217	2.3199	5.277	7.6151	8.14	>sp|Q7L576|CYFP1_HUMAN Cytoplasmic FMR1-interacting protein 1 OS=Homo sapiens GN=CYFIP1 PE=1 SV=1	57.7616
9	S.DELQSVISH.L	DELQSVISH		65.5	68.75	15.08	0.0767	49.6667	43.6395	8.11	>sp|O95219|SNX4_HUMAN Sorting nexin-4 OS=Homo sapiens GN=SNX4 PE=1 SV=1	48.0557
9	K.SHIITGNKI.P	SHIITGNKI		24.6494	27.2326	0.0598	5.7677	4.8384	6.0219	8.11	>sp|O00311|CDC7_HUMAN Cell division cycle 7-related protein kinase OS=Homo sapiens GN=CDC7 PE=1 SV=1	27.6611
9	S.KTFGQKPVK.F	KTFGQKPVK		27.6481	0.0096	45.3333	22.4524	19.5929	12.8363	8.1	>sp|Q12824|SNF5_HUMAN SWI/SNF-related matrix-associated actin-dependent regulator of chromatin subfamily B member 1 OS=Homo sapiens GN=SMARCB1 PE=1 SV=2	12.992
9	D.HLTDITLKV.A	HLTDITLKV		0.0404	10.0036	3.9946	12.3589	1.2869	1.2386	8.09	>sp|Q15046|SYK_HUMAN Lysine--tRNA ligase OS=Homo sapiens GN=KARS PE=1 SV=3	51.3836
9	A.QARPPGIYK.G	QARPPGIYK		26.4237	0.0065	26.2632	16.3167	10.14	6.2027	8.09	>sp|O60942|MCE1_HUMAN mRNA-capping enzyme OS=Homo sapiens GN=RNGTT PE=1 SV=1	25.687
9	L.HHILKSDDL.Y	HHILKSDDL		40.1429	55.2312	0.0449	13.1449	11.7776	13.4443	8.08	>sp|Q8WZ60|KLHL6_HUMAN Kelch-like protein 6 OS=Homo sapiens GN=KLHL6 PE=1 SV=3	26.2214
9	R.EHEESKRVL.Q	EHEESKRVL		45.3	62.8731	0.0958	6.1737	8.2554	16.7276	8	>sp|Q9HBM0|VEZA_HUMAN Vezatin OS=Homo sapiens GN=VEZT PE=1 SV=3	16.4874
9	Q.QHSAAGATI.S	QHSAAGATI		26.1017	26.195	0.0344	10.4444	4.6947	7.9217	7.99	>sp|P14859|PO2F1_HUMAN POU domain, class 2, transcription factor 1 OS=Homo sapiens GN=POU2F1 PE=1 SV=2	21.0933
9	L.AHTRTVTTL.A	AHTRTVTTL		24.4805	27.4028	0.0309	8.8128	3.7004	4.302	7.98	>sp|Q86V97|KBTB6_HUMAN Kelch repeat and BTB domain-containing protein 6 OS=Homo sapiens GN=KBTBD6 PE=1 SV=1	22.8514
9	Y.HEIITPEQF.Q	HEIITPEQF		17.963	50.5603	0.8635	0.0085	8.0757	8.5423	7.98	>sp|Q29RF7|PDS5A_HUMAN Sister chromatid cohesion protein PDS5 homolog A OS=Homo sapiens GN=PDS5A PE=1 SV=1	53.3937
9	E.KIKELHQQY.K	KIKELHQQY		16.2355	0.0745	13.2013	3.1389	8.2988	1.1287	7.96	>sp|O60341|KDM1A_HUMAN Lysine-specific histone demethylase 1A OS=Homo sapiens GN=KDM1A PE=1 SV=2	22.4516
9	I.FSKAKPSVL.A	FSKAKPSVL		17.2333	1.9774	1.5421	12.4878	0.2968	0.0863	7.89	>sp|P51959|CCNG1_HUMAN Cyclin-G1 OS=Homo sapiens GN=CCNG1 PE=1 SV=2	30.0691
9	A.NELVSTHGY.S	NELVSTHGY		33.7778	45.7083	4.6063	0.0078	24.2857	24.2344	7.85	>sp|Q9UM11|FZR1_HUMAN Fizzy-related protein homolog OS=Homo sapiens GN=FZR1 PE=1 SV=2	38.8039
9	V.DETQVRSLY.V	DETQVRSLY		41	61.6791	3.5131	0.0089	22.8313	16.1033	7.79	>sp|Q9HAI6|CX021_HUMAN Uncharacterized protein CXorf21 OS=Homo sapiens GN=CXorf21 PE=2 SV=1	44.0738
9	K.ALSDHHIYL.E	ALSDHHIYL		0.0147	1.161	1.6133	9.0686	0.3176	0.4451	7.77	>sp|P04075|ALDOA_HUMAN Fructose-bisphosphate aldolase A OS=Homo sapiens GN=ALDOA PE=1 SV=2	45.097
9	E.YQEKGVRVL.E	YQEKGVRVL		4.1867	24.5518	0.0388	2.0974	0.421	0.8568	7.75	>sp|P61160|ARP2_HUMAN Actin-related protein 2 OS=Homo sapiens GN=ACTR2 PE=1 SV=1	33.4218
9	R.KYKVKLVEK.R	KYKVKLVEK		50.9259	0.0523	60	27.3182	49.6667	27.4667	7.67	>sp|Q9NZM5|NOP53_HUMAN Ribosome biogenesis protein NOP53 OS=Homo sapiens GN=NOP53 PE=1 SV=2	20.3978
9	R.YTRPTPVQK.H	YTRPTPVQK		22.2925	0.0073	35.1429	16.725	9.1549	3.2138	7.67	>sp|O15523|DDX3Y_HUMAN ATP-dependent RNA helicase DDX3Y OS=Homo sapiens GN=DDX3Y PE=1 SV=2	21.7229
9	Q.YQFTGIKKY.F	YQFTGIKKY		4.213	6.9703	0.8674	0.1241	1.8965	0.1253	7.66	>sp|Q96IX5|USMG5_HUMAN Up-regulated during skeletal muscle growth protein 5 OS=Homo sapiens GN=USMG5 PE=1 SV=1	42.8107
9	L.AQRPGSVSK.W	AQRPGSVSK		18.8161	0.0084	14.9333	8.5042	14.8034	12.3835	7.63	>sp|Q9NXV2|KCTD5_HUMAN BTB/POZ domain-containing protein KCTD5 OS=Homo sapiens GN=KCTD5 PE=1 SV=1	7.2441
9	K.SETELKDTY.A	SETELKDTY		28.5	53.6207	2.3209	0.032	18.8937	17.6626	7.6	>sp|Q13200|PSMD2_HUMAN 26S proteasome non-ATPase regulatory subunit 2 OS=Homo sapiens GN=PSMD2 PE=1 SV=3	34.236
9	E.DHIAHIIEL.L	DHIAHIIEL		9.4362	38.8348	0.0069	1.1244	3.1949	3.7016	7.6	>sp|P78362|SRPK2_HUMAN SRSF protein kinase 2 OS=Homo sapiens GN=SRPK2 PE=1 SV=3	54.8732
9	S.HVHEPNPLR.S	HVHEPNPLR		21.1527	0.6376	34.375	14.65	13.9582	10.1818	7.55	>sp|Q9BQI3|E2AK1_HUMAN Eukaryotic translation initiation factor 2-alpha kinase 1 OS=Homo sapiens GN=EIF2AK1 PE=1 SV=2	21.8974
9	Y.TVFEHTFHV.R	TVFEHTFHV		0.0306	1.2725	3.473	8.0043	0.3127	0.079	7.5	>sp|P41250|GARS_HUMAN Glycine--tRNA ligase OS=Homo sapiens GN=GARS PE=1 SV=3	50.0966
9	D.THSKRTLLI.K	THSKRTLLI		33.6296	25.5476	0.4647	16.4	7.1434	8.5583	7.49	>sp|P08670|VIME_HUMAN Vimentin OS=Homo sapiens GN=VIM PE=1 SV=4	27.7318
9	D.TLYEAVREV.L	TLYEAVREV		0.0166	7.3662	2.4227	7.5868	0.5041	0.2341	7.47	>sp|P62906|RL10A_HUMAN 60S ribosomal protein L10a OS=Homo sapiens GN=RPL10A PE=1 SV=2	51.4789
9	N.WHEEVLRQL.Q	WHEEVLRQL		21.7786	60.0373	0.0394	6.6546	6.3254	7.2201	7.45	>sp|Q9Y4A5|TRRAP_HUMAN Transformation/transcription domain-associated protein OS=Homo sapiens GN=TRRAP PE=1 SV=3	51.7155
9	L.NALKHRPPK.A	NALKHRPPK		55.5263	0.7338	38.8	17.9892	14.7322	18.273	7.4	>sp|Q6P2Q9|PRP8_HUMAN Pre-mRNA-processing-splicing factor 8 OS=Homo sapiens GN=PRPF8 PE=1 SV=2	5.7457
9	E.QHNYPGIKL.Q	QHNYPGIKL		17.4407	21.3536	0.0096	4.2129	3.2997	4.1443	7.38	>sp|Q8IYA6|CKP2L_HUMAN Cytoskeleton-associated protein 2-like OS=Homo sapiens GN=CKAP2L PE=1 SV=4	40.9245
9	I.KYKDKIKTL.E	KYKDKIKTL		15.5511	0.4336	3.2315	6.8408	3.9666	1.96	7.38	>sp|Q5JRA6|MIA3_HUMAN Melanoma inhibitory activity protein 3 OS=Homo sapiens GN=MIA3 PE=1 SV=1	20.8296
9	F.SHIKKDVTL.S	SHIKKDVTL		15.2893	19.2221	0.0074	4.6676	2.3032	2.9097	7.37	>sp|Q9UPT8|ZC3H4_HUMAN Zinc finger CCCH domain-containing protein 4 OS=Homo sapiens GN=ZC3H4 PE=1 SV=3	22.4604
9	Q.HEIVLKVAY.P	HEIVLKVAY		19.8187	31.7304	1.7085	0.0036	10.4791	8.2275	7.36	>sp|Q8WUM0|NU133_HUMAN Nuclear pore complex protein Nup133 OS=Homo sapiens GN=NUP133 PE=1 SV=2	48.9337
9	L.AHISGATSV.D	AHISGATSV		11.6798	11.7942	0.0322	6.0593	2.4629	3.5283	7.34	>sp|Q9NR30|DDX21_HUMAN Nucleolar RNA helicase 2 OS=Homo sapiens GN=DDX21 PE=1 SV=5	24.4065
9	V.DETEAVKRY.N	DETEAVKRY		44.9	77.5397	4.7419	0.0064	29.1333	29.971	7.34	>sp|Q9BXP5|SRRT_HUMAN Serrate RNA effector molecule homolog OS=Homo sapiens GN=SRRT PE=1 SV=1	27.6873
9	I.HHSGAKVVL.S	HHSGAKVVL		21.6947	22.9473	0.0041	3.2283	2.6926	3.9984	7.32	>sp|Q99832|TCPH_HUMAN T-complex protein 1 subunit eta OS=Homo sapiens GN=CCT7 PE=1 SV=2	16.6003
9	E.KVLDRRVVK.G	KVLDRRVVK		20.2917	0.0076	41	17.7312	14.7764	9.4583	7.32	>sp|P45973|CBX5_HUMAN Chromobox protein homolog 5 OS=Homo sapiens GN=CBX5 PE=1 SV=1	17.281
9	N.RIKSNQISK.L	RIKSNQISK		31.7059	0.0068	59	26.84	22.6386	18.8709	7.29	>sp|Q9NP50|FA60A_HUMAN Protein FAM60A OS=Homo sapiens GN=FAM60A PE=1 SV=1	7.034
9	M.FHAETLTAL.-	FHAETLTAL		6.4763	37.7087	0.0031	2.9283	0.5209	0.6785	7.29	>sp|Q7LBE3|S26A9_HUMAN Solute carrier family 26 member 9 OS=Homo sapiens GN=SLC26A9 PE=1 SV=1	54.4529
9	R.KTRIIDVVY.N	KTRIIDVVY		25.1884	0.0254	13.557	3.6184	5.1285	0.9266	7.29	>sp|P62241|RS8_HUMAN 40S ribosomal protein S8 OS=Homo sapiens GN=RPS8 PE=1 SV=2	46.6054
9	T.SLSEKTVLL.L	SLSEKTVLL		0.046	4.4737	2.2662	11.7227	0.6041	0.8815	7.29	>sp|P13987|CD59_HUMAN CD59 glycoprotein OS=Homo sapiens GN=CD59 PE=1 SV=1	51.1687
9	S.TLADLVHHV.R	TLADLVHHV		0.0055	9.4864	3.5636	9.1402	1.3852	0.7466	7.28	>sp|Q9Y4A5|TRRAP_HUMAN Transformation/transcription domain-associated protein OS=Homo sapiens GN=TRRAP PE=1 SV=3	53.3291
9	E.RLKELLRAK.L	RLKELLRAK		17.363	0.034	45	18.9359	24.746	13.834	7.28	>sp|Q9NPA8|ENY2_HUMAN Transcription and mRNA export factor ENY2 OS=Homo sapiens GN=ENY2 PE=1 SV=1	23.3886
9	L.FHDLPKAVL.A	FHDLPKAVL		11.9794	37.4724	0.0067	3.8063	1.3406	2.9314	7.27	>sp|Q9BXS9|S26A6_HUMAN Solute carrier family 26 member 6 OS=Homo sapiens GN=SLC26A6 PE=1 SV=1	49.5215
9	G.KVRGQTPKV.A	KVRGQTPKV		3.0158	0.0097	11.3697	25.5714	2.7428	1.2279	7.27	>sp|P62861|RS30_HUMAN 40S ribosomal protein S30 OS=Homo sapiens GN=FAU PE=1 SV=1	14.071
9	Y.KFRVADQRK.K	KFRVADQRK		65.5	0.0657	75	38.8571	58.75	40.9725	7.27	>sp|P09669|COX6C_HUMAN Cytochrome c oxidase subunit 6C OS=Homo sapiens GN=COX6C PE=1 SV=2	13.4352
9	T.SHEINPRKV.F	SHEINPRKV		48.1667	47.4	1.0395	17.9355	14.3686	18.9851	7.26	>sp|Q5GLZ8|HERC4_HUMAN Probable E3 ubiquitin-protein ligase HERC4 OS=Homo sapiens GN=HERC4 PE=1 SV=1	18.5046
9	K.YHNPKIALL.N	YHNPKIALL		6.5876	11.8091	0.005	2.9562	0.5334	0.5386	7.24	>sp|Q99832|TCPH_HUMAN T-complex protein 1 subunit eta OS=Homo sapiens GN=CCT7 PE=1 SV=2	46.9483
9	W.GHASENPKL.P	GHASENPKL		22.9245	37.7087	0.1719	17.4516	8.9591	12.433	7.23	>sp|Q13085-4|ACACA_HUMAN Isoform 4 of Acetyl-CoA carboxylase 1 OS=Homo sapiens GN=ACACA	18.1666
9	F.HHVYSGKDL.I	HHVYSGKDL		52.7778	48.3279	0.0334	10.061	10.1818	11.0293	7.22	>sp|Q9NR30|DDX21_HUMAN Nucleolar RNA helicase 2 OS=Homo sapiens GN=DDX21 PE=1 SV=5	21.3669
9	K.QVKGKILAK.R	QVKGKILAK		25.4058	0.0896	50	13.5234	24.3333	10.8179	7.2	>sp|P46778|RL21_HUMAN 60S ribosomal protein L21 OS=Homo sapiens GN=RPL21 PE=1 SV=2	14.0639
9	V.KTRNKALGV.A	KTRNKALGV		11.7853	0.0085	20.4091	42.2	5.1741	2.2856	7.19	>sp|Q9P2W9|STX18_HUMAN Syntaxin-18 OS=Homo sapiens GN=STX18 PE=1 SV=1	12.6996
9	L.HHNRAITHL.M	HHNRAITHL		24.3766	13.2608	0.0142	4.9333	3.0112	3.7536	7.19	>sp|Q9BQI3|E2AK1_HUMAN Eukaryotic translation initiation factor 2-alpha kinase 1 OS=Homo sapiens GN=EIF2AK1 PE=1 SV=2	14.8605
9	I.GVSPGRPGK.S	GVSPGRPGK		27.2222	0.0613	62.5	32.5385	25.3462	21.815	7.17	>sp|Q92918|M4K1_HUMAN Mitogen-activated protein kinase kinase kinase kinase 1 OS=Homo sapiens GN=MAP4K1 PE=1 SV=1	14.1949
9	L.HHQSKVITL.C	HHQSKVITL		15.7232	13.0858	0.0056	3.3002	2.0696	2.2765	7.17	>sp|Q10570|CPSF1_HUMAN Cleavage and polyadenylation specificity factor subunit 1 OS=Homo sapiens GN=CPSF1 PE=1 SV=2	24.0029
9	S.THILTPQKL.L	THILTPQKL		24.6234	34.0688	0.0088	3.2074	4.3467	3.8186	7.17	>sp|P61764|STXB1_HUMAN Syntaxin-binding protein 1 OS=Homo sapiens GN=STXBP1 PE=1 SV=1	37.0809
9	L.THNNKTVSL.K	THNNKTVSL		17.4556	11.3383	0.0072	5.1986	1.9818	2.8624	7.16	>sp|Q7Z388|D19L4_HUMAN Probable C-mannosyltransferase DPY19L4 OS=Homo sapiens GN=DPY19L4 PE=1 SV=1	20.1672
9	L.YHARPSLAF.-	YHARPSLAF		15.3666	29.6851	0.0063	0.9252	1.1812	1.0833	7.16	>sp|Q5JPI9|EFMT2_HUMAN EEF1A lysine methyltransferase 2 OS=Homo sapiens GN=EEF1AKMT2 PE=1 SV=2	41.2982
9	D.SVKKVHLQK.G	SVKKVHLQK		31.8824	0.0093	53.5714	19.2537	29	13.8197	7.16	>sp|Q14674|ESPL1_HUMAN Separin OS=Homo sapiens GN=ESPL1 PE=1 SV=3	7.9682
9	S.KSQPVTPEK.H	KSQPVTPEK		31.7353	0.0099	54.2857	26.96	16.884	15.6884	7.15	>sp|P54274|TERF1_HUMAN Telomeric repeat-binding factor 1 OS=Homo sapiens GN=TERF1 PE=1 SV=3	12.3926
9	Q.GHASHQPAI.S	GHASHQPAI		24.3636	22.6937	0.1242	15.625	5.364	7.9873	7.15	>sp|O00311|CDC7_HUMAN Cell division cycle 7-related protein kinase OS=Homo sapiens GN=CDC7 PE=1 SV=1	17.6244
9	N.RLKVLYSQK.A	RLKVLYSQK		32.3103	0.064	68.3333	38.2857	50	32.1128	7.14	>sp|Q12834|CDC20_HUMAN Cell division cycle protein 20 homolog OS=Homo sapiens GN=CDC20 PE=1 SV=2	25.3837
9	I.LHNPVTLKL.Q	LHNPVTLKL		11.7111	17.9257	0.0096	3.8436	1.2125	1.2782	7.13	>sp|Q9NY93|DDX56_HUMAN Probable ATP-dependent RNA helicase DDX56 OS=Homo sapiens GN=DDX56 PE=1 SV=1	50.0639
9	A.IHAKRVTIM.P	IHAKRVTIM		31.5882	17.8869	0.0451	5.1666	1.9372	1.7067	7.12	>sp|Q71DI3|H32_HUMAN Histone H3.2 OS=Homo sapiens GN=HIST2H3A PE=1 SV=3	26.9042
9	H.KM[+15.995]HVPAPKL.A	KMHVPAPKL	M[+16]	1.0897	0.498	2.8909	14.8938	1.0213	1.1919	7.12	>sp|Q14137|BOP1_HUMAN Ribosome biogenesis protein BOP1 OS=Homo sapiens GN=BOP1 PE=1 SV=2	25.9355
9	N.RLFVGSIPK.S	RLFVGSIPK		9.9716	0.0682	29.3846	20.2321	10.6282	12.9566	7.12	>sp|O60506|HNRPQ_HUMAN Heterogeneous nuclear ribonucleoprotein Q OS=Homo sapiens GN=SYNCRIP PE=1 SV=2	43.8986
9	E.NETLIVSKF.C	NETLIVSKF		26.7119	76.9841	1.6927	0.0062	17.7535	16.6768	7.11	>sp|Q9BQA1|MEP50_HUMAN Methylosome protein 50 OS=Homo sapiens GN=WDR77 PE=1 SV=1	56.4044
9	D.KLRGIVSEK.T	KLRGIVSEK		13.5933	0.0112	45.3333	22.7143	22.988	16.6933	7.11	>sp|Q02224|CENPE_HUMAN Centromere-associated protein E OS=Homo sapiens GN=CENPE PE=1 SV=2	19.3918
9	V.KGKYKFLQK.Y	KGKYKFLQK		54.6296	0.0739	72.5	38.8571	49	29.7797	7.11	>sp|P55081|MFAP1_HUMAN Microfibrillar-associated protein 1 OS=Homo sapiens GN=MFAP1 PE=1 SV=2	20.2555
9	H.SHAVSTAAM[+15.995].T	SHAVSTAAM	M[+16]	26.4576	15.6947	0.0081	3.2728	2.3835	3.1435	7.11	>sp|P51610|HCFC1_HUMAN Host cell factor 1 OS=Homo sapiens GN=HCFC1 PE=1 SV=2	13.0762
9	E.QHEPRTPAL.A	QHEPRTPAL		29.775	24.6166	0.0133	6.1785	3.932	5.4931	7.1	>sp|Q8NFJ9-3|BBS1_HUMAN Isoform 2 of Bardet-Biedl syndrome 1 protein OS=Homo sapiens GN=BBS1	28.6478
9	K.FHTEALTAL.L	FHTEALTAL		9.9705	46.3538	0.0046	3.774	1.048	1.5414	7.1	>sp|P62495|ERF1_HUMAN Eukaryotic peptide chain release factor subunit 1 OS=Homo sapiens GN=ETF1 PE=1 SV=3	55.5678
9	T.GHFQGEIKL.Q	GHFQGEIKL		10.7295	23.7585	0.0249	5.0583	3.3346	4.0114	7.09	>sp|Q92835|SHIP1_HUMAN Phosphatidylinositol 3,4,5-trisphosphate 5-phosphatase 1 OS=Homo sapiens GN=INPP5D PE=1 SV=2	42.4268
9	I.IHDFQPHVI.V	IHDFQPHVI		13.0765	39.9722	0.0663	7.0521	2.7841	5.4597	7.08	>sp|Q9NZL9|MAT2B_HUMAN Methionine adenosyltransferase 2 subunit beta OS=Homo sapiens GN=MAT2B PE=1 SV=1	44.8695
9	D.TVADKIHSV.S	TVADKIHSV		0.0736	2.0703	2.2979	8.9148	0.265	0.1038	7.08	>sp|O95147|DUS14_HUMAN Dual specificity protein phosphatase 14 OS=Homo sapiens GN=DUSP14 PE=1 SV=1	30.6071
9	A.HHYTGLLKL.Q	HHYTGLLKL		12.8811	11.1402	0.0059	2.4155	1.3461	1.1755	7.07	>sp|P42858|HD_HUMAN Huntingtin OS=Homo sapiens GN=HTT PE=1 SV=2	41.3728
9	Y.AVIKGRPSK.L	AVIKGRPSK		21.4122	0.0122	42.75	16.9417	10.7327	11.4886	7.06	>sp|Q9NWD8|TM248_HUMAN Transmembrane protein 248 OS=Homo sapiens GN=TMEM248 PE=1 SV=1	11.6626
9	A.DHEPNKRIL.G	DHEPNKRIL		48.6667	70.6962	0.2299	6.9059	8.4024	15.8143	7.06	>sp|Q5THK1|PR14L_HUMAN Protein PRR14L OS=Homo sapiens GN=PRR14L PE=1 SV=1	23.1989
9	K.NHEDKIRVV.L	NHEDKIRVV		36.2632	60.5597	0.2777	7.5387	11.8822	13.1136	7.05	>sp|Q9H4M9|EHD1_HUMAN EH domain-containing protein 1 OS=Homo sapiens GN=EHD1 PE=1 SV=2	23.3192
9	L.THAAQQLKL.A	THAAQQLKL		21.5878	29.366	0.0167	7.2212	4.6179	5.4625	7.04	>sp|Q96SY0|INT14_HUMAN Integrator complex subunit 14 OS=Homo sapiens GN=INTS14 PE=1 SV=2	30.0094
9	K.YHGPKALKV.A	YHGPKALKV		14.6068	30.3616	0.1993	12.5331	3.6757	5.2324	7.04	>sp|O75153|CLU_HUMAN Clustered mitochondria protein homolog OS=Homo sapiens GN=CLUH PE=1 SV=2	27.2694
9	R.HHSDGSVSL.S	HHSDGSVSL		11.6762	19.3701	0.0021	2.4207	1.3835	2.331	7.04	>sp|O15533|TPSN_HUMAN Tapasin OS=Homo sapiens GN=TAPBP PE=1 SV=1	21.6841
9	N.KIKELTKNL.H	KIKELTKNL		5.207	0.1762	10.9033	20.5536	2.5159	0.9277	7.03	>sp|Q9BR77|CCD77_HUMAN Coiled-coil domain-containing protein 77 OS=Homo sapiens GN=CCDC77 PE=2 SV=1	27.9286
9	Y.IHYGQTVKL.V	IHYGQTVKL		9.8477	11.9245	0.0083	3.7909	0.9524	0.9083	7.01	>sp|Q06330|SUH_HUMAN Recombining binding protein suppressor of hairless OS=Homo sapiens GN=RBPJ PE=1 SV=3	38.5744
9	S.RTPGPRPPR.S	RTPGPRPPR		31.4412	0.2534	54.2857	28.9	22.506	15.4969	7	>sp|Q6ZUF6|NC336_HUMAN Putative uncharacterized protein encoded by LINC00336 OS=Homo sapiens GN=LINC00336 PE=5 SV=1	16.9973
9	A.KAKEDFLKK.W	KAKEDFLKK		31.8824	0.0117	57	23.1389	22.9036	12.9993	7	>sp|P22694-2|KAPCB_HUMAN Isoform 2 of cAMP-dependent protein kinase catalytic subunit beta OS=Homo sapiens GN=PRKACB	16.1365
9	D.NHVHVARSL.K	NHVHVARSL		26.678	44.9103	0.0083	2.5787	5.542	4.828	6.99	>sp|Q9NUX5|POTE1_HUMAN Protection of telomeres protein 1 OS=Homo sapiens GN=POT1 PE=1 SV=1	20.278
9	S.ASHIASNPK.A	ASHIASNPK		59.4737	0.07	53.5714	35.6	24.8254	19.6271	6.98	>sp|Q15006|EMC2_HUMAN ER membrane protein complex subunit 2 OS=Homo sapiens GN=EMC2 PE=1 SV=1	6.1439
9	S.THANDASAL.R	THANDASAL		26.9322	46.3538	0.0075	6.4237	4.2863	6.6467	6.98	>sp|P55060|XPO2_HUMAN Exportin-2 OS=Homo sapiens GN=CSE1L PE=1 SV=3	21.523
9	Y.RLTPKLMEV.C	RLTPKLMEV		0.0387	1.4309	7.3659	23.5833	1.6349	1.1839	6.98	>sp|O15372|EIF3H_HUMAN Eukaryotic translation initiation factor 3 subunit H OS=Homo sapiens GN=EIF3H PE=1 SV=1	45.8409
9	D.THM[+15.995]NSSEKL.Q	THMNSSEKL	M[+16]	22.4151	35.6795	0.0205	7.3902	6.1886	7.3225	6.97	>sp|Q9Y546|LRC42_HUMAN Leucine-rich repeat-containing protein 42 OS=Homo sapiens GN=LRRC42 PE=1 SV=1	11.8799
9	G.IHHPTPIQI.Q	IHHPTPIQI		13.5887	10.016	0.0343	6.0021	1.6051	1.9831	6.97	>sp|Q9UJV9|DDX41_HUMAN Probable ATP-dependent RNA helicase DDX41 OS=Homo sapiens GN=DDX41 PE=1 SV=2	38.5671
9	V.THILRATKL.Y	THILRATKL		26.1356	28.5326	0.0243	4.5945	3.9039	3.8188	6.97	>sp|Q2PZI1|D19L1_HUMAN Probable C-mannosyltransferase DPY19L1 OS=Homo sapiens GN=DPY19L1 PE=2 SV=1	27.1832
9	S.KVFNQPKAK.A	KVFNQPKAK		21.2443	0.0177	42.75	21.2245	15.9846	7.2863	6.97	>sp|Q14008|CKAP5_HUMAN Cytoskeleton-associated protein 5 OS=Homo sapiens GN=CKAP5 PE=1 SV=3	15.1121
9	C.QHQSGIVQL.L	QHQSGIVQL		15.8778	23.5801	0.0096	4.9045	4.477	5.6088	6.97	>sp|Q13685|AAMP_HUMAN Angio-associated migratory cell protein OS=Homo sapiens GN=AAMP PE=1 SV=2	40.7564
9	P.AHEENVRFI.Y	AHEENVRFI		21.145	40.41	0.9399	13.7944	9.8947	12.7748	6.96	>sp|C9JLW8|MCRI1_HUMAN Mapk-regulated corepressor-interacting protein 1 OS=Homo sapiens GN=MCRIP1 PE=1 SV=1	37.9092
9	C.IHSPVVNEL.M	IHSPVVNEL		10.5959	20.5582	0.0056	4.0064	0.9921	1.2212	6.95	>sp|Q9Y2X3|NOP58_HUMAN Nucleolar protein 58 OS=Homo sapiens GN=NOP58 PE=1 SV=1	47.3416
9	T.ATHPPGPAV.Q	ATHPPGPAV		2.0519	0.0435	2.0283	11.3658	0.1436	0.0921	6.95	>sp|Q14684|RRP1B_HUMAN Ribosomal RNA processing protein 1 homolog B OS=Homo sapiens GN=RRP1B PE=1 SV=3	27.0714
9	N.FISEFEHRV.N	FISEFEHRV		0.0342	28.4094	8.7824	17.0323	1.3972	1.2543	6.94	>sp|Q9UNM6|PSD13_HUMAN 26S proteasome non-ATPase regulatory subunit 13 OS=Homo sapiens GN=PSMD13 PE=1 SV=2	47.01
9	S.SHMYSASLL.R	SHMYSASLL		20.9514	14.4108	0.0229	6.348	2.8458	3.0194	6.94	>sp|O43683|BUB1_HUMAN Mitotic checkpoint serine/threonine-protein kinase BUB1 OS=Homo sapiens GN=BUB1 PE=1 SV=1	50.7963
9	A.QHATRFIAL.A	QHATRFIAL		23.1429	20.1659	0.0125	4.0483	3.5215	4.9254	6.93	>sp|Q69YN2|C19L1_HUMAN CWF19-like protein 1 OS=Homo sapiens GN=CWF19L1 PE=1 SV=2	43.2401
9	K.SHIM[+15.995]AAKAV.A	SHIMAAKAV	M[+16]	29.275	27.8611	0.0398	4.8314	5.1313	5.373	6.93	>sp|P48643|TCPE_HUMAN T-complex protein 1 subunit epsilon OS=Homo sapiens GN=CCT5 PE=1 SV=1	18.076
9	D.AHTKPRPAL.A	AHTKPRPAL		25.0725	13.0106	0.0234	7.7943	3.4698	5.2847	6.92	>sp|Q9Y6J0|CABIN_HUMAN Calcineurin-binding protein cabin-1 OS=Homo sapiens GN=CABIN1 PE=1 SV=1	15.6384
9	Q.RQKPESLGK.K	RQKPESLGK		26.7797	0.0498	39.8	18.0128	37.6667	26.8677	6.91	>sp|Q9H583|HEAT1_HUMAN HEAT repeat-containing protein 1 OS=Homo sapiens GN=HEATR1 PE=1 SV=3	10.1899
9	A.KTKDGVREV.F	KTKDGVREV		5.3057	0.0227	7.6954	22.881	1.5674	0.4859	6.91	>sp|P61586|RHOA_HUMAN Transforming protein RhoA OS=Homo sapiens GN=RHOA PE=1 SV=1	8.8197
9	Q.QLDSHVHAV.R	QLDSHVHAV		0.0484	11.5961	2.3835	11.885	1.9486	2.3401	6.91	>sp|O95295|SNAPN_HUMAN SNARE-associated protein Snapin OS=Homo sapiens GN=SNAPIN PE=1 SV=1	27.5673
9	E.NLHQQTPPK.L	NLHQQTPPK		23.4835	1.7897	42.75	23.0833	26.3556	26.1242	6.91	>sp|O15530|PDPK1_HUMAN 3-phosphoinositide-dependent protein kinase 1 OS=Homo sapiens GN=PDPK1 PE=1 SV=1	15.7927
9	I.ALNEKLVNL.-	ALNEKLVNL		0.0142	2.5372	3.6033	14.6	0.9207	0.9524	6.91	>sp|O00303|EIF3F_HUMAN Eukaryotic translation initiation factor 3 subunit F OS=Homo sapiens GN=EIF3F PE=1 SV=1	54.8405
9	I.NHDTGEYVL.E	NHDTGEYVL		13.2446	55.896	0.0098	3.7701	5.5065	10.6892	6.9	>sp|Q96JC9|EAF1_HUMAN ELL-associated factor 1 OS=Homo sapiens GN=EAF1 PE=1 SV=1	40.8232
9	L.SHAVQHPVL.D	SHAVQHPVL		29.275	23.1287	0.0093	6.3061	3.3691	4.9641	6.9	>sp|Q8TF40|FNIP1_HUMAN Folliculin-interacting protein 1 OS=Homo sapiens GN=FNIP1 PE=1 SV=3	26.8584
9	I.AHEIYQKIL.S	AHEIYQKIL		45.3	60.3358	0.3487	15.2431	12.7626	17.6829	6.9	>sp|Q8IZT6|ASPM_HUMAN Abnormal spindle-like microcephaly-associated protein OS=Homo sapiens GN=ASPM PE=1 SV=2	43.8701
9	H.SHSHEEPAM.E	SHSHEEPAM		31.7941	44.9487	0.0554	6.9704	8.4187	10.404	6.9	>sp|Q13433|S39A6_HUMAN Zinc transporter ZIP6 OS=Homo sapiens GN=SLC39A6 PE=1 SV=3	17.665
9	H.QHIGKPSTI.R	QHIGKPSTI		23.6374	24.4326	0.0267	8.2128	3.8326	3.8154	6.9	>sp|P62917|RL8_HUMAN 60S ribosomal protein L8 OS=Homo sapiens GN=RPL8 PE=1 SV=2	25.2587
9	E.THQKQISSL.R	THQKQISSL		30.7222	21.5378	0.016	6.4062	4.2912	4.9437	6.9	>sp|P33176|KINH_HUMAN Kinesin-1 heavy chain OS=Homo sapiens GN=KIF5B PE=1 SV=1	21.8446
9	L.THQQKVLRL.Y	THQQKVLRL		24.7922	25.8016	0.0813	7.7028	5.3887	5.9663	6.89	>sp|Q9Y6M9|NDUB9_HUMAN NADH dehydrogenase [ubiquinone] 1 beta subcomplex subunit 9 OS=Homo sapiens GN=NDUFB9 PE=1 SV=3	24.4312
9	K.GHDASQITL.A	GHDASQITL		10.9647	27.2014	0.0322	8.7235	3.1857	5.5652	6.89	>sp|Q8IXH7|NELFD_HUMAN Negative elongation factor C/D OS=Homo sapiens GN=NELFCD PE=1 SV=2	38.6142
9	H.SHSHEEPAM[+15.995].E	SHSHEEPAM	M[+16]	31.7941	44.9487	0.0554	6.9704	8.4187	10.404	6.89	>sp|Q13433|S39A6_HUMAN Zinc transporter ZIP6 OS=Homo sapiens GN=SLC39A6 PE=1 SV=3	5.2775
9	H.HHHHHPPMI.A	HHHHHPPMI		31.5294	14.0477	0.1028	10.6187	5.0738	5.6087	6.89	>sp|P25490|TYY1_HUMAN Transcriptional repressor protein YY1 OS=Homo sapiens GN=YY1 PE=1 SV=2	16.1933
9	D.THMNSSEKL.Q	THMNSSEKL		22.4151	35.6795	0.0205	7.3902	6.1886	7.3225	6.88	>sp|Q9Y546|LRC42_HUMAN Leucine-rich repeat-containing protein 42 OS=Homo sapiens GN=LRRC42 PE=1 SV=1	19.4959
9	K.SHEAREKLL.R	SHEAREKLL		48.5	48.5246	0.6351	18.6923	10.0282	15.9165	6.88	>sp|Q9Y512|SAM50_HUMAN Sorting and assembly machinery component 50 homolog OS=Homo sapiens GN=SAMM50 PE=1 SV=3	21.6959
9	A.SEDEIKKAY.R	SEDEIKKAY		24.5455	27.309	1.4993	0.0106	12.6792	11.4725	6.88	>sp|Q99615|DNJC7_HUMAN DnaJ homolog subfamily C member 7 OS=Homo sapiens GN=DNAJC7 PE=1 SV=2	25.8385
9	G.THDLKTLSL.H	THDLKTLSL		15.0923	32.8212	0.013	6.5388	2.6039	4.1616	6.88	>sp|Q10570|CPSF1_HUMAN Cleavage and polyadenylation specificity factor subunit 1 OS=Homo sapiens GN=CPSF1 PE=1 SV=2	43.685
9	G.KLIEVVKKK.N	KLIEVVKKK		8.992	0.3028	52.8571	16.6667	27.0263	16.7961	6.88	>sp|Q02880|TOP2B_HUMAN DNA topoisomerase 2-beta OS=Homo sapiens GN=TOP2B PE=1 SV=3	18.1955
9	D.RHSNASQSL.C	RHSNASQSL		25	11.7785	0.0339	9.1082	3.256	3.3961	6.87	>sp|Q5H9R7|PP6R3_HUMAN Serine/threonine-protein phosphatase 6 regulatory subunit 3 OS=Homo sapiens GN=PPP6R3 PE=1 SV=2	9.3649
9	K.LEHEYIQNF.K	LEHEYIQNF		16.9065	41.1354	1.3759	0.0063	6.9148	5.4182	6.87	>sp|Q15691|MARE1_HUMAN Microtubule-associated protein RP/EB family member 1 OS=Homo sapiens GN=MAPRE1 PE=1 SV=3	52.0627
9	V.AHSDLILHV.R	AHSDLILHV		6.4869	17.449	0.3625	8.1011	4.8715	6.8243	6.87	>sp|O43824|GTPB6_HUMAN Putative GTP-binding protein 6 OS=Homo sapiens GN=GTPBP6 PE=2 SV=3	46.3946
9	L.RVLEDRALK.R	RVLEDRALK		21.8092	0.0241	55	24.6562	19.5857	16.1085	6.86	>sp|Q3MIX3|ADCK5_HUMAN Uncharacterized aarF domain-containing protein kinase 5 OS=Homo sapiens GN=ADCK5 PE=1 SV=2	23.2424
9	L.GLAKSIHHA.R	GLAKSIHHA		0.3068	4.7033	21.7429	33.5	11.7212	13.2264	6.86	>sp|P46781|RS9_HUMAN 40S ribosomal protein S9 OS=Homo sapiens GN=RPS9 PE=1 SV=3	14.5169
9	S.QHEAKIKSL.T	QHEAKIKSL		41.4167	41.9583	0.1187	11.8968	9.8037	9.8416	6.86	>sp|P33176|KINH_HUMAN Kinesin-1 heavy chain OS=Homo sapiens GN=KIF5B PE=1 SV=1	18.4644
9	Y.DEHEGPALY.Y	DEHEGPALY		29.45	36.9643	2.2233	0.0036	15.1662	12.84	6.85	>sp|P49721|PSB2_HUMAN Proteasome subunit beta type-2 OS=Homo sapiens GN=PSMB2 PE=1 SV=1	40.3375
9	E.VHLKFSAKL.H	VHLKFSAKL		23.3956	26.2799	0.158	8.15	4.9181	5.642	6.85	>sp|O60861|GAS7_HUMAN Growth arrest-specific protein 7 OS=Homo sapiens GN=GAS7 PE=1 SV=3	42.6947
9	C.RTKFKSLQK.S	RTKFKSLQK		43.3	0.0096	63.75	25.7857	34.8	19.8623	6.83	>sp|Q63HK3|ZKSC2_HUMAN Zinc finger protein with KRAB and SCAN domains 2 OS=Homo sapiens GN=ZKSCAN2 PE=1 SV=2	12.4787
9	T.QHQGAVKAV.A	QHQGAVKAV		33.7037	37.5591	0.1479	7.2694	11.1863	14.0882	6.83	>sp|Q12834|CDC20_HUMAN Cell division cycle protein 20 homolog OS=Homo sapiens GN=CDC20 PE=1 SV=2	13.1779
9	N.RQVTFTKRK.F	RQVTFTKRK		27.3148	0.4233	42.75	15.2222	38.3	26.3707	6.83	>sp|Q06413|MEF2C_HUMAN Myocyte-specific enhancer factor 2C OS=Homo sapiens GN=MEF2C PE=1 SV=1	12.1907
9	L.VLHAPPPTK.I	VLHAPPPTK		9.1527	0.0256	25.2727	15.3472	9.4007	8.6917	6.83	>sp|P41161|ETV5_HUMAN ETS translocation variant 5 OS=Homo sapiens GN=ETV5 PE=1 SV=1	21.8184
9	S.THAAQQILL.S	THAAQQILL		16.2516	23.0655	0.0133	6.7283	3.794	4.4686	6.82	>sp|Q9Y5A7-2|NUB1_HUMAN Isoform 2 of NEDD8 ultimate buster 1 OS=Homo sapiens GN=NUB1	44.5605
9	A.SEEEFLRTY.A	SEEEFLRTY		20.1806	28.6014	2.3003	0.0036	10.9727	7.9254	6.82	>sp|Q9NSA3|CNBP1_HUMAN Beta-catenin-interacting protein 1 OS=Homo sapiens GN=CTNNBIP1 PE=1 SV=1	52.6247
9	S.VHSHPGQSV.R	VHSHPGQSV		23.2198	18.2581	0.1315	14.3625	3.9496	6.1457	6.82	>sp|Q8WYB5|KAT6B_HUMAN Histone acetyltransferase KAT6B OS=Homo sapiens GN=KAT6B PE=1 SV=3	12.9314
9	K.EERADLIAY.L	EERADLIAY		37.7222	30.2991	2.817	0.0072	12.0472	15.1838	6.82	>sp|P99999|CYC_HUMAN Cytochrome c OS=Homo sapiens GN=CYCS PE=1 SV=2	48.461
9	A.FHDGSVHIV.H	FHDGSVHIV		5.4102	42.0909	0.046	5.7531	2.2459	4.5553	6.81	>sp|Q9Y2X0|MED16_HUMAN Mediator of RNA polymerase II transcription subunit 16 OS=Homo sapiens GN=MED16 PE=1 SV=2	37.1378
9	M.AHYPSQPVF.A	AHYPSQPVF		15.0898	7.5053	0.0084	0.9715	1.2868	1.1458	6.81	>sp|Q8WWM7-3|ATX2L_HUMAN Isoform 3 of Ataxin-2-like protein OS=Homo sapiens GN=ATXN2L	46.4187
9	Q.QHHLGQAAL.S	QHHLGQAAL		31.5588	31.5049	0.0071	4.881	5.4381	6.4615	6.81	>sp|Q02078|MEF2A_HUMAN Myocyte-specific enhancer factor 2A OS=Homo sapiens GN=MEF2A PE=1 SV=1	25.4221
9	E.HIIENIVAV.T	HIIENIVAV		0.0226	3.0537	0.8219	6.134	0.0868	0.0833	6.81	>sp|O76021|RL1D1_HUMAN Ribosomal L1 domain-containing protein 1 OS=Homo sapiens GN=RSL1D1 PE=1 SV=3	56.4251
9	H.SHSTPSSSI.S	SHSTPSSSI		26.0169	18.7208	0.0601	13.0935	3.6519	6.9786	6.8	>sp|Q5MIZ7|P4R3B_HUMAN Serine/threonine-protein phosphatase 4 regulatory subunit 3B OS=Homo sapiens GN=PPP4R3B PE=1 SV=2	21.4608
9	K.YQSKRQPIL.D	YQSKRQPIL		3.3743	9.6748	0.1512	4.6124	0.6807	0.8116	6.8	>sp|Q13043|STK4_HUMAN Serine/threonine-protein kinase 4 OS=Homo sapiens GN=STK4 PE=1 SV=2	28.0349
9	E.LATRAIPEL.T	LATRAIPEL		10.2603	16.4601	2.2818	19.1045	0.1839	0.7965	6.8	>sp|P35222|CTNB1_HUMAN Catenin beta-1 OS=Homo sapiens GN=CTNNB1 PE=1 SV=1	52.9149
9	L.EHIVPNAEL.R	EHIVPNAEL		19.0769	43.9744	0.0087	3.239	4.9442	8.4383	6.8	>sp|P28562|DUS1_HUMAN Dual specificity protein phosphatase 1 OS=Homo sapiens GN=DUSP1 PE=1 SV=3	46.1463
9	E.LATRALPEL.T	LATRALPEL		12.3805	17.9823	3.3852	25.75	0.3259	1.2517	6.8	>sp|P14923|PLAK_HUMAN Junction plakoglobin OS=Homo sapiens GN=JUP PE=1 SV=3	52.9149
9	A.HLAIKLEQV.K	HLAIKLEQV		0.1984	12.4683	10.1	29.2353	5.0793	4.7427	6.79	>sp|Q9Y4B6|DCAF1_HUMAN DDB1- and CUL4-associated factor 1 OS=Homo sapiens GN=DCAF1 PE=1 SV=3	46.2354
9	R.SHHSLASSL.R	SHHSLASSL		27.537	22.2272	0.0085	4.7572	3.3523	3.2009	6.79	>sp|Q92997|DVL3_HUMAN Segment polarity protein dishevelled homolog DVL-3 OS=Homo sapiens GN=DVL3 PE=1 SV=2	26.0881
9	A.KVKKLVVKV.H	KVKKLVVKV		2.6464	0.0228	16.4048	20.3571	4.4854	1.6403	6.79	>sp|Q7Z5R6|AB1IP_HUMAN Amyloid beta A4 precursor protein-binding family B member 1-interacting protein OS=Homo sapiens GN=APBB1IP PE=1 SV=1	20.6268
9	C.QHDFQAPYL.L	QHDFQAPYL		16.3065	31.3235	0.0958	9.3034	7.4033	8.9966	6.79	>sp|Q5TGZ0|MIC10_HUMAN MICOS complex subunit MIC10 OS=Homo sapiens GN=MINOS1 PE=1 SV=1	55.3414
9	A.KVKFEERYK.T	KVKFEERYK		45	0.0425	80	43.4	44.8333	30.1313	6.79	>sp|P61353|RL27_HUMAN 60S ribosomal protein L27 OS=Homo sapiens GN=RPL27 PE=1 SV=2	21.5084
9	E.THSLPVVVI.S	THSLPVVVI		19.956	38.8174	0.057	5.6309	3.5669	5.2594	6.79	>sp|P40763|STAT3_HUMAN Signal transducer and activator of transcription 3 OS=Homo sapiens GN=STAT3 PE=1 SV=2	60.1311
9	R.KSHEAEVLK.Q	KSHEAEVLK		45.3	0.05	63.75	33.2	23.9565	20.4685	6.79	>sp|P16949|STMN1_HUMAN Stathmin OS=Homo sapiens GN=STMN1 PE=1 SV=3	12.7206
9	T.KLVDVVKKK.N	KLVDVVKKK		10.9247	0.4335	53.5714	19.9104	29.3	17.9658	6.79	>sp|P11388|TOP2A_HUMAN DNA topoisomerase 2-alpha OS=Homo sapiens GN=TOP2A PE=1 SV=3	18.6343
9	S.KLKAIVASK.A	KLKAIVASK		14.2042	0.0121	43.6667	20.0536	24.0794	15.7871	6.79	>sp|O94966|UBP19_HUMAN Ubiquitin carboxyl-terminal hydrolase 19 OS=Homo sapiens GN=USP19 PE=1 SV=2	16.5313
9	A.KLKEKQIQR.T	KLKEKQIQR		17.737	0.7315	52.8571	25.9286	38	21.8044	6.78	>sp|Q9Y5A7-2|NUB1_HUMAN Isoform 2 of NEDD8 ultimate buster 1 OS=Homo sapiens GN=NUB1	8.3542
9	K.IVKLKHFEK.F	IVKLKHFEK		31.8235	0.1245	60	23.2778	34.6667	22.1796	6.78	>sp|Q9Y2X3|NOP58_HUMAN Nucleolar protein 58 OS=Homo sapiens GN=NOP58 PE=1 SV=1	22.8954
9	A.GHFSKALEL.A	GHFSKALEL		10.0508	17.1863	0.0205	5.4988	2.5192	2.6291	6.77	>sp|Q96RY7|IF140_HUMAN Intraflagellar transport protein 140 homolog OS=Homo sapiens GN=IFT140 PE=1 SV=1	42.124
9	K.EHFEKAIEL.N	EHFEKAIEL		9.2188	34.1625	0.0049	1.3241	2.6476	3.1595	6.77	>sp|Q96DB5|RMD1_HUMAN Regulator of microtubule dynamics protein 1 OS=Homo sapiens GN=RMDN1 PE=1 SV=1	45.924
9	P.EHAQAGKQL.C	EHAQAGKQL		32.931	52.2414	0.0245	4.006	9.1918	10.486	6.77	>sp|Q8WVR3|CG043_HUMAN Uncharacterized protein C7orf43 OS=Homo sapiens GN=C7orf43 PE=1 SV=2	12.6201
9	E.RLKEAYSVK.S	RLKEAYSVK		18.7489	0.009	42.5	23.0278	26.6667	16.2184	6.77	>sp|Q6P2Q9|PRP8_HUMAN Pre-mRNA-processing-splicing factor 8 OS=Homo sapiens GN=PRPF8 PE=1 SV=2	20.363
9	V.KARGPGLEK.T	KARGPGLEK		28.5	0.0049	36.4286	24.0312	11.3546	7.6081	6.77	>sp|P21333|FLNA_HUMAN Filamin-A OS=Homo sapiens GN=FLNA PE=1 SV=4	8.187
9	Q.HHYIPHVVL.G	HHYIPHVVL		17.5037	10.3906	0.0044	1.3569	1.0113	1.0363	6.75	>sp|Q9Y236|OSGI2_HUMAN Oxidative stress-induced growth inhibitor 2 OS=Homo sapiens GN=OSGIN2 PE=2 SV=1	43.1705
9	L.EHEPETHTL.H	EHEPETHTL		19.1868	52.069	0.0152	3.5021	5.9131	7.3153	6.75	>sp|Q9NQV6|PRD10_HUMAN PR domain zinc finger protein 10 OS=Homo sapiens GN=PRDM10 PE=1 SV=3	23.0042
9	H.QHFDSVMQL.Q	QHFDSVMQL		6.9318	12.6081	0.004	1.3894	1.2551	0.9424	6.75	>sp|Q9H8S9|MOB1A_HUMAN MOB kinase activator 1A OS=Homo sapiens GN=MOB1A PE=1 SV=4	57.4218
9	A.NHVTSSPVA.S	NHVTSSPVA		47.125	36.8357	0.6116	10.2113	21.27	33.5044	6.75	>sp|Q7Z3K3|POGZ_HUMAN Pogo transposable element with ZNF domain OS=Homo sapiens GN=POGZ PE=1 SV=2	23.0304
9	S.HHSAAALAA.A	HHSAAALAA		35.4091	16.4235	0.2516	8.3819	10.0982	18.3378	6.75	>sp|Q03014|HHEX_HUMAN Hematopoietically-expressed homeobox protein HHEX OS=Homo sapiens GN=HHEX PE=1 SV=1	15.73
9	H.HHHHHPPM[+15.995]I.A	HHHHHPPMI	M[+16]	31.5294	14.0477	0.1028	10.6187	5.0738	5.6087	6.75	>sp|P25490|TYY1_HUMAN Transcriptional repressor protein YY1 OS=Homo sapiens GN=YY1 PE=1 SV=2	13.0918
9	K.QHDPYITSI.A	QHDPYITSI		11.4642	23.6479	0.0147	5.3832	2.2358	3.6407	6.74	>sp|Q9NPI6|DCP1A_HUMAN mRNA-decapping enzyme 1A OS=Homo sapiens GN=DCP1A PE=1 SV=2	47.5793
9	L.DEIRLLKSV.R	DEIRLLKSV		24.4416	62.2761	2.4902	0.1884	22.9518	23.8252	6.73	>sp|Q96SB4|SRPK1_HUMAN SRSF protein kinase 1 OS=Homo sapiens GN=SRPK1 PE=1 SV=2	52.4405
9	V.ALSNLEVKL.E	ALSNLEVKL		0.1306	16.677	6.657	18.8974	2.9287	4.8379	6.73	>sp|Q86UX7|URP2_HUMAN Fermitin family homolog 3 OS=Homo sapiens GN=FERMT3 PE=1 SV=1	59.1624
9	K.RHKSDSISL.S	RHKSDSISL		30.4722	4.6927	0.0663	9.2058	4.9579	4.766	6.73	>sp|Q00987|MDM2_HUMAN E3 ubiquitin-protein ligase Mdm2 OS=Homo sapiens GN=MDM2 PE=1 SV=1	21.297
9	H.SHAVSTAAM.T	SHAVSTAAM		26.4576	15.6947	0.0081	3.2728	2.3835	3.1435	6.73	>sp|P51610|HCFC1_HUMAN Host cell factor 1 OS=Homo sapiens GN=HCFC1 PE=1 SV=2	23.5789
9	S.SHM[+15.995]YSASLL.R	SHMYSASLL	M[+16]	20.9514	14.4108	0.0229	6.348	2.8458	3.0194	6.73	>sp|O43683|BUB1_HUMAN Mitotic checkpoint serine/threonine-protein kinase BUB1 OS=Homo sapiens GN=BUB1 PE=1 SV=1	44.668
9	N.SHHAAAPAV.S	SHHAAAPAV		22.434	11.6168	0.0363	6.9941	3.8383	5.1093	6.73	>sp|O00268|TAF4_HUMAN Transcription initiation factor TFIID subunit 4 OS=Homo sapiens GN=TAF4 PE=1 SV=2	16.7791
9	Q.QHFDKSKAL.R	QHFDKSKAL		19.5934	24.7358	0.0047	2.7016	2.8744	3.0191	6.72	>sp|Q08999|RBL2_HUMAN Retinoblastoma-like protein 2 OS=Homo sapiens GN=RBL2 PE=1 SV=3	20.2929
9	M.AHSVPSPAF.H	AHSVPSPAF		22.7264	23.3521	0.0311	2.0178	3.4687	4.7316	6.71	>sp|Q9H000|MKRN2_HUMAN Probable E3 ubiquitin-protein ligase makorin-2 OS=Homo sapiens GN=MKRN2 PE=1 SV=2	40.8502
9	E.AAQAHTREL.G	AAQAHTREL		15.3716	2.2928	1.7409	12.8676	0.1664	0.2862	6.71	>sp|O75150|BRE1B_HUMAN E3 ubiquitin-protein ligase BRE1B OS=Homo sapiens GN=RNF40 PE=1 SV=4	15.9834
9	C.NHVHSGLKL.V	NHVHSGLKL		25.2464	44.2179	0.0094	4.2238	5.6052	7.4133	6.7	>sp|Q9UKT4|FBX5_HUMAN F-box only protein 5 OS=Homo sapiens GN=FBXO5 PE=1 SV=1	22.7052
9	K.RSKIKSFVK.V	RSKIKSFVK		51.4815	0.0158	63.75	30.9333	34.8667	20.8461	6.7	>sp|P61353|RL27_HUMAN 60S ribosomal protein L27 OS=Homo sapiens GN=RPL27 PE=1 SV=2	15.7586
9	A.IHAKRVTIM[+15.995].P	IHAKRVTIM	M[+16]	31.5882	17.8869	0.0451	5.1666	1.9372	1.7067	6.69	>sp|Q71DI3|H32_HUMAN Histone H3.2 OS=Homo sapiens GN=HIST2H3A PE=1 SV=3	20.5573
9	D.HHIQRAIGL.S	HHIQRAIGL		15.7232	18.4429	0.0072	3.7613	2.8916	2.4903	6.69	>sp|Q5JSZ5|PRC2B_HUMAN Protein PRRC2B OS=Homo sapiens GN=PRRC2B PE=1 SV=2	27.8517
9	S.FLPRKFPSL.R	FLPRKFPSL		0.1153	9.7314	1.8542	14.0563	0.7791	0.7876	6.69	>sp|Q14137|BOP1_HUMAN Ribosome biogenesis protein BOP1 OS=Homo sapiens GN=BOP1 PE=1 SV=2	55.564
9	G.QHRLGGTAL.A	QHRLGGTAL		37.4444	13.8011	0.011	4.2595	4.3374	4.3546	6.69	>sp|O15067|PUR4_HUMAN Phosphoribosylformylglycinamidine synthase OS=Homo sapiens GN=PFAS PE=1 SV=4	25.3043
9	L.AHNSGGPKL.D	AHNSGGPKL		17.2333	13.2482	0.0234	6.7507	2.9753	5.3405	6.68	>sp|Q2TAA5|ALG11_HUMAN GDP-Man:Man(3)GlcNAc(2)-PP-Dol alpha-1,2-mannosyltransferase OS=Homo sapiens GN=ALG11 PE=1 SV=2	14.808
9	K.SHYIGTKSM[+15.995].A	SHYIGTKSM	M[+16]	22.9434	9.6764	0.006	1.6402	1.3544	0.8588	6.68	>sp|Q2KHR2|RFX7_HUMAN DNA-binding protein RFX7 OS=Homo sapiens GN=RFX7 PE=1 SV=1	16.2216
9	L.YHQKSVLIM[+15.995].G	YHQKSVLIM	M[+16]	22.2925	31.3529	0.0123	2.813	1.9683	2.0552	6.68	>sp|Q06210|GFPT1_HUMAN Glutamine--fructose-6-phosphate aminotransferase [isomerizing] 1 OS=Homo sapiens GN=GFPT1 PE=1 SV=3	29.7902
9	L.THISATASM[+15.995].A	THISATASM	M[+16]	20.1875	15.4249	0.0062	1.7233	1.8444	1.6965	6.68	>sp|P49815|TSC2_HUMAN Tuberin OS=Homo sapiens GN=TSC2 PE=1 SV=2	19.0789
9	L.EHARSSPSL.T	EHARSSPSL		38.3529	42.7841	0.0226	7.7066	8.0275	11.7444	6.68	>sp|P30038|AL4A1_HUMAN Delta-1-pyrroline-5-carboxylate dehydrogenase, mitochondrial OS=Homo sapiens GN=ALDH4A1 PE=1 SV=3	19.2724
9	Q.DEFGHTSQL.V	DEFGHTSQL		15.1197	46.5231	0.185	0.0316	4.6334	6.7633	6.68	>sp|A6NHR9|SMHD1_HUMAN Structural maintenance of chromosomes flexible hinge domain-containing protein 1 OS=Homo sapiens GN=SMCHD1 PE=1 SV=2	40.8409
9	Y.HEIITLEQY.Q	HEIITLEQY		18.3229	38.4	3.0699	0.0085	11.2488	11.3095	6.67	>sp|Q9NTI5|PDS5B_HUMAN Sister chromatid cohesion protein PDS5 homolog B OS=Homo sapiens GN=PDS5B PE=1 SV=1	55.5958
9	T.RVLDVTKKK.Q	RVLDVTKKK		20.8125	0.0293	52.8571	17.7957	21.02	11.9193	6.67	>sp|Q9BUT1|BDH2_HUMAN 3-hydroxybutyrate dehydrogenase type 2 OS=Homo sapiens GN=BDH2 PE=1 SV=2	14.5926
9	L.KSKYFAVGK.I	KSKYFAVGK		43.7	0.0154	72.5	37.375	31.3636	19.4559	6.67	>sp|Q99707|METH_HUMAN Methionine synthase OS=Homo sapiens GN=MTR PE=1 SV=2	23.1357
9	Y.RQFWTRTKK.-	RQFWTRTKK		22.6038	0.0928	21.7714	10.7081	22.0602	17.2899	6.67	>sp|Q7Z7F7-2|RM55_HUMAN Isoform 2 of 39S ribosomal protein L55, mitochondrial OS=Homo sapiens GN=MRPL55	19.7021
9	A.EHHEAVEAL.R	EHHEAVEAL		19.4066	50.3233	0.0073	1.7607	6.3449	6.2087	6.67	>sp|Q14160|SCRIB_HUMAN Protein scribble homolog OS=Homo sapiens GN=SCRIB PE=1 SV=4	27.6124
9	A.QHKDRSTQL.E	QHKDRSTQL		41.8333	14.1805	0.1418	7.5981	6.4493	6.1739	6.67	>sp|P51948|MAT1_HUMAN CDK-activating kinase assembly factor MAT1 OS=Homo sapiens GN=MNAT1 PE=1 SV=1	5.384
9	L.AHAKSSVAL.A	AHAKSSVAL		16.7355	17.0399	0.0079	5.8529	2.2089	3.7314	6.66	>sp|Q9ULK4|MED23_HUMAN Mediator of RNA polymerase II transcription subunit 23 OS=Homo sapiens GN=MED23 PE=1 SV=2	18.6116
9	A.THSSVNRVL.A	THSSVNRVL		28.4783	32.9888	0.0083	4.6509	3.7738	4.2568	6.66	>sp|Q9C0C7|AMRA1_HUMAN Activating molecule in BECN1-regulated autophagy protein 1 OS=Homo sapiens GN=AMBRA1 PE=1 SV=2	23.2568
9	Q.AHVQTGITA.A	AHVQTGITA		24.4545	18.402	0.2931	6.7138	9.4625	13.5615	6.66	>sp|Q8WWM7-3|ATX2L_HUMAN Isoform 3 of Ataxin-2-like protein OS=Homo sapiens GN=ATXN2L	26.9692
9	K.RHKSDSIS[+79.966]L.S	RHKSDSISL	S[+80]	30.4722	4.6927	0.0663	9.2058	4.9579	4.766	6.66	>sp|Q00987|MDM2_HUMAN E3 ubiquitin-protein ligase Mdm2 OS=Homo sapiens GN=MDM2 PE=1 SV=1	26.0588
9	L.NTIDPSHPM[+15.995].A	NTIDPSHPM	M[+16]	3.9206	5.4503	0.9463	3.4768	0.1787	0.3111	6.66	>sp|P49588|SYAC_HUMAN Alanine--tRNA ligase, cytoplasmic OS=Homo sapiens GN=AARS PE=1 SV=2	26.6146
9	C.NHISSVRAV.A	NHISSVRAV		20.0278	31.1422	0.0191	3.0159	4.0988	4.8225	6.65	>sp|Q9NNW5|WDR6_HUMAN WD repeat-containing protein 6 OS=Homo sapiens GN=WDR6 PE=1 SV=1	23.4301
9	P.TQEEKTRLL.K	TQEEKTRLL		11.2737	23.8623	0.6252	6.5059	2.7916	3.8613	6.65	>sp|Q96L91|EP400_HUMAN E1A-binding protein p400 OS=Homo sapiens GN=EP400 PE=1 SV=4	27.7027
9	D.DEYEKLQVL.L	DEYEKLQVL		11.9919	42.8977	0.1699	0.0096	5.2739	5.4999	6.65	>sp|Q14204|DYHC1_HUMAN Cytoplasmic dynein 1 heavy chain 1 OS=Homo sapiens GN=DYNC1H1 PE=1 SV=5	58.3705
9	I.GHYLDQKRL.K	GHYLDQKRL		27.1111	38.913	0.2523	12.3275	10.8018	7.7529	6.65	>sp|P53396|ACLY_HUMAN ATP-citrate synthase OS=Homo sapiens GN=ACLY PE=1 SV=3	27.3856
9	T.VMDSKIVQV.A	VMDSKIVQV		0.0151	8.3266	3.2795	16.95	1.5676	1.6914	6.65	>sp|P52294|IMA5_HUMAN Importin subunit alpha-5 OS=Homo sapiens GN=KPNA1 PE=1 SV=3	45.2144
9	H.ALYDKTKRI.F	ALYDKTKRI		0.1888	3.2254	5.7374	12.4739	1.2832	0.9369	6.65	>sp|P04053|TDT_HUMAN DNA nucleotidylexotransferase OS=Homo sapiens GN=DNTT PE=1 SV=3	27.4032
9	S.DENSLEYKY.Y	DENSLEYKY		39	55.2312	4.1353	0.0042	29.6333	22.3244	6.64	>sp|Q8IX01|SUGP2_HUMAN SURP and G-patch domain-containing protein 2 OS=Homo sapiens GN=SUGP2 PE=1 SV=2	44.3611
9	L.STKKEVIMK.G	STKKEVIMK		37.7778	0.0262	65	27.6818	35.0667	16.0719	6.64	>sp|Q12830|BPTF_HUMAN Nucleosome-remodeling factor subunit BPTF OS=Homo sapiens GN=BPTF PE=1 SV=3	12.665
9	M.SHYTTPMVL.Q	SHYTTPMVL		13.5917	11.6226	0.0044	2.0328	0.8728	0.8742	6.64	>sp|P46379-3|BAG6_HUMAN Isoform 3 of Large proline-rich protein BAG6 OS=Homo sapiens GN=BAG6	51.2316
9	T.RYLGSRPVK.L	RYLGSRPVK		35.1818	0.0459	33.75	19.6269	26.6667	17.9096	6.63	>sp|Q15393|SF3B3_HUMAN Splicing factor 3B subunit 3 OS=Homo sapiens GN=SF3B3 PE=1 SV=4	18.7122
9	P.THQQGQPAL.E	THQQGQPAL		24.1429	26.3239	0.0063	5.4888	3.5407	5.7816	6.61	>sp|Q9Y6A5|TACC3_HUMAN Transforming acidic coiled-coil-containing protein 3 OS=Homo sapiens GN=TACC3 PE=1 SV=1	24.1544
9	Y.HEVPYTTSF.T	HEVPYTTSF		11.9231	26.1887	0.0993	0.0018	1.877	1.4059	6.61	>sp|Q8TD19|NEK9_HUMAN Serine/threonine-protein kinase Nek9 OS=Homo sapiens GN=NEK9 PE=1 SV=2	47.8703
9	M.SHEPKSPSL.G	SHEPKSPSL		23.1429	17.3359	0.0121	7.481	2.7742	4.6128	6.61	>sp|Q14687|GSE1_HUMAN Genetic suppressor element 1 OS=Homo sapiens GN=GSE1 PE=1 SV=3	24.4365
9	F.QHHNKALAV.M	QHHNKALAV		36.8421	22.6491	0.1638	11.649	7.7162	9.1783	6.61	>sp|Q14008|CKAP5_HUMAN Cytoskeleton-associated protein 5 OS=Homo sapiens GN=CKAP5 PE=1 SV=3	13.4914
9	M.NHSEPRPGL.G	NHSEPRPGL		20.0833	25.0265	0.0119	7.4787	6.2569	8.8311	6.61	>sp|P78312|F193A_HUMAN Protein FAM193A OS=Homo sapiens GN=FAM193A PE=1 SV=2	22.952
9	K.RIHGVGFKK.R	RIHGVGFKK		19.8187	0.0195	57	19.6866	27.8947	16.7205	6.61	>sp|P62899|RL31_HUMAN 60S ribosomal protein L31 OS=Homo sapiens GN=RPL31 PE=1 SV=1	17.0689
9	D.RIKEAVRSK.N	RIKEAVRSK		25.6087	0.0065	53.5714	20.8393	21.93	9.2539	6.61	>sp|P33176|KINH_HUMAN Kinesin-1 heavy chain OS=Homo sapiens GN=KIF5B PE=1 SV=1	4.1978
9	L.TTFPRPVTV.E	TTFPRPVTV		0.4221	0.1577	1.2124	7.7406	0.0534	0.0084	6.59	>sp|Q15233|NONO_HUMAN Non-POU domain-containing octamer-binding protein OS=Homo sapiens GN=NONO PE=1 SV=4	49.174
9	L.AHTYQSPLL.Y	AHTYQSPLL		28.2826	26.3082	0.1302	13.8879	6.9913	8.1783	6.58	>sp|Q9NSP4|CENPM_HUMAN Centromere protein M OS=Homo sapiens GN=CENPM PE=1 SV=1	45.8724
9	L.TEMIHEAAY.R	TEMIHEAAY		29.6	29.6128	1.5805	0.0062	11.5733	9.5946	6.58	>sp|Q10713-2|MPPA_HUMAN Isoform 2 of Mitochondrial-processing peptidase subunit alpha OS=Homo sapiens GN=PMPCA	39.4647
9	R.QGFPNRVVF.Q	QGFPNRVVF		19.4176	3.8767	0.6293	1.5007	0.4181	0.1618	6.58	>sp|P35579|MYH9_HUMAN Myosin-9 OS=Homo sapiens GN=MYH9 PE=1 SV=4	58.2386
9	E.RVREIIINA.V	RVREIIINA		2.24	0.0046	11.2353	12.6655	3.0906	1.3626	6.58	>sp|P31350|RIR2_HUMAN Ribonucleoside-diphosphate reductase subunit M2 OS=Homo sapiens GN=RRM2 PE=1 SV=1	37.7187
9	Y.MHSGPVVAM[+15.995].V	MHSGPVVAM	M[+16]	10.0963	14.2621	0.0036	1.1449	0.7246	0.6616	6.58	>sp|P15531|NDKA_HUMAN Nucleoside diphosphate kinase A OS=Homo sapiens GN=NME1 PE=1 SV=1	25.2431
9	N.RVKEITDKK.K	RVKEITDKK		29.175	0.0119	60	21.0612	28.8485	14.5378	6.57	>sp|Q13901|C1D_HUMAN Nuclear nucleic acid-binding protein C1D OS=Homo sapiens GN=C1D PE=1 SV=1	4.6006
9	S.LMDHTIPEV.-	LMDHTIPEV		0.0389	21.1105	4.8012	20.7857	2.4276	3.3414	6.57	>sp|O00560|SDCB1_HUMAN Syntenin-1 OS=Homo sapiens GN=SDCBP PE=1 SV=1	52.8493
9	L.NHSHNVTTV.T	NHSHNVTTV		20.5069	39.3981	0.0547	7.9764	5.5172	8.0998	6.56	>sp|Q9BQG0|MBB1A_HUMAN Myb-binding protein 1A OS=Homo sapiens GN=MYBBP1A PE=1 SV=2	15.1156
9	M.ATRPAGQNL.Q	ATRPAGQNL		13.055	0.0111	3.5915	12.5261	0.4919	0.2434	6.56	>sp|Q8WWQ0|PHIP_HUMAN PH-interacting protein OS=Homo sapiens GN=PHIP PE=1 SV=2	22.6738
9	G.ALLGKIEKV.R	ALLGKIEKV		0.0113	9.2651	11.6975	24.9688	4.0979	4.3354	6.56	>sp|Q10471|GALT2_HUMAN Polypeptide N-acetylgalactosaminyltransferase 2 OS=Homo sapiens GN=GALNT2 PE=1 SV=1	42.7246
9	S.FHTTPNTSL.G	FHTTPNTSL		16.171	35.8397	0.0049	7.1461	1.3287	2.3693	6.56	>sp|O43683|BUB1_HUMAN Mitotic checkpoint serine/threonine-protein kinase BUB1 OS=Homo sapiens GN=BUB1 PE=1 SV=1	37.1356
9	A.EELEKLQQY.K	EELEKLQQY		24.9481	54.6983	4.6433	0.0041	18.375	15.5387	6.55	>sp|Q9ULW0|TPX2_HUMAN Targeting protein for Xklp2 OS=Homo sapiens GN=TPX2 PE=1 SV=2	45.683
9	A.HHFPGPLLV.E	HHFPGPLLV		5.8568	5.5698	0.008	2.0035	1.1303	0.9244	6.55	>sp|Q9NVI1|FANCI_HUMAN Fanconi anemia group I protein OS=Homo sapiens GN=FANCI PE=1 SV=4	53.6379
9	S.HHSGGATVV.T	HHSGGATVV		24.8701	28.0978	0.0135	7.3128	3.2874	6.769	6.55	>sp|Q96RL7|VP13A_HUMAN Vacuolar protein sorting-associated protein 13A OS=Homo sapiens GN=VPS13A PE=1 SV=2	10.1468
9	N.KVKEHINSV.S	KVKEHINSV		0.6183	0.012	3.949	13.1355	0.7649	0.1614	6.55	>sp|Q14204|DYHC1_HUMAN Cytoplasmic dynein 1 heavy chain 1 OS=Homo sapiens GN=DYNC1H1 PE=1 SV=5	15.1716
9	L.RVKELEVRK.L	RVKELEVRK		26.9661	0.0128	66.6667	22.881	32.5	16.7323	6.55	>sp|O43674|NDUB5_HUMAN NADH dehydrogenase [ubiquinone] 1 beta subcomplex subunit 5, mitochondrial OS=Homo sapiens GN=NDUFB5 PE=1 SV=1	16.421
9	L.EHIATSSAV.S	EHIATSSAV		29.525	40	0.0637	5.8749	6.9894	11.5791	6.54	>sp|Q96QK1|VPS35_HUMAN Vacuolar protein sorting-associated protein 35 OS=Homo sapiens GN=VPS35 PE=1 SV=2	26.0203
9	N.TLVYHVVGV.D	TLVYHVVGV		0.1041	13.0313	12.6296	29	3.9367	3.5969	6.54	>sp|Q15393|SF3B3_HUMAN Splicing factor 3B subunit 3 OS=Homo sapiens GN=SF3B3 PE=1 SV=4	54.7454
9	G.THREDSVSL.N	THREDSVSL		23.956	14.8931	0.0089	4.995	3.3169	3.8952	6.53	>sp|Q99081|HTF4_HUMAN Transcription factor 12 OS=Homo sapiens GN=TCF12 PE=1 SV=1	26.1605
9	Q.QQSFTNPTL.T	QQSFTNPTL		4.5147	9.2588	0.1501	3.6585	1.51	2.6616	6.53	>sp|Q92968|PEX13_HUMAN Peroxisomal membrane protein PEX13 OS=Homo sapiens GN=PEX13 PE=1 SV=2	52.0306
9	S.THSPYVAQI.L	THSPYVAQI		16.4806	26.9088	0.0559	8.4011	3.5637	4.5746	6.53	>sp|Q8TF40|FNIP1_HUMAN Folliculin-interacting protein 1 OS=Homo sapiens GN=FNIP1 PE=1 SV=3	41.4417
9	F.AHDDSVM[+15.995]YL.Q	AHDDSVMYL	M[+16]	3.9985	12.3694	0.0219	4.3757	1.5899	2.7663	6.52	>sp|Q9UNX4|WDR3_HUMAN WD repeat-containing protein 3 OS=Homo sapiens GN=WDR3 PE=1 SV=1	41.8512
9	S.QHGNSAPSL.L	QHGNSAPSL		38.2353	33.5509	0.0771	14.4313	9.9699	12.6686	6.52	>sp|Q9UMZ2|SYNRG_HUMAN Synergin gamma OS=Homo sapiens GN=SYNRG PE=1 SV=2	24.8611
9	L.GGHGPSFPL.K	GGHGPSFPL		12.2603	5.4312	4.2272	22.2619	1.7606	2.5357	6.52	>sp|P13010|XRCC5_HUMAN X-ray repair cross-complementing protein 5 OS=Homo sapiens GN=XRCC5 PE=1 SV=3	48.9904
9	A.VLIDYQRNV.P	VLIDYQRNV		0.0491	7.9515	6.0481	13.4533	1.5584	1.063	6.52	>sp|O14980|XPO1_HUMAN Exportin-1 OS=Homo sapiens GN=XPO1 PE=1 SV=1	48.5671
9	Q.EEAHLNTSF.K	EEAHLNTSF		27.1667	69.2308	1.0352	0.0063	12.9717	11.1262	6.51	>sp|Q9H8S9|MOB1A_HUMAN MOB kinase activator 1A OS=Homo sapiens GN=MOB1A PE=1 SV=4	41.7772
9	V.DESQVVTRY.A	DESQVVTRY		37.3333	52.1552	2.4174	0.0024	20.7273	14.7819	6.51	>sp|O94966|UBP19_HUMAN Ubiquitin carboxyl-terminal hydrolase 19 OS=Homo sapiens GN=USP19 PE=1 SV=2	37.6076
9	S.GHFPSPIRL.E	GHFPSPIRL		8.5104	8.4612	0.0116	3.9203	1.5675	1.4569	6.5	>sp|P28340|DPOD1_HUMAN DNA polymerase delta catalytic subunit OS=Homo sapiens GN=POLD1 PE=1 SV=2	51.6935
9	K.GHSGAVM[+15.995]EL.H	GHSGAVMEL	M[+16]	11.4597	23.9526	0.0118	7.0995	2.8349	3.967	6.49	>sp|Q96DI7|SNR40_HUMAN U5 small nuclear ribonucleoprotein 40 kDa protein OS=Homo sapiens GN=SNRNP40 PE=1 SV=1	27.8669
9	P.YHSEVPVSL.K	YHSEVPVSL		4.1056	20.0829	0.0013	1.2737	0.3965	0.5189	6.48	>sp|Q01082|SPTB2_HUMAN Spectrin beta chain, non-erythrocytic 1 OS=Homo sapiens GN=SPTBN1 PE=1 SV=2	50.7869
9	D.DEVQVVRGH.Y	DEVQVVRGH		76	88.5366	15.43	0.1591	54.6154	48.9615	6.48	>sp|P61254|RL26_HUMAN 60S ribosomal protein L26 OS=Homo sapiens GN=RPL26 PE=1 SV=1	25.2626
9	T.DEIFHDVAY.K	DEIFHDVAY		30.0833	54.5043	1.4374	0.0017	12.3255	13.354	6.47	>sp|Q9Y6M7|S4A7_HUMAN Sodium bicarbonate cotransporter 3 OS=Homo sapiens GN=SLC4A7 PE=1 SV=2	59.7302
9	G.GLFQGKTPL.R	GLFQGKTPL		0.2507	7.8611	1.9207	10.1068	0.8889	1.7229	6.47	>sp|Q9ULW0|TPX2_HUMAN Targeting protein for Xklp2 OS=Homo sapiens GN=TPX2 PE=1 SV=2	54.1724
9	V.AHSPLAAQL.K	AHSPLAAQL		15.7406	24.5259	0.0148	6.7145	3.2379	3.8293	6.47	>sp|Q9HCE1|MOV10_HUMAN Putative helicase MOV-10 OS=Homo sapiens GN=MOV10 PE=1 SV=2	41.7896
9	Q.DENSVIKSF.T	DENSVIKSF		23.2857	53.4267	1.5257	0.0023	10.8573	13.2884	6.47	>sp|Q9H8H0|NOL11_HUMAN Nucleolar protein 11 OS=Homo sapiens GN=NOL11 PE=1 SV=1	52.0874
9	L.GHFEKPLFL.E	GHFEKPLFL		5.3896	9.6091	0.0336	4.5158	2.0053	1.8292	6.47	>sp|Q8IY17|PLPL6_HUMAN Neuropathy target esterase OS=Homo sapiens GN=PNPLA6 PE=1 SV=2	54.842
9	D.EHFKTSPKI.P	EHFKTSPKI		28.413	41.125	0.1213	4.6134	10.4564	11.0531	6.47	>sp|Q15034|HERC3_HUMAN Probable E3 ubiquitin-protein ligase HERC3 OS=Homo sapiens GN=HERC3 PE=1 SV=1	24.4335
9	M.THSNM[+15.995]ANAL.A	THSNMANAL	M[+16]	28.6304	42.1477	0.0068	5.3128	4.6756	6.306	6.47	>sp|P48059-2|LIMS1_HUMAN Isoform 2 of LIM and senescent cell antigen-like-containing domain protein 1 OS=Homo sapiens GN=LIMS1	18.343
9	Y.RQKQGVVLK.Y	RQKQGVVLK		20.0417	0.0149	29.9231	8.9567	28.5152	17.5664	6.47	>sp|P19525|E2AK2_HUMAN Interferon-induced, double-stranded RNA-activated protein kinase OS=Homo sapiens GN=EIF2AK2 PE=1 SV=2	12.7018
9	H.SQDPGTHVV.S	SQDPGTHVV		0.5156	6.8905	0.0853	3.2107	0.685	1.4854	6.46	>sp|Q9H8H0|NOL11_HUMAN Nucleolar protein 11 OS=Homo sapiens GN=NOL11 PE=1 SV=1	24.8539
9	N.SENLLGKQF.Q	SENLLGKQF		22.6604	47.9	1.7846	0.0402	14.4201	11.9973	6.46	>sp|P46013|KI67_HUMAN Proliferation marker protein Ki-67 OS=Homo sapiens GN=MKI67 PE=1 SV=2	51.5948
9	G.STRIPKIQK.L	STRIPKIQK		40.1429	0.0085	52.8571	27.5455	25.5192	16.899	6.46	>sp|P11142|HSP7C_HUMAN Heat shock cognate 71 kDa protein OS=Homo sapiens GN=HSPA8 PE=1 SV=1	24.539
9	W.HHSRVSVAA.R	HHSRVSVAA		39.9333	17.3126	0.3939	8.3819	14.2629	22.9955	6.45	>sp|Q8IYU8|MICU2_HUMAN Calcium uptake protein 2, mitochondrial OS=Homo sapiens GN=MICU2 PE=1 SV=2	12.396
9	S.AVLKDRVNK.Q	AVLKDRVNK		29.575	0.0804	62.5	28.9	22.6747	22.6207	6.45	>sp|Q8IYA6|CKP2L_HUMAN Cytoskeleton-associated protein 2-like OS=Homo sapiens GN=CKAP2L PE=1 SV=4	16.0519
9	L.DEEGKGAVY.S	DEEGKGAVY		48.3333	62.6119	5.299	0.0345	28.0606	25.8401	6.45	>sp|P20618|PSB1_HUMAN Proteasome subunit beta type-1 OS=Homo sapiens GN=PSMB1 PE=1 SV=2	26.3001
9	T.RTNELLKSK.F	RTNELLKSK		30.4444	0.0278	62.5	23.2778	22.7229	11.7896	6.45	>sp|O75330|HMMR_HUMAN Hyaluronan mediated motility receptor OS=Homo sapiens GN=HMMR PE=1 SV=2	15.4351
9	Q.NETRSIIEF.G	NETRSIIEF		25.3913	63.8806	1.294	0.0097	12.6965	16.1099	6.44	>sp|Q96PZ2|F111A_HUMAN Protein FAM111A OS=Homo sapiens GN=FAM111A PE=1 SV=2	56.4581
9	R.HEVLTRTAF.L	HEVLTRTAF		25.2174	36.2643	0.1964	0.0062	4.7529	5.0573	6.44	>sp|Q5HYI8|RABL3_HUMAN Rab-like protein 3 OS=Homo sapiens GN=RABL3 PE=1 SV=1	36.7824
9	L.VVKPDQLIK.R	VVKPDQLIK		30.3333	0.0394	53.5714	25.4286	24.3968	12.7065	6.44	>sp|P53396|ACLY_HUMAN ATP-citrate synthase OS=Homo sapiens GN=ACLY PE=1 SV=3	36.7837
9	S.IIKDFTKQK.Y	IIKDFTKQK		25.5362	0.1056	61.25	18.7821	23.5942	10.5498	6.44	>sp|P33992|MCM5_HUMAN DNA replication licensing factor MCM5 OS=Homo sapiens GN=MCM5 PE=1 SV=5	23.7896
9	K.FLYDDNQRV.E	FLYDDNQRV		0.0039	21.895	1.9985	9.0381	0.3628	0.3115	6.44	>sp|P11388|TOP2A_HUMAN DNA topoisomerase 2-alpha OS=Homo sapiens GN=TOP2A PE=1 SV=3	47.6511
9	G.DEFEKEETF.T	DEFEKEETF		19.5275	58.9306	0.7246	0.0036	13.0752	12.4227	6.43	>sp|Q9Y678|COPG1_HUMAN Coatomer subunit gamma-1 OS=Homo sapiens GN=COPG1 PE=1 SV=1	48.5633
9	H.THDGARVAM.H	THDGARVAM		13.893	22.9006	0.0056	1.7485	1.9874	3.253	6.43	>sp|Q15397|PUM3_HUMAN Pumilio homolog 3 OS=Homo sapiens GN=PUM3 PE=1 SV=3	19.6964
9	E.THM[+15.995]TAIVGM[+15.995].A	THMTAIVGM	M[+16]*2	13.7141	13.0705	0.0097	2.0505	3.0138	2.5589	6.42	>sp|P53396|ACLY_HUMAN ATP-citrate synthase OS=Homo sapiens GN=ACLY PE=1 SV=3	25.2338
9	L.RTRVQKVQV.K	RTRVQKVQV		18.9103	0.0123	23.1071	34.5455	5.8393	2.703	6.42	>sp|P46013|KI67_HUMAN Proliferation marker protein Ki-67 OS=Homo sapiens GN=MKI67 PE=1 SV=2	18.2407
9	V.TEKVLAAVY.K	TEKVLAAVY		40.7143	33.4192	3.783	0.0203	23.087	15.1359	6.42	>sp|P04075|ALDOA_HUMAN Fructose-bisphosphate aldolase A OS=Homo sapiens GN=ALDOA PE=1 SV=2	46.2481
9	Y.HHEAGVTAL.S	HHEAGVTAL		17.7407	33.1976	0.0036	3.1502	2.2315	3.8123	6.41	>sp|Q86XL3|ANKL2_HUMAN Ankyrin repeat and LEM domain-containing protein 2 OS=Homo sapiens GN=ANKLE2 PE=1 SV=4	24.7207
9	D.HEADVDVLM[+15.995].-	HEADVDVLM	M[+16]	6.9983	37.9134	0.3315	0.0328	3.1741	5.0716	6.41	>sp|Q6PEV8|F199X_HUMAN Protein FAM199X OS=Homo sapiens GN=FAM199X PE=1 SV=1	39.1997
9	L.KTREGNVRV.S	KTREGNVRV		4.7113	0.0086	12.0053	29.2941	1.9268	1.0797	6.41	>sp|P62879|GBB2_HUMAN Guanine nucleotide-binding protein G(I)/G(S)/G(T) subunit beta-2 OS=Homo sapiens GN=GNB2 PE=1 SV=3	12.2612
9	L.SM[+15.995]SADVPLV.V	SMSADVPLV	M[+16]	0.0539	7.9243	6.7584	25.2143	3.6315	3.6226	6.41	>sp|P12004|PCNA_HUMAN Proliferating cell nuclear antigen OS=Homo sapiens GN=PCNA PE=1 SV=1	52.2057
9	S.HEVPQLPQY.H	HEVPQLPQY		15.1746	19.1509	1.9711	0.0065	6.653	6.3348	6.4	>sp|Q15678|PTN14_HUMAN Tyrosine-protein phosphatase non-receptor type 14 OS=Homo sapiens GN=PTPN14 PE=1 SV=2	49.7791
9	Y.TAQTLVRIL.S	TAQTLVRIL		22.2358	17.7384	3.3124	9.7148	0.7442	1.0533	6.4	>sp|Q12905|ILF2_HUMAN Interleukin enhancer-binding factor 2 OS=Homo sapiens GN=ILF2 PE=1 SV=2	58.3991
9	A.IEQRLILQY.L	IEQRLILQY		21.5954	29.7957	5.5567	0.0467	21.6	14.0923	6.38	>sp|Q9Y4B6|DCAF1_HUMAN DDB1- and CUL4-associated factor 1 OS=Homo sapiens GN=DCAF1 PE=1 SV=3	58.7883
9	E.GLIDRQVTV.R	GLIDRQVTV		0.0113	4.0717	5.2214	14.925	1.0742	0.8349	6.38	>sp|Q9UPN3|MACF1_HUMAN Microtubule-actin cross-linking factor 1, isoforms 1/2/3/5 OS=Homo sapiens GN=MACF1 PE=1 SV=4	48.8218
9	T.SHSFVVNIL.A	SHSFVVNIL		20.6181	30.1161	0.0144	4.6603	3.724	3.5857	6.38	>sp|Q14534|ERG1_HUMAN Squalene monooxygenase OS=Homo sapiens GN=SQLE PE=1 SV=3	66.218
9	V.GHIAKALAL.G	GHIAKALAL		14.1437	25.4603	0.0221	5.7045	2.9701	3.3904	6.38	>sp|P12268|IMDH2_HUMAN Inosine-5'-monophosphate dehydrogenase 2 OS=Homo sapiens GN=IMPDH2 PE=1 SV=2	36.8236
9	L.KTRGNTPKY.G	KTRGNTPKY		21.6489	0.0088	13.906	5.0321	4.7386	0.6252	6.38	>sp|O00567|NOP56_HUMAN Nucleolar protein 56 OS=Homo sapiens GN=NOP56 PE=1 SV=4	11.0611
9	L.KILPTLEAV.A	KILPTLEAV		0.1052	1.4939	10.13	21.1429	1.2096	1.0667	6.37	>sp|Q12905|ILF2_HUMAN Interleukin enhancer-binding factor 2 OS=Homo sapiens GN=ILF2 PE=1 SV=2	58.3856
9	A.VMAPRTLLL.L	VMAPRTLLL		0.1575	1.827	0.694	6.9783	0.1808	0.2043	6.37	>sp|P30459|1A74_HUMAN HLA class I histocompatibility antigen, A-74 alpha chain OS=Homo sapiens GN=HLA-A PE=1 SV=1	60.1104
9	G.HASDRIIAL.D	HASDRIIAL		2.8751	1.5566	0.1288	2.7985	0.008	0.0085	6.37	>sp|P29401|TKT_HUMAN Transketolase OS=Homo sapiens GN=TKT PE=1 SV=3	40.6286
9	R.VMAPRTLIL.L	VMAPRTLIL		0.3888	2.8454	0.5211	6.7316	0.1654	0.2605	6.37	>sp|P04222|1C03_HUMAN HLA class I histocompatibility antigen, Cw-3 alpha chain OS=Homo sapiens GN=HLA-C PE=1 SV=2	60.1104
9	S.SHVPYPVAL.H	SHVPYPVAL		8.3229	12.7582	0.0019	1.7509	0.6498	0.8855	6.36	>sp|P10242-4|MYB_HUMAN Isoform 4 of Transcriptional activator Myb OS=Homo sapiens GN=MYB	54.7416
9	F.AHLDATTVL.S	AHLDATTVL		11.9311	20.5215	0.006	3.1809	1.6577	2.4418	6.36	>sp|P06576|ATPB_HUMAN ATP synthase subunit beta, mitochondrial OS=Homo sapiens GN=ATP5B PE=1 SV=3	47.2124
9	V.AHQQSGSEL.A	AHQQSGSEL		22.0377	24.8135	0.04	10.0654	4.6153	6.884	6.36	>sp|O95235|KI20A_HUMAN Kinesin-like protein KIF20A OS=Homo sapiens GN=KIF20A PE=1 SV=1	15.671
9	I.KTKRSIQFV.D	KTKRSIQFV		9.5104	0.0118	28.7857	42.8	8.8294	3.6378	6.35	>sp|P68363|TBA1B_HUMAN Tubulin alpha-1B chain OS=Homo sapiens GN=TUBA1B PE=1 SV=1	26.4294
9	K.THSTTSQAI.S	THSTTSQAI		37.7222	41.8542	0.0424	11.1327	7.2555	12.0306	6.34	>sp|Q9BQ52|RNZ2_HUMAN Zinc phosphodiesterase ELAC protein 2 OS=Homo sapiens GN=ELAC2 PE=1 SV=2	18.3874
9	G.EHQRSNAAL.A	EHQRSNAAL		41.9167	48.5574	0.0484	6.1748	10.7136	19.5928	6.34	>sp|Q05932|FOLC_HUMAN Folylpolyglutamate synthase, mitochondrial OS=Homo sapiens GN=FPGS PE=1 SV=3	13.5464
9	R.NHFDRSVVL.N	NHFDRSVVL		9.3106	24.8756	0.0027	1.0576	1.3425	1.5257	6.34	>sp|A2VDJ0|T131L_HUMAN Transmembrane protein 131-like OS=Homo sapiens GN=TMEM131L PE=1 SV=2	40.7445
9	V.SLLEHLSHV.H	SLLEHLSHV		0.0088	4.3445	7.3033	17.871	1.7602	1.428	6.32	>sp|Q9BQI3|E2AK1_HUMAN Eukaryotic translation initiation factor 2-alpha kinase 1 OS=Homo sapiens GN=EIF2AK1 PE=1 SV=2	51.8686
9	Y.ASRDTYKLK.R	ASRDTYKLK		47.75	0.0089	63.75	30.4667	36.4167	17.8504	6.32	>sp|Q8NI51-5|CTCFL_HUMAN Isoform 5 of Transcriptional repressor CTCFL OS=Homo sapiens GN=CTCFL	18.0222
9	I.YLVVKIEKV.L	YLVVKIEKV		0.0341	25.2672	8.054	17.1828	2.984	2.6233	6.32	>sp|Q8NF50|DOCK8_HUMAN Dedicator of cytokinesis protein 8 OS=Homo sapiens GN=DOCK8 PE=1 SV=3	49.085
9	Y.TREAGVRSL.D	TREAGVRSL		19.7198	16.6845	0.0441	6.3851	3.7883	2.8799	6.32	>sp|Q86WA8|LONP2_HUMAN Lon protease homolog 2, peroxisomal OS=Homo sapiens GN=LONP2 PE=1 SV=1	23.4906
9	A.HHVTTVNST.N	HHVTTVNST		52.963	39.5648	0.8581	12.108	21.13	25.9007	6.32	>sp|P49790|NU153_HUMAN Nuclear pore complex protein Nup153 OS=Homo sapiens GN=NUP153 PE=1 SV=2	10.6348
9	Y.AHSTIM[+15.995]PRL.S	AHSTIMPRL	M[+16]	17.1778	16.9812	0.1175	8.0936	6.4524	6.235	6.32	>sp|P33991|MCM4_HUMAN DNA replication licensing factor MCM4 OS=Homo sapiens GN=MCM4 PE=1 SV=5	30.9117
9	M.KAFQKIVVL.F	KAFQKIVVL		2.463	0.2834	0.5095	3.4072	0.0205	0.0077	6.31	>sp|Q9Y6E2|BZW2_HUMAN Basic leucine zipper and W2 domain-containing protein 2 OS=Homo sapiens GN=BZW2 PE=1 SV=1	47.9243
9	K.STKNETITK.F	STKNETITK		36.2632	0.0094	52.8571	22.3095	23	11.0347	6.31	>sp|Q8NI27|THOC2_HUMAN THO complex subunit 2 OS=Homo sapiens GN=THOC2 PE=1 SV=2	6.2273
9	K.GHTSRVLSL.T	GHTSRVLSL		19.6813	25.6958	0.0732	11.4779	4.3925	4.311	6.29	>sp|Q12834|CDC20_HUMAN Cell division cycle protein 20 homolog OS=Homo sapiens GN=CDC20 PE=1 SV=2	33.4727
9	A.KNKQKFVLK.V	KNKQKFVLK		57.1053	0.125	70	33	63	40.1284	6.29	>sp|O43683|BUB1_HUMAN Mitotic checkpoint serine/threonine-protein kinase BUB1 OS=Homo sapiens GN=BUB1 PE=1 SV=1	14.8896
9	F.GAVNRVIIY.Q	GAVNRVIIY		16.7645	2.0702	9.9118	1.9711	2.8865	0.2707	6.28	>sp|Q9UHX1|PUF60_HUMAN Poly(U)-binding-splicing factor PUF60 OS=Homo sapiens GN=PUF60 PE=1 SV=1	48.3177
9	S.HEGEILQAF.R	HEGEILQAF		15.611	57.6301	0.7018	0.004	6.2415	7.6677	6.28	>sp|Q9NNW5|WDR6_HUMAN WD repeat-containing protein 6 OS=Homo sapiens GN=WDR6 PE=1 SV=1	56.9833
9	H.QHFDSVM[+15.995]QL.Q	QHFDSVMQL	M[+16]	6.9318	12.6081	0.004	1.3894	1.2551	0.9424	6.28	>sp|Q9H8S9|MOB1A_HUMAN MOB kinase activator 1A OS=Homo sapiens GN=MOB1A PE=1 SV=4	44.2855
9	Q.IHSSIVSTL.L	IHSSIVSTL		14.5236	20.6252	0.0077	5.1059	1.2712	1.2586	6.28	>sp|Q6PL18|ATAD2_HUMAN ATPase family AAA domain-containing protein 2 OS=Homo sapiens GN=ATAD2 PE=1 SV=1	46.8647
9	M.SHYTTPM[+15.995]VL.Q	SHYTTPMVL	M[+16]	13.5917	11.6226	0.0044	2.0328	0.8728	0.8742	6.28	>sp|P46379-3|BAG6_HUMAN Isoform 3 of Large proline-rich protein BAG6 OS=Homo sapiens GN=BAG6	44.4089
9	L.GHYKQSKDL.A	GHYKQSKDL		45.7	48.6393	0.456	20.7679	11.7728	9.4159	6.27	>sp|Q969Y2|GTPB3_HUMAN tRNA modification GTPase GTPBP3, mitochondrial OS=Homo sapiens GN=GTPBP3 PE=1 SV=2	13.0301
9	I.VHKNRAQTL.T	VHKNRAQTL		43.8	13.3114	0.1778	7.2362	4.4577	3.4209	6.27	>sp|Q16760|DGKD_HUMAN Diacylglycerol kinase delta OS=Homo sapiens GN=DGKD PE=1 SV=4	6.9839
9	R.QHFPATPLL.D	QHFPATPLL		11.5107	8.2299	0.006	2.4651	1.6749	1.4331	6.27	>sp|P53396|ACLY_HUMAN ATP-citrate synthase OS=Homo sapiens GN=ACLY PE=1 SV=3	59.2982
9	L.ATKKENLAY.G	ATKKENLAY		28.1739	0.199	10.43	3.3141	7.0657	1.1864	6.26	>sp|Q9NVI1|FANCI_HUMAN Fanconi anemia group I protein OS=Homo sapiens GN=FANCI PE=1 SV=4	22.1524
9	N.RTKTPGPGA.Q	RTKTPGPGA		17.763	0.0065	24.9565	31.0769	10.3555	5.9709	6.26	>sp|P62263|RS14_HUMAN 40S ribosomal protein S14 OS=Homo sapiens GN=RPS14 PE=1 SV=3	10.563
9	G.HHTTSAQAL.H	HHTTSAQAL		36.2105	40.41	0.006	5.2705	4.8947	7.0368	6.25	>sp|Q8IZD2|KMT2E_HUMAN Histone-lysine N-methyltransferase 2E OS=Homo sapiens GN=KMT2E PE=1 SV=1	15.1394
9	A.SHIASNPKA.S	SHIASNPKA		27.8333	11.6905	0.8542	12.4216	16.368	20.8612	6.25	>sp|Q15006|EMC2_HUMAN ER membrane protein complex subunit 2 OS=Homo sapiens GN=EMC2 PE=1 SV=1	12.0318
9	F.SHQIRSLIL.N	SHQIRSLIL		35.9545	24.8472	0.1368	10.3943	5.33	6.6017	6.25	>sp|P50748|KNTC1_HUMAN Kinetochore-associated protein 1 OS=Homo sapiens GN=KNTC1 PE=1 SV=1	45.0993
9	A.FHTPKNTSV.S	FHTPKNTSV		15.1446	30.2455	0.0349	11.2124	2.0042	3.3342	6.24	>sp|Q96TA2|YMEL1_HUMAN ATP-dependent zinc metalloprotease YME1L1 OS=Homo sapiens GN=YME1L1 PE=1 SV=2	27.1946
9	D.FTSSRHTVV.H	FTSSRHTVV		4.7994	2.9799	6.0258	14.6312	0.5095	0.2567	6.23	>sp|Q9NZ01|TECR_HUMAN Very-long-chain enoyl-CoA reductase OS=Homo sapiens GN=TECR PE=1 SV=1	23.282
9	E.DHM[+15.995]RFISEL.A	DHMRFISEL	M[+16]	16.1	46.6	0.0217	2.3199	5.277	7.6151	6.23	>sp|Q7L576|CYFP1_HUMAN Cytoplasmic FMR1-interacting protein 1 OS=Homo sapiens GN=CYFIP1 PE=1 SV=1	48.2881
9	Q.AHAQPQTTM[+15.995].A	AHAQPQTTM	M[+16]	17.1481	15.0784	0.0063	2.9991	1.5411	1.7412	6.23	>sp|O00268|TAF4_HUMAN Transcription initiation factor TFIID subunit 4 OS=Homo sapiens GN=TAF4 PE=1 SV=2	12.1584
9	C.HHSGNTYFL.R	HHSGNTYFL		13.8287	18.7444	0.0104	4.7412	3.0623	4.3354	6.22	>sp|Q9UBL3|ASH2L_HUMAN Set1/Ash2 histone methyltransferase complex subunit ASH2 OS=Homo sapiens GN=ASH2L PE=1 SV=1	38.0984
9	Q.FHHHPSTAL.H	FHHHPSTAL		14.8053	23.9819	0.0034	3.8064	0.7524	1.156	6.22	>sp|Q9P2D1|CHD7_HUMAN Chromodomain-helicase-DNA-binding protein 7 OS=Homo sapiens GN=CHD7 PE=1 SV=3	20.1523
9	A.GHVPGVSAL.N	GHVPGVSAL		12.9812	26.1069	0.0058	4.7595	1.5561	2.1951	6.22	>sp|Q9NSP4|CENPM_HUMAN Centromere protein M OS=Homo sapiens GN=CENPM PE=1 SV=1	43.1376
9	H.DHYQRQRVL.Q	DHYQRQRVL		34.3077	51.2284	0.0312	1.9172	5.5145	5.2321	6.22	>sp|Q5VV67|PPRC1_HUMAN Peroxisome proliferator-activated receptor gamma coactivator-related protein 1 OS=Homo sapiens GN=PPRC1 PE=1 SV=1	23.4017
9	R.THSDQFLVA.F	THSDQFLVA		25.8696	20.5853	0.395	7.0719	10.8864	14.3826	6.22	>sp|P36542|ATPG_HUMAN ATP synthase subunit gamma, mitochondrial OS=Homo sapiens GN=ATP5C1 PE=1 SV=1	44.2747
9	M.YSDLRKESM[+15.995].A	YSDLRKESM	M[+16]	13.7997	16.5296	1.9775	10.1024	0.7053	0.8301	6.21	>sp|P49736|MCM2_HUMAN DNA replication licensing factor MCM2 OS=Homo sapiens GN=MCM2 PE=1 SV=4	21.2257
9	S.KVKAEVQNL.G	KVKAEVQNL		4.9457	0.0452	5.9641	18.2564	1.7234	0.7515	6.21	>sp|P35221|CTNA1_HUMAN Catenin alpha-1 OS=Homo sapiens GN=CTNNA1 PE=1 SV=1	26.4476
9	C.NENDIRVMF.S	NENDIRVMF		12.0588	33.988	0.3907	0.0026	6.1509	5.4083	6.21	>sp|O95319|CELF2_HUMAN CUGBP Elav-like family member 2 OS=Homo sapiens GN=CELF2 PE=1 SV=1	59.9851
9	S.RFFDKVIEK.R	RFFDKVIEK		7.9542	0.0095	22.6364	9.1723	12.206	5.3157	6.2	>sp|Q5HYI8|RABL3_HUMAN Rab-like protein 3 OS=Homo sapiens GN=RABL3 PE=1 SV=1	39.5128
9	V.SSRSSSPSV.R	SSRSSSPSV		15.8878	0.023	9.6147	25.75	1.658	1.0476	6.2	>sp|O43318|M3K7_HUMAN Mitogen-activated protein kinase kinase kinase 7 OS=Homo sapiens GN=MAP3K7 PE=1 SV=1	15.718
9	G.GHYNSQKTL.S	GHYNSQKTL		22.5566	22.4178	0.037	8.1064	3.977	3.331	6.19	>sp|Q8TAV0|FA76A_HUMAN Protein FAM76A OS=Homo sapiens GN=FAM76A PE=2 SV=1	18.2997
9	E.VQIEEVRQV.G	VQIEEVRQV		0.5211	13.0399	0.7178	3.4676	1.488	1.2325	6.19	>sp|Q12905|ILF2_HUMAN Interleukin enhancer-binding factor 2 OS=Homo sapiens GN=ILF2 PE=1 SV=2	43.2003
9	C.THAEINQKL.P	THAEINQKL		13.2309	31.9902	0.007	3.2854	4.0134	4.0948	6.18	>sp|Q96EK7|F120B_HUMAN Constitutive coactivator of peroxisome proliferator-activated receptor gamma OS=Homo sapiens GN=FAM120B PE=1 SV=1	25.8594
9	N.IHVRDTKTV.K	IHVRDTKTV		43.7	49.2807	0.5367	19.8955	9.0136	12.2937	6.18	>sp|Q49A88|CCD14_HUMAN Coiled-coil domain-containing protein 14 OS=Homo sapiens GN=CCDC14 PE=1 SV=3	19.2955
9	L.QHHM[+15.995]GSADL.N	QHHMGSADL	M[+16]	48.5	42.6705	0.0633	13.6308	10.8127	15.5287	6.18	>sp|Q13618|CUL3_HUMAN Cullin-3 OS=Homo sapiens GN=CUL3 PE=1 SV=2	13.4029
9	E.ATKSSYLNI.V	ATKSSYLNI		12.9549	0.0223	19.902	28.65	4.4293	2.7141	6.18	>sp|P08237|PFKAM_HUMAN ATP-dependent 6-phosphofructokinase, muscle type OS=Homo sapiens GN=PFKM PE=1 SV=2	45.2958
9	L.KIRSEFKRK.Y	KIRSEFKRK		38.1765	0.0286	80	37.625	45.6	27.6822	6.18	>sp|P07355|ANXA2_HUMAN Annexin A2 OS=Homo sapiens GN=ANXA2 PE=1 SV=2	9.2583
9	F.QHTPTSITL.T	QHTPTSITL		18.6188	27.6771	0.0045	4.6975	2.5288	3.3359	6.17	>sp|Q8IZD2|KMT2E_HUMAN Histone-lysine N-methyltransferase 2E OS=Homo sapiens GN=KMT2E PE=1 SV=1	43.6362
9	E.RAKPEYISK.T	RAKPEYISK		27.7963	0.0038	34.375	15.3889	12.3711	5.6101	6.17	>sp|Q13823|NOG2_HUMAN Nucleolar GTP-binding protein 2 OS=Homo sapiens GN=GNL2 PE=1 SV=1	16.5268
9	G.KTKEVYELL.D	KTKEVYELL		5.4212	0.0856	9.7147	13.9252	1.7038	0.8507	6.17	>sp|P22234|PUR6_HUMAN Multifunctional protein ADE2 OS=Homo sapiens GN=PAICS PE=1 SV=3	49.0795
9	A.THQEAVSAL.L	THQEAVSAL		17.1074	28.192	0.0048	3.2131	2.5985	3.3338	6.16	>sp|Q14160|SCRIB_HUMAN Protein scribble homolog OS=Homo sapiens GN=SCRIB PE=1 SV=4	31.0626
9	A.GHFQRAAQL.Q	GHFQRAAQL		16.9129	21.9779	0.0469	6.2135	3.5276	2.8915	6.16	>sp|P23610|F8I2_HUMAN Factor VIII intron 22 protein OS=Homo sapiens GN=F8A1 PE=1 SV=2	27.3484
9	T.AHSPAGNQV.Q	AHSPAGNQV		20.5069	13.1218	0.0827	11.9558	4.9247	7.2101	6.15	>sp|Q92540|SMG7_HUMAN Protein SMG7 OS=Homo sapiens GN=SMG7 PE=1 SV=2	17.1273
9	M.RSKKEVQEV.S	RSKKEVQEV		15.005	0.1726	11.9202	29.9412	4.3718	1.8886	6.15	>sp|O75925|PIAS1_HUMAN E3 SUMO-protein ligase PIAS1 OS=Homo sapiens GN=PIAS1 PE=1 SV=2	8.0341
9	F.DETGVLKGF.K	DETGVLKGF		28.0652	82.7451	3.8927	0.0303	26.3111	30.2125	6.14	>sp|Q9H0P0-1|5NT3A_HUMAN Isoform 1 of Cytosolic 5'-nucleotidase 3A OS=Homo sapiens GN=NT5C3A	56.9769
9	C.TENDIRVM[+15.995]F.S	TENDIRVMF	M[+16]	12.1802	27.2014	0.4624	0.0043	4.6168	4.0007	6.14	>sp|Q92879|CELF1_HUMAN CUGBP Elav-like family member 1 OS=Homo sapiens GN=CELF1 PE=1 SV=2	53.0294
9	H.EHRHAAAAL.A	EHRHAAAAL		44.7	32.6257	0.0499	3.2717	8.2197	9.8969	6.14	>sp|P31483|TIA1_HUMAN Nucleolysin TIA-1 isoform p40 OS=Homo sapiens GN=TIA1 PE=1 SV=3	13.1627
9	M.DEKKFDEAL.K	DEKKFDEAL		36.8947	64.7761	2.8595	0.1184	28.7273	28.1068	6.14	>sp|P08237|PFKAM_HUMAN ATP-dependent 6-phosphofructokinase, muscle type OS=Homo sapiens GN=PFKM PE=1 SV=2	37.9433
9	E.KVKTITQVK.K	KVKTITQVK		34.0385	0.0058	58	21.1224	27.7632	12.2589	6.13	>sp|P12270|TPR_HUMAN Nucleoprotein TPR OS=Homo sapiens GN=TPR PE=1 SV=3	14.6223
9	C.TENDIRVMF.S	TENDIRVMF		12.1802	27.2014	0.4624	0.0043	4.6168	4.0007	6.12	>sp|Q92879|CELF1_HUMAN CUGBP Elav-like family member 1 OS=Homo sapiens GN=CELF1 PE=1 SV=2	60.0458
9	V.FEYIRSETY.K	FEYIRSETY		14.4726	23.6975	1.1808	0.0036	3.6724	1.5795	6.12	>sp|Q15404|RSU1_HUMAN Ras suppressor protein 1 OS=Homo sapiens GN=RSU1 PE=1 SV=3	49.51
9	P.EHLGSSAKI.K	EHLGSSAKI		32	51.875	0.1828	8.7137	12.9057	19.0282	6.11	>sp|Q9UPT9|UBP22_HUMAN Ubiquitin carboxyl-terminal hydrolase 22 OS=Homo sapiens GN=USP22 PE=1 SV=2	24.3302
9	F.LHIFHAIAV.S	LHIFHAIAV		19	34.0875	0.2518	11.41	4.1036	5.019	6.11	>sp|Q14094|CCNI_HUMAN Cyclin-I OS=Homo sapiens GN=CCNI PE=1 SV=1	55.5662
9	A.LVKPVTINV.G	LVKPVTINV		1.219	0.1863	4.9639	15.8056	1.1483	0.358	6.1	>sp|Q9UJV9|DDX41_HUMAN Probable ATP-dependent RNA helicase DDX41 OS=Homo sapiens GN=DDX41 PE=1 SV=2	51.5319
9	A.SHM[+15.995]ETTM[+15.995]KL.L	SHMETTMKL	M[+16]*2	7.258	12.664	0.0051	2.2969	1.1123	1.4289	6.1	>sp|Q13769|THOC5_HUMAN THO complex subunit 5 homolog OS=Homo sapiens GN=THOC5 PE=1 SV=2	17.4202
9	R.YHEEKERLM[+15.995].D	YHEEKERLM	M[+16]	24.6494	57.1387	0.084	5.7714	4.4839	5.8786	6.1	>sp|Q12874|SF3A3_HUMAN Splicing factor 3A subunit 3 OS=Homo sapiens GN=SF3A3 PE=1 SV=1	19.1233
9	L.YHQKSVLIM.G	YHQKSVLIM		22.2925	31.3529	0.0123	2.813	1.9683	2.0552	6.1	>sp|Q06210|GFPT1_HUMAN Glutamine--fructose-6-phosphate aminotransferase [isomerizing] 1 OS=Homo sapiens GN=GFPT1 PE=1 SV=3	38.657
9	Y.ATRSSAVRL.R	ATRSSAVRL		14.4348	0.0177	9.1531	17.9032	1.5574	0.8868	6.1	>sp|P08670|VIME_HUMAN Vimentin OS=Homo sapiens GN=VIM PE=1 SV=4	22.7741
9	A.YHHGEQALM.M	YHHGEQALM		17.4889	32.2961	0.0089	3.3466	2.2854	2.2328	6.09	>sp|Q02880|TOP2B_HUMAN DNA topoisomerase 2-beta OS=Homo sapiens GN=TOP2B PE=1 SV=3	26.2229
9	E.THMTAIVGM.A	THMTAIVGM		13.7141	13.0705	0.0097	2.0505	3.0138	2.5589	6.09	>sp|P53396|ACLY_HUMAN ATP-citrate synthase OS=Homo sapiens GN=ACLY PE=1 SV=3	48.9408
9	F.YHSNSGAQL.S	YHSNSGAQL		15.8903	32.3017	0.0054	5.2219	1.4634	2.1033	6.08	>sp|Q9ULV3-2|CIZ1_HUMAN Isoform 2 of Cip1-interacting zinc finger protein OS=Homo sapiens GN=CIZ1	23.3852
9	E.NEVEQRHTL.T	NEVEQRHTL		13.4755	34.4625	0.0637	0.0236	5.5427	7.2456	6.08	>sp|P12270|TPR_HUMAN Nucleoprotein TPR OS=Homo sapiens GN=TPR PE=1 SV=3	23.3765
9	M.IHEDTRHLL.C	IHEDTRHLL		15.6833	23.0587	0.0301	5.402	2.7775	4.334	6.07	>sp|Q7Z3K3|POGZ_HUMAN Pogo transposable element with ZNF domain OS=Homo sapiens GN=POGZ PE=1 SV=2	31.0646
9	A.THNEPGVRL.K	THNEPGVRL		12.1026	17.1275	0.0072	3.7158	1.8103	2.8822	6.06	>sp|Q9NVA2-2|SEP11_HUMAN Isoform 2 of Septin-11 OS=Homo sapiens GN=SEPT11	28.0871
9	A.QHDPSAVAV.A	QHDPSAVAV		12.9825	20.9266	0.0372	6.447	4.0825	8.4692	6.06	>sp|Q12769|NU160_HUMAN Nuclear pore complex protein Nup160 OS=Homo sapiens GN=NUP160 PE=1 SV=3	28.5663
9	R.THYDPPRKL.M	THYDPPRKL		11.2728	11.3711	0.0059	2.3016	1.1328	1.174	6.06	>sp|P31943|HNRH1_HUMAN Heterogeneous nuclear ribonucleoprotein H OS=Homo sapiens GN=HNRNPH1 PE=1 SV=4	27.1855
9	V.THANALTVM.S	THANALTVM		24.9091	24.2487	0.0073	2.4518	2.3439	2.4072	6.06	>sp|P04920-3|B3A2_HUMAN Isoform 3 of Anion exchange protein 2 OS=Homo sapiens GN=SLC4A2	39.0943
9	R.SLHDAIM[+15.995]IV.R	SLHDAIMIV	M[+16]	0.0342	2.7077	4.441	8.7598	0.87	0.5872	6.05	>sp|Q99832|TCPH_HUMAN T-complex protein 1 subunit eta OS=Homo sapiens GN=CCT7 PE=1 SV=2	55.6327
9	W.DDM[+15.995]KHLWDY.T	DDMKHLWDY	M[+16]	46.625	59.1908	17.3188	0.2123	39.4444	26.7595	6.05	>sp|P61160|ARP2_HUMAN Actin-related protein 2 OS=Homo sapiens GN=ACTR2 PE=1 SV=1	51.0364
9	I.THNPTNATL.N	THNPTNATL		15.8404	16.6047	0.0038	3.459	1.3699	2.0861	6.04	>sp|Q93096|TP4A1_HUMAN Protein tyrosine phosphatase type IVA 1 OS=Homo sapiens GN=PTP4A1 PE=1 SV=2	26.7604
9	R.YSLDHISSL.F	YSLDHISSL		0.5952	1.9595	0.2985	5.6052	0.0037	0.0036	6.04	>sp|Q12769|NU160_HUMAN Nuclear pore complex protein Nup160 OS=Homo sapiens GN=NUP160 PE=1 SV=3	58.0011
9	G.VHISRVKSV.N	VHISRVKSV		20.8264	18.2109	0.2894	7.6972	4.8344	3.5186	6.03	>sp|Q8IYB5|SMAP1_HUMAN Stromal membrane-associated protein 1 OS=Homo sapiens GN=SMAP1 PE=1 SV=2	22.3494
9	T.EHFNGVAEL.L	EHFNGVAEL		11.7522	34.3563	0.0043	1.3982	2.461	3.2052	6.03	>sp|Q15172|2A5A_HUMAN Serine/threonine-protein phosphatase 2A 56 kDa regulatory subunit alpha isoform OS=Homo sapiens GN=PPP2R5A PE=1 SV=1	48.8047
9	S.DEVDLKSGY.M	DEVDLKSGY		33.8148	62.6866	4.4407	0.0057	28.5152	23.0867	6.02	>sp|Q8NEY1|NAV1_HUMAN Neuron navigator 1 OS=Homo sapiens GN=NAV1 PE=1 SV=2	41.0318
9	T.QHGEGNSAL.S	QHGEGNSAL		28.3043	49.1403	0.0141	10.719	7.4434	12.0296	6.01	>sp|Q92797|SYMPK_HUMAN Symplekin OS=Homo sapiens GN=SYMPK PE=1 SV=2	16.5679
9	T.KILEDVVGV.P	KILEDVVGV		0.0121	2.7376	11.9034	21.3061	1.7578	1.6342	6	>sp|Q9ULW0|TPX2_HUMAN Targeting protein for Xklp2 OS=Homo sapiens GN=TPX2 PE=1 SV=2	56.1984
9	T.AHYSAVTSL.A	AHYSAVTSL		9.7975	6.7714	0.0053	2.1391	0.8504	0.6078	6	>sp|Q12788|TBL3_HUMAN Transducin beta-like protein 3 OS=Homo sapiens GN=TBL3 PE=1 SV=2	40.5425
9	L.KSKDFVQVM.R	KSKDFVQVM		15.5287	0.0674	3.4403	6.1992	0.6085	0.0946	6	>sp|P78527|PRKDC_HUMAN DNA-dependent protein kinase catalytic subunit OS=Homo sapiens GN=PRKDC PE=1 SV=3	37.9308
9	S.KSRDSFLKR.V	KSRDSFLKR		38.0588	0.035	56	27	35.1333	13.6474	6	>sp|P46778|RL21_HUMAN 60S ribosomal protein L21 OS=Homo sapiens GN=RPL21 PE=1 SV=2	17.57
9	A.QIKPFYTVK.C	QIKPFYTVK		28.3478	0.0253	43.3333	17.7312	24.0794	12.3803	6	>sp|O14977|AZIN1_HUMAN Antizyme inhibitor 1 OS=Homo sapiens GN=AZIN1 PE=1 SV=2	40.7642
9	K.DEIIKNVPL.K	DEIIKNVPL		26.9831	63.2463	0.7052	0.1087	12.4434	16.7121	5.99	>sp|Q7L576|CYFP1_HUMAN Cytoplasmic FMR1-interacting protein 1 OS=Homo sapiens GN=CYFIP1 PE=1 SV=1	59.7094
9	F.EHAHNMRVM[+15.995].K	EHAHNMRVM	M[+16]	44.4	51.7457	0.054	3.1118	7.311	9.0988	5.99	>sp|P13639|EF2_HUMAN Elongation factor 2 OS=Homo sapiens GN=EEF2 PE=1 SV=4	13.8044
9	G.YHEKGRAFL.K	YHEKGRAFL		23.6264	27.4583	0.0336	8.7304	2.7938	5.5559	5.98	>sp|Q9Y5A7-2|NUB1_HUMAN Isoform 2 of NEDD8 ultimate buster 1 OS=Homo sapiens GN=NUB1	27.2821
9	V.FLHEATARL.M	FLHEATARL		0.0144	11.5072	0.5751	6.2293	0.0625	0.08	5.98	>sp|P36956|SRBP1_HUMAN Sterol regulatory element-binding protein 1 OS=Homo sapiens GN=SREBF1 PE=1 SV=2	39.3391
9	E.HERPEFIAY.P	HERPEFIAY		19.8242	6.6225	0.9956	0.0031	5.8891	4.2798	5.98	>sp|P12074|CX6A1_HUMAN Cytochrome c oxidase subunit 6A1, mitochondrial OS=Homo sapiens GN=COX6A1 PE=1 SV=4	43.883
9	D.EHIPESPYL.V	EHIPESPYL		13.9557	32.4581	0.0126	3.3353	4.9619	4.9782	5.98	>sp|O75369|FLNB_HUMAN Filamin-B OS=Homo sapiens GN=FLNB PE=1 SV=2	52.8768
9	D.VHM[+15.995]PKHPEL.A	VHMPKHPEL	M[+16]	9.3913	8.8062	0.0092	4.8079	1.1266	1.8819	5.97	>sp|Q9NQ39|RS10L_HUMAN Putative 40S ribosomal protein S10-like OS=Homo sapiens GN=RPS10P5 PE=5 SV=1	24.1715
9	P.GTRGPGASV.H	GTRGPGASV		7.2348	0.046	9.6706	23.8611	1.7688	1.073	5.97	>sp|P46379-3|BAG6_HUMAN Isoform 3 of Large proline-rich protein BAG6 OS=Homo sapiens GN=BAG6	19.0229
9	C.EHDKESRLL.E	EHDKESRLL		32.4828	62.7985	0.1768	8.9497	10.96	17.1246	5.96	>sp|Q96L93|KI16B_HUMAN Kinesin-like protein KIF16B OS=Homo sapiens GN=KIF16B PE=1 SV=2	22.0646
9	D.DEYGVSQAL.A	DEYGVSQAL		12.7272	41.6562	0.0811	0.0046	4.3961	5.1365	5.96	>sp|P51532|SMCA4_HUMAN Transcription activator BRG1 OS=Homo sapiens GN=SMARCA4 PE=1 SV=2	55.3401
9	Q.FAYDGKDYL.T	FAYDGKDYL		0.5317	9.0472	0.1058	2.8254	0.0035	0.0064	5.96	>sp|P13747|HLAE_HUMAN HLA class I histocompatibility antigen, alpha chain E OS=Homo sapiens GN=HLA-E PE=1 SV=3	58.4454
9	E.AHHFPGPLL.V	AHHFPGPLL		16.5323	7.5226	0.0257	5.327	2.9195	2.9122	5.95	>sp|Q9NVI1|FANCI_HUMAN Fanconi anemia group I protein OS=Homo sapiens GN=FANCI PE=1 SV=4	48.6347
9	K.RVKSEYMRL.R	RVKSEYMRL		7.4903	0.0131	8.9184	12.5714	1.5223	0.675	5.95	>sp|Q15910|EZH2_HUMAN Histone-lysine N-methyltransferase EZH2 OS=Homo sapiens GN=EZH2 PE=1 SV=2	30.8557
9	E.THM[+15.995]TAIVGM.A	THMTAIVGM	M[+16]	13.7141	13.0705	0.0097	2.0505	3.0138	2.5589	5.95	>sp|P53396|ACLY_HUMAN ATP-citrate synthase OS=Homo sapiens GN=ACLY PE=1 SV=3	37.2422
9	T.THHYHQTLL.Q	THHYHQTLL		30.75	17.3792	0.0198	6.1239	3.4316	3.9588	5.95	>sp|O60306|AQR_HUMAN Intron-binding protein aquarius OS=Homo sapiens GN=AQR PE=1 SV=4	25.0055
9	E.DEKRFLVTV.I	DEKRFLVTV		21.4351	41.0208	2.901	0.229	15.6154	21.2135	5.94	>sp|O14980|XPO1_HUMAN Exportin-1 OS=Homo sapiens GN=XPO1 PE=1 SV=1	51.2029
9	E.FVIETARQL.K	FVIETARQL		0.7152	12.4605	0.7471	5.6276	0.0145	0.0129	5.93	>sp|Q9H1B7|I2BPL_HUMAN Interferon regulatory factor 2-binding protein-like OS=Homo sapiens GN=IRF2BPL PE=1 SV=1	54.7439
9	A.AIKAKIMAK.K	AIKAKIMAK		23.1209	0.0248	44	18.3462	20.9256	11.6899	5.93	>sp|Q6P1J9|CDC73_HUMAN Parafibromin OS=Homo sapiens GN=CDC73 PE=1 SV=1	18.8479
9	E.ILQEREYRL.Q	ILQEREYRL		0.1328	17.0255	5.3688	13.8178	2.475	3.861	5.93	>sp|P51532|SMCA4_HUMAN Transcription activator BRG1 OS=Homo sapiens GN=SMARCA4 PE=1 SV=2	42.4529
9	V.HLIHEVTKV.L	HLIHEVTKV		0.0468	10.1067	5.2798	17.2796	1.9646	1.8426	5.92	>sp|Q14697|GANAB_HUMAN Neutral alpha-glucosidase AB OS=Homo sapiens GN=GANAB PE=1 SV=3	27.9386
9	S.HAKGIVLEK.V	HAKGIVLEK		28.1957	0.018	33.5	13.3551	12.9607	5.3023	5.92	>sp|P62266|RS23_HUMAN 40S ribosomal protein S23 OS=Homo sapiens GN=RPS23 PE=1 SV=3	19.3881
9	A.AHSNLASVL.Q	AHSNLASVL		26.0678	33.515	0.023	7.3318	4.513	5.7082	5.92	>sp|O15294|OGT1_HUMAN UDP-N-acetylglucosamine--peptide N-acetylglucosaminyltransferase 110 kDa subunit OS=Homo sapiens GN=OGT PE=1 SV=3	45.4902
9	N.HHQQAHTSL.A	HHQQAHTSL		29.925	17.367	0.0045	3.2022	2.5917	3.4746	5.91	>sp|P41226|UBA7_HUMAN Ubiquitin-like modifier-activating enzyme 7 OS=Homo sapiens GN=UBA7 PE=1 SV=2	6.3381
9	S.YHKPDQQKL.Q	YHKPDQQKL		23.5604	27.9965	0.0099	5.1842	3.3208	3.4543	5.91	>sp|P29401|TKT_HUMAN Transketolase OS=Homo sapiens GN=TKT PE=1 SV=3	20.4642
9	E.ASRLAHYNK.R	ASRLAHYNK		48.8333	0.0129	65	28	38.9	23.7109	5.91	>sp|O60814|H2B1K_HUMAN Histone H2B type 1-K OS=Homo sapiens GN=HIST1H2BK PE=1 SV=3	13.2559
9	R.NHM[+15.995]AVAFVL.S	NHMAVAFVL	M[+16]	13.0887	40.65	0.0088	1.7896	3.5619	4.2449	5.9	>sp|P09669|COX6C_HUMAN Cytochrome c oxidase subunit 6C OS=Homo sapiens GN=COX6C PE=1 SV=2	58.1874
9	S.YTHPSSLRK.H	YTHPSSLRK		27.037	0.0713	38.6	18.7436	9.6691	4.4411	5.9	>sp|O95409|ZIC2_HUMAN Zinc finger protein ZIC 2 OS=Homo sapiens GN=ZIC2 PE=1 SV=2	18.1827
9	I.AHAHPQEVY.N	AHAHPQEVY		19.5714	20.8166	0.4843	1.3439	10.0509	7.4226	5.89	>sp|Q13433|S39A6_HUMAN Zinc transporter ZIP6 OS=Homo sapiens GN=SLC39A6 PE=1 SV=3	20.712
9	S.QHQEHFIQM[+15.995].L	QHQEHFIQM	M[+16]	20.6667	18.1117	0.0327	2.4672	4.7096	5.0969	5.89	>sp|P54727|RD23B_HUMAN UV excision repair protein RAD23 homolog B OS=Homo sapiens GN=RAD23B PE=1 SV=1	25.7693
9	A.FTVPKNRSL.A	FTVPKNRSL		4.1685	2.846	0.8866	8.7947	0.0323	0.0135	5.89	>sp|P10242-4|MYB_HUMAN Isoform 4 of Transcriptional activator Myb OS=Homo sapiens GN=MYB	37.7207
9	S.ATRDPSTSV.P	ATRDPSTSV		4.9718	0.0139	5.1245	15.9306	0.5473	0.3092	5.88	>sp|Q9UPN7|PP6R1_HUMAN Serine/threonine-protein phosphatase 6 regulatory subunit 1 OS=Homo sapiens GN=PPP6R1 PE=1 SV=5	20.8596
9	R.EHM[+15.995]SSSSSL.Q	EHMSSSSSL	M[+16]	26.8983	37.6142	0.0083	3.3339	4.3126	6.8156	5.88	>sp|Q9H0E3|SP130_HUMAN Histone deacetylase complex subunit SAP130 OS=Homo sapiens GN=SAP130 PE=1 SV=1	14.6881
9	L.AHDQAVRTL.Q	AHDQAVRTL		13.1269	26.4403	0.0095	4.0195	2.2006	3.1399	5.88	>sp|Q8WUA4|TF3C2_HUMAN General transcription factor 3C polypeptide 2 OS=Homo sapiens GN=GTF3C2 PE=1 SV=2	22.404
9	A.AIKAKIM[+15.995]AK.K	AIKAKIMAK	M[+16]	23.1209	0.0248	44	18.3462	20.9256	11.6899	5.88	>sp|Q6P1J9|CDC73_HUMAN Parafibromin OS=Homo sapiens GN=CDC73 PE=1 SV=1	13.8336
9	G.IHSTPSTVL.S	IHSTPSTVL		20.8264	25.119	0.0081	8.5517	1.5375	2.8425	5.88	>sp|Q53GT1|KLH22_HUMAN Kelch-like protein 22 OS=Homo sapiens GN=KLHL22 PE=1 SV=2	36.767
9	P.GQAPPGKAL.V	GQAPPGKAL		3.6227	5.9179	0.0757	3.4678	0.6585	1.031	5.88	>sp|A8MPP1|D11L8_HUMAN Putative ATP-dependent RNA helicase DDX11-like protein 8 OS=Homo sapiens GN=DDX11L8 PE=1 SV=1	23.7717
9	N.SHVYRSVLL.K	SHVYRSVLL		19.5989	19.8316	0.0394	6.5987	3.3078	3.5224	5.87	>sp|P28749|RBL1_HUMAN Retinoblastoma-like protein 1 OS=Homo sapiens GN=RBL1 PE=1 SV=3	40.5684
9	L.HAYPYPQM[+15.995]Y.D	HAYPYPQMY	M[+16]	8.1005	0.4623	0.4983	0.3767	0.251	0.0034	5.86	>sp|Q9ULD9|ZN608_HUMAN Zinc finger protein 608 OS=Homo sapiens GN=ZNF608 PE=1 SV=4	42.0199
9	L.ILQNKIDLV.K	ILQNKIDLV		0.1351	14.4339	16.8095	32.8462	9.248	6.2619	5.86	>sp|Q2VIR3|IF2GL_HUMAN Putative eukaryotic translation initiation factor 2 subunit 3-like protein OS=Homo sapiens GN=EIF2S3L PE=5 SV=2	54.2576
9	E.THGHVGADL.A	THGHVGADL		42.75	56.763	0.2785	16.1333	13.9812	19.9003	5.86	>sp|P55072|TERA_HUMAN Transitional endoplasmic reticulum ATPase OS=Homo sapiens GN=VCP PE=1 SV=4	20.5765
9	L.SHLSPGKSV.L	SHLSPGKSV		22.2642	15.7632	0.0857	8.6746	5.2106	6.3483	5.86	>sp|O95825|QORL1_HUMAN Quinone oxidoreductase-like protein 1 OS=Homo sapiens GN=CRYZL1 PE=1 SV=2	18.5674
9	D.RVRDVFEAK.A	RVRDVFEAK		17.3185	0.0051	38	13.514	11.7512	6.7127	5.85	>sp|P12268|IMDH2_HUMAN Inosine-5'-monophosphate dehydrogenase 2 OS=Homo sapiens GN=IMPDH2 PE=1 SV=2	25.377
9	R.SAVGHVFSL.E	SAVGHVFSL		1.1472	1.9295	0.3192	4.0363	0.0095	0.0113	5.83	>sp|Q69YN4|VIR_HUMAN Protein virilizer homolog OS=Homo sapiens GN=KIAA1429 PE=1 SV=2	56.1231
9	M.THSNMANAL.A	THSNMANAL		28.6304	42.1477	0.0068	5.3128	4.6756	6.306	5.83	>sp|P48059-2|LIMS1_HUMAN Isoform 2 of LIM and senescent cell antigen-like-containing domain protein 1 OS=Homo sapiens GN=LIMS1	29.7983
9	A.VEFFIRDKY.E	VEFFIRDKY		21.8779	25.3122	4.1925	0.0092	12.9355	8.9677	5.82	>sp|Q8IYB5|SMAP1_HUMAN Stromal membrane-associated protein 1 OS=Homo sapiens GN=SMAP1 PE=1 SV=2	54.4339
9	T.NHIGHTGYL.N	NHIGHTGYL		19.7912	28.5435	0.0112	5.3025	3.565	4.594	5.82	>sp|P63244|RACK1_HUMAN Receptor of activated protein C kinase 1 OS=Homo sapiens GN=RACK1 PE=1 SV=3	29.7775
9	A.RLKPTFISK.V	RLKPTFISK		11.7576	0.0041	31.2727	13.5701	12.5094	9.2728	5.81	>sp|Q9UJA2|CRLS1_HUMAN Cardiolipin synthase (CMP-forming) OS=Homo sapiens GN=CRLS1 PE=1 SV=1	28.3329
9	Y.HHSNIPMSL.G	HHSNIPMSL		11.9213	11.3374	0.0026	2.0674	1.2818	1.3438	5.81	>sp|Q70CQ2|UBP34_HUMAN Ubiquitin carboxyl-terminal hydrolase 34 OS=Homo sapiens GN=USP34 PE=1 SV=2	40.2873
9	G.RTVGVSKKK.-	RTVGVSKKK		38.6471	0.1076	65	28.7	29.6667	18.6439	5.81	>sp|P62269|RS18_HUMAN 40S ribosomal protein S18 OS=Homo sapiens GN=RPS18 PE=1 SV=3	0.6594
9	V.YHSPGRNVL.G	YHSPGRNVL		15.2544	21.6888	0.0017	2.6842	0.8237	1.1683	5.81	>sp|P36956|SRBP1_HUMAN Sterol regulatory element-binding protein 1 OS=Homo sapiens GN=SREBF1 PE=1 SV=2	29.7798
9	D.THM[+15.995]ELYSQL.K	THMELYSQL	M[+16]	15.5436	21.4475	0.0087	3.393	3.1997	3.6122	5.8	>sp|Q9UPN3|MACF1_HUMAN Microtubule-actin cross-linking factor 1, isoforms 1/2/3/5 OS=Homo sapiens GN=MACF1 PE=1 SV=4	45.0777
9	M.VHYGHSNQL.R	VHYGHSNQL		12.5069	9.2721	0.0057	4.006	1.0158	0.9899	5.8	>sp|Q99447|PCY2_HUMAN Ethanolamine-phosphate cytidylyltransferase OS=Homo sapiens GN=PCYT2 PE=1 SV=1	22.9541
9	V.AHAVYQAVL.S	AHAVYQAVL		24.2208	31.3088	0.035	8.1553	4.198	5.261	5.8	>sp|Q96Q15-2|SMG1_HUMAN Isoform 2 of Serine/threonine-protein kinase SMG1 OS=Homo sapiens GN=SMG1	46.452
9	Q.EEFYRVYPY.L	EEFYRVYPY		35.1818	49.6842	4.4059	0.0149	15.1292	10.0609	5.8	>sp|Q14566|MCM6_HUMAN DNA replication licensing factor MCM6 OS=Homo sapiens GN=MCM6 PE=1 SV=1	59.716
9	N.KVLGIVVGV.L	KVLGIVVGV		0.0454	0.318	10.89	16.75	1.7185	0.8948	5.8	>sp|A5YKK6|CNOT1_HUMAN CCR4-NOT transcription complex subunit 1 OS=Homo sapiens GN=CNOT1 PE=1 SV=2	60.0537
9	H.SM[+15.995]TLAIHEI.A	SMTLAIHEI	M[+16]	0.5896	15.4175	4.852	16.725	2.2006	2.6101	5.79	>sp|O15121|DEGS1_HUMAN Sphingolipid delta(4)-desaturase DES1 OS=Homo sapiens GN=DEGS1 PE=1 SV=1	49.5954
9	T.VM[+15.995]DSKIVQV.A	VMDSKIVQV	M[+16]	0.0151	8.3266	3.2795	16.95	1.5676	1.6914	5.78	>sp|P52294|IMA5_HUMAN Importin subunit alpha-5 OS=Homo sapiens GN=KPNA1 PE=1 SV=3	37.1744
9	V.ATKPLYVAL.A	ATKPLYVAL		5.215	0.038	2.592	7.4155	0.2871	0.1612	5.78	>sp|P11940|PABP1_HUMAN Polyadenylate-binding protein 1 OS=Homo sapiens GN=PABPC1 PE=1 SV=2	54.3417
9	N.GLNEEIARV.E	GLNEEIARV		0.0137	12.5803	12.9365	28.25	4.0584	4.2445	5.78	>sp|O14777|NDC80_HUMAN Kinetochore protein NDC80 homolog OS=Homo sapiens GN=NDC80 PE=1 SV=1	48.4263
9	Q.SHQTGVVAL.G	SHQTGVVAL		13.5795	17.541	0.0056	3.2366	2.2483	3.4973	5.77	>sp|Q5SNT2|TM201_HUMAN Transmembrane protein 201 OS=Homo sapiens GN=TMEM201 PE=1 SV=1	36.8519
9	L.KTKGDFILV.G	KTKGDFILV		2.1292	0.0147	14.2667	26	3.521	1.6649	5.77	>sp|Q16531|DDB1_HUMAN DNA damage-binding protein 1 OS=Homo sapiens GN=DDB1 PE=1 SV=1	46.7354
9	A.KAYFDVKEY.D	KAYFDVKEY		17.9593	0.8037	4.6992	1.6385	1.4179	0.0916	5.76	>sp|Q9UJX2|CDC23_HUMAN Cell division cycle protein 23 homolog OS=Homo sapiens GN=CDC23 PE=1 SV=3	46.025
9	A.HHLHHHHAL.Q	HHLHHHHAL		21.4351	15.3688	0.0065	2.4262	2.5306	3.6056	5.76	>sp|Q8NFD5-2|ARI1B_HUMAN Isoform 2 of AT-rich interactive domain-containing protein 1B OS=Homo sapiens GN=ARID1B	5.1992
9	E.THMTAIVGM[+15.995].A	THMTAIVGM	M[+16]	13.7141	13.0705	0.0097	2.0505	3.0138	2.5589	5.76	>sp|P53396|ACLY_HUMAN ATP-citrate synthase OS=Homo sapiens GN=ACLY PE=1 SV=3	36.7708
9	R.LHIKVIPTL.A	LHIKVIPTL		12.0538	15.4323	0.0096	2.3711	1.6799	1.3984	5.76	>sp|O14530|TXND9_HUMAN Thioredoxin domain-containing protein 9 OS=Homo sapiens GN=TXNDC9 PE=1 SV=2	58.3348
9	D.HEADVDVLM.-	HEADVDVLM		6.9983	37.9134	0.3315	0.0328	3.1741	5.0716	5.75	>sp|Q6PEV8|F199X_HUMAN Protein FAM199X OS=Homo sapiens GN=FAM199X PE=1 SV=1	49.9363
9	R.SHFDGVRAL.A	SHFDGVRAL		6.4832	11.3428	0.0012	0.7012	0.4449	0.3999	5.75	>sp|Q13033|STRN3_HUMAN Striatin-3 OS=Homo sapiens GN=STRN3 PE=1 SV=3	37.8584
9	L.QHILKSTNM[+15.995].K	QHILKSTNM	M[+16]	37.2778	23.395	0.0595	4.7626	7.3243	5.8216	5.75	>sp|P53618|COPB_HUMAN Coatomer subunit beta OS=Homo sapiens GN=COPB1 PE=1 SV=3	17.3734
9	R.AHSPASLSF.A	AHSPASLSF		15.6035	15.2706	0.0102	1.2749	2.1627	2.2715	5.74	>sp|Q9UKK3|PARP4_HUMAN Poly [ADP-ribose] polymerase 4 OS=Homo sapiens GN=PARP4 PE=1 SV=3	45.0625
9	T.ILLPKRPPK.T	ILLPKRPPK		16.3258	0.2607	41.75	24.0938	15.56	17.2951	5.74	>sp|Q9BT43|RPC7L_HUMAN DNA-directed RNA polymerase III subunit RPC7-like OS=Homo sapiens GN=POLR3GL PE=1 SV=1	29.8601
9	V.NHFPRSYEL.T	NHFPRSYEL		9.1633	16.5859	0.0031	1.2887	1.6778	1.8638	5.74	>sp|Q6EMB2|TTLL5_HUMAN Tubulin polyglutamylase TTLL5 OS=Homo sapiens GN=TTLL5 PE=1 SV=3	42.3714
9	E.GHAAPTNVV.E	GHAAPTNVV		19.6154	26.5126	0.1626	16.6083	4.8793	7.6841	5.74	>sp|O14964|HGS_HUMAN Hepatocyte growth factor-regulated tyrosine kinase substrate OS=Homo sapiens GN=HGS PE=1 SV=1	26.8884
9	D.EHSPHNGSL.F	EHSPHNGSL		37.9444	44.9872	0.0158	5.7959	6.119	10.0863	5.73	>sp|Q5SNT2|TM201_HUMAN Transmembrane protein 201 OS=Homo sapiens GN=TMEM201 PE=1 SV=1	14.8552
9	A.IVIDPKNPL.C	IVIDPKNPL		2.0767	2.3257	1.4698	7.3231	0.0368	0.1194	5.73	>sp|P30260|CDC27_HUMAN Cell division cycle protein 27 homolog OS=Homo sapiens GN=CDC27 PE=1 SV=2	55.4651
9	L.HEHGQLHSM.S	HEHGQLHSM		15.6983	17.6796	0.1631	0.0229	4.5426	4.3663	5.73	>sp|O75400|PR40A_HUMAN Pre-mRNA-processing factor 40 homolog A OS=Homo sapiens GN=PRPF40A PE=1 SV=2	14.0888
9	L.NEFKNRDKY.I	NEFKNRDKY		36.2632	35.4231	2.4123	0.0162	17.3023	16.4669	5.73	>sp|O14730|RIOK3_HUMAN Serine/threonine-protein kinase RIO3 OS=Homo sapiens GN=RIOK3 PE=1 SV=2	20.0244
9	P.HHILADVSL.K	HHILADVSL		16.9677	27.7396	0.0044	2.4984	2.6819	2.9601	5.73	>sp|O00418|EF2K_HUMAN Eukaryotic elongation factor 2 kinase OS=Homo sapiens GN=EEF2K PE=1 SV=2	49.8126
9	Q.HHADKALTM[+15.995].N	HHADKALTM	M[+16]	13.4709	17.5188	0.0033	1.4572	1.2559	1.2464	5.72	>sp|O75962|TRIO_HUMAN Triple functional domain protein OS=Homo sapiens GN=TRIO PE=1 SV=2	6.6832
9	E.RVGLHKVFK.L	RVGLHKVFK		33.4074	0.0165	72.5	40.6667	33.0556	25.4983	5.71	>sp|P11388|TOP2A_HUMAN DNA topoisomerase 2-alpha OS=Homo sapiens GN=TOP2A PE=1 SV=3	22.0381
9	D.THMELYSQL.K	THMELYSQL		15.5436	21.4475	0.0087	3.393	3.1997	3.6122	5.7	>sp|Q9UPN3|MACF1_HUMAN Microtubule-actin cross-linking factor 1, isoforms 1/2/3/5 OS=Homo sapiens GN=MACF1 PE=1 SV=4	53.9473
9	S.YHDINVYSL.A	YHDINVYSL		4.1469	31.1127	0.0053	1.8818	0.9777	1.8222	5.7	>sp|A5YKK6|CNOT1_HUMAN CCR4-NOT transcription complex subunit 1 OS=Homo sapiens GN=CNOT1 PE=1 SV=2	58.5952
9	E.QQEPGERKL.S	QQEPGERKL		17.7259	38.313	0.8397	8.4202	4.6634	9.2954	5.69	>sp|Q14137|BOP1_HUMAN Ribosome biogenesis protein BOP1 OS=Homo sapiens GN=BOP1 PE=1 SV=2	19.9833
9	Y.ISEENFRVM[+15.995].S	ISEENFRVM	M[+16]	21.7176	10.7101	1.7321	8.7933	0.4586	0.8608	5.69	>sp|P52732|KIF11_HUMAN Kinesin-like protein KIF11 OS=Homo sapiens GN=KIF11 PE=1 SV=2	44.2538
9	P.SAYGSVKAY.T	SAYGSVKAY		13.422	0.8267	0.7946	0.6041	0.5241	0.0083	5.69	>sp|P07355|ANXA2_HUMAN Annexin A2 OS=Homo sapiens GN=ANXA2 PE=1 SV=2	34.2668
9	K.NEADRTLIY.I	NEADRTLIY		22.1415	23.763	1.353	0.0052	11.1983	6.4787	5.69	>sp|O15145|ARPC3_HUMAN Actin-related protein 2/3 complex subunit 3 OS=Homo sapiens GN=ARPC3 PE=1 SV=3	44.1546
9	K.GHSGAVMEL.H	GHSGAVMEL		11.4597	23.9526	0.0118	7.0995	2.8349	3.967	5.68	>sp|Q96DI7|SNR40_HUMAN U5 small nuclear ribonucleoprotein 40 kDa protein OS=Homo sapiens GN=SNRNP40 PE=1 SV=1	39.4971
9	T.NEKTTKVSY.R	NEKTTKVSY		46.5	21.0737	4.2999	0.0329	26.1778	21.5254	5.68	>sp|P46013|KI67_HUMAN Proliferation marker protein Ki-67 OS=Homo sapiens GN=MKI67 PE=1 SV=2	19.5238
9	K.QHAAVSEKL.L	QHAAVSEKL		22.3302	44.6795	0.0313	6.873	9.0715	8.2628	5.67	>sp|Q9NTI5|PDS5B_HUMAN Sister chromatid cohesion protein PDS5 homolog B OS=Homo sapiens GN=PDS5B PE=1 SV=1	22.9892
9	N.YAVHEGLGL.A	YAVHEGLGL		4.6432	19.6575	0.7727	8.2404	0.0305	0.1623	5.67	>sp|Q9H9Y6|RPA2_HUMAN DNA-directed RNA polymerase I subunit RPA2 OS=Homo sapiens GN=POLR1B PE=1 SV=2	50.1336
9	E.HEM[+15.995]EKAFAF.Q	HEMEKAFAF	M[+16]	7.1933	26.1981	0.0961	0.0016	2.9639	2.557	5.67	>sp|Q9H000|MKRN2_HUMAN Probable E3 ubiquitin-protein ligase makorin-2 OS=Homo sapiens GN=MKRN2 PE=1 SV=2	39.638
9	L.HHMGGM[+15.995]AGL.Q	HHMGGMAGL	M[+16]	9.3971	12.989	0.0055	3.515	1.8601	2.4445	5.67	>sp|P61011|SRP54_HUMAN Signal recognition particle 54 kDa protein OS=Homo sapiens GN=SRP54 PE=1 SV=1	20.8159
9	S.SLM[+15.995]HTIYEV.V	SLMHTIYEV	M[+16]	0.0121	6.9673	6.6359	15.4097	1.7976	1.6722	5.66	>sp|Q969F2|NKD2_HUMAN Protein naked cuticle homolog 2 OS=Homo sapiens GN=NKD2 PE=1 SV=1	48.2919
9	E.NELNIIHKF.I	NELNIIHKF		11.9132	44.5641	0.9369	0.0016	10.6118	10.2669	5.66	>sp|Q8WWY3|PRP31_HUMAN U4/U6 small nuclear ribonucleoprotein Prp31 OS=Homo sapiens GN=PRPF31 PE=1 SV=2	52.2746
9	G.FHESLSHEL.K	FHESLSHEL		12.4681	53.1466	0.0092	5.1901	3.072	5.5686	5.66	>sp|Q8IZV5|RDH10_HUMAN Retinol dehydrogenase 10 OS=Homo sapiens GN=RDH10 PE=1 SV=1	39.27
9	L.EENILVSRY.I	EENILVSRY		39.2667	48.2623	3.4395	0.0078	24.5556	21.686	5.66	>sp|Q6EMB2|TTLL5_HUMAN Tubulin polyglutamylase TTLL5 OS=Homo sapiens GN=TTLL5 PE=1 SV=3	49.4391
9	E.GSHFPGPFM.T	GSHFPGPFM		14.6446	0.3766	7.3759	15.9236	1.5018	1.3252	5.66	>sp|Q16666|IF16_HUMAN Gamma-interferon-inducible protein 16 OS=Homo sapiens GN=IFI16 PE=1 SV=3	60.1714
9	G.RAYPAAITI.L	RAYPAAITI		1.6775	0.1105	0.2967	3.4479	0.0078	0.0033	5.66	>sp|O95071|UBR5_HUMAN E3 ubiquitin-protein ligase UBR5 OS=Homo sapiens GN=UBR5 PE=1 SV=2	51.9342
9	E.NHAQSRIAL.A	NHAQSRIAL		20.6389	29.2426	0.0039	2.5532	3.433	5.26	5.65	>sp|Q9UQ35|SRRM2_HUMAN Serine/arginine repetitive matrix protein 2 OS=Homo sapiens GN=SRRM2 PE=1 SV=2	27.2552
9	L.THSPSNAQF.K	THSPSNAQF		21.8855	30.7232	0.0186	1.8275	3.5453	4.1455	5.65	>sp|Q14CX7|NAA25_HUMAN N-alpha-acetyltransferase 25, NatB auxiliary subunit OS=Homo sapiens GN=NAA25 PE=1 SV=1	25.9898
9	G.FQTHTTPVL.L	FQTHTTPVL		1.6446	22.0284	0.0831	5.1963	0.3853	0.8922	5.65	>sp|Q13200|PSMD2_HUMAN 26S proteasome non-ATPase regulatory subunit 2 OS=Homo sapiens GN=PSMD2 PE=1 SV=3	43.8807
9	S.THLSQSSNL.S	THLSQSSNL		34.7692	26.478	0.0494	10.488	6.878	7.3295	5.65	>sp|Q06413|MEF2C_HUMAN Myocyte-specific enhancer factor 2C OS=Homo sapiens GN=MEF2C PE=1 SV=1	26.891
9	Y.MELQQKAEF.S	MELQQKAEF		24.987	37.5591	0.8791	0.0102	9.5043	8.1929	5.65	>sp|P49454|CENPF_HUMAN Centromere protein F OS=Homo sapiens GN=CENPF PE=1 SV=2	45.6726
9	G.DEMVSLKDY.C	DEMVSLKDY		53.7037	76.746	10.0733	0.0157	33.5	36.3537	5.65	>sp|P07900|HS90A_HUMAN Heat shock protein HSP 90-alpha OS=Homo sapiens GN=HSP90AA1 PE=1 SV=5	54.1195
9	K.EEYQSLIRY.V	EEYQSLIRY		19.4011	28.4058	2.0938	0.0021	9.5029	8.4684	5.64	>sp|Q9Y3C8|UFC1_HUMAN Ubiquitin-fold modifier-conjugating enzyme 1 OS=Homo sapiens GN=UFC1 PE=1 SV=3	57.3296
9	L.TEIEHKVAF.L	TEIEHKVAF		13.2248	30.9196	0.1482	0.0022	3.2276	3.2574	5.64	>sp|Q8WXH0|SYNE2_HUMAN Nesprin-2 OS=Homo sapiens GN=SYNE2 PE=1 SV=3	37.1282
9	S.DEHAGVISV.L	DEHAGVISV		12.1652	34.1562	0.8401	0.0879	9.4557	13.433	5.64	>sp|O43504|LTOR5_HUMAN Ragulator complex protein LAMTOR5 OS=Homo sapiens GN=LAMTOR5 PE=1 SV=1	43.1079
9	S.QLAQFVHEV.K	QLAQFVHEV		0.0198	13.2216	5.665	12.5819	2.5021	1.9511	5.64	>sp|A8MPP1|D11L8_HUMAN Putative ATP-dependent RNA helicase DDX11-like protein 8 OS=Homo sapiens GN=DDX11L8 PE=1 SV=1	54.1167
9	M.NHQHSTAQL.N	NHQHSTAQL		30.2778	37.8661	0.0437	7.8642	6.9649	9.9878	5.63	>sp|Q9Y2K1|ZBTB1_HUMAN Zinc finger and BTB domain-containing protein 1 OS=Homo sapiens GN=ZBTB1 PE=1 SV=3	13.974
9	L.RLIAQRYLL.Q	RLIAQRYLL		0.3217	0.6756	4.1064	8.267	1.5874	1.3455	5.63	>sp|P25789|PSA4_HUMAN Proteasome subunit alpha type-4 OS=Homo sapiens GN=PSMA4 PE=1 SV=1	51.8355
9	R.HHSRALQSI.C	HHSRALQSI		39.8667	24.8575	0.0679	12.0488	6.553	8.6378	5.61	>sp|Q96TA2|YMEL1_HUMAN ATP-dependent zinc metalloprotease YME1L1 OS=Homo sapiens GN=YME1L1 PE=1 SV=2	19.3442
9	V.FLAKLIAQA.C	FLAKLIAQA		0.0503	17.3426	7.9815	19.2239	3.1911	3.1772	5.61	>sp|P50990|TCPQ_HUMAN T-complex protein 1 subunit theta OS=Homo sapiens GN=CCT8 PE=1 SV=4	58.0569
9	H.HHHHHAVGL.N	HHHHHAVGL		26.9831	15.0404	0.0094	5.7839	3.7303	3.6932	5.61	>sp|O00257|CBX4_HUMAN E3 SUMO-protein ligase CBX4 OS=Homo sapiens GN=CBX4 PE=1 SV=3	8.5881
9	S.HHEPESPQL.R	HHEPESPQL		23.4945	33.9281	0.0123	7.6151	5.1531	7.6743	5.6	>sp|Q9Y6D6|BIG1_HUMAN Brefeldin A-inhibited guanine nucleotide-exchange protein 1 OS=Homo sapiens GN=ARFGEF1 PE=1 SV=2	26.8257
9	A.NEEGFVRLY.N	NEEGFVRLY		33.5556	44.141	3.5231	0.0055	22.5422	17.8284	5.6	>sp|Q9NZJ0|DTL_HUMAN Denticleless protein homolog OS=Homo sapiens GN=DTL PE=1 SV=3	58.0893
9	L.YHGNTNPEL.A	YHGNTNPEL		15.813	39.6389	0.0128	9.3826	3.2056	5.1382	5.6	>sp|Q92621|NU205_HUMAN Nuclear pore complex protein Nup205 OS=Homo sapiens GN=NUP205 PE=1 SV=3	29.8846
9	L.RAKGQVLTK.T	RAKGQVLTK		26.339	0.006	41	16.4167	14.4103	5.6091	5.6	>sp|Q7L590|MCM10_HUMAN Protein MCM10 homolog OS=Homo sapiens GN=MCM10 PE=1 SV=2	4.1323
9	F.IAYPHLRIR.T	IAYPHLRIR		18.5381	0.2942	17.1014	9.3338	7.0599	1.3592	5.6	>sp|P12074|CX6A1_HUMAN Cytochrome c oxidase subunit 6A1, mitochondrial OS=Homo sapiens GN=COX6A1 PE=1 SV=4	43.491
9	L.QEFGVPHQY.S	QEFGVPHQY		9.9651	12.7059	1.0806	0.0017	6.3339	3.956	5.6	>sp|O60502|OGA_HUMAN Protein O-GlcNAcase OS=Homo sapiens GN=MGEA5 PE=1 SV=2	45.9291
9	T.DEGPDTPSY.N	DEGPDTPSY		51.4815	61.6045	4.4168	0.016	24.6825	28.5807	5.58	>sp|Q5SW79|CE170_HUMAN Centrosomal protein of 170 kDa OS=Homo sapiens GN=CEP170 PE=1 SV=1	40.1268
9	A.VM[+15.995]APRTLVL.L	VMAPRTLVL	M[+16]	0.2846	2.4011	0.2681	5.2266	0.0695	0.129	5.58	>sp|P10316|1A69_HUMAN HLA class I histocompatibility antigen, A-69 alpha chain OS=Homo sapiens GN=HLA-A PE=1 SV=2	52.5962
9	G.HHFEQMLKL.S	HHFEQMLKL		10.0725	17.4324	0.0059	1.7574	1.6429	1.1583	5.58	>sp|O75694|NU155_HUMAN Nuclear pore complex protein Nup155 OS=Homo sapiens GN=NUP155 PE=1 SV=1	47.0406
9	A.HHEGLIRLI.E	HHEGLIRLI		28.7391	46.1385	0.1634	7.6887	10.3236	11.61	5.57	>sp|Q9UH65|SWP70_HUMAN Switch-associated protein 70 OS=Homo sapiens GN=SWAP70 PE=1 SV=1	45.2978
9	A.VISPPTVPK.G	VISPPTVPK		14.4272	0.0864	40	25.9286	9.3854	8.613	5.57	>sp|Q9H9Y6|RPA2_HUMAN DNA-directed RNA polymerase I subunit RPA2 OS=Homo sapiens GN=POLR1B PE=1 SV=2	40.9374
9	N.ILYDKLEKI.H	ILYDKLEKI		0.0115	9.077	3.8922	13.8505	1.1254	0.7548	5.57	>sp|Q99832|TCPH_HUMAN T-complex protein 1 subunit eta OS=Homo sapiens GN=CCT7 PE=1 SV=2	52.1134
9	C.ILLEHKVVL.Q	ILLEHKVVL		0.0687	7.131	1.2053	8.8324	0.2636	0.7623	5.57	>sp|Q8WXG6|MADD_HUMAN MAP kinase-activating death domain protein OS=Homo sapiens GN=MADD PE=1 SV=2	50.366
9	F.EHAHNM[+15.995]RVM.K	EHAHNMRVM	M[+16]	44.4	51.7457	0.054	3.1118	7.311	9.0988	5.57	>sp|P13639|EF2_HUMAN Elongation factor 2 OS=Homo sapiens GN=EEF2 PE=1 SV=4	12.1717
9	E.VHSPPNVGL.R	VHSPPNVGL		11.0975	12.8257	0.0089	8.8534	1.665	2.7744	5.56	>sp|Q8WWQ0|PHIP_HUMAN PH-interacting protein OS=Homo sapiens GN=PHIP PE=1 SV=2	39.6437
9	E.EHYHLTEAL.K	EHYHLTEAL		22.0755	54.375	0.0077	1.8835	5.862	5.7343	5.56	>sp|Q8IVF5|TIAM2_HUMAN T-lymphoma invasion and metastasis-inducing protein 2 OS=Homo sapiens GN=TIAM2 PE=2 SV=4	43.5223
9	V.AHKKAPPAL.I	AHKKAPPAL		31.1765	5.5751	0.037	6.5862	4.0788	4.0911	5.56	>sp|Q86TI0|TBCD1_HUMAN TBC1 domain family member 1 OS=Homo sapiens GN=TBC1D1 PE=1 SV=2	14.9534
9	K.SHIMAAKAV.A	SHIMAAKAV		29.275	27.8611	0.0398	4.8314	5.1313	5.373	5.56	>sp|P48643|TCPE_HUMAN T-complex protein 1 subunit epsilon OS=Homo sapiens GN=CCT5 PE=1 SV=1	23.2088
9	Q.IEAALRESL.R	IEAALRESL		19.9451	40.12	0.3958	0.2244	6.3352	7.7529	5.56	>sp|P30281|CCND3_HUMAN G1/S-specific cyclin-D3 OS=Homo sapiens GN=CCND3 PE=1 SV=2	47.7051
9	L.TELERKLTF.E	TELERKLTF		15.1421	32.4637	0.5124	0.0083	6.7711	5.2089	5.55	>sp|Q9ULG6-5|CCPG1_HUMAN Isoform 5 of Cell cycle progression protein 1 OS=Homo sapiens GN=CCPG1	45.7866
9	I.YHQHFDSVM[+15.995].Q	YHQHFDSVM	M[+16]	22.283	47.1667	0.021	4.1431	2.6137	3.2688	5.55	>sp|Q9H8S9|MOB1A_HUMAN MOB kinase activator 1A OS=Homo sapiens GN=MOB1A PE=1 SV=4	27.447
9	Q.DDMEITRSH.T	DDMEITRSH		71.25	68.6538	21.2571	0.5054	33.2778	26.6353	5.55	>sp|Q8NG31|KNL1_HUMAN Kinetochore scaffold 1 OS=Homo sapiens GN=KNL1 PE=1 SV=3	26.9392
9	L.EHYFHAVVA.A	EHYFHAVVA		29.775	28.6341	0.2955	3.4679	15.2769	12.4959	5.55	>sp|Q5UE93|PI3R6_HUMAN Phosphoinositide 3-kinase regulatory subunit 6 OS=Homo sapiens GN=PIK3R6 PE=1 SV=1	38.5316
9	M.SETALPGAF.K	SETALPGAF		31.5882	63.3582	0.9106	0.065	9.189	11.0209	5.55	>sp|P35579|MYH9_HUMAN Myosin-9 OS=Homo sapiens GN=MYH9 PE=1 SV=4	58.681
9	F.TEIKVGVAY.K	TEIKVGVAY		17.9037	26.5472	1.2765	0.0024	8.3672	5.2683	5.55	>sp|P30520|PURA2_HUMAN Adenylosuccinate synthetase isozyme 2 OS=Homo sapiens GN=ADSS PE=1 SV=3	48.8731
9	L.RLIEESVTV.D	RLIEESVTV		0.0092	2.44	2.2449	11.7109	0.4513	0.5003	5.54	>sp|Q12769|NU160_HUMAN Nuclear pore complex protein Nup160 OS=Homo sapiens GN=NUP160 PE=1 SV=3	48.4966
9	L.YSDDIPHAL.R	YSDDIPHAL		0.2023	9.9871	0.0402	1.6558	0.0137	0.0373	5.54	>sp|P60228|EIF3E_HUMAN Eukaryotic translation initiation factor 3 subunit E OS=Homo sapiens GN=EIF3E PE=1 SV=1	50.5589
9	K.KLKSFFKEY.G	KLKSFFKEY		12.0926	0.1898	13.4899	3.3041	13.8372	2.8855	5.54	>sp|P42696|RBM34_HUMAN RNA-binding protein 34 OS=Homo sapiens GN=RBM34 PE=1 SV=2	40.4883
9	I.DEKKNDHTY.R	DEKKNDHTY		49.8571	53.2974	3.9716	0.0363	27.9737	28.2891	5.54	>sp|P13196|HEM1_HUMAN 5-aminolevulinate synthase, nonspecific, mitochondrial OS=Homo sapiens GN=ALAS1 PE=1 SV=2	5.2718
9	R.SEHELDVAL.S	SEHELDVAL		9.287	35.2756	0.1655	0.0799	4.9232	6.9344	5.54	>sp|O94964|SOGA1_HUMAN Protein SOGA1 OS=Homo sapiens GN=SOGA1 PE=1 SV=2	51.1781
9	G.YEHFYEVAY.T	YEHFYEVAY		16.1	42.9205	0.9274	0.0029	5.4686	3.5747	5.54	>sp|O43847|NRDC_HUMAN Nardilysin OS=Homo sapiens GN=NRDC PE=1 SV=2	58.0736
9	Q.QHSGGAGSL.A	QHSGGAGSL		32.7241	38.0609	0.014	8.9846	5.9148	9.3488	5.54	>sp|O14686|KMT2D_HUMAN Histone-lysine N-methyltransferase 2D OS=Homo sapiens GN=KMT2D PE=1 SV=2	14.0969
9	A.YHAHFVSM[+15.995]L.S	YHAHFVSML	M[+16]	10.8942	34.3937	0.0141	4.735	1.4551	1.3945	5.54	>sp|A2RUS2|DEND3_HUMAN DENN domain-containing protein 3 OS=Homo sapiens GN=DENND3 PE=1 SV=2	41.4342
9	D.YHILNDPEL.S	YHILNDPEL		8.7362	38.9391	0.0066	3.9692	1.6757	2.7507	5.53	>sp|Q9P2D1|CHD7_HUMAN Chromodomain-helicase-DNA-binding protein 7 OS=Homo sapiens GN=CHD7 PE=1 SV=3	57.3239
9	C.GHYPRHIVF.L	GHYPRHIVF		16.6323	9.244	0.0334	0.9331	1.7011	1.151	5.53	>sp|Q8NCE2|MTMRE_HUMAN Myotubularin-related protein 14 OS=Homo sapiens GN=MTMR14 PE=1 SV=2	36.7811
9	L.NENPLRALY.L	NENPLRALY		23.4615	19.5559	1.4641	0.0045	12.4167	8.036	5.53	>sp|Q13177|PAK2_HUMAN Serine/threonine-protein kinase PAK 2 OS=Homo sapiens GN=PAK2 PE=1 SV=3	57.4189
9	S.QHQEHFIQM.L	QHQEHFIQM		20.6667	18.1117	0.0327	2.4672	4.7096	5.0969	5.53	>sp|P54727|RD23B_HUMAN UV excision repair protein RAD23 homolog B OS=Homo sapiens GN=RAD23B PE=1 SV=1	37.6143
9	C.NENDIRVM[+15.995]F.S	NENDIRVMF	M[+16]	12.0588	33.988	0.3907	0.0026	6.1509	5.4083	5.53	>sp|O95319|CELF2_HUMAN CUGBP Elav-like family member 2 OS=Homo sapiens GN=CELF2 PE=1 SV=1	52.6922
9	S.QHYQRLMTV.A	QHYQRLMTV		14.5274	12.6876	0.1361	5.0848	3.1114	1.9978	5.52	>sp|Q6IQ26|DEN5A_HUMAN DENN domain-containing protein 5A OS=Homo sapiens GN=DENND5A PE=1 SV=2	36.863
9	F.SHHSM[+15.995]VSM[+15.995]L.G	SHHSMVSML	M[+16]*2	25.6377	21.4751	0.0314	7.128	4.1586	3.6885	5.52	>sp|Q14157|UBP2L_HUMAN Ubiquitin-associated protein 2-like OS=Homo sapiens GN=UBAP2L PE=1 SV=2	19.1923
9	L.QHHMGSADL.N	QHHMGSADL		48.5	42.6705	0.0633	13.6308	10.8127	15.5287	5.52	>sp|Q13618|CUL3_HUMAN Cullin-3 OS=Homo sapiens GN=CUL3 PE=1 SV=2	22.6983
9	N.KISPYYRTK.L	KISPYYRTK		19.5275	0.0109	47.5	22.8571	19.6	9.9572	5.51	>sp|Q96ES7|SGF29_HUMAN SAGA-associated factor 29 OS=Homo sapiens GN=SGF29 PE=1 SV=1	22.5077
9	R.SHSSFQASL.T	SHSSFQASL		16.5	16.2028	0.0087	4.9114	2.803	3.3712	5.51	>sp|Q6NUQ4|TM214_HUMAN Transmembrane protein 214 OS=Homo sapiens GN=TMEM214 PE=1 SV=2	38.5568
9	M.IHTPENPVI.R	IHTPENPVI		26.339	42.0795	0.1206	13.9393	5.35	8.3015	5.51	>sp|Q16850|CP51A_HUMAN Lanosterol 14-alpha demethylase OS=Homo sapiens GN=CYP51A1 PE=1 SV=3	44.8675
9	E.KTRETGLSY.T	KTRETGLSY		17.1222	0.008	6.2964	3.2364	2.8388	0.1836	5.51	>sp|Q13415|ORC1_HUMAN Origin recognition complex subunit 1 OS=Homo sapiens GN=ORC1 PE=1 SV=2	24.9678
9	S.VQRTQAPAV.A	VQRTQAPAV		7.6045	1.1962	1.9171	7.5368	3.2693	2.7227	5.51	>sp|P15880|RS2_HUMAN 40S ribosomal protein S2 OS=Homo sapiens GN=RPS2 PE=1 SV=2	26.1493
9	V.AHM[+15.995]DTVRTL.C	AHMDTVRTL	M[+16]	7.1483	13.0047	0.0047	1.4143	0.8828	0.8783	5.51	>sp|A2RUS2|DEND3_HUMAN DENN domain-containing protein 3 OS=Homo sapiens GN=DENND3 PE=1 SV=2	23.4688
9	L.RPITDSPVL.G	RPITDSPVL		19.0879	15.8383	0.2752	3.7019	0.4787	2.0728	5.5	>sp|Q9NZL9|MAT2B_HUMAN Methionine adenosyltransferase 2 subunit beta OS=Homo sapiens GN=MAT2B PE=1 SV=1	44.7443
9	R.TQM[+15.995]PHYSVL.G	TQMPHYSVL	M[+16]	3.1587	3.2743	0.0221	1.4127	0.1698	0.237	5.5	>sp|Q9BXS9|S26A6_HUMAN Solute carrier family 26 member 6 OS=Homo sapiens GN=SLC26A6 PE=1 SV=1	42.7392
9	N.SHTDVVPVF.K	SHTDVVPVF		12.9412	29.1191	0.0092	0.6571	2.5032	1.8859	5.5	>sp|Q03154|ACY1_HUMAN Aminoacylase-1 OS=Homo sapiens GN=ACY1 PE=1 SV=1	54.7584
9	P.AHSDPVSAV.H	AHSDPVSAV		10.7322	13.7651	0.0369	6.8684	2.4144	3.5622	5.5	>sp|P61964|WDR5_HUMAN WD repeat-containing protein 5 OS=Homo sapiens GN=WDR5 PE=1 SV=1	27.9895
9	E.KAKHYHKEY.R	KAKHYHKEY		39.8	0.4522	17.087	4.8397	8.2081	1.4654	5.5	>sp|P18124|RL7_HUMAN 60S ribosomal protein L7 OS=Homo sapiens GN=RPL7 PE=1 SV=1	0.7174
9	R.LLDEEISRV.R	LLDEEISRV		0.0133	24.1425	7.1529	24	2.8946	3.3451	5.49	>sp|Q96PU8|QKI_HUMAN Protein quaking OS=Homo sapiens GN=QKI PE=1 SV=1	53.3461
9	P.SHYERVQML.L	SHYERVQML		7.3784	11.1325	0.0077	2.3424	1.1428	0.7546	5.48	>sp|Q6P2Q9|PRP8_HUMAN Pre-mRNA-processing-splicing factor 8 OS=Homo sapiens GN=PRPF8 PE=1 SV=2	37.1958
9	K.RHKSDS[+79.966]ISL.S	RHKSDSISL	S[+80]	30.4722	4.6927	0.0663	9.2058	4.9579	4.766	5.48	>sp|Q00987|MDM2_HUMAN E3 ubiquitin-protein ligase Mdm2 OS=Homo sapiens GN=MDM2 PE=1 SV=1	26.3035
9	E.KVKEFLSTL.-	KVKEFLSTL		1.1679	0.0324	4.0235	10.6166	0.2844	0.066	5.48	>sp|P27707|DCK_HUMAN Deoxycytidine kinase OS=Homo sapiens GN=DCK PE=1 SV=1	49.5077
9	Y.HLKDVIVGK.I	HLKDVIVGK		8.3496	0.1345	39.4	8.1947	16.992	11.7089	5.48	>sp|O75436|VP26A_HUMAN Vacuolar protein sorting-associated protein 26A OS=Homo sapiens GN=VPS26A PE=1 SV=2	25.3992
9	S.SQAPASKKL.N	SQAPASKKL		6.7869	7.636	0.1245	3.4872	0.9103	1.1601	5.47	>sp|Q9H6F5|CCD86_HUMAN Coiled-coil domain-containing protein 86 OS=Homo sapiens GN=CCDC86 PE=1 SV=1	14.0253
9	Q.KIKDLHKKY.S	KIKDLHKKY		22.217	0.1863	18.5873	4.2913	13.2672	2.1704	5.47	>sp|Q96FW1|OTUB1_HUMAN Ubiquitin thioesterase OTUB1 OS=Homo sapiens GN=OTUB1 PE=1 SV=2	11.723
9	I.LEYIHEHEY.V	LEYIHEHEY		19.2198	21.709	2.0943	0.0068	8.8671	5.951	5.46	>sp|Q99986|VRK1_HUMAN Serine/threonine-protein kinase VRK1 OS=Homo sapiens GN=VRK1 PE=1 SV=1	39.2954
9	A.RVKEYFVFR.P	RVKEYFVFR		15.3342	0.072	51.4286	15.0208	21.77	7.9193	5.46	>sp|Q5T0D9|TPRGL_HUMAN Tumor protein p63-regulated gene 1-like protein OS=Homo sapiens GN=TPRG1L PE=1 SV=1	43.3671
9	R.HHVYVTAAL.M	HHVYVTAAL		20.7431	27.5312	0.0061	2.3798	1.9872	2.4003	5.46	>sp|Q12996|CSTF3_HUMAN Cleavage stimulation factor subunit 3 OS=Homo sapiens GN=CSTF3 PE=1 SV=1	37.3169
9	N.QHIEESRQL.L	QHIEESRQL		22.283	44	0.0097	4.662	6.2474	5.3584	5.45	>sp|Q9UPU9|SMAG1_HUMAN Protein Smaug homolog 1 OS=Homo sapiens GN=SAMD4A PE=1 SV=3	25.1681
9	G.AAANAIRVY.L	AAANAIRVY		22.8774	1.3853	2.2455	1.1856	1.0289	0.0955	5.45	>sp|Q9NRK6|ABCBA_HUMAN ATP-binding cassette sub-family B member 10, mitochondrial OS=Homo sapiens GN=ABCB10 PE=1 SV=2	38.165
9	G.THYGKVYLL.D	THYGKVYLL		7.6036	12.2512	0.0079	2.3281	1.7538	1.1366	5.45	>sp|P49754|VPS41_HUMAN Vacuolar protein sorting-associated protein 41 homolog OS=Homo sapiens GN=VPS41 PE=1 SV=3	46.6966
9	A.YHAHFVSML.S	YHAHFVSML		10.8942	34.3937	0.0141	4.735	1.4551	1.3945	5.45	>sp|A2RUS2|DEND3_HUMAN DENN domain-containing protein 3 OS=Homo sapiens GN=DENND3 PE=1 SV=2	51.1823
9	A.VTKGLYIAK.Q	VTKGLYIAK		33.5926	0.015	55	17.5054	26.8667	12.579	5.44	>sp|Q8N0X7|SPG20_HUMAN Spartin OS=Homo sapiens GN=SPG20 PE=1 SV=1	28.4764
9	F.KLRHSAPGL.L	KLRHSAPGL		2.1342	0.1825	9.4949	30.8	3.6109	3.0509	5.44	>sp|O43447|PPIH_HUMAN Peptidyl-prolyl cis-trans isomerase H OS=Homo sapiens GN=PPIH PE=1 SV=1	20.3947
9	H.LHHPNILRL.Y	LHHPNILRL		18.0179	16.7155	0.0136	5.1798	1.5625	1.7781	5.43	>sp|Q96GD4|AURKB_HUMAN Aurora kinase B OS=Homo sapiens GN=AURKB PE=1 SV=3	41.2363
9	K.SPQSNSPVL.L	SPQSNSPVL		21.7328	20.7049	0.5575	5.4985	1.0641	3.1105	5.43	>sp|Q96FZ2|HMCES_HUMAN Embryonic stem cell-specific 5-hydroxymethylcytosine-binding protein OS=Homo sapiens GN=HMCES PE=1 SV=1	37.9483
9	Y.DEKQQHIVY.C	DEKQQHIVY		56.3158	48.9836	4.2413	0.0072	23.0145	18.977	5.43	>sp|Q00987|MDM2_HUMAN E3 ubiquitin-protein ligase Mdm2 OS=Homo sapiens GN=MDM2 PE=1 SV=1	30.1939
9	K.DDFRFKDRF.S	DDFRFKDRF		41.4167	77.8571	11.4958	0.308	30.3704	27.0533	5.43	>sp|O14730|RIOK3_HUMAN Serine/threonine-protein kinase RIO3 OS=Homo sapiens GN=RIOK3 PE=1 SV=2	47.6403
9	S.HLIEPLANA.A	HLIEPLANA		0.0592	3.6184	6.2088	14.4375	2.3393	2.8034	5.42	>sp|Q9Y490|TLN1_HUMAN Talin-1 OS=Homo sapiens GN=TLN1 PE=1 SV=3	47.7478
9	L.LETLFVHRF.S	LETLFVHRF		24.6234	77.5397	4.2833	0.0623	15.4585	15.0957	5.42	>sp|Q9NZ01|TECR_HUMAN Very-long-chain enoyl-CoA reductase OS=Homo sapiens GN=TECR PE=1 SV=1	57.1699
9	M.AHDLAVRLL.P	AHDLAVRLL		16.4032	32.9553	0.0802	6.0742	4.6485	6.2335	5.42	>sp|Q92611|EDEM1_HUMAN ER degradation-enhancing alpha-mannosidase-like protein 1 OS=Homo sapiens GN=EDEM1 PE=1 SV=1	50.5025
9	K.SVRPGASYK.R	SVRPGASYK		25.7246	0.0049	41.25	20.7321	13.6764	6.1857	5.42	>sp|Q8NEY8|PPHLN_HUMAN Periphilin-1 OS=Homo sapiens GN=PPHLN1 PE=1 SV=2	18.3549
9	C.NHYNNIM[+15.995]AL.Y	NHYNNIMAL	M[+16]	9.1048	18.4566	0.002	1.1036	0.9812	1.0454	5.42	>sp|Q16531|DDB1_HUMAN DNA damage-binding protein 1 OS=Homo sapiens GN=DDB1 PE=1 SV=1	40.8747
9	A.YHVPSGKIL.A	YHVPSGKIL		19.6319	38.1391	0.0039	3.2917	1.3551	1.6411	5.42	>sp|Q13163|MP2K5_HUMAN Dual specificity mitogen-activated protein kinase kinase 5 OS=Homo sapiens GN=MAP2K5 PE=1 SV=2	43.2424
9	K.QHQETINTL.K	QHQETINTL		17.2704	27.441	0.006	3.2221	3.6641	3.6281	5.42	>sp|Q02224|CENPE_HUMAN Centromere-associated protein E OS=Homo sapiens GN=CENPE PE=1 SV=2	33.4432
9	V.GHVVKALAL.G	GHVVKALAL		23.6374	40.48	0.0773	9.1707	5.4023	6.3475	5.42	>sp|P20839|IMDH1_HUMAN Inosine-5'-monophosphate dehydrogenase 1 OS=Homo sapiens GN=IMPDH1 PE=1 SV=2	37.6936
9	E.IHSGNSVSL.Q	IHSGNSVSL		16.3226	23.2325	0.007	7.8292	1.5155	2.5785	5.42	>sp|P20273|CD22_HUMAN B-cell receptor CD22 OS=Homo sapiens GN=CD22 PE=1 SV=2	31.2223
9	D.ILEKKVEKV.V	ILEKKVEKV		0.4641	27.6736	14.475	32.6154	12.0582	10.0563	5.42	>sp|P07900|HS90A_HUMAN Heat shock protein HSP 90-alpha OS=Homo sapiens GN=HSP90AA1 PE=1 SV=5	22.647
9	S.HHSSVQDAV.S	HHSSVQDAV		25.971	36.5714	0.0619	10.8671	8.8638	12.4017	5.42	>sp|O75694|NU155_HUMAN Nuclear pore complex protein Nup155 OS=Homo sapiens GN=NUP155 PE=1 SV=1	19.0269
9	Y.YVDPVNKVL.K	YVDPVNKVL		0.4474	11.1716	0.121	2.8028	0.0122	0.0646	5.42	>sp|O15530|PDPK1_HUMAN 3-phosphoinositide-dependent protein kinase 1 OS=Homo sapiens GN=PDPK1 PE=1 SV=1	52.5106
9	K.HIKHKYENK.-	HIKHKYENK		47.25	0.7784	68.3333	36	49.6667	24.6475	5.41	>sp|Q9UDW1|QCR9_HUMAN Cytochrome b-c1 complex subunit 9 OS=Homo sapiens GN=UQCR10 PE=1 SV=3	0.6114
9	F.QHFIKTRSL.I	QHFIKTRSL		28.8478	17.0687	0.0125	3.811	3.4903	2.1793	5.41	>sp|Q99598|TSNAX_HUMAN Translin-associated protein X OS=Homo sapiens GN=TSNAX PE=1 SV=1	28.5506
9	H.TLFDYEVRL.N	TLFDYEVRL		0.0109	10.6684	1.1763	5.899	0.3914	0.5242	5.41	>sp|Q96T88|UHRF1_HUMAN E3 ubiquitin-protein ligase UHRF1 OS=Homo sapiens GN=UHRF1 PE=1 SV=1	74.1909
9	D.QHDKNKRLL.D	QHDKNKRLL		33.5185	41.7083	0.1672	13.1542	6.6559	14.4855	5.41	>sp|Q6PJI9|WDR59_HUMAN GATOR complex protein WDR59 OS=Homo sapiens GN=WDR59 PE=1 SV=2	10.1406
9	A.AAVPRAAFL.S	AAVPRAAFL		6.3873	1.4293	2.9362	11.5251	0.0438	0.0431	5.41	>sp|P30040|ERP29_HUMAN Endoplasmic reticulum resident protein 29 OS=Homo sapiens GN=ERP29 PE=1 SV=4	52.7397
9	Q.TLNDREYQL.L	TLNDREYQL		0.1016	9.107	2.8401	9.9912	1.0091	1.4273	5.41	>sp|P27708|PYR1_HUMAN CAD protein OS=Homo sapiens GN=CAD PE=1 SV=3	45.0663
9	Y.M[+15.995]HSGPVVAM[+15.995].V	MHSGPVVAM	M[+16]*2	10.0963	14.2621	0.0036	1.1449	0.7246	0.6616	5.41	>sp|P15531|NDKA_HUMAN Nucleoside diphosphate kinase A OS=Homo sapiens GN=NME1 PE=1 SV=1	21.3556
9	G.KYVGSRPIK.L	KYVGSRPIK		47.125	0.0965	47.5	26.72	32.05	24.4338	5.39	>sp|Q9BTD8|RBM42_HUMAN RNA-binding protein 42 OS=Homo sapiens GN=RBM42 PE=1 SV=1	16.5236
9	D.ILTESEIKL.D	ILTESEIKL		0.0846	25.6085	4.1465	20.6964	1.1274	3.1173	5.39	>sp|Q99598|TSNAX_HUMAN Translin-associated protein X OS=Homo sapiens GN=TSNAX PE=1 SV=1	58.5772
9	N.KTKPFQLQL.D	KTKPFQLQL		4.4877	0.0091	5.8415	15.7847	0.6297	0.1929	5.39	>sp|O75330|HMMR_HUMAN Hyaluronan mediated motility receptor OS=Homo sapiens GN=HMMR PE=1 SV=2	50.5076
9	E.THVERVLSL.Q	THVERVLSL		10.6705	23.1309	0.0059	2.7402	1.1469	1.1619	5.38	>sp|Q9H3S7|PTN23_HUMAN Tyrosine-protein phosphatase non-receptor type 23 OS=Homo sapiens GN=PTPN23 PE=1 SV=1	42.3327
9	L.YHTFRPAVL.L	YHTFRPAVL		21.3511	33.1617	0.0083	5.719	1.5351	2.0815	5.38	>sp|Q9BVK8|TM147_HUMAN Transmembrane protein 147 OS=Homo sapiens GN=TMEM147 PE=1 SV=1	45.1877
9	V.SHSHVGYTL.S	SHSHVGYTL		11.585	17.6497	0.006	2.2592	2.1761	2.4279	5.38	>sp|Q96JZ2|HSH2D_HUMAN Hematopoietic SH2 domain-containing protein OS=Homo sapiens GN=HSH2D PE=1 SV=1	29.7748
9	K.NHTERDPVL.W	NHTERDPVL		28.8478	66.7308	0.0249	7.0687	8.944	12.4821	5.38	>sp|Q63HN8|RN213_HUMAN E3 ubiquitin-protein ligase RNF213 OS=Homo sapiens GN=RNF213 PE=1 SV=3	25.6267
9	F.SVNGKVLSK.G	SVNGKVLSK		17.863	0.0288	41	17.0108	12.5991	5.8381	5.38	>sp|Q5JPE7|NOMO2_HUMAN Nodal modulator 2 OS=Homo sapiens GN=NOMO2 PE=1 SV=1	17.9576
9	H.THDGARVAM[+15.995].H	THDGARVAM	M[+16]	13.893	22.9006	0.0056	1.7485	1.9874	3.253	5.38	>sp|Q15397|PUM3_HUMAN Pumilio homolog 3 OS=Homo sapiens GN=PUM3 PE=1 SV=3	7.6255
9	N.NHSHQTM[+15.995]EL.K	NHSHQTMEL	M[+16]	20.4931	41.0208	0.0109	5.9825	4.8282	7.024	5.37	>sp|Q9NV58|RN19A_HUMAN E3 ubiquitin-protein ligase RNF19A OS=Homo sapiens GN=RNF19A PE=1 SV=3	15.0674
9	P.EEFEYQRSY.G	EEFEYQRSY		20.5278	39.3148	1.0451	0.0008	9.9176	6.9772	5.37	>sp|Q8WUY9|DEP1B_HUMAN DEP domain-containing protein 1B OS=Homo sapiens GN=DEPDC1B PE=1 SV=2	44.2372
9	A.RIKKIYEEK.K	RIKKIYEEK		31.1471	0.0144	70	27.6818	38.7	18.8926	5.37	>sp|Q00341|VIGLN_HUMAN Vigilin OS=Homo sapiens GN=HDLBP PE=1 SV=2	15.7323
9	Y.YHISEAQNV.S	YHISEAQNV		12.2453	37.2913	0.0887	6.7967	4.6764	5.0972	5.37	>sp|P10242-4|MYB_HUMAN Isoform 4 of Transcriptional activator Myb OS=Homo sapiens GN=MYB	36.7785
9	D.LFRYNPYLK.R	LFRYNPYLK		43.6	0.1509	66.6667	29.8235	48.75	25.6296	5.37	>sp|O60934|NBN_HUMAN Nibrin OS=Homo sapiens GN=NBN PE=1 SV=1	48.6548
9	L.KIVDFSYSV.D	KIVDFSYSV		0.0169	1.1457	7.9677	11.3864	0.7106	0.3518	5.37	>sp|O60566|BUB1B_HUMAN Mitotic checkpoint serine/threonine-protein kinase BUB1 beta OS=Homo sapiens GN=BUB1B PE=1 SV=3	59.2794
9	H.QETQLIHVY.L	QETQLIHVY		26.661	42.75	2.0266	0.0031	15.2523	12.6175	5.36	>sp|Q9Y5X2|SNX8_HUMAN Sorting nexin-8 OS=Homo sapiens GN=SNX8 PE=1 SV=1	51.105
9	K.RHKS[+79.966]DSISL.S	RHKSDSISL	S[+80]	30.4722	4.6927	0.0663	9.2058	4.9579	4.766	5.36	>sp|Q00987|MDM2_HUMAN E3 ubiquitin-protein ligase Mdm2 OS=Homo sapiens GN=MDM2 PE=1 SV=1	26.6513
9	L.M[+15.995]HSPAGRSV.F	MHSPAGRSV	M[+16]	22.5377	12.2423	0.0221	6.4078	2.3532	2.5895	5.36	>sp|P49795|RGS19_HUMAN Regulator of G-protein signaling 19 OS=Homo sapiens GN=RGS19 PE=1 SV=1	14.4088
9	R.NHMAVAFVL.S	NHMAVAFVL		13.0887	40.65	0.0088	1.7896	3.5619	4.2449	5.36	>sp|P09669|COX6C_HUMAN Cytochrome c oxidase subunit 6C OS=Homo sapiens GN=COX6C PE=1 SV=2	66.2269
9	F.HLIEESVKL.G	HLIEESVKL		0.038	11.3513	0.6127	6.7474	0.2321	0.6207	5.35	>sp|Q9Y4B4|ARIP4_HUMAN Helicase ARIP4 OS=Homo sapiens GN=RAD54L2 PE=1 SV=4	45.9318
9	R.LHLGHTFSL.S	LHLGHTFSL		13.4098	23.4402	0.0148	6.5263	2.0907	2.7545	5.35	>sp|Q9P2J5|SYLC_HUMAN Leucine--tRNA ligase, cytoplasmic OS=Homo sapiens GN=LARS PE=1 SV=2	54.6561
9	N.AHVQNGIAL.M	AHVQNGIAL		13.7844	23.6975	0.0057	2.9266	1.8521	2.9498	5.35	>sp|Q9H2M9|RBGPR_HUMAN Rab3 GTPase-activating protein non-catalytic subunit OS=Homo sapiens GN=RAB3GAP2 PE=1 SV=1	38.3281
9	C.AHQKPITAL.K	AHQKPITAL		14.3781	11.9191	0.0098	4.495	2.132	2.8515	5.35	>sp|Q12770|SCAP_HUMAN Sterol regulatory element-binding protein cleavage-activating protein OS=Homo sapiens GN=SCAP PE=1 SV=4	26.7296
9	D.RLAVYIDKV.R	RLAVYIDKV		0.0785	9.1078	14.8833	37	5.7683	4.9938	5.35	>sp|P20700|LMNB1_HUMAN Lamin-B1 OS=Homo sapiens GN=LMNB1 PE=1 SV=2	46.3225
9	Y.RVKEKIIKK.F	RVKEKIIKK		19.4286	0.0056	52.8571	16.4417	19.1429	7.3371	5.34	>sp|Q9HBG6-4|IF122_HUMAN Isoform 4 of Intraflagellar transport protein 122 homolog OS=Homo sapiens GN=IFT122	5.03
9	C.DHQQNSPTL.E	DHQQNSPTL		27.8889	58.0925	0.0336	4.0879	7.389	9.8175	5.34	>sp|Q9HAN9|NMNA1_HUMAN Nicotinamide/nicotinic acid mononucleotide adenylyltransferase 1 OS=Homo sapiens GN=NMNAT1 PE=1 SV=1	27.0274
9	M.SHSSSFLSL.T	SHSSSFLSL		21.1069	12.1968	0.0086	4.9444	2.462	3.1823	5.34	>sp|Q92540|SMG7_HUMAN Protein SMG7 OS=Homo sapiens GN=SMG7 PE=1 SV=2	56.2124
9	I.HHFEKAVTL.D	HHFEKAVTL		8.3658	11.8733	0.0017	1.1094	0.7331	0.5976	5.34	>sp|O15294|OGT1_HUMAN UDP-N-acetylglucosamine--peptide N-acetylglucosaminyltransferase 110 kDa subunit OS=Homo sapiens GN=OGT PE=1 SV=3	30.3044
9	H.SAKTPGFSV.Q	SAKTPGFSV		9.9891	0.1669	4.4146	10.1264	0.6667	0.3976	5.33	>sp|Q9NY61|AATF_HUMAN Protein AATF OS=Homo sapiens GN=AATF PE=1 SV=1	39.6835
9	V.IHRSGAPVL.S	IHRSGAPVL		28.2609	6.7171	0.025	6.375	1.9011	2.2564	5.33	>sp|Q9BRP4|PAAF1_HUMAN Proteasomal ATPase-associated factor 1 OS=Homo sapiens GN=PAAF1 PE=1 SV=2	27.0874
9	A.FQTIARNAL.K	FQTIARNAL		7.0269	14.522	0.0567	3.283	0.5905	0.9166	5.33	>sp|P51149|RAB7A_HUMAN Ras-related protein Rab-7a OS=Homo sapiens GN=RAB7A PE=1 SV=1	45.6588
9	I.NESEPIVVY.D	NESEPIVVY		19.4341	29.8936	0.9804	0.0016	8.8994	7.1484	5.33	>sp|P42892|ECE1_HUMAN Endothelin-converting enzyme 1 OS=Homo sapiens GN=ECE1 PE=1 SV=2	56.1185
9	S.YHHGEM[+15.995]SLM[+15.995].M	YHHGEMSLM	M[+16]*2	18.3363	30.7143	0.0122	3.7652	2.0578	1.6153	5.33	>sp|P11388|TOP2A_HUMAN DNA topoisomerase 2-alpha OS=Homo sapiens GN=TOP2A PE=1 SV=3	19.8965
9	T.HHAFQPSKL.K	HHAFQPSKL		27.2778	29.3915	0.0092	5.4208	3.5349	4.4216	5.33	>sp|O94966|UBP19_HUMAN Ubiquitin carboxyl-terminal hydrolase 19 OS=Homo sapiens GN=USP19 PE=1 SV=2	24.7448
9	R.SILHDVVEV.A	SILHDVVEV		0.0579	8.4609	8.1115	20.4643	1.3713	1.4401	5.33	>sp|O75391|SPAG7_HUMAN Sperm-associated antigen 7 OS=Homo sapiens GN=SPAG7 PE=1 SV=2	58.9964
9	V.HHSSPTTQI.T	HHSSPTTQI		21.771	17.1962	0.0254	8.736	2.8582	4.9901	5.33	>sp|O60667|FAIM3_HUMAN Fas apoptotic inhibitory molecule 3 OS=Homo sapiens GN=FCMR PE=1 SV=1	18.8969
9	F.DEIISEERF.R	DEIISEERF		32.8621	84.0196	6.2234	0.0222	35.6	36.9024	5.33	>sp|O43306|ADCY6_HUMAN Adenylate cyclase type 6 OS=Homo sapiens GN=ADCY6 PE=1 SV=2	54.1851
9	D.NEYPSRVAF.T	NEYPSRVAF		13.0505	18.6911	0.0393	0.0014	1.9845	1.8528	5.33	>sp|O15498|YKT6_HUMAN Synaptobrevin homolog YKT6 OS=Homo sapiens GN=YKT6 PE=1 SV=1	47.4818
9	D.EHM[+15.995]QGSGSL.A	EHMQGSGSL	M[+16]	27	46.0154	0.0078	3.4799	4.6382	8.0502	5.32	>sp|Q63HN8|RN213_HUMAN E3 ubiquitin-protein ligase RNF213 OS=Homo sapiens GN=RNF213 PE=1 SV=3	16.3582
9	R.NEHTYVHSS.A	NEHTYVHSS		50.1852	33	11.3193	0.67	33.8333	48.4423	5.31	>sp|P49588|SYAC_HUMAN Alanine--tRNA ligase, cytoplasmic OS=Homo sapiens GN=AARS PE=1 SV=2	14.3056
9	Y.M[+15.995]ELQQKAEF.S	MELQQKAEF	M[+16]	24.987	37.5591	0.8791	0.0102	9.5043	8.1929	5.31	>sp|P49454|CENPF_HUMAN Centromere protein F OS=Homo sapiens GN=CENPF PE=1 SV=2	36.9267
9	N.HAVGPSTAM[+15.995].P	HAVGPSTAM	M[+16]	11.6512	4.1044	0.1219	2.2848	0.0163	0.0328	5.31	>sp|P15884|ITF2_HUMAN Transcription factor 4 OS=Homo sapiens GN=TCF4 PE=1 SV=3	18.3093
9	E.HHSTQMQEL.F	HHSTQMQEL		30.6389	32.1285	0.0095	6.7862	5.8857	6.0325	5.3	>sp|Q9NS87|KIF15_HUMAN Kinesin-like protein KIF15 OS=Homo sapiens GN=KIF15 PE=1 SV=1	23.9452
9	S.LHDPVSISV.L	LHDPVSISV		5.4548	18.9293	0.047	5.7544	2.1759	3.9094	5.3	>sp|Q9H8H2|DDX31_HUMAN Probable ATP-dependent RNA helicase DDX31 OS=Homo sapiens GN=DDX31 PE=1 SV=2	53.3307
9	F.RHAEPGFSL.K	RHAEPGFSL		7.3221	4.8205	0.006	3.6243	0.9531	1.1284	5.3	>sp|Q99640|PMYT1_HUMAN Membrane-associated tyrosine- and threonine-specific cdc2-inhibitory kinase OS=Homo sapiens GN=PKMYT1 PE=1 SV=1	38.581
9	R.SHSPAKPVL.I	SHSPAKPVL		23.1648	16.4948	0.006	5.5141	2.2815	3.5796	5.3	>sp|Q8N3C0|ASCC3_HUMAN Activating signal cointegrator 1 complex subunit 3 OS=Homo sapiens GN=ASCC3 PE=1 SV=3	23.6597
9	Y.HHSNIPM[+15.995]SL.G	HHSNIPMSL	M[+16]	11.9213	11.3374	0.0026	2.0674	1.2818	1.3438	5.3	>sp|Q70CQ2|UBP34_HUMAN Ubiquitin carboxyl-terminal hydrolase 34 OS=Homo sapiens GN=USP34 PE=1 SV=2	31.3542
9	E.QHNERNSKL.R	QHNERNSKL		33.7037	30.2321	0.0697	9.7095	6.1924	7.7351	5.3	>sp|P40222|TXLNA_HUMAN Alpha-taxilin OS=Homo sapiens GN=TXLNA PE=1 SV=3	0.7755
9	P.KTKAAAPGV.E	KTKAAAPGV		6.384	0.0098	14.8583	40.3333	5.0054	2.6801	5.3	>sp|P31350|RIR2_HUMAN Ribonucleoside-diphosphate reductase subunit M2 OS=Homo sapiens GN=RRM2 PE=1 SV=1	14.5975
9	V.THANALTVM[+15.995].S	THANALTVM	M[+16]	24.9091	24.2487	0.0073	2.4518	2.3439	2.4072	5.3	>sp|P04920-3|B3A2_HUMAN Isoform 3 of Anion exchange protein 2 OS=Homo sapiens GN=SLC4A2	27.4298
9	S.QIQEQRIMK.E	QIQEQRIMK		39.2667	0.8016	72.5	31.6154	37	34.1	5.29	>sp|Q9NV06|DCA13_HUMAN DDB1- and CUL4-associated factor 13 OS=Homo sapiens GN=DCAF13 PE=1 SV=2	26.8551
9	W.QTRKQFLLY.R	QTRKQFLLY		34.3846	0.1734	14.575	3.3748	11.0156	1.8114	5.29	>sp|Q8IZT6|ASPM_HUMAN Abnormal spindle-like microcephaly-associated protein OS=Homo sapiens GN=ASPM PE=1 SV=2	46.6025
9	L.THAGAHLDL.S	THAGAHLDL		27.5185	31.6029	0.0109	9.1128	4.5262	7.9938	5.29	>sp|Q12874|SF3A3_HUMAN Splicing factor 3A subunit 3 OS=Homo sapiens GN=SF3A3 PE=1 SV=1	30.6621
9	L.EEASLLHQF.Q	EEASLLHQF		20.6111	61.2313	1.466	0.0035	12.0629	13.652	5.29	>sp|Q01082|SPTB2_HUMAN Spectrin beta chain, non-erythrocytic 1 OS=Homo sapiens GN=SPTBN1 PE=1 SV=2	56.0504
9	W.MTRQEYQEK.G	MTRQEYQEK		42.0833	0.0648	61.25	21.8775	25.3462	14.5638	5.29	>sp|P61160|ARP2_HUMAN Actin-related protein 2 OS=Homo sapiens GN=ACTR2 PE=1 SV=1	17.2753
9	V.THTETGKVL.F	THTETGKVL		33.5556	51.7241	0.0079	6.0869	5.1508	6.5121	5.29	>sp|P51531|SMCA2_HUMAN Probable global transcription activator SNF2L2 OS=Homo sapiens GN=SMARCA2 PE=1 SV=2	19.7044
9	F.LHSGTAKSV.T	LHSGTAKSV		39.4667	44.1026	0.3448	19.6866	8.7546	10.9722	5.29	>sp|P04637|P53_HUMAN Cellular tumor antigen p53 OS=Homo sapiens GN=TP53 PE=1 SV=4	10.8819
9	E.KTKESSEYL.K	KTKESSEYL		7.8198	0.0393	11.9706	21.9796	1.5023	0.8291	5.29	>sp|O75153|CLU_HUMAN Clustered mitochondria protein homolog OS=Homo sapiens GN=CLUH PE=1 SV=2	22.863
9	I.HEIAHNAAF.G	HEIAHNAAF		15.0698	25.2963	0.0702	0.0037	3.2696	3.5665	5.29	>sp|O15121|DEGS1_HUMAN Sphingolipid delta(4)-desaturase DES1 OS=Homo sapiens GN=DEGS1 PE=1 SV=1	27.5548
9	A.SLDQPTQTV.V	SLDQPTQTV		0.0787	8.1667	1.9074	14.2688	0.9317	1.459	5.29	>sp|B5ME19|EIFCL_HUMAN Eukaryotic translation initiation factor 3 subunit C-like protein OS=Homo sapiens GN=EIF3CL PE=3 SV=1	38.5239
9	I.NLDPAVHEV.P	NLDPAVHEV		0.0138	14.8794	1.0962	7.4795	1.0794	1.9028	5.28	>sp|Q9HCN4|GPN1_HUMAN GPN-loop GTPase 1 OS=Homo sapiens GN=GPN1 PE=1 SV=1	39.7029
9	Q.SHAEISPPA.E	SHAEISPPA		16.5065	15.165	0.4039	8.4223	10.6918	15.3442	5.28	>sp|Q02952|AKA12_HUMAN A-kinase anchor protein 12 OS=Homo sapiens GN=AKAP12 PE=1 SV=4	28.2467
9	S.GHYQNALYL.G	GHYQNALYL		10.4373	14.722	0.0408	5.2781	2.1514	2.4755	5.28	>sp|P53621|COPA_HUMAN Coatomer subunit alpha OS=Homo sapiens GN=COPA PE=1 SV=2	50.4569
9	Y.MHSGPVVAM.V	MHSGPVVAM		10.0963	14.2621	0.0036	1.1449	0.7246	0.6616	5.28	>sp|P15531|NDKA_HUMAN Nucleoside diphosphate kinase A OS=Homo sapiens GN=NME1 PE=1 SV=1	37.9069
9	A.AQGPTPRYF.T	AQGPTPRYF		10.0942	7.3431	1.7397	2.4428	3.6482	2.625	5.28	>sp|O60427|FADS1_HUMAN Fatty acid desaturase 1 OS=Homo sapiens GN=FADS1 PE=1 SV=3	42.0505
9	F.YHSSGGLEL.Y	YHSSGGLEL		9.5906	27.4236	0.0027	2.9739	0.8635	1.4724	5.27	>sp|Q99996|AKAP9_HUMAN A-kinase anchor protein 9 OS=Homo sapiens GN=AKAP9 PE=1 SV=3	42.0035
9	T.NHVPVITTL.L	NHVPVITTL		8.5939	23.2596	0.002	0.9579	1.1529	1.1596	5.27	>sp|Q6NXT1|ANR54_HUMAN Ankyrin repeat domain-containing protein 54 OS=Homo sapiens GN=ANKRD54 PE=1 SV=2	52.6465
9	A.SVKEWTITY.-	SVKEWTITY		10.4251	0.1473	5.8099	1.3394	2.3117	0.0835	5.27	>sp|O75083|WDR1_HUMAN WD repeat-containing protein 1 OS=Homo sapiens GN=WDR1 PE=1 SV=4	58.1537
9	F.NEFPNPAAH.A	NEFPNPAAH		43.3	37.9921	2.5824	0.0895	15.0738	19.7131	5.26	>sp|Q9ULK4|MED23_HUMAN Mediator of RNA polymerase II transcription subunit 23 OS=Homo sapiens GN=MED23 PE=1 SV=2	36.8063
9	S.QHSPANRKL.V	QHSPANRKL		28.5435	30.0982	0.0256	8.1691	6.2297	7.2268	5.26	>sp|Q9NU22|MDN1_HUMAN Midasin OS=Homo sapiens GN=MDN1 PE=1 SV=2	12.0837
9	S.NHHMPKSSL.A	NHHMPKSSL		37.7222	29.7447	0.0086	4.8555	5.0332	5.8813	5.26	>sp|Q6IEG0|SNR48_HUMAN U11/U12 small nuclear ribonucleoprotein 48 kDa protein OS=Homo sapiens GN=SNRNP48 PE=1 SV=2	18.985
9	E.QHAASLLKL.C	QHAASLLKL		23.4286	28.192	0.036	8.595	5.3913	5.9136	5.26	>sp|Q69YN4|VIR_HUMAN Protein virilizer homolog OS=Homo sapiens GN=KIAA1429 PE=1 SV=2	42.2342
9	K.IHADASSKV.L	IHADASSKV		16.2903	20.4785	0.1512	12.7247	3.1978	5.6154	5.25	>sp|Q9UGP5|DPOLL_HUMAN DNA polymerase lambda OS=Homo sapiens GN=POLL PE=1 SV=1	18.9022
9	K.LEHEYIHNF.K	LEHEYIHNF		14.1607	33.7605	0.9572	0.0041	5.7963	4.6896	5.25	>sp|Q15555|MARE2_HUMAN Microtubule-associated protein RP/EB family member 2 OS=Homo sapiens GN=MAPRE2 PE=1 SV=1	42.6844
9	E.KLKEYLKNK.E	KLKEYLKNK		16.2387	0.0998	70	34	32.55	24.3732	5.25	>sp|O75351|VPS4B_HUMAN Vacuolar protein sorting-associated protein 4B OS=Homo sapiens GN=VPS4B PE=1 SV=2	17.9615
9	K.KTKAPPLSK.K	KTKAPPLSK		30.8889	0.0039	61.25	30.1333	18.7437	11.9854	5.24	>sp|Q8IY37|DHX37_HUMAN Probable ATP-dependent RNA helicase DHX37 OS=Homo sapiens GN=DHX37 PE=1 SV=1	11.8914
9	A.VHAQIVSTL.T	VHAQIVSTL		14.1361	22.3367	0.0058	3.6361	1.0673	0.9809	5.24	>sp|Q7L1V2|MON1B_HUMAN Vacuolar fusion protein MON1 homolog B OS=Homo sapiens GN=MON1B PE=1 SV=1	44.4367
9	L.RQRKATVYY.Q	RQRKATVYY		17.3481	0.0252	4.3716	1.1534	7.4456	1.2536	5.24	>sp|Q6PL18|ATAD2_HUMAN ATPase family AAA domain-containing protein 2 OS=Homo sapiens GN=ATAD2 PE=1 SV=1	20.5343
9	C.NHYNNIMAL.Y	NHYNNIMAL		9.1048	18.4566	0.002	1.1036	0.9812	1.0454	5.24	>sp|Q16531|DDB1_HUMAN DNA damage-binding protein 1 OS=Homo sapiens GN=DDB1 PE=1 SV=1	53.0575
9	M.VLSSRLAFA.G	VLSSRLAFA		0.8852	4.8909	27.4667	45.25	12.9151	11.1459	5.24	>sp|P79483|DRB3_HUMAN HLA class II histocompatibility antigen, DR beta 3 chain OS=Homo sapiens GN=HLA-DRB3 PE=1 SV=1	51.8173
9	C.M[+15.995]EDLIHEIY.T	MEDLIHEIY	M[+16]	20.7569	49.0702	1.8373	0.016	13.0251	10.9913	5.24	>sp|P18124|RL7_HUMAN 60S ribosomal protein L7 OS=Homo sapiens GN=RPL7 PE=1 SV=1	61.7524
9	P.SHM[+15.995]TSTNSV.K	SHMTSTNSV	M[+16]	15.0474	8.668	0.0392	8.0223	3.0918	4.1783	5.23	>sp|Q9UKS7|IKZF2_HUMAN Zinc finger protein Helios OS=Homo sapiens GN=IKZF2 PE=1 SV=2	11.744
9	S.AHVGHSVAA.Q	AHVGHSVAA		22.1321	12.1664	0.2131	7.5557	7.0229	11.2414	5.23	>sp|Q9H2M9|RBGPR_HUMAN Rab3 GTPase-activating protein non-catalytic subunit OS=Homo sapiens GN=RAB3GAP2 PE=1 SV=1	13.5753
9	R.IEESIDRVY.S	IEESIDRVY		45.1	46.7231	3.7242	0.0587	21.15	14.5908	5.23	>sp|Q14566|MCM6_HUMAN DNA replication licensing factor MCM6 OS=Homo sapiens GN=MCM6 PE=1 SV=1	45.8701
9	E.DEEIIVKAM.S	DEEIIVKAM		36.3684	73.6709	2.3114	0.0279	17.4605	25.8215	5.23	>sp|P86790|CCZ1B_HUMAN Vacuolar fusion protein CCZ1 homolog B OS=Homo sapiens GN=CCZ1B PE=1 SV=1	54.3523
9	Q.AHIEGNM[+15.995]KL.H	AHIEGNMKL	M[+16]	6.7589	15.9035	0.0063	2.8351	1.4946	2.4736	5.23	>sp|O60547|GMDS_HUMAN GDP-mannose 4,6 dehydratase OS=Homo sapiens GN=GMDS PE=1 SV=1	22.6366
9	F.GLMKKAYEL.S	GLMKKAYEL		0.0401	9.1901	4.0355	9.8415	1.9672	2.7168	5.22	>sp|Q06413|MEF2C_HUMAN Myocyte-specific enhancer factor 2C OS=Homo sapiens GN=MEF2C PE=1 SV=1	40.9941
9	D.HHLVIPSVL.Q	HHLVIPSVL		25.8551	29.2298	0.0067	3.0015	2.5157	3.0474	5.21	>sp|Q96T76|MMS19_HUMAN MMS19 nucleotide excision repair protein homolog OS=Homo sapiens GN=MMS19 PE=1 SV=2	56.5061
9	C.YEEMLKEGY.R	YEEMLKEGY		34.6154	52.9095	4.6101	0.065	24.4444	21.2516	5.21	>sp|Q96PM5|ZN363_HUMAN RING finger and CHY zinc finger domain-containing protein 1 OS=Homo sapiens GN=RCHY1 PE=1 SV=1	46.4543
9	K.EEFRHVIAW.Q	EEFRHVIAW		22.9528	47.2667	1.3835	0.0078	9.7321	10.3533	5.21	>sp|P41162|ETV3_HUMAN ETS translocation variant 3 OS=Homo sapiens GN=ETV3 PE=1 SV=2	55.0482
9	L.EHDPSSIYL.R	EHDPSSIYL		10.1831	24.6399	0.012	3.2748	3.5766	5.454	5.2	>sp|Q9P2D3|HTR5B_HUMAN HEAT repeat-containing protein 5B OS=Homo sapiens GN=HEATR5B PE=1 SV=2	48.5399
9	K.AHQSHSAEI.E	AHQSHSAEI		31.6176	20.8549	0.4476	17.5054	6.7718	11.8337	5.2	>sp|Q9BRV8|SIKE1_HUMAN Suppressor of IKBKE 1 OS=Homo sapiens GN=SIKE1 PE=1 SV=1	13.1688
9	I.NHASLISAL.S	NHASLISAL		17.7926	40	0.004	2.5724	3.1423	4.1164	5.2	>sp|Q96QU8|XPO6_HUMAN Exportin-6 OS=Homo sapiens GN=XPO6 PE=1 SV=1	53.3157
9	D.EHYYNAISV.T	EHYYNAISV		19.2802	36.8286	0.0418	2.8192	4.8844	5.5081	5.2	>sp|Q6PD62|CTR9_HUMAN RNA polymerase-associated protein CTR9 homolog OS=Homo sapiens GN=CTR9 PE=1 SV=1	49.1285
9	K.THTTVIHQL.D	THTTVIHQL		17.6556	31.0441	0.0096	3.6987	4.8062	4.5056	5.2	>sp|Q6P1Q0|LTMD1_HUMAN LETM1 domain-containing protein 1 OS=Homo sapiens GN=LETMD1 PE=1 SV=1	29.8632
9	F.YHSNQVVRM[+15.995].A	YHSNQVVRM	M[+16]	13.8976	30.5	0.0096	2.4809	1.7154	1.4543	5.2	>sp|Q13085-4|ACACA_HUMAN Isoform 4 of Acetyl-CoA carboxylase 1 OS=Homo sapiens GN=ACACA	19.1256
9	A.VQRPASLEK.V	VQRPASLEK		25.5072	0.0181	17.1594	11.8643	21	13.2171	5.2	>sp|P42356|PI4KA_HUMAN Phosphatidylinositol 4-kinase alpha OS=Homo sapiens GN=PI4KA PE=1 SV=4	21.8109
9	A.VMAPRTLVL.L	VMAPRTLVL		0.2846	2.4011	0.2681	5.2266	0.0695	0.129	5.2	>sp|P10316|1A69_HUMAN HLA class I histocompatibility antigen, A-69 alpha chain OS=Homo sapiens GN=HLA-A PE=1 SV=2	56.5952
9	A.FHYESNNDL.E	FHYESNNDL		13.7125	40.65	0.0063	5.6717	1.5608	2.2767	5.19	>sp|Q92619|HMHA1_HUMAN Rho GTPase-activating protein 45 OS=Homo sapiens GN=ARHGAP45 PE=1 SV=2	40.5967
9	L.QHFDTIYSI.L	QHFDTIYSI		8.4108	15.618	0.0091	1.3373	2.3633	1.7383	5.19	>sp|Q15021|CND1_HUMAN Condensin complex subunit 1 OS=Homo sapiens GN=NCAPD2 PE=1 SV=3	59.5398
9	S.THSLTTPVV.S	THSLTTPVV		30	30.9107	0.142	13.4299	7.366	10.6669	5.19	>sp|Q14814|MEF2D_HUMAN Myocyte-specific enhancer factor 2D OS=Homo sapiens GN=MEF2D PE=1 SV=1	40.4498
9	M.YEHFKGYEY.V	YEHFKGYEY		15.9701	19.2613	1.0766	0.0034	6.0152	3.5869	5.19	>sp|Q13635|PTC1_HUMAN Protein patched homolog 1 OS=Homo sapiens GN=PTCH1 PE=1 SV=2	41.0338
9	K.HSLSGRPLK.V	HSLSGRPLK		45.1	0.0225	51.4286	23.9444	19.7929	16.4096	5.19	>sp|P52272|HNRPM_HUMAN Heterogeneous nuclear ribonucleoprotein M OS=Homo sapiens GN=HNRNPM PE=1 SV=3	16.2981
9	N.HEFLVKPSF.D	HEFLVKPSF		13.2615	21.6538	0.2882	0.0018	4.9951	3.222	5.19	>sp|P43246|MSH2_HUMAN DNA mismatch repair protein Msh2 OS=Homo sapiens GN=MSH2 PE=1 SV=1	51.8646
9	Q.AHAQPQTTM.A	AHAQPQTTM		17.1481	15.0784	0.0063	2.9991	1.5411	1.7412	5.19	>sp|O00268|TAF4_HUMAN Transcription initiation factor TFIID subunit 4 OS=Homo sapiens GN=TAF4 PE=1 SV=2	21.0687
9	S.AVHPREIFK.Q	AVHPREIFK		20.6806	0.009	49.5	26.36	17.986	10.1812	5.18	>sp|Q9UJU6|DBNL_HUMAN Drebrin-like protein OS=Homo sapiens GN=DBNL PE=1 SV=1	27.5062
9	E.M[+15.995]LKQLSILK.E	MLKQLSILK	M[+16]	17.4	0.2262	55	22.6905	30.5926	18.6818	5.18	>sp|Q96A19|C102A_HUMAN Coiled-coil domain-containing protein 102A OS=Homo sapiens GN=CCDC102A PE=1 SV=2	42.8797
9	I.VHINHQPFL.E	VHINHQPFL		13.7278	11.4218	0.0598	8.2181	2.8056	2.977	5.18	>sp|P17844|DDX5_HUMAN Probable ATP-dependent RNA helicase DDX5 OS=Homo sapiens GN=DDX5 PE=1 SV=1	43.2452
9	M.VHYHPSKVA.A	VHYHPSKVA		42	12.1026	0.6519	11.1652	8.5226	10.6104	5.18	>sp|O95067|CCNB2_HUMAN G2/mitotic-specific cyclin-B2 OS=Homo sapiens GN=CCNB2 PE=1 SV=1	16.7177
9	Q.HHVDKALNL.I	HHVDKALNL		13.7355	20.4944	0.0056	4.1196	2.431	2.4712	5.17	>sp|Q92667|AKAP1_HUMAN A-kinase anchor protein 1, mitochondrial OS=Homo sapiens GN=AKAP1 PE=1 SV=1	26.8486
9	L.TAASPTIAL.L	TAASPTIAL		4.973	2.7667	0.2463	4.1649	0.0098	0.0645	5.17	>sp|Q14160|SCRIB_HUMAN Protein scribble homolog OS=Homo sapiens GN=SCRIB PE=1 SV=4	54.2465
9	E.YHFISTEEM[+15.995].T	YHFISTEEM	M[+16]	14.2533	30.9375	0.0066	1.6422	1.5048	1.2812	5.17	>sp|Q00013|EM55_HUMAN 55 kDa erythrocyte membrane protein OS=Homo sapiens GN=MPP1 PE=1 SV=2	43.3653
9	L.KSKDFVQVM[+15.995].R	KSKDFVQVM	M[+16]	15.5287	0.0674	3.4403	6.1992	0.6085	0.0946	5.17	>sp|P78527|PRKDC_HUMAN DNA-dependent protein kinase catalytic subunit OS=Homo sapiens GN=PRKDC PE=1 SV=3	28.0979
9	V.AHNVKAM[+15.995]VL.E	AHNVKAMVL	M[+16]	24.2208	19.1524	0.0463	7.6208	3.4464	4.3952	5.16	>sp|Q9Y5A7-2|NUB1_HUMAN Isoform 2 of NEDD8 ultimate buster 1 OS=Homo sapiens GN=NUB1	24.2403
9	C.HTKSFQLAK.S	HTKSFQLAK		36.7368	0.0128	48.6667	14.3187	22.3133	9.9914	5.16	>sp|Q14CB8|RHG19_HUMAN Rho GTPase-activating protein 19 OS=Homo sapiens GN=ARHGAP19 PE=1 SV=1	20.1806
9	K.KYKDKYLAK.H	KYKDKYLAK		46.875	0.0234	48	17.9247	39	17.3867	5.16	>sp|Q00013|EM55_HUMAN 55 kDa erythrocyte membrane protein OS=Homo sapiens GN=MPP1 PE=1 SV=2	15.8361
9	E.KIKSYVNYV.L	KIKSYVNYV		0.6583	0.0397	20.2955	28.7	4.137	1.2853	5.16	>sp|P54274|TERF1_HUMAN Telomeric repeat-binding factor 1 OS=Homo sapiens GN=TERF1 PE=1 SV=3	40.6167
9	V.QHHHRQLLL.E	QHHHRQLLL		34.6154	18.4591	0.152	8.8087	6.8788	6.4312	5.16	>sp|A8K8P3|SFI1_HUMAN Protein SFI1 homolog OS=Homo sapiens GN=SFI1 PE=1 SV=2	22.4425
9	Q.AIVDKVPSV.S	AIVDKVPSV		0.0126	1.5049	4.1161	11.5192	0.4168	0.2808	5.15	>sp|Q9Y678|COPG1_HUMAN Coatomer subunit gamma-1 OS=Homo sapiens GN=COPG1 PE=1 SV=1	47.6872
9	E.LHIHPASVL.Y	LHIHPASVL		24.2208	35.5064	0.009	5.3893	1.5234	2.1558	5.15	>sp|Q9H5Z1|DHX35_HUMAN Probable ATP-dependent RNA helicase DHX35 OS=Homo sapiens GN=DHX35 PE=1 SV=2	43.9702
9	F.KLAPPSSTL.S	KLAPPSSTL		0.1331	0.4512	0.6636	10.9542	0.0658	0.1281	5.15	>sp|Q7Z3B3|KANL1_HUMAN KAT8 regulatory NSL complex subunit 1 OS=Homo sapiens GN=KANSL1 PE=1 SV=2	38.9625
9	A.QHQANQAAV.A	QHQANQAAV		36.8947	30.2902	0.3192	16.2083	11.6118	20.2338	5.15	>sp|Q5VZF2|MBNL2_HUMAN Muscleblind-like protein 2 OS=Homo sapiens GN=MBNL2 PE=1 SV=2	14.5708
9	L.MHSPAGRSV.F	MHSPAGRSV		22.5377	12.2423	0.0221	6.4078	2.3532	2.5895	5.15	>sp|P49795|RGS19_HUMAN Regulator of G-protein signaling 19 OS=Homo sapiens GN=RGS19 PE=1 SV=1	20.0471
9	K.M[+15.995]HSPQTSAM[+15.995].L	MHSPQTSAM	M[+16]*2	19.8352	18.2841	0.0059	2.0111	1.3132	1.3018	5.15	>sp|P49588|SYAC_HUMAN Alanine--tRNA ligase, cytoplasmic OS=Homo sapiens GN=AARS PE=1 SV=2	11.8893
9	Y.LEQKVVELY.K	LEQKVVELY		25.3188	42.0909	6.5445	0.0363	22.2892	15.5157	5.14	>sp|Q9HAI6|CX021_HUMAN Uncharacterized protein CXorf21 OS=Homo sapiens GN=CXorf21 PE=2 SV=1	50.9187
9	N.SHQEARNM[+15.995]L.L	SHQEARNML	M[+16]	20.7778	19.7562	0.0167	6.0694	3.8562	5.5621	5.14	>sp|Q9H0L4|CSTFT_HUMAN Cleavage stimulation factor subunit 2 tau variant OS=Homo sapiens GN=CSTF2T PE=1 SV=1	16.1501
9	N.ATRPVTPPR.G	ATRPVTPPR		27.0741	0.0172	46	17.8817	15.5046	9.5021	5.14	>sp|P36873|PP1G_HUMAN Serine/threonine-protein phosphatase PP1-gamma catalytic subunit OS=Homo sapiens GN=PPP1CC PE=1 SV=1	19.9375
9	W.ATRKPPAPK.S	ATRKPPAPK		30.75	0.0069	55	33.2	19.4714	12.3354	5.14	>sp|P31483|TIA1_HUMAN Nucleolysin TIA-1 isoform p40 OS=Homo sapiens GN=TIA1 PE=1 SV=3	7.0904
9	T.DHAVSPRQL.R	DHAVSPRQL		39.2	58.1503	0.0603	4.1126	8.5242	11.5455	5.14	>sp|P30281|CCND3_HUMAN G1/S-specific cyclin-D3 OS=Homo sapiens GN=CCND3 PE=1 SV=2	27.7392
9	Q.QLVDIIEKV.K	QLVDIIEKV		0.016	19.7417	7.9062	11.9617	2.7345	2.4845	5.13	>sp|P61289-2|PSME3_HUMAN Isoform 2 of Proteasome activator complex subunit 3 OS=Homo sapiens GN=PSME3	68.3018
9	W.KGQPPAPPK.K	KGQPPAPPK		40.1429	0.0786	58	41	27.7895	20.1682	5.13	>sp|P43250|GRK6_HUMAN G protein-coupled receptor kinase 6 OS=Homo sapiens GN=GRK6 PE=1 SV=2	14.8829
9	R.SHDARLVLL.N	SHDARLVLL		11.2567	20.252	0.0561	8.3191	2.8782	4.234	5.12	>sp|Q9UP95|S12A4_HUMAN Solute carrier family 12 member 4 OS=Homo sapiens GN=SLC12A4 PE=1 SV=2	48.5075
9	K.KTKKGQPNL.N	KTKKGQPNL		14.5331	0.0106	8.473	22.9524	2.4707	1.4097	5.12	>sp|Q9P031|TAP26_HUMAN Thyroid transcription factor 1-associated protein 26 OS=Homo sapiens GN=CCDC59 PE=1 SV=2	5.603
9	S.LLDRFLATV.K	LLDRFLATV		0.1164	24.7953	12.9418	37.75	5.929	6.1331	5.12	>sp|Q14094|CCNI_HUMAN Cyclin-I OS=Homo sapiens GN=CCNI PE=1 SV=1	70.8296
9	A.QHSVTGSAV.S	QHSVTGSAV		45.3	35.0705	0.1547	15.875	8.9462	17.4359	5.12	>sp|Q13492|PICAL_HUMAN Phosphatidylinositol-binding clathrin assembly protein OS=Homo sapiens GN=PICALM PE=1 SV=2	20.3414
9	R.AHIGPVLSL.A	AHIGPVLSL		4.9367	7.397	0.0048	2.1583	0.719	0.7007	5.12	>sp|Q13033|STRN3_HUMAN Striatin-3 OS=Homo sapiens GN=STRN3 PE=1 SV=3	60.0276
9	V.AHNVKAMVL.E	AHNVKAMVL		24.2208	19.1524	0.0463	7.6208	3.4464	4.3952	5.11	>sp|Q9Y5A7-2|NUB1_HUMAN Isoform 2 of NEDD8 ultimate buster 1 OS=Homo sapiens GN=NUB1	33.4633
9	L.HAYPYPQMY.D	HAYPYPQMY		8.1005	0.4623	0.4983	0.3767	0.251	0.0034	5.11	>sp|Q9ULD9|ZN608_HUMAN Zinc finger protein 608 OS=Homo sapiens GN=ZNF608 PE=1 SV=4	50.5845
9	R.HHSLALTSF.K	HHSLALTSF		30.2222	28.9638	0.0208	1.3456	4.0051	2.8889	5.11	>sp|Q9BSV6|SEN34_HUMAN tRNA-splicing endonuclease subunit Sen34 OS=Homo sapiens GN=TSEN34 PE=1 SV=1	45.6173
9	Q.GSRPPGLSK.S	GSRPPGLSK		29.975	0.0058	42	25.1786	16.632	8.3171	5.11	>sp|Q8IWI9|MGAP_HUMAN MAX gene-associated protein OS=Homo sapiens GN=MGA PE=1 SV=3	17.7484
9	A.KQRLSKVVK.D	KQRLSKVVK		41.0833	0.029	35.7143	19.4776	33.6111	29.5159	5.11	>sp|P36543|VATE1_HUMAN V-type proton ATPase subunit E 1 OS=Homo sapiens GN=ATP6V1E1 PE=1 SV=1	7.1748
9	G.LHSLPIVSM[+15.995].T	LHSLPIVSM	M[+16]	19.8571	23.14	0.0163	3.3411	1.8838	1.6364	5.1	>sp|Q9UKN8|TF3C4_HUMAN General transcription factor 3C polypeptide 4 OS=Homo sapiens GN=GTF3C4 PE=1 SV=2	49.3442
9	M.AHNPNM[+15.995]THL.K	AHNPNMTHL	M[+16]	14.2023	10.8531	0.0354	6.4836	2.0427	3.1486	5.1	>sp|Q9H900|ZWILC_HUMAN Protein zwilch homolog OS=Homo sapiens GN=ZWILCH PE=1 SV=2	17.9173
9	A.EHAPAPQEV.N	EHAPAPQEV		19.8462	39.8704	0.0478	4.624	6.9681	8.8696	5.1	>sp|Q16656|NRF1_HUMAN Nuclear respiratory factor 1 OS=Homo sapiens GN=NRF1 PE=1 SV=1	27.3203
9	E.NHVRNNQVL.G	NHVRNNQVL		38.2353	56.9075	0.0092	5.9464	7.6322	12.2446	5.1	>sp|P49247|RPIA_HUMAN Ribose-5-phosphate isomerase OS=Homo sapiens GN=RPIA PE=1 SV=3	19.9155
9	G.QHILSVQQF.T	QHILSVQQF		22.6321	34.675	0.0636	0.9302	7.4373	4.8174	5.1	>sp|P27708|PYR1_HUMAN CAD protein OS=Homo sapiens GN=CAD PE=1 SV=3	53.8593
9	E.DEHGLHTKY.I	DEHGLHTKY		41.4167	49.0702	2.3241	0.0031	19.4929	18.5986	5.1	>sp|O43734|CIKS_HUMAN Adapter protein CIKS OS=Homo sapiens GN=TRAF3IP2 PE=1 SV=3	22.4758
9	S.EHVASSPAL.G	EHVASSPAL		25.029	42.4886	0.0068	3.3446	4.7437	7.2194	5.09	>sp|Q9UP83|COG5_HUMAN Conserved oligomeric Golgi complex subunit 5 OS=Homo sapiens GN=COG5 PE=1 SV=3	30.9791
9	G.EEFTVRDGY.I	EEFTVRDGY		29.3	46.5538	3.9206	0.0076	18.7188	19.8379	5.09	>sp|Q06330|SUH_HUMAN Recombining binding protein suppressor of hairless OS=Homo sapiens GN=RBPJ PE=1 SV=3	45.3912
9	D.EHSDVLPVL.D	EHSDVLPVL		12.3805	41.6562	0.0076	1.9855	4.1388	5.4868	5.09	>sp|O95071|UBR5_HUMAN E3 ubiquitin-protein ligase UBR5 OS=Homo sapiens GN=UBR5 PE=1 SV=2	58.324
9	N.KM[+15.995]DESKHEI.H	KMDESKHEI	M[+16]	0.1724	7.0335	1.9591	20.4464	1.4706	2.7194	5.08	>sp|Q9Y490|TLN1_HUMAN Talin-1 OS=Homo sapiens GN=TLN1 PE=1 SV=3	11.3845
9	A.THLQTAPEL.V	THLQTAPEL		19.7747	32.6816	0.0089	5.4667	3.6012	4.9459	5.08	>sp|Q9Y3A2|UTP11_HUMAN Probable U3 small nucleolar RNA-associated protein 11 OS=Homo sapiens GN=UTP11 PE=1 SV=2	40.4075
9	E.GTRESAINV.A	GTRESAINV		5.6021	0.0501	18.9365	31.5385	3.6393	2.2805	5.08	>sp|Q9UJZ1|STML2_HUMAN Stomatin-like protein 2, mitochondrial OS=Homo sapiens GN=STOML2 PE=1 SV=1	30.8534
9	L.QHSPALKAI.R	QHSPALKAI		35.3182	35.359	0.0462	9.838	6.5319	8.9746	5.08	>sp|Q53RE8|ANR39_HUMAN Ankyrin repeat domain-containing protein 39 OS=Homo sapiens GN=ANKRD39 PE=1 SV=1	28.5165
9	A.LLNDHIYVV.G	LLNDHIYVV		0.0096	8.3554	3.6851	9.154	0.8622	0.8179	5.08	>sp|Q53G59|KLH12_HUMAN Kelch-like protein 12 OS=Homo sapiens GN=KLHL12 PE=1 SV=2	59.5383
9	A.TQILSVPKV.D	TQILSVPKV		0.8151	8.5047	1.0014	4.6594	2.5705	3.0091	5.08	>sp|P42166|LAP2A_HUMAN Lamina-associated polypeptide 2, isoform alpha OS=Homo sapiens GN=TMPO PE=1 SV=2	55.7947
9	L.SHIETKAAV.K	SHIETKAAV		18.2422	21.0037	0.0319	5.3243	3.0493	4.7755	5.08	>sp|P40926|MDHM_HUMAN Malate dehydrogenase, mitochondrial OS=Homo sapiens GN=MDH2 PE=1 SV=3	20.1429
9	L.LEHPFVSSI.T	LEHPFVSSI		13.8058	23.1896	0.551	0.204	3.4455	3.2322	5.08	>sp|O94804|STK10_HUMAN Serine/threonine-protein kinase 10 OS=Homo sapiens GN=STK10 PE=1 SV=1	53.1192
9	Y.EHGPKGAQM.L	EHGPKGAQM		42	41.4375	0.1275	5.7419	11.3005	11.6899	5.08	>sp|O60502|OGA_HUMAN Protein O-GlcNAcase OS=Homo sapiens GN=MGEA5 PE=1 SV=2	15.0543
9	S.DELHYLEVY.L	DELHYLEVY		38.1176	83.8235	5.1059	0.0028	28.9394	23.8344	5.07	>sp|Q96QK1|VPS35_HUMAN Vacuolar protein sorting-associated protein 35 OS=Homo sapiens GN=VPS35 PE=1 SV=2	68.8579
9	I.YHSEGHRGL.F	YHSEGHRGL		15.6983	32.2682	0.0055	4.9635	1.813	2.538	5.07	>sp|Q96DW6|S2538_HUMAN Solute carrier family 25 member 38 OS=Homo sapiens GN=SLC25A38 PE=1 SV=1	15.4668
9	L.HLDATKLLL.Q	HLDATKLLL		0.2771	11.1128	0.953	12.0348	0.8724	2.2534	5.07	>sp|Q96AE7-2|TTC17_HUMAN Isoform 2 of Tetratricopeptide repeat protein 17 OS=Homo sapiens GN=TTC17	56.7722
9	Q.M[+15.995]HIDSHEAL.G	MHIDSHEAL	M[+16]	13.4511	27.1285	0.0026	1.6954	1.455	1.8405	5.07	>sp|P42858|HD_HUMAN Huntingtin OS=Homo sapiens GN=HTT PE=1 SV=2	27.0173
9	G.KISTITPQI.Q	KISTITPQI		0.5205	0.4107	9.4031	27.1818	1.5412	1.3851	5.07	>sp|P30260|CDC27_HUMAN Cell division cycle protein 27 homolog OS=Homo sapiens GN=CDC27 PE=1 SV=2	48.1657
9	Q.VTRNVPPGL.D	VTRNVPPGL		9.4937	0.0592	5.5395	19.403	1.0816	0.5126	5.07	>sp|O15126|SCAM1_HUMAN Secretory carrier-associated membrane protein 1 OS=Homo sapiens GN=SCAMP1 PE=1 SV=2	37.0051
9	V.FHLEHAANL.G	FHLEHAANL		9.1855	32.2235	0.0095	5.3346	1.4768	2.32	5.07	>sp|O00418|EF2K_HUMAN Eukaryotic elongation factor 2 kinase OS=Homo sapiens GN=EEF2K PE=1 SV=2	42.7989
9	C.GHSYFGATL.N	GHSYFGATL		18.5291	28.779	0.0326	6.7796	4.0562	4.3149	5.06	>sp|Q9NYP7|ELOV5_HUMAN Elongation of very long chain fatty acids protein 5 OS=Homo sapiens GN=ELOVL5 PE=1 SV=1	52.4451
9	V.TEIERSPLL.E	TEIERSPLL		7.5651	18.0608	0.2383	0.1182	3.8845	4.53	5.06	>sp|Q86YA3|ZGRF1_HUMAN Protein ZGRF1 OS=Homo sapiens GN=ZGRF1 PE=1 SV=3	48.5937
9	M.HHHLQNNEL.L	HHHLQNNEL		33	28.6268	0.0066	5.6505	4.8346	5.5366	5.06	>sp|Q12894-2|IFRD2_HUMAN Isoform 2 of Interferon-related developmental regulator 2 OS=Homo sapiens GN=IFRD2	17.9419
9	Q.IGVEHVVVY.V	IGVEHVVVY		20.0347	4.5111	3.0251	1.406	1.401	0.1241	5.06	>sp|P49411|EFTU_HUMAN Elongation factor Tu, mitochondrial OS=Homo sapiens GN=TUFM PE=1 SV=2	51.8857
9	S.ALSGHLETV.I	ALSGHLETV		0.0335	8.4571	8.5251	24.6562	3.0652	2.7812	5.06	>sp|P07355|ANXA2_HUMAN Annexin A2 OS=Homo sapiens GN=ANXA2 PE=1 SV=2	38.4731
9	H.SMTLAIHEI.A	SMTLAIHEI		0.5896	15.4175	4.852	16.725	2.2006	2.6101	5.06	>sp|O15121|DEGS1_HUMAN Sphingolipid delta(4)-desaturase DES1 OS=Homo sapiens GN=DEGS1 PE=1 SV=1	59.0861
9	Q.IAKAKFIVK.K	IAKAKFIVK		33.037	0.0179	33.5	15.1458	16.964	5.5053	5.06	>sp|O00442|RTCA_HUMAN RNA 3'-terminal phosphate cyclase OS=Homo sapiens GN=RTCA PE=1 SV=1	25.6176
9	Q.YHHGYSYIL.G	YHHGYSYIL		13.0321	30.5491	0.0058	3.0798	1.8887	1.9924	5.05	>sp|P54849|EMP1_HUMAN Epithelial membrane protein 1 OS=Homo sapiens GN=EMP1 PE=1 SV=3	44.6961
9	S.SHAEAARQL.L	SHAEAARQL		14.6125	25.9471	0.0064	3.8242	2.4302	2.7339	5.04	>sp|Q96NA8|TSNA1_HUMAN t-SNARE domain-containing protein 1 OS=Homo sapiens GN=TSNARE1 PE=1 SV=2	17.7898
9	T.IAIGKVLKL.V	IAIGKVLKL		2.0832	3.3405	0.9442	5.3808	0.0195	0.0168	5.04	>sp|Q8IYD1|ERF3B_HUMAN Eukaryotic peptide chain release factor GTP-binding subunit ERF3B OS=Homo sapiens GN=GSPT2 PE=1 SV=2	56.8268
9	N.YHDKNIVLL.K	YHDKNIVLL		3.6819	28.7065	0.0068	2.9269	0.9402	1.8111	5.04	>sp|Q6N021|TET2_HUMAN Methylcytosine dioxygenase TET2 OS=Homo sapiens GN=TET2 PE=1 SV=3	46.1274
9	L.IHADQDRAL.D	IHADQDRAL		22.0189	41.9896	0.0094	7.0577	2.9342	3.7943	5.04	>sp|P53618|COPB_HUMAN Coatomer subunit beta OS=Homo sapiens GN=COPB1 PE=1 SV=3	24.3809
9	L.FHHEGGVDV.G	FHHEGGVDV		13.6942	47.4833	0.0741	8.9581	3.4959	5.898	5.04	>sp|P53396|ACLY_HUMAN ATP-citrate synthase OS=Homo sapiens GN=ACLY PE=1 SV=3	27.7155
9	E.EEFNQPLSV.S	EEFNQPLSV		9.4681	25.7672	0.662	0.0817	7.4674	7.7446	5.03	>sp|Q15468|STIL_HUMAN SCL-interrupting locus protein OS=Homo sapiens GN=STIL PE=1 SV=2	59.1259
9	I.KYKERFLVY.G	KYKERFLVY		29.5	0.198	9.2066	2.5715	9.7607	1.9926	5.03	>sp|P15498-2|VAV_HUMAN Isoform 2 of Proto-oncogene vav OS=Homo sapiens GN=VAV1	41.0747
9	A.AHTQATLLL.Q	AHTQATLLL		18.3049	26.5535	0.0398	8.8045	3.8378	4.8326	5.03	>sp|O75330|HMMR_HUMAN Hyaluronan mediated motility receptor OS=Homo sapiens GN=HMMR PE=1 SV=2	49.1956
9	Q.QQKQEWLSK.G	QQKQEWLSK		36.2105	0.6743	44	12.9024	50.3846	31.9253	5.03	>sp|O14530|TXND9_HUMAN Thioredoxin domain-containing protein 9 OS=Homo sapiens GN=TXNDC9 PE=1 SV=2	26.6836
9	H.AHISEQAVW.A	AHISEQAVW		22.6981	46.3846	0.5333	2.9375	8.1518	9.7222	5.02	>sp|P52292|IMA1_HUMAN Importin subunit alpha-1 OS=Homo sapiens GN=KPNA2 PE=1 SV=1	46.1728
9	T.GLIEKNIEL.F	GLIEKNIEL		0.0105	8.1893	1.6417	9.7271	0.5765	1.1683	5.02	>sp|P26358|DNMT1_HUMAN DNA (cytosine-5)-methyltransferase 1 OS=Homo sapiens GN=DNMT1 PE=1 SV=2	57.3113
9	S.DEHPNVIRY.F	DEHPNVIRY		27.4259	25.9392	1.6142	0.0019	12.5802	9.1875	5.02	>sp|O75460|ERN1_HUMAN Serine/threonine-protein kinase/endoribonuclease IRE1 OS=Homo sapiens GN=ERN1 PE=1 SV=2	36.8029
9	T.IHYDRITSL.Q	IHYDRITSL		5.3965	5.3494	0.0043	1.63	0.3099	0.1412	5.02	>sp|O60306|AQR_HUMAN Intron-binding protein aquarius OS=Homo sapiens GN=AQR PE=1 SV=4	45.6135
9	Q.SLKEIVINV.P	SLKEIVINV		0.0332	1.1488	7.3797	10.1416	2.8015	1.2271	5.01	>sp|Q9UJZ1|STML2_HUMAN Stomatin-like protein 2, mitochondrial OS=Homo sapiens GN=STOML2 PE=1 SV=1	60.8079
9	R.EHVTKTQIL.C	EHVTKTQIL		42.5	61.8657	0.0369	5.5407	10.3264	11.8462	5.01	>sp|Q96C10|DHX58_HUMAN Probable ATP-dependent RNA helicase DHX58 OS=Homo sapiens GN=DHX58 PE=1 SV=1	29.9212
9	R.EHNRIATEL.L	EHNRIATEL		25.6232	48	0.0156	3.9306	7.3058	9.1343	5.01	>sp|Q92626|PXDN_HUMAN Peroxidasin homolog OS=Homo sapiens GN=PXDN PE=1 SV=2	30.9953
9	K.GHVEQARAL.L	GHVEQARAL		20.9167	44.5385	0.0098	5.4626	4.5975	4.4738	5.01	>sp|Q8TAM2|TTC8_HUMAN Tetratricopeptide repeat protein 8 OS=Homo sapiens GN=TTC8 PE=1 SV=2	21.6123
9	L.KTKAAVISL.Q	KTKAAVISL		4.7849	0.0061	5.1125	13.3224	0.5308	0.1828	5.01	>sp|Q8IZT6|ASPM_HUMAN Abnormal spindle-like microcephaly-associated protein OS=Homo sapiens GN=ASPM PE=1 SV=2	34.2296
9	A.YHHGEQALM[+15.995].M	YHHGEQALM	M[+16]	17.4889	32.2961	0.0089	3.3466	2.2854	2.2328	5.01	>sp|Q02880|TOP2B_HUMAN DNA topoisomerase 2-beta OS=Homo sapiens GN=TOP2B PE=1 SV=3	19.2395
9	G.DHQEQHVSV.Q	DHQEQHVSV		24.8312	49.6316	0.397	5.0903	11.7776	15.6941	5.01	>sp|P12270|TPR_HUMAN Nucleoprotein TPR OS=Homo sapiens GN=TPR PE=1 SV=3	21.8007
9	R.EHNRLATEL.K	EHNRLATEL		32.1379	56.0983	0.0352	5.3131	9.8904	12.8293	5.01	>sp|P05164|PERM_HUMAN Myeloperoxidase OS=Homo sapiens GN=MPO PE=1 SV=1	30.9953
9	R.TQMPHYSVL.G	TQMPHYSVL		3.1587	3.2743	0.0221	1.4127	0.1698	0.237	5	>sp|Q9BXS9|S26A6_HUMAN Solute carrier family 26 member 6 OS=Homo sapiens GN=SLC26A6 PE=1 SV=1	52.4627
9	K.QHREKVAEL.K	QHREKVAEL		31.4706	13.4471	0.0646	6.1197	4.0545	3.6588	5	>sp|Q96NB3|ZN830_HUMAN Zinc finger protein 830 OS=Homo sapiens GN=ZNF830 PE=1 SV=2	19.0282
9	I.AHHPHQNLI.A	AHHPHQNLI		24.4026	9.408	0.1152	10.9521	4.2363	4.8899	5	>sp|Q2TAY7|SMU1_HUMAN WD40 repeat-containing protein SMU1 OS=Homo sapiens GN=SMU1 PE=1 SV=2	19.244
9	D.KLLGELHTL.R	KLLGELHTL		0.0136	4.0814	2.4466	12.4774	0.9315	1.147	5	>sp|Q15154|PCM1_HUMAN Pericentriolar material 1 protein OS=Homo sapiens GN=PCM1 PE=1 SV=4	49.505
9	K.RYWTKTIEK.K	RYWTKTIEK		20.9792	0.0791	32.1111	12.7178	22.2169	15.1217	5	>sp|P52701|MSH6_HUMAN DNA mismatch repair protein Msh6 OS=Homo sapiens GN=MSH6 PE=1 SV=2	27.5916
9	M.FGFHKPKM[+15.995]Y.R	FGFHKPKMY	M[+16]	21.5114	8.327	6.1383	3.4979	3.5429	0.1929	4.99	>sp|Q9NP50|FA60A_HUMAN Protein FAM60A OS=Homo sapiens GN=FAM60A PE=1 SV=1	39.5912
9	T.ATRSITNNV.S	ATRSITNNV		6.6275	0.0096	12.0952	21.6939	2.8201	1.0539	4.99	>sp|Q96Q89|KI20B_HUMAN Kinesin-like protein KIF20B OS=Homo sapiens GN=KIF20B PE=1 SV=3	26.233
9	C.ALM[+15.995]DQVHHM[+15.995].Q	ALMDQVHHM	M[+16]*2	0.0103	2.217	1.0023	2.985	0.2755	0.209	4.99	>sp|Q96BU1|S1PBP_HUMAN S100P-binding protein OS=Homo sapiens GN=S100PBP PE=1 SV=1	20.6045
9	K.GHYTEGAEL.V	GHYTEGAEL		16.6935	32.8603	0.031	8.4957	4.2265	4.9001	4.99	>sp|P07437|TBB5_HUMAN Tubulin beta chain OS=Homo sapiens GN=TUBB PE=1 SV=2	33.4388
9	A.RAFGIPIRV.Y	RAFGIPIRV		0.4603	0.1612	1.9642	6.3835	0.081	0.0166	4.99	>sp|P06493|CDK1_HUMAN Cyclin-dependent kinase 1 OS=Homo sapiens GN=CDK1 PE=1 SV=3	56.0481
9	S.KLLAVIHEL.R	KLLAVIHEL		0.0131	2.0595	2.9491	9.0183	0.833	0.9514	4.98	>sp|Q9Y620|RA54B_HUMAN DNA repair and recombination protein RAD54B OS=Homo sapiens GN=RAD54B PE=1 SV=1	55.7238
9	V.QQIDRVVEV.V	QQIDRVVEV		0.1224	5.425	0.2812	2.5568	0.6332	0.5026	4.98	>sp|Q5VV42|CDKAL_HUMAN Threonylcarbamoyladenosine tRNA methylthiotransferase OS=Homo sapiens GN=CDKAL1 PE=1 SV=1	44.2927
9	S.TQEHSERAL.S	TQEHSERAL		21.6412	38.8696	0.8355	7.9821	4.5444	9.6622	4.98	>sp|P48552|NRIP1_HUMAN Nuclear receptor-interacting protein 1 OS=Homo sapiens GN=NRIP1 PE=1 SV=2	16.2644
9	Y.TLHRETFYL.A	TLHRETFYL		0.1692	6.4348	5.5373	18.2692	2.345	2.7005	4.98	>sp|O96020|CCNE2_HUMAN G1/S-specific cyclin-E2 OS=Homo sapiens GN=CCNE2 PE=1 SV=1	47.9677
9	F.RFKDRFSKL.N	RFKDRFSKL		18.0762	0.2373	7.0614	8.7682	4.6376	2.3885	4.98	>sp|O14730|RIOK3_HUMAN Serine/threonine-protein kinase RIO3 OS=Homo sapiens GN=RIOK3 PE=1 SV=2	29.8166
9	R.NERLELEAY.R	NERLELEAY		37.6667	46.7385	4.7381	0.0117	21.1	24.5359	4.97	>sp|Q9NYB0|TE2IP_HUMAN Telomeric repeat-binding factor 2-interacting protein 1 OS=Homo sapiens GN=TERF2IP PE=1 SV=1	50.6408
9	Q.VEDIIHESY.K	VEDIIHESY		20.6458	39.7037	1.8389	0.035	14.5258	11.6318	4.97	>sp|Q9BQ39|DDX50_HUMAN ATP-dependent RNA helicase DDX50 OS=Homo sapiens GN=DDX50 PE=1 SV=1	48.0717
9	A.STRYPPPAV.E	STRYPPPAV		6.6791	0.0168	6.6236	17.9677	0.925	0.4771	4.97	>sp|P12111|CO6A3_HUMAN Collagen alpha-3(VI) chain OS=Homo sapiens GN=COL6A3 PE=1 SV=5	34.2283
9	L.RVRQPPPRP.F	RVRQPPPRP		31.8824	0.1397	45	54.6429	23.8116	14.0937	4.97	>sp|P11912|CD79A_HUMAN B-cell antigen receptor complex-associated protein alpha chain OS=Homo sapiens GN=CD79A PE=1 SV=2	17.0775
9	F.NQFPGFKEV.R	NQFPGFKEV		0.8219	9.1823	0.1132	1.2355	1.1109	1.0097	4.97	>sp|P09012|SNRPA_HUMAN U1 small nuclear ribonucleoprotein A OS=Homo sapiens GN=SNRPA PE=1 SV=3	53.617
9	D.KLYQRDLEV.A	KLYQRDLEV		0.0524	1.7423	4.8928	21.3265	1.4968	1.2425	4.96	>sp|Q96B01|R51A1_HUMAN RAD51-associated protein 1 OS=Homo sapiens GN=RAD51AP1 PE=1 SV=1	37.722
9	H.HHRDPSAVL.G	HHRDPSAVL		24.2208	7.2632	0.0056	2.7156	1.7424	1.9967	4.96	>sp|Q6GPH6|IPIL1_HUMAN Inositol 1,4,5-trisphosphate receptor-interacting protein-like 1 OS=Homo sapiens GN=ITPRIPL1 PE=1 SV=1	22.5941
9	G.QM[+15.995]LNVNIHL.T	QMLNVNIHL	M[+16]	0.1227	5.4574	2.5241	9.7923	1.5277	2.2814	4.96	>sp|Q5VV17|OTUD1_HUMAN OTU domain-containing protein 1 OS=Homo sapiens GN=OTUD1 PE=1 SV=1	59.8044
9	F.THSEPLSTI.K	THSEPLSTI		15.1122	28.1196	0.0339	8.2479	2.6366	4.2212	4.96	>sp|Q49A88|CCD14_HUMAN Coiled-coil domain-containing protein 14 OS=Homo sapiens GN=CCDC14 PE=1 SV=3	38.1327
9	D.DEFYKTPSL.S	DEFYKTPSL		15.1845	33.6826	0.1721	0.0268	5.9379	6.2391	4.96	>sp|Q13107|UBP4_HUMAN Ubiquitin carboxyl-terminal hydrolase 4 OS=Homo sapiens GN=USP4 PE=1 SV=3	57.1223
9	G.KLDVGNAEV.K	KLDVGNAEV		0.0626	8.8777	6.8519	31.7692	3.332	5.5303	4.96	>sp|P51572-2|BAP31_HUMAN Isoform 2 of B-cell receptor-associated protein 31 OS=Homo sapiens GN=BCAP31	38.3631
9	L.HHTQVDPAM[+15.995].D	HHTQVDPAM	M[+16]	21.8168	42.7273	0.0086	2.3677	4.2825	5.5003	4.95	>sp|Q9NYS7|WSB2_HUMAN WD repeat and SOCS box-containing protein 2 OS=Homo sapiens GN=WSB2 PE=2 SV=1	15.096
9	F.NQGPHSPIL.S	NQGPHSPIL		8.24	13.811	0.1453	4.0388	2.2503	3.8079	4.95	>sp|Q9H6E4|CC134_HUMAN Coiled-coil domain-containing protein 134 OS=Homo sapiens GN=CCDC134 PE=1 SV=1	37.2859
9	H.SHETEQKRL.G	SHETEQKRL		52.7778	64.3284	0.6408	19.0298	16.864	18.8108	4.95	>sp|P55061|BI1_HUMAN Bax inhibitor 1 OS=Homo sapiens GN=TMBIM6 PE=1 SV=2	11.12
9	A.VM[+15.995]APRTLLL.L	VMAPRTLLL	M[+16]	0.1575	1.827	0.694	6.9783	0.1808	0.2043	4.95	>sp|P30459|1A74_HUMAN HLA class I histocompatibility antigen, A-74 alpha chain OS=Homo sapiens GN=HLA-A PE=1 SV=1	57.1456
9	A.AHVPTLQVL.R	AHVPTLQVL		16.229	24.3886	0.0086	4.0085	2.1491	2.394	4.95	>sp|P30049|ATPD_HUMAN ATP synthase subunit delta, mitochondrial OS=Homo sapiens GN=ATP5D PE=1 SV=2	57.5859
9	R.VM[+15.995]APRTLIL.L	VMAPRTLIL	M[+16]	0.3888	2.8454	0.5211	6.7316	0.1654	0.2605	4.95	>sp|P04222|1C03_HUMAN HLA class I histocompatibility antigen, Cw-3 alpha chain OS=Homo sapiens GN=HLA-C PE=1 SV=2	57.1456
9	L.THDGQPKEM.P	THDGQPKEM		21.1221	44.0513	0.0536	5.2048	4.475	7.9689	4.94	>sp|Q8WY36|BBX_HUMAN HMG box transcription factor BBX OS=Homo sapiens GN=BBX PE=1 SV=1	14.6469
9	E.RQKGLQNYL.N	RQKGLQNYL		6.1019	0.5494	1.2126	6.0445	3.4836	1.6208	4.94	>sp|Q7Z7A4|PXK_HUMAN PX domain-containing protein kinase-like protein OS=Homo sapiens GN=PXK PE=1 SV=1	39.2486
9	F.HHYELPAIL.Q	HHYELPAIL		14.3025	20.4274	0.0033	1.5353	1.284	1.2418	4.94	>sp|Q4ZIN3|MBRL_HUMAN Membralin OS=Homo sapiens GN=TMEM259 PE=1 SV=1	59.1122
9	V.KSRHVVM[+15.995]EL.K	KSRHVVMEL	M[+16]	10.4007	0.0143	7.7092	20.0357	1.0046	0.3197	4.94	>sp|P50748|KNTC1_HUMAN Kinetochore-associated protein 1 OS=Homo sapiens GN=KNTC1 PE=1 SV=1	20.1839
9	E.RYNDLMKKK.R	RYNDLMKKK		36.6842	0.3021	50.7143	16.3083	41	23.0657	4.94	>sp|O95347|SMC2_HUMAN Structural maintenance of chromosomes protein 2 OS=Homo sapiens GN=SMC2 PE=1 SV=2	18.052
9	Y.AHNVSMKSL.Q	AHNVSMKSL		31.8824	15.0545	0.0876	9.2973	6.3757	5.7632	4.94	>sp|O14777|NDC80_HUMAN Kinetochore protein NDC80 homolog OS=Homo sapiens GN=NDC80 PE=1 SV=1	28.721
9	F.QHIIPISAV.T	QHIIPISAV		21.0458	18.4491	0.044	5.1036	3.7436	4.6565	4.94	>sp|A4D1E9|GTPBA_HUMAN GTP-binding protein 10 OS=Homo sapiens GN=GTPBP10 PE=1 SV=1	54.4788
9	E.NHVEGTARL.V	NHVEGTARL		15.5062	41.1562	0.0056	3.5431	3.436	5.1824	4.93	>sp|Q9Y6X8|ZHX2_HUMAN Zinc fingers and homeoboxes protein 2 OS=Homo sapiens GN=ZHX2 PE=1 SV=1	22.191
9	Y.RSKELIRNK.R	RSKELIRNK		37.5	0.0104	68.3333	30.2	34.2667	14.0103	4.93	>sp|Q96RU2|UBP28_HUMAN Ubiquitin carboxyl-terminal hydrolase 28 OS=Homo sapiens GN=USP28 PE=1 SV=1	5.796
9	R.GVRPPAPSL.K	GVRPPAPSL		3.7076	0.0226	2.389	9.9349	0.2386	0.1713	4.93	>sp|Q92673|SORL_HUMAN Sortilin-related receptor OS=Homo sapiens GN=SORL1 PE=1 SV=2	41.1753
9	S.SHQISALVL.R	SHQISALVL		27.5185	28.5471	0.0265	5.9464	4.3001	5.2354	4.93	>sp|Q15276|RABE1_HUMAN Rab GTPase-binding effector protein 1 OS=Homo sapiens GN=RABEP1 PE=1 SV=2	54.6516
9	P.GHGSPFPSL.S	GHGSPFPSL		20.2778	16.4254	0.1125	11.9823	6.326	8.9572	4.92	>sp|P19484|TFEB_HUMAN Transcription factor EB OS=Homo sapiens GN=TFEB PE=1 SV=3	53.1711
9	H.HVLDVIHEV.L	HVLDVIHEV		0.0206	1.7767	1.5172	4.7348	0.2311	0.083	4.92	>sp|O75962|TRIO_HUMAN Triple functional domain protein OS=Homo sapiens GN=TRIO PE=1 SV=2	51.8488
9	T.SM[+15.995]YDKVLM[+15.995]L.R	SMYDKVLML	M[+16]*2	0.0117	1.5539	0.3824	4.2156	0.1348	0.0679	4.91	>sp|Q9Y5Q8|TF3C5_HUMAN General transcription factor 3C polypeptide 5 OS=Homo sapiens GN=GTF3C5 PE=1 SV=2	57.7593
9	R.IERLVIQSY.F	IERLVIQSY		26.2034	10.1711	3.1612	0.0089	12.5896	6.2637	4.91	>sp|Q9Y547|IFT25_HUMAN Intraflagellar transport protein 25 homolog OS=Homo sapiens GN=HSPB11 PE=1 SV=1	53.8691
9	C.YEEM[+15.995]LKEGY.R	YEEMLKEGY	M[+16]	34.6154	52.9095	4.6101	0.065	24.4444	21.2516	4.91	>sp|Q96PM5|ZN363_HUMAN RING finger and CHY zinc finger domain-containing protein 1 OS=Homo sapiens GN=RCHY1 PE=1 SV=1	38.1627
9	V.TEAMLYEKF.S	TEAMLYEKF		29.9	83.2353	3.3069	0.0326	19.6643	20.4483	4.91	>sp|P11940|PABP1_HUMAN Polyadenylate-binding protein 1 OS=Homo sapiens GN=PABPC1 PE=1 SV=2	57.4057
9	Q.AVRTGNLAK.F	AVRTGNLAK		29.075	0.007	40.25	18.9103	19.5286	13.3002	4.91	>sp|O43242|PSMD3_HUMAN 26S proteasome non-ATPase regulatory subunit 3 OS=Homo sapiens GN=PSMD3 PE=1 SV=2	14.9441
9	A.IQHSEFEEV.T	IQHSEFEEV		1.9361	16.0798	2.233	9.5687	4.3785	4.5286	4.9	>sp|Q9ULJ6|ZMIZ1_HUMAN Zinc finger MIZ domain-containing protein 1 OS=Homo sapiens GN=ZMIZ1 PE=1 SV=3	40.7362
9	C.IHEDMKRLL.P	IHEDMKRLL		25.3333	41.1979	0.1488	11.115	5.0688	8.0886	4.9	>sp|Q9NZJ4|SACS_HUMAN Sacsin OS=Homo sapiens GN=SACS PE=1 SV=2	38.3197
9	E.KM[+15.995]KDTVQKL.K	KMKDTVQKL	M[+16]	0.6195	0.2851	2.032	9.7852	1.1576	0.5593	4.9	>sp|Q9BZD4|NUF2_HUMAN Kinetochore protein Nuf2 OS=Homo sapiens GN=NUF2 PE=1 SV=2	14.2608
9	L.HHM[+15.995]GGM[+15.995]AGL.Q	HHMGGMAGL	M[+16]*2	9.3971	12.989	0.0055	3.515	1.8601	2.4445	4.9	>sp|P61011|SRP54_HUMAN Signal recognition particle 54 kDa protein OS=Homo sapiens GN=SRP54 PE=1 SV=1	13.3397
9	K.MLNEHDFEV.R	MLNEHDFEV		0.0068	9.8154	4.0402	9.3323	1.0315	1.4063	4.9	>sp|P38398|BRCA1_HUMAN Breast cancer type 1 susceptibility protein OS=Homo sapiens GN=BRCA1 PE=1 SV=2	56.9192
9	R.HAIMRSPQM[+15.995].V	HAIMRSPQM	M[+16]	12.0263	1.7907	0.7716	4.5255	0.1283	0.0635	4.9	>sp|P35222|CTNB1_HUMAN Catenin beta-1 OS=Homo sapiens GN=CTNNB1 PE=1 SV=1	20.9798
9	Q.RVLFVEKKK.I	RVLFVEKKK		33.963	0.3571	72.5	30.1333	41.5714	32.7276	4.9	>sp|O75394|RM33_HUMAN 39S ribosomal protein L33, mitochondrial OS=Homo sapiens GN=MRPL33 PE=1 SV=1	18.3236
9	V.VEIEYVEKY.T	VEIEYVEKY		11.9544	38.6696	2.5905	0.0033	10.1155	7.5818	4.89	>sp|Q9GZL7|WDR12_HUMAN Ribosome biogenesis protein WDR12 OS=Homo sapiens GN=WDR12 PE=1 SV=2	53.2546
9	S.DEKVLIEAY.K	DEKVLIEAY		49.4286	53.3621	6.5189	0.0037	27.3421	27.9622	4.89	>sp|Q8IWV8|UBR2_HUMAN E3 ubiquitin-protein ligase UBR2 OS=Homo sapiens GN=UBR2 PE=1 SV=1	56.2881
9	K.RVKSEYM[+15.995]RL.R	RVKSEYMRL	M[+16]	7.4903	0.0131	8.9184	12.5714	1.5223	0.675	4.89	>sp|Q15910|EZH2_HUMAN Histone-lysine N-methyltransferase EZH2 OS=Homo sapiens GN=EZH2 PE=1 SV=2	22.0863
9	E.KQRVASENL.R	KQRVASENL		15.8903	0.5469	2.2814	12.2962	4.7418	3.1891	4.89	>sp|Q14980|NUMA1_HUMAN Nuclear mitotic apparatus protein 1 OS=Homo sapiens GN=NUMA1 PE=1 SV=2	20.3653
9	R.KFIEDRVKK.I	KFIEDRVKK		27.1296	0.1404	50	21.3878	35.2667	25.1919	4.89	>sp|P40227|TCPZ_HUMAN T-complex protein 1 subunit zeta OS=Homo sapiens GN=CCT6A PE=1 SV=3	20.5657
9	L.DDFESKYSF.H	DDFESKYSF		20.4236	48.0164	3.0059	0.0251	12.9481	10.4966	4.88	>sp|Q8TF74|WIPF2_HUMAN WAS/WASL-interacting protein family member 2 OS=Homo sapiens GN=WIPF2 PE=1 SV=1	57.8608
9	S.GVHPPAPGV.H	GVHPPAPGV		0.8121	0.4798	8.6862	22.6429	1.2579	0.9535	4.88	>sp|Q15428|SF3A2_HUMAN Splicing factor 3A subunit 2 OS=Homo sapiens GN=SF3A2 PE=1 SV=2	33.4282
9	Q.FAYDGKDYI.A	FAYDGKDYI		0.6288	10.6158	0.4211	4.2037	0.0172	0.0198	4.88	>sp|P30504|1C04_HUMAN HLA class I histocompatibility antigen, Cw-4 alpha chain OS=Homo sapiens GN=HLA-C PE=1 SV=1	58.4454
9	A.QHVYPFSSL.Q	QHVYPFSSL		26.2373	18.9144	0.0094	3.9082	2.9982	3.5261	4.88	>sp|P29590|PML_HUMAN Protein PML OS=Homo sapiens GN=PML PE=1 SV=3	59.0712
9	I.VHDLPAAVL.S	VHDLPAAVL		14.8941	37.9291	0.0135	4.6905	2.0191	3.8994	4.88	>sp|O95456|PSMG1_HUMAN Proteasome assembly chaperone 1 OS=Homo sapiens GN=PSMG1 PE=1 SV=1	53.2852
9	A.ANRDKFTPK.S	ANRDKFTPK		47.75	0.2194	56	26.56	37	23.908	4.87	>sp|Q9ULJ6|ZMIZ1_HUMAN Zinc finger MIZ domain-containing protein 1 OS=Homo sapiens GN=ZMIZ1 PE=1 SV=3	14.8167
9	R.FLQPHQREV.T	FLQPHQREV		0.1204	13.7385	4.3224	10.4815	0.8741	0.8728	4.87	>sp|Q9NVU7|SDA1_HUMAN Protein SDA1 homolog OS=Homo sapiens GN=SDAD1 PE=1 SV=3	30.1354
9	T.ILQDRLNQV.S	ILQDRLNQV		0.0386	9.045	7.7631	20.6607	2.8729	1.8835	4.87	>sp|Q99741|CDC6_HUMAN Cell division control protein 6 homolog OS=Homo sapiens GN=CDC6 PE=1 SV=1	44.201
9	D.YHYQEM[+15.995]QAL.K	YHYQEMQAL	M[+16]	9.9934	28.5688	0.0022	1.4184	0.6506	0.5486	4.87	>sp|Q96L91|EP400_HUMAN E1A-binding protein p400 OS=Homo sapiens GN=EP400 PE=1 SV=4	37.9522
9	L.LHHGGGTVL.P	LHHGGGTVL		22.0472	27.3576	0.0048	4.4582	1.4804	2.0478	4.87	>sp|Q7Z2Z1|TICRR_HUMAN Treslin OS=Homo sapiens GN=TICRR PE=1 SV=2	21.3902
9	L.KLNVAPLAV.F	KLNVAPLAV		0.1838	1.2478	5.3225	23.1667	1.8012	2.0488	4.87	>sp|Q6NZ67|MZT2B_HUMAN Mitotic-spindle organizing protein 2B OS=Homo sapiens GN=MZT2B PE=1 SV=1	53.0009
9	V.SLHDRIYVI.G	SLHDRIYVI		0.0757	2.7435	2.9243	7.6991	0.8381	0.5069	4.87	>sp|Q53G59|KLH12_HUMAN Kelch-like protein 12 OS=Homo sapiens GN=KLHL12 PE=1 SV=2	49.3608
9	A.MEHPYFYTV.V	MEHPYFYTV		5.6055	12.5081	0.4178	0.0995	3.0008	3.1501	4.87	>sp|P68400|CSK21_HUMAN Casein kinase II subunit alpha OS=Homo sapiens GN=CSNK2A1 PE=1 SV=1	58.6707
9	L.YEREAILEY.I	YEREAILEY		12.0626	10.2366	0.9128	0.0019	4.0391	1.6356	4.86	>sp|Q9Y314|NOSIP_HUMAN Nitric oxide synthase-interacting protein OS=Homo sapiens GN=NOSIP PE=1 SV=1	51.9565
9	P.HLISTINTV.L	HLISTINTV		0.0749	4.2996	1.504	9.5352	0.7021	0.5242	4.86	>sp|Q9H8H2|DDX31_HUMAN Probable ATP-dependent RNA helicase DDX31 OS=Homo sapiens GN=DDX31 PE=1 SV=2	46.0826
9	N.ATVHPGLEL.P	ATVHPGLEL		3.9026	1.1116	2.9401	13.785	0.2046	0.3881	4.86	>sp|Q14558|KPRA_HUMAN Phosphoribosyl pyrophosphate synthase-associated protein 1 OS=Homo sapiens GN=PRPSAP1 PE=1 SV=2	48.0755
9	N.TAVGHALVL.P	TAVGHALVL		8.9021	8.7944	0.386	5.1289	0.0183	0.0777	4.86	>sp|P12111|CO6A3_HUMAN Collagen alpha-3(VI) chain OS=Homo sapiens GN=COL6A3 PE=1 SV=5	48.1406
9	D.VLYHVETEV.D	VLYHVETEV		0.0537	11.6114	5.9419	24.1875	1.6389	1.675	4.85	>sp|Q9UBL3|ASH2L_HUMAN Set1/Ash2 histone methyltransferase complex subunit ASH2 OS=Homo sapiens GN=ASH2L PE=1 SV=1	47.8781
9	G.KTKFTIENV.T	KTKFTIENV		5.7435	0.0371	24.1304	39.6667	7.0497	3.1462	4.85	>sp|Q9NRX1|PNO1_HUMAN RNA-binding protein PNO1 OS=Homo sapiens GN=PNO1 PE=1 SV=1	38.8477
9	R.EHAKAVVSL.R	EHAKAVVSL		18.2377	37.6535	0.0057	1.9847	3.6503	4.1145	4.85	>sp|Q8TD31|CCHCR_HUMAN Coiled-coil alpha-helical rod protein 1 OS=Homo sapiens GN=CCHCR1 PE=1 SV=2	30.9006
9	I.YHVREQILM.K	YHVREQILM		18.009	38.5043	0.0339	3.8976	3.1097	3.2901	4.85	>sp|Q15269|PWP2_HUMAN Periodic tryptophan protein 2 homolog OS=Homo sapiens GN=PWP2 PE=2 SV=2	44.4248
9	S.HQHLSKESM.A	HQHLSKESM		19.5714	7.4671	0.2005	2.4171	3.141	2.3268	4.85	>sp|Q14839-2|CHD4_HUMAN Isoform 2 of Chromodomain-helicase-DNA-binding protein 4 OS=Homo sapiens GN=CHD4	15.5331
9	D.EHARPQTTL.E	EHARPQTTL		27.8148	42.6023	0.008	5.4311	4.2914	8.0109	4.85	>sp|P42765|THIM_HUMAN 3-ketoacyl-CoA thiolase, mitochondrial OS=Homo sapiens GN=ACAA2 PE=1 SV=2	22.4242
9	N.TEAEKLKSY.S	TEAEKLKSY		25.5942	37.189	3.636	0.0217	8.1767	9.1112	4.84	>sp|Q5TKA1|LIN9_HUMAN Protein lin-9 homolog OS=Homo sapiens GN=LIN9 PE=1 SV=1	25.6031
9	D.YHKEQAAQL.R	YHKEQAAQL		17.4593	22.7343	0.0092	4.3227	2.1939	2.1859	4.84	>sp|P40938|RFC3_HUMAN Replication factor C subunit 3 OS=Homo sapiens GN=RFC3 PE=1 SV=2	21.9221
9	K.NHSEKKSVL.M	NHSEKKSVL		42.75	51.5517	0.0303	7.917	7.0599	11.3686	4.83	>sp|Q9BQ75|CMS1_HUMAN Protein CMSS1 OS=Homo sapiens GN=CMSS1 PE=1 SV=2	7.9919
9	T.KVKEKFQQL.R	KVKEKFQQL		3.8951	0.0298	5.3099	10.427	1.0304	0.3367	4.83	>sp|Q12981|SEC20_HUMAN Vesicle transport protein SEC20 OS=Homo sapiens GN=BNIP1 PE=1 SV=3	24.2688
9	H.KQAEIVKRL.N	KQAEIVKRL		0.8598	4.1278	0.5109	3.5506	1.3382	0.807	4.83	>sp|Q08117|AES_HUMAN Amino-terminal enhancer of split OS=Homo sapiens GN=AES PE=1 SV=4	24.1942
9	F.GSKNRTIGV.A	GSKNRTIGV		14.7051	0.1328	22.2121	41.5	6.3846	3.1907	4.82	>sp|Q92598|HS105_HUMAN Heat shock protein 105 kDa OS=Homo sapiens GN=HSPH1 PE=1 SV=1	18.5944
9	R.GHSEVVAIL.Q	GHSEVVAIL		13.5428	38.2087	0.0328	6.2511	4.0184	4.4774	4.81	>sp|Q9ULT8|HECD1_HUMAN E3 ubiquitin-protein ligase HECTD1 OS=Homo sapiens GN=HECTD1 PE=1 SV=3	51.5645
9	L.RSHHTHPSY.G	RSHHTHPSY		31.2941	0.0416	8.6276	4.3973	3.4842	0.3618	4.81	>sp|Q92997|DVL3_HUMAN Segment polarity protein dishevelled homolog DVL-3 OS=Homo sapiens GN=DVL3 PE=1 SV=2	5.4533
9	E.AHFKETLAL.Q	AHFKETLAL		12.8348	16.3568	0.0068	3.0586	1.678	1.8661	4.81	>sp|Q8WWL7|CCNB3_HUMAN G2/mitotic-specific cyclin-B3 OS=Homo sapiens GN=CCNB3 PE=1 SV=2	44.91
9	L.AVHPPGVSK.L	AVHPPGVSK		14.8677	0.0047	23.1071	13.4626	6.1332	4.1844	4.81	>sp|P41440|S19A1_HUMAN Folate transporter 1 OS=Homo sapiens GN=SLC19A1 PE=1 SV=3	20.76
9	G.SHAGNKLAM[+15.995].Q	SHAGNKLAM	M[+16]	19.2857	18.2233	0.0068	2.955	2.4668	3.4137	4.81	>sp|P06733|ENOA_HUMAN Alpha-enolase OS=Homo sapiens GN=ENO1 PE=1 SV=2	6.7964
9	G.IHSLPSTSV.T	IHSLPSTSV		19.6264	16.7624	0.0928	14.6625	2.7751	4.8461	4.81	>sp|O75928|PIAS2_HUMAN E3 SUMO-protein ligase PIAS2 OS=Homo sapiens GN=PIAS2 PE=1 SV=3	37.7994
9	Q.IHNDVKVLL.R	IHNDVKVLL		7.7876	12.5918	0.0109	3.1738	1.3933	1.518	4.8	>sp|Q9Y2V7|COG6_HUMAN Conserved oligomeric Golgi complex subunit 6 OS=Homo sapiens GN=COG6 PE=1 SV=2	44.25
9	G.VESELLHTY.S	VESELLHTY		12.8836	23.9707	1.5207	0.0022	8.0146	6.0691	4.8	>sp|Q99624|S38A3_HUMAN Sodium-coupled neutral amino acid transporter 3 OS=Homo sapiens GN=SLC38A3 PE=1 SV=1	48.8459
9	E.FHSNDVATL.L	FHSNDVATL		11.2478	47.0167	0.006	4.8588	1.3133	1.8923	4.8	>sp|Q14CB8|RHG19_HUMAN Rho GTPase-activating protein 19 OS=Homo sapiens GN=ARHGAP19 PE=1 SV=1	40.2657
9	T.FEYEYSQRW.K	FEYEYSQRW		10.6224	52.4353	0.9094	0.0277	4.0143	4.2865	4.8	>sp|P23246|SFPQ_HUMAN Splicing factor, proline- and glutamine-rich OS=Homo sapiens GN=SFPQ PE=1 SV=2	58.2292
9	Y.HHFEWQPPL.K	HHFEWQPPL		9.5246	20.7544	0.0092	2.8042	2.3293	2.8927	4.8	>sp|P15918|RAG1_HUMAN V(D)J recombination-activating protein 1 OS=Homo sapiens GN=RAG1 PE=1 SV=2	57.499
9	R.DEHIYPYM[+15.995]Y.L	DEHIYPYMY	M[+16]	38.7059	51.25	3.5048	0.0028	21.8	18.1257	4.8	>sp|O00255|MEN1_HUMAN Menin OS=Homo sapiens GN=MEN1 PE=1 SV=4	54.1518
9	V.ATAPPAPAY.K	ATAPPAPAY		9.3362	0.2278	2.3264	1.585	0.8123	0.066	4.79	>sp|Q5VT06|CE350_HUMAN Centrosome-associated protein 350 OS=Homo sapiens GN=CEP350 PE=1 SV=1	38.4412
9	G.KYKEETIEK.M	KYKEETIEK		36.4211	0.0399	47.5	18.9615	33.2778	22.4186	4.79	>sp|P61254|RL26_HUMAN 60S ribosomal protein L26 OS=Homo sapiens GN=RPL26 PE=1 SV=1	17.5279
9	I.QHADPPVQI.L	QHADPPVQI		11.7746	20.5088	0.0221	5.5715	2.7159	4.1086	4.79	>sp|B5ME19|EIFCL_HUMAN Eukaryotic translation initiation factor 3 subunit C-like protein OS=Homo sapiens GN=EIF3CL PE=3 SV=1	39.5463
9	S.LHTEEAPAL.D	LHTEEAPAL		23.4945	62.4627	0.0138	7.6009	4.655	6.9916	4.78	>sp|Q6DN90|IQEC1_HUMAN IQ motif and SEC7 domain-containing protein 1 OS=Homo sapiens GN=IQSEC1 PE=1 SV=1	39.2672
9	A.HQQSIPAVL.E	HQQSIPAVL		3.3741	9.9079	0.0303	1.2735	0.7165	0.9454	4.78	>sp|Q16864|VATF_HUMAN V-type proton ATPase subunit F OS=Homo sapiens GN=ATP6V1F PE=1 SV=2	47.4292
9	Y.AHNVSM[+15.995]KSL.Q	AHNVSMKSL	M[+16]	31.8824	15.0545	0.0876	9.2973	6.3757	5.7632	4.78	>sp|O14777|NDC80_HUMAN Kinetochore protein NDC80 homolog OS=Homo sapiens GN=NDC80 PE=1 SV=1	18.2495
9	N.SHFGPGPTL.G	SHFGPGPTL		6.6661	6.5256	0.0024	1.6459	0.5534	0.4893	4.78	>sp|O14686|KMT2D_HUMAN Histone-lysine N-methyltransferase 2D OS=Homo sapiens GN=KMT2D PE=1 SV=2	44.132
9	N.KIKEIAVTV.K	KIKEIAVTV		0.3805	0.0329	6.9065	13.7523	1.2409	0.3878	4.77	>sp|Q99832|TCPH_HUMAN T-complex protein 1 subunit eta OS=Homo sapiens GN=CCT7 PE=1 SV=2	39.5765
9	H.QHSHIHSHL.H	QHSHIHSHL		32.931	27.7083	0.0859	7.4423	7.8304	9.9541	4.77	>sp|P54259|ATN1_HUMAN Atrophin-1 OS=Homo sapiens GN=ATN1 PE=1 SV=3	7.3658
9	F.AAFAYTVKY.V	AAFAYTVKY		11.2558	0.4875	3.1594	0.6303	0.8884	0.0287	4.76	>sp|Q8N2K1|UB2J2_HUMAN Ubiquitin-conjugating enzyme E2 J2 OS=Homo sapiens GN=UBE2J2 PE=1 SV=3	53.4722
9	A.TM[+15.995]IGEIAAA.V	TMIGEIAAA	M[+16]	0.1041	9.9695	3.2961	9.7201	2.3686	3.1984	4.76	>sp|P62324|BTG1_HUMAN Protein BTG1 OS=Homo sapiens GN=BTG1 PE=1 SV=1	46.7508
9	Y.IQFLHKEKK.K	IQFLHKEKK		24.8182	0.8016	32.8889	9.6602	31.5	21.9514	4.75	>sp|Q9UH92|MLX_HUMAN Max-like protein X OS=Homo sapiens GN=MLX PE=1 SV=2	20.132
9	N.NHSHQTMEL.K	NHSHQTMEL		20.4931	41.0208	0.0109	5.9825	4.8282	7.024	4.75	>sp|Q9NV58|RN19A_HUMAN E3 ubiquitin-protein ligase RNF19A OS=Homo sapiens GN=RNF19A PE=1 SV=3	24.4914
9	N.SFKRLMIVK.K	SFKRLMIVK		46.125	0.1787	63.75	27.2273	58.125	35.1895	4.75	>sp|Q9BZD4|NUF2_HUMAN Kinetochore protein Nuf2 OS=Homo sapiens GN=NUF2 PE=1 SV=2	37.0204
9	K.SPIEKSGVL.K	SPIEKSGVL		20.5486	30.7723	0.2671	3.6453	0.6631	1.596	4.75	>sp|Q8NG31|KNL1_HUMAN Kinetochore scaffold 1 OS=Homo sapiens GN=KNL1 PE=1 SV=3	37.4013
9	A.GHYAASIII.R	GHYAASIII		17.7	21.744	0.2044	8.2798	4.5038	4.8655	4.75	>sp|P55263|ADK_HUMAN Adenosine kinase OS=Homo sapiens GN=ADK PE=1 SV=2	54.1572
9	E.THILASNTM[+15.995].D	THILASNTM	M[+16]	25.0435	23.9707	0.0061	1.4706	2.8113	2.472	4.75	>sp|P18583-5|SON_HUMAN Isoform D of Protein SON OS=Homo sapiens GN=SON	24.9056
9	Q.RLHEKIQEA.R	RLHEKIQEA		0.1877	0.82	11.0966	20.3036	4.046	3.0018	4.75	>sp|O75683|SURF6_HUMAN Surfeit locus protein 6 OS=Homo sapiens GN=SURF6 PE=1 SV=3	17.413
9	D.SSAVPGTAL.G	SSAVPGTAL		11.4982	1.4338	0.8693	10.5425	0.0424	0.1655	4.74	>sp|Q9Y4B4|ARIP4_HUMAN Helicase ARIP4 OS=Homo sapiens GN=RAD54L2 PE=1 SV=4	44.1333
9	F.HLSVVSVTV.H	HLSVVSVTV		0.2284	7.0319	4.1726	19.9104	1.7658	2.1809	4.74	>sp|Q9P2D6-3|F135A_HUMAN Isoform 3 of Protein FAM135A OS=Homo sapiens GN=FAM135A	52.6532
9	H.NENGHTPLM[+15.995].E	NENGHTPLM	M[+16]	16.2	23.6185	0.3863	0.0765	5.8127	7.3373	4.74	>sp|Q8IWZ3|ANKH1_HUMAN Ankyrin repeat and KH domain-containing protein 1 OS=Homo sapiens GN=ANKHD1 PE=1 SV=1	22.6366
9	H.THSDIQVKL.F	THSDIQVKL		10.1885	23.1016	0.0069	3.0802	2.806	3.1717	4.74	>sp|Q8IV08|PLD3_HUMAN Phospholipase D3 OS=Homo sapiens GN=PLD3 PE=1 SV=1	37.6313
9	L.QHETSSPAL.L	QHETSSPAL		38.5294	44.0897	0.0367	10.2375	9.9642	15.0831	4.74	>sp|Q6P179|ERAP2_HUMAN Endoplasmic reticulum aminopeptidase 2 OS=Homo sapiens GN=ERAP2 PE=1 SV=2	25.0032
9	S.FEYEFIYKH.Q	FEYEFIYKH		13.5627	39.9444	5.6729	0.0685	14.7125	10.482	4.74	>sp|Q63HN8|RN213_HUMAN E3 ubiquitin-protein ligase RNF213 OS=Homo sapiens GN=RNF213 PE=1 SV=3	57.6536
9	Q.HHNKALAVM[+15.995].V	HHNKALAVM	M[+16]	31.7647	15.283	0.0085	2.2262	2.8241	2.5873	4.74	>sp|Q14008|CKAP5_HUMAN Cytoskeleton-associated protein 5 OS=Homo sapiens GN=CKAP5 PE=1 SV=3	13.395
9	R.FAHTNVESL.V	FAHTNVESL		3.4977	15.6988	0.2224	4.5667	0.0116	0.0296	4.74	>sp|P30101|PDIA3_HUMAN Protein disulfide-isomerase A3 OS=Homo sapiens GN=PDIA3 PE=1 SV=4	41.1464
9	L.HRFPFSSAL.Q	HRFPFSSAL		7.2438	5.0769	0.0043	1.3036	0.788	0.2146	4.73	>sp|Q9NQ11|AT132_HUMAN Cation-transporting ATPase 13A2 OS=Homo sapiens GN=ATP13A2 PE=1 SV=2	52.8202
9	R.M[+15.995]LSQDAPTV.K	MLSQDAPTV	M[+16]	0.0659	15.4521	4.1328	18.2308	1.4761	2.1149	4.73	>sp|O60934|NBN_HUMAN Nibrin OS=Homo sapiens GN=NBN PE=1 SV=1	40.6804
9	M.VQFVGREAK.Y	VQFVGREAK		23.8462	0.4572	15.92	6.1621	17.5488	17.1235	4.72	>sp|Q9NZJ7|MTCH1_HUMAN Mitochondrial carrier homolog 1 OS=Homo sapiens GN=MTCH1 PE=1 SV=1	25.8024
9	M.AHNPNMTHL.K	AHNPNMTHL		14.2023	10.8531	0.0354	6.4836	2.0427	3.1486	4.72	>sp|Q9H900|ZWILC_HUMAN Protein zwilch homolog OS=Homo sapiens GN=ZWILCH PE=1 SV=2	25.6614
9	D.YHYQEMQAL.K	YHYQEMQAL		9.9934	28.5688	0.0022	1.4184	0.6506	0.5486	4.72	>sp|Q96L91|EP400_HUMAN E1A-binding protein p400 OS=Homo sapiens GN=EP400 PE=1 SV=4	48.9704
9	K.KHVNPVQAL.S	KHVNPVQAL		13.289	10.9	0.0096	4.8937	1.7858	1.7266	4.72	>sp|P35221|CTNA1_HUMAN Catenin alpha-1 OS=Homo sapiens GN=CTNNA1 PE=1 SV=1	31.251
9	G.NEQDLGIQY.K	NEQDLGIQY		21.2519	25.8598	2.4086	0.0025	16.396	12.6057	4.72	>sp|P35221|CTNA1_HUMAN Catenin alpha-1 OS=Homo sapiens GN=CTNNA1 PE=1 SV=1	54.8068
9	M.EEFKDFNKY.V	EEFKDFNKY		31.7941	42.9205	2.7008	0.0025	16.088	15.0467	4.72	>sp|O94953|KDM4B_HUMAN Lysine-specific demethylase 4B OS=Homo sapiens GN=KDM4B PE=1 SV=4	43.077
9	C.NLLPKLHIV.K	NLLPKLHIV		0.0708	12.0471	4.8629	13.0467	3.972	3.5523	4.71	>sp|Q9Y696|CLIC4_HUMAN Chloride intracellular channel protein 4 OS=Homo sapiens GN=CLIC4 PE=1 SV=4	60.3977
9	E.SVKKIQVEK.H	SVKKIQVEK		28.0435	0.0117	52.8571	18.9487	25.9423	13.7278	4.71	>sp|Q9NX58|LYAR_HUMAN Cell growth-regulating nucleolar protein OS=Homo sapiens GN=LYAR PE=1 SV=2	15.658
9	K.VTKPVQIQK.R	VTKPVQIQK		29.825	0.0086	52.1429	20.5	21.96	10.0028	4.71	>sp|Q9NW13|RBM28_HUMAN RNA-binding protein 28 OS=Homo sapiens GN=RBM28 PE=1 SV=3	22.3069
9	T.SQSPPSPEL.T	SQSPPSPEL		1.4815	2.4592	0.0393	3.6139	0.2922	0.6219	4.71	>sp|Q92598|HS105_HUMAN Heat shock protein 105 kDa OS=Homo sapiens GN=HSPH1 PE=1 SV=1	42.1336
9	T.SGSPATPLK.A	SGSPATPLK		38.0588	0.1908	39.2	32.4615	23.3768	18.5736	4.71	>sp|Q7Z5R6|AB1IP_HUMAN Amyloid beta A4 precursor protein-binding family B member 1-interacting protein OS=Homo sapiens GN=APBB1IP PE=1 SV=1	23.2377
9	L.GHIDHPVM[+15.995]V.V	GHIDHPVMV	M[+16]	5.3114	18.3462	0.15	7.4076	3.6088	3.9159	4.71	>sp|Q5VT06|CE350_HUMAN Centrosome-associated protein 350 OS=Homo sapiens GN=CEP350 PE=1 SV=1	28.6695
9	A.SHIQESRFL.Y	SHIQESRFL		22.3774	28.8587	0.0326	6.2018	4.7202	4.4398	4.71	>sp|Q13889|TF2H3_HUMAN General transcription factor IIH subunit 3 OS=Homo sapiens GN=GTF2H3 PE=1 SV=2	37.4145
9	L.SMSADVPLV.V	SMSADVPLV		0.0539	7.9243	6.7584	25.2143	3.6315	3.6226	4.71	>sp|P12004|PCNA_HUMAN Proliferating cell nuclear antigen OS=Homo sapiens GN=PCNA PE=1 SV=1	61.9709
9	A.DHFRLGSVL.V	DHFRLGSVL		34.6154	53.75	0.0182	1.9323	6.4939	9.0822	4.7	>sp|Q9UKZ1|CNO11_HUMAN CCR4-NOT transcription complex subunit 11 OS=Homo sapiens GN=CNOT11 PE=1 SV=1	56.5461
9	T.QHAVEAISL.E	QHAVEAISL		23.4835	44.6667	0.0097	6.7158	6.7701	7.0527	4.7	>sp|Q96MT8-4|CEP63_HUMAN Isoform 4 of Centrosomal protein of 63 kDa OS=Homo sapiens GN=CEP63	46.5487
9	A.NHNKITQSL.Q	NHNKITQSL		19.6154	20.6077	0.005	2.2909	3.6258	3.5802	4.7	>sp|Q7L576|CYFP1_HUMAN Cytoplasmic FMR1-interacting protein 1 OS=Homo sapiens GN=CYFIP1 PE=1 SV=1	24.6604
9	N.HSSPASTPK.R	HSSPASTPK		50.1852	0.1618	40.5	29.1765	13.4071	11.5139	4.7	>sp|Q14687|GSE1_HUMAN Genetic suppressor element 1 OS=Homo sapiens GN=GSE1 PE=1 SV=3	5.1971
9	I.KTKRTIQFV.D	KTKRTIQFV		8.8757	0.0131	28.7857	41.3333	8.6265	3.4389	4.7	>sp|Q13748|TBA3C_HUMAN Tubulin alpha-3C/D chain OS=Homo sapiens GN=TUBA3C PE=1 SV=3	27.7193
9	I.RHVDAHATL.N	RHVDAHATL		16.3581	10.3187	0.0066	3.3186	1.3268	1.5631	4.7	>sp|Q13283|G3BP1_HUMAN Ras GTPase-activating protein-binding protein 1 OS=Homo sapiens GN=G3BP1 PE=1 SV=1	19.7762
9	W.SQRDPSLRK.S	SQRDPSLRK		21.3969	0.028	22.303	13.1355	22.4819	14.5111	4.7	>sp|P11940|PABP1_HUMAN Polyadenylate-binding protein 1 OS=Homo sapiens GN=PABPC1 PE=1 SV=2	12.4585
9	L.THALLGDSL.A	THALLGDSL		24.9221	51.7888	0.0091	5.7539	6.3828	7.2119	4.69	>sp|Q9BTE3|MCMBP_HUMAN Mini-chromosome maintenance complex-binding protein OS=Homo sapiens GN=MCMBP PE=1 SV=2	48.9395
9	L.KILQELPSV.S	KILQELPSV		0.0496	1.3477	10.1267	20.7679	2.0374	1.9161	4.69	>sp|Q96ST2|IWS1_HUMAN Protein IWS1 homolog OS=Homo sapiens GN=IWS1 PE=1 SV=2	57.6727
9	S.THHAARVSL.H	THHAARVSL		25.942	10.8673	0.0071	3.9189	2.6938	2.8392	4.69	>sp|Q86Y97|KMT5C_HUMAN Histone-lysine N-methyltransferase KMT5C OS=Homo sapiens GN=KMT5C PE=1 SV=1	18.3685
9	Q.SHGPPTHRL.L	SHGPPTHRL		14.4348	15.2384	0.0237	7.5245	2.8913	4.0304	4.69	>sp|Q6ZNJ1-2|NBEL2_HUMAN Isoform 2 of Neurobeachin-like protein 2 OS=Homo sapiens GN=NBEAL2	15.8934
9	K.KLEEIIHQI.T	KLEEIIHQI		0.0209	5.442	5.6729	13.2336	2.0544	2.269	4.69	>sp|Q15042|RB3GP_HUMAN Rab3 GTPase-activating protein catalytic subunit OS=Homo sapiens GN=RAB3GAP1 PE=1 SV=3	51.3927
9	Y.ISEENFRVM.S	ISEENFRVM		21.7176	10.7101	1.7321	8.7933	0.4586	0.8608	4.69	>sp|P52732|KIF11_HUMAN Kinesin-like protein KIF11 OS=Homo sapiens GN=KIF11 PE=1 SV=2	53.1014
9	Q.TEFPSKQVF.S	TEFPSKQVF		19.4066	33.7365	0.2498	0.0032	4.1669	3.4464	4.68	>sp|Q99618|CDCA3_HUMAN Cell division cycle-associated protein 3 OS=Homo sapiens GN=CDCA3 PE=1 SV=1	49.9087
9	F.HHEASGVTV.K	HHEASGVTV		24.4026	24.4404	0.0445	8.2128	5.2692	9.562	4.68	>sp|Q6ZS81|WDFY4_HUMAN WD repeat- and FYVE domain-containing protein 4 OS=Homo sapiens GN=WDFY4 PE=1 SV=3	18.798
9	N.GHAPYSRTL.S	GHAPYSRTL		17.3222	24.4301	0.0099	7.109	2.4404	2.5937	4.68	>sp|Q6ZS17|RIPR1_HUMAN Rho family-interacting cell polarization regulator 1 OS=Homo sapiens GN=RIPOR1 PE=1 SV=1	26.0824
9	T.AHNKRISTL.T	AHNKRISTL		19.9066	7.8719	0.0432	7.1106	2.2279	2.0406	4.68	>sp|Q12972|PP1R8_HUMAN Nuclear inhibitor of protein phosphatase 1 OS=Homo sapiens GN=PPP1R8 PE=1 SV=2	15.5277
9	Q.QHM[+15.995]MPSQAF.Q	QHMMPSQAF	M[+16]	18.8386	26.5252	0.0093	0.6436	3.5958	3.103	4.67	>sp|Q9UPW0|FOXJ3_HUMAN Forkhead box protein J3 OS=Homo sapiens GN=FOXJ3 PE=1 SV=2	36.9156
9	M.DENLM[+15.995]HISY.E	DENLMHISY	M[+16]	41.75	47.4667	2.8624	0.0019	17.8047	14.6171	4.67	>sp|P00966|ASSY_HUMAN Argininosuccinate synthase OS=Homo sapiens GN=ASS1 PE=1 SV=2	48.4134
9	E.NERLAYVTY.Q	NERLAYVTY		37.2222	17.5665	2.711	0.0036	17.5302	12.0974	4.67	>sp|O75461|E2F6_HUMAN Transcription factor E2F6 OS=Homo sapiens GN=E2F6 PE=1 SV=1	49.4111
9	Q.NEYESRSLW.K	NEYESRSLW		18.6996	47.7833	1.179	0.0359	9.9183	8.735	4.66	>sp|Q96SU4|OSBL9_HUMAN Oxysterol-binding protein-related protein 9 OS=Homo sapiens GN=OSBPL9 PE=1 SV=2	50.8789
9	W.NHYNM[+15.995]QYAL.A	NHYNMQYAL	M[+16]	12.8248	28.0616	0.0042	1.5503	2.8976	3.3983	4.66	>sp|Q15269|PWP2_HUMAN Periodic tryptophan protein 2 homolog OS=Homo sapiens GN=PWP2 PE=2 SV=2	39.931
9	Q.ALNELLQHV.K	ALNELLQHV		0.012	6.046	10.52	18.0641	3.41	2.6154	4.65	>sp|Q9Y490|TLN1_HUMAN Talin-1 OS=Homo sapiens GN=TLN1 PE=1 SV=3	63.1087
9	E.KLKDYLRSK.E	KLKDYLRSK		13.2294	0.0228	52.8571	22.6429	20.595	12.2044	4.65	>sp|Q9UN37|VPS4A_HUMAN Vacuolar protein sorting-associated protein 4A OS=Homo sapiens GN=VPS4A PE=1 SV=1	24.5999
9	T.KLISELQKL.F	KLISELQKL		0.0658	5.9077	4.47	14.8938	1.7769	1.8606	4.65	>sp|Q5UIP0|RIF1_HUMAN Telomere-associated protein RIF1 OS=Homo sapiens GN=RIF1 PE=1 SV=2	50.6267
9	S.DEHLSVVRY.L	DEHLSVVRY		40.9286	42.5341	3.1077	0.0028	23.087	18.6189	4.65	>sp|P53384|NUBP1_HUMAN Cytosolic Fe-S cluster assembly factor NUBP1 OS=Homo sapiens GN=NUBP1 PE=1 SV=2	42.6122
9	S.LM[+15.995]DHTIPEV.-	LMDHTIPEV	M[+16]	0.0389	21.1105	4.8012	20.7857	2.4276	3.3414	4.65	>sp|O00560|SDCB1_HUMAN Syntenin-1 OS=Homo sapiens GN=SDCBP PE=1 SV=1	45.5878
9	E.YHIQQNEAL.A	YHIQQNEAL		11.8828	43.9615	0.0028	2.4879	1.8089	2.4714	4.64	>sp|Q9Y5J7|TIM9_HUMAN Mitochondrial import inner membrane translocase subunit Tim9 OS=Homo sapiens GN=TIMM9 PE=1 SV=1	40.2752
9	S.RLWPKIQGL.F	RLWPKIQGL		0.0403	0.9275	1.7006	8.433	0.7859	0.5722	4.64	>sp|Q9NX09|DDIT4_HUMAN DNA damage-inducible transcript 4 protein OS=Homo sapiens GN=DDIT4 PE=1 SV=1	58.1364
9	K.KLSDLQTQL.S	KLSDLQTQL		0.048	2.9124	2.5746	13.7009	0.661	0.7754	4.64	>sp|P19387|RPB3_HUMAN DNA-directed RNA polymerase II subunit RPB3 OS=Homo sapiens GN=POLR2C PE=1 SV=2	49.0188
9	Y.NHYKSNVEI.F	NHYKSNVEI		20.9653	30.7321	0.0183	4.8454	3.1277	5.4916	4.63	>sp|Q9NVU7|SDA1_HUMAN Protein SDA1 homolog OS=Homo sapiens GN=SDAD1 PE=1 SV=3	27.5961
9	E.HHSTQM[+15.995]QEL.F	HHSTQMQEL	M[+16]	30.6389	32.1285	0.0095	6.7862	5.8857	6.0325	4.63	>sp|Q9NS87|KIF15_HUMAN Kinesin-like protein KIF15 OS=Homo sapiens GN=KIF15 PE=1 SV=1	14.9596
9	S.M[+15.995]HGQPSPSL.E	MHGQPSPSL	M[+16]	21.1679	17.9479	0.0083	7.1825	2.3615	3.4117	4.63	>sp|Q8IUX1|T126B_HUMAN Complex I assembly factor TMEM126B, mitochondrial OS=Homo sapiens GN=TMEM126B PE=1 SV=2	28.2363
9	L.KVRIQNPSL.R	KVRIQNPSL		6.8639	0.0101	5.703	14.9938	1.0464	0.5899	4.63	>sp|Q6AI12|ANR40_HUMAN Ankyrin repeat domain-containing protein 40 OS=Homo sapiens GN=ANKRD40 PE=1 SV=2	33.4334
9	T.RLLDSEIKI.M	RLLDSEIKI		0.0482	4.0187	7.5062	18.0128	1.8983	2.6939	4.63	>sp|P17980|PRS6A_HUMAN 26S proteasome regulatory subunit 6A OS=Homo sapiens GN=PSMC3 PE=1 SV=3	53.4138
9	D.ILDQKINEV.S	ILDQKINEV		0.0126	16.4995	4.0137	17.3548	1.9752	1.8961	4.63	>sp|P11926|DCOR_HUMAN Ornithine decarboxylase OS=Homo sapiens GN=ODC1 PE=1 SV=2	43.9866
9	A.SLYDYNPNL.A	SLYDYNPNL		0.0054	1.9914	0.7181	6.2728	0.1839	0.1921	4.63	>sp|B5ME19|EIFCL_HUMAN Eukaryotic translation initiation factor 3 subunit C-like protein OS=Homo sapiens GN=EIF3CL PE=3 SV=1	63.1891
9	N.QHSNASQSL.C	QHSNASQSL		27.963	31.1471	0.0092	6.7592	6.0633	7.1532	4.62	>sp|Q9UPN7|PP6R1_HUMAN Serine/threonine-protein phosphatase 6 regulatory subunit 1 OS=Homo sapiens GN=PPP6R1 PE=1 SV=5	16.3674
9	Y.FIAPTGHSL.K	FIAPTGHSL		0.1272	5.8332	0.1921	3.8416	0.0054	0.0081	4.62	>sp|Q9NVA2-2|SEP11_HUMAN Isoform 2 of Septin-11 OS=Homo sapiens GN=SEPT11	46.0449
9	A.RVKPLHPNA.T	RVKPLHPNA		8.7806	0.0048	14.4417	20.7321	5.8997	2.5962	4.62	>sp|Q96B01|R51A1_HUMAN RAD51-associated protein 1 OS=Homo sapiens GN=RAD51AP1 PE=1 SV=1	14.7475
9	L.KARIPAPLL.Q	KARIPAPLL		10.8583	0.0231	3.8879	14.0875	0.3991	0.3439	4.62	>sp|Q8N9M5|TM102_HUMAN Transmembrane protein 102 OS=Homo sapiens GN=TMEM102 PE=1 SV=1	44.8747
9	L.AVRVPAPSI.E	AVRVPAPSI		6.4843	0.0237	6.6882	15.7292	0.9186	0.8328	4.62	>sp|P40938|RFC3_HUMAN Replication factor C subunit 3 OS=Homo sapiens GN=RFC3 PE=1 SV=2	48.2027
9	R.KEREEWAKK.-	KEREEWAKK		31.5882	1.6944	41.25	5.7515	47	49.9592	4.62	>sp|P14927|QCR7_HUMAN Cytochrome b-c1 complex subunit 7 OS=Homo sapiens GN=UQCRB PE=1 SV=2	10.0691
9	E.SEGPPLTSF.R	SEGPPLTSF		16.8935	30.6562	0.7528	0.0603	5.3756	5.2701	4.62	>sp|O95071|UBR5_HUMAN E3 ubiquitin-protein ligase UBR5 OS=Homo sapiens GN=UBR5 PE=1 SV=2	59.6892
9	T.FLSTLEHHL.S	FLSTLEHHL		0.0415	21.4733	3.3492	16.2667	0.8521	1.6833	4.61	>sp|Q969V3|NCLN_HUMAN Nicalin OS=Homo sapiens GN=NCLN PE=1 SV=2	49.8099
9	Q.GHFNSM[+15.995]VAL.A	GHFNSMVAL	M[+16]	11.7594	14.9913	0.0123	4.2232	2.2804	2.2397	4.61	>sp|Q15269|PWP2_HUMAN Periodic tryptophan protein 2 homolog OS=Homo sapiens GN=PWP2 PE=2 SV=2	43.3859
9	F.LHEATVRLM.A	LHEATVRLM		41.25	38.5739	0.2649	7.113	6.3313	6.0477	4.61	>sp|Q12772|SRBP2_HUMAN Sterol regulatory element-binding protein 2 OS=Homo sapiens GN=SREBF2 PE=1 SV=2	39.0729
9	F.LHEATARLM[+15.995].A	LHEATARLM	M[+16]	47.375	39.5278	0.3223	8.2957	6.9758	8.0938	4.61	>sp|P36956|SRBP1_HUMAN Sterol regulatory element-binding protein 1 OS=Homo sapiens GN=SREBF1 PE=1 SV=2	24.2635
9	S.FHNGVAAGL.K	FHNGVAAGL		9.7096	39.0093	0.0088	4.79	1.6834	2.141	4.6	>sp|Q9H1A4|APC1_HUMAN Anaphase-promoting complex subunit 1 OS=Homo sapiens GN=ANAPC1 PE=1 SV=1	38.415
9	K.VLKEIVERV.F	VLKEIVERV		0.0745	6.3931	8.7176	14.975	4.6849	2.7908	4.6	>sp|Q14444|CAPR1_HUMAN Caprin-1 OS=Homo sapiens GN=CAPRIN1 PE=1 SV=2	46.3768
9	E.SLIKQIPRI.L	SLIKQIPRI		0.0342	3.4885	4.7377	11.6165	1.8707	1.8086	4.6	>sp|P62906|RL10A_HUMAN 60S ribosomal protein L10a OS=Homo sapiens GN=RPL10A PE=1 SV=2	52.812
9	L.RSFFHQHYL.G	RSFFHQHYL		3.0199	0.056	2.9927	11.941	0.2157	0.0754	4.6	>sp|P46379-3|BAG6_HUMAN Isoform 3 of Large proline-rich protein BAG6 OS=Homo sapiens GN=BAG6	40.6971
9	Y.HGHGPSPFL.R	HGHGPSPFL		13.5153	1.8566	1.5265	15.0972	0.7624	0.9805	4.6	>sp|P28340|DPOD1_HUMAN DNA polymerase delta catalytic subunit OS=Homo sapiens GN=POLD1 PE=1 SV=2	36.7734
9	L.QEAGIKTAF.T	QEAGIKTAF		18.0224	44.859	0.3507	0.0069	6.1715	6.6995	4.6	>sp|P22234|PUR6_HUMAN Multifunctional protein ADE2 OS=Homo sapiens GN=PAICS PE=1 SV=3	40.486
9	A.DSFHEPSAF.N	DSFHEPSAF		29.7	31.7696	2.0241	1.7153	2.0022	1.0791	4.6	>sp|O14977|AZIN1_HUMAN Antizyme inhibitor 1 OS=Homo sapiens GN=AZIN1 PE=1 SV=2	50.2982
9	I.SHIDRVYTL.R	SHIDRVYTL		3.9638	8.7066	0.0029	0.9841	0.6873	0.5454	4.59	>sp|Q9NZM3|ITSN2_HUMAN Intersectin-2 OS=Homo sapiens GN=ITSN2 PE=1 SV=3	40.473
9	G.SVQGVKPQK.A	SVQGVKPQK		29.725	0.0621	52.8571	23.5556	30.2963	21.2463	4.59	>sp|Q9HAF1|EAF6_HUMAN Chromatin modification-related protein MEAF6 OS=Homo sapiens GN=MEAF6 PE=1 SV=1	13.4952
9	I.HQSPVSNSV.S	HQSPVSNSV		1.7485	3.4492	0.1204	3.3078	1.0101	0.9927	4.59	>sp|Q5TH74|STPG1_HUMAN O(6)-methylguanine-induced apoptosis 2 OS=Homo sapiens GN=STPG1 PE=1 SV=1	22.7957
9	D.RIKDEFQLL.Q	RIKDEFQLL		2.753	0.1903	6.4983	8.5237	1.0703	0.6453	4.59	>sp|Q08117|AES_HUMAN Amino-terminal enhancer of split OS=Homo sapiens GN=AES PE=1 SV=4	56.4096
9	S.KTKQVIQGL.E	KTKQVIQGL		7.5771	0.0206	7.5323	15.4722	2.0643	0.5792	4.59	>sp|Q07866-10|KLC1_HUMAN Isoform D of Kinesin light chain 1 OS=Homo sapiens GN=KLC1	30.9509
9	N.FHYPGVQNL.S	FHYPGVQNL		4.884	15.5116	0.0027	1.5551	0.3482	0.2549	4.59	>sp|O94967|WDR47_HUMAN WD repeat-containing protein 47 OS=Homo sapiens GN=WDR47 PE=1 SV=1	57.0839
9	M.KQFPEVIKY.L	KQFPEVIKY		3.6577	0.5715	1.4623	0.2997	2.8544	0.4833	4.58	>sp|Q9UIF9|BAZ2A_HUMAN Bromodomain adjacent to zinc finger domain protein 2A OS=Homo sapiens GN=BAZ2A PE=1 SV=4	47.1296
9	A.AVRKPIVLK.R	AVRKPIVLK		18.5336	0.004	48	18.6923	19.0643	9.5825	4.57	>sp|Q96FF9|CDCA5_HUMAN Sororin OS=Homo sapiens GN=CDCA5 PE=1 SV=1	23.1569
9	K.QHDLLKRML.Q	QHDLLKRML		28.8913	55.4046	0.1228	11.1416	10.21	15.0368	4.57	>sp|Q15154|PCM1_HUMAN Pericentriolar material 1 protein OS=Homo sapiens GN=PCM1 PE=1 SV=4	41.4498
9	R.GHSPPTSSL.V	GHSPPTSSL		15.5511	14.9329	0.0093	10.3704	1.9201	2.7494	4.57	>sp|P52333|JAK3_HUMAN Tyrosine-protein kinase JAK3 OS=Homo sapiens GN=JAK3 PE=1 SV=2	26.6954
9	V.SEHSIIKDF.T	SEHSIIKDF		21.9695	48.3115	1.9503	0.0472	11.78	12.2607	4.57	>sp|P33992|MCM5_HUMAN DNA replication licensing factor MCM5 OS=Homo sapiens GN=MCM5 PE=1 SV=5	41.5888
9	L.DETLVHSSF.K	DETLVHSSF		37.5556	83.3333	1.6947	0.0061	17.2419	17.633	4.57	>sp|O15194|CTDSL_HUMAN CTD small phosphatase-like protein OS=Homo sapiens GN=CTDSPL PE=1 SV=2	48.5235
9	Q.EHDKRDPVV.A	EHDKRDPVV		26.3559	67.5	0.6644	15.1042	15.6	25.1734	4.56	>sp|Q9NP79|VTA1_HUMAN Vacuolar protein sorting-associated protein VTA1 homolog OS=Homo sapiens GN=VTA1 PE=1 SV=1	16.6175
9	N.M[+15.995]EETIYQNY.Q	MEETIYQNY	M[+16]	30.6944	30.442	3.739	0.0115	19.3071	11.1515	4.56	>sp|P49736|MCM2_HUMAN DNA replication licensing factor MCM2 OS=Homo sapiens GN=MCM2 PE=1 SV=4	49.6695
9	E.RVKAQVQAL.G	RVKAQVQAL		5.8753	0.0221	2.7771	8.9427	0.5216	0.1263	4.55	>sp|P29590|PML_HUMAN Protein PML OS=Homo sapiens GN=PML PE=1 SV=3	26.5972
9	E.AVAPTKPSK.V	AVAPTKPSK		21.9389	0.01	42.75	22.4524	13.023	11.1511	4.55	>sp|P21333|FLNA_HUMAN Filamin-A OS=Homo sapiens GN=FLNA PE=1 SV=4	14.1294
9	S.KFREIQQEL.S	KFREIQQEL		5.9294	0.1677	4.1925	7.8491	2.1983	1.0445	4.55	>sp|P18583-5|SON_HUMAN Isoform D of Protein SON OS=Homo sapiens GN=SON	40.5725
9	A.FLIRESETL.K	FLIRESETL		0.0549	40.6	0.8241	12.6063	0.3525	0.7995	4.55	>sp|P07948|LYN_HUMAN Tyrosine-protein kinase Lyn OS=Homo sapiens GN=LYN PE=1 SV=3	56.3162
9	R.DESEFRDKL.T	DESEFRDKL		22.4623	72.4051	1.4917	0.1263	19.4786	23.7385	4.55	>sp|P06756|ITAV_HUMAN Integrin alpha-V OS=Homo sapiens GN=ITGAV PE=1 SV=2	40.8592
9	D.NQSKPLIPL.Q	NQSKPLIPL		3.4739	10.3241	0.1575	3.8243	1.5312	2.877	4.54	>sp|Q96RT1|ERBIN_HUMAN Erbin OS=Homo sapiens GN=ERBIN PE=1 SV=2	52.4311
9	L.KVKDLRQYL.I	KVKDLRQYL		5.7053	0.0094	8.8013	11.3805	1.2073	0.1879	4.54	>sp|Q969K3|RNF34_HUMAN E3 ubiquitin-protein ligase RNF34 OS=Homo sapiens GN=RNF34 PE=1 SV=1	44.2523
9	K.AEAPAGPAL.G	AEAPAGPAL		8.4125	12.3626	0.0481	0.1416	1.741	4.1414	4.54	>sp|Q53F19|NCBP3_HUMAN Nuclear cap-binding protein subunit 3 OS=Homo sapiens GN=NCBP3 PE=1 SV=2	41.3508
9	Q.QFRNAPPFL.E	QFRNAPPFL		15.4264	0.3246	5.9304	11.1888	4.2149	2.6918	4.54	>sp|O60830|TI17B_HUMAN Mitochondrial import inner membrane translocase subunit Tim17-B OS=Homo sapiens GN=TIMM17B PE=1 SV=1	59.4571
9	L.NLLTHIENV.Q	NLLTHIENV		0.057	12.8833	10.5333	23.8333	6.3749	5.5269	4.54	>sp|A8MW92|P20L1_HUMAN PHD finger protein 20-like protein 1 OS=Homo sapiens GN=PHF20L1 PE=1 SV=2	59.8395
9	R.FHMVQNVSM.A	FHMVQNVSM		13.4893	28.3116	0.0077	2.5394	1.2378	1.5024	4.53	>sp|Q9Y4D7|PLXD1_HUMAN Plexin-D1 OS=Homo sapiens GN=PLXND1 PE=1 SV=3	51.1643
9	H.HHGTSILTL.F	HHGTSILTL		24.1169	26.456	0.0086	5.6467	3.5563	4.3569	4.53	>sp|Q9NWS1|PARI_HUMAN PCNA-interacting partner OS=Homo sapiens GN=PARPBP PE=1 SV=3	42.813
9	S.GHSPPSSSL.T	GHSPPSSSL		16.7935	17.3836	0.01	11.2832	2.3679	3.4252	4.53	>sp|Q96SU4|OSBL9_HUMAN Oxysterol-binding protein-related protein 9 OS=Homo sapiens GN=OSBPL9 PE=1 SV=2	23.7765
9	S.SLMHTIYEV.V	SLMHTIYEV		0.0121	6.9673	6.6359	15.4097	1.7976	1.6722	4.53	>sp|Q969F2|NKD2_HUMAN Protein naked cuticle homolog 2 OS=Homo sapiens GN=NKD2 PE=1 SV=1	58.7674
9	D.YHILRDPEL.S	YHILRDPEL		10.3146	26.261	0.0072	4.6933	1.539	2.0826	4.53	>sp|Q3L8U1|CHD9_HUMAN Chromodomain-helicase-DNA-binding protein 9 OS=Homo sapiens GN=CHD9 PE=1 SV=2	48.2367
9	S.SHNRVNARL.A	SHNRVNARL		22.6038	17.4778	0.0799	7.1998	4.7733	6.3449	4.53	>sp|O00391|QSOX1_HUMAN Sulfhydryl oxidase 1 OS=Homo sapiens GN=QSOX1 PE=1 SV=3	16.8942
9	I.HADASSKVL.A	HADASSKVL		15.9576	16.0423	0.3091	8.2181	0.1911	0.9226	4.52	>sp|Q9UGP5|DPOLL_HUMAN DNA polymerase lambda OS=Homo sapiens GN=POLL PE=1 SV=1	20.1246
9	L.GFKNKTVLK.K	GFKNKTVLK		46.875	0.1164	75	38.8571	51.9231	35.9211	4.52	>sp|Q9P0J6|RM36_HUMAN 39S ribosomal protein L36, mitochondrial OS=Homo sapiens GN=MRPL36 PE=1 SV=1	18.8374
9	Y.EHLPVSAEI.K	EHLPVSAEI		18.3901	48.7541	0.0518	4.0639	6.7364	9.6645	4.52	>sp|Q9NQC8|IFT46_HUMAN Intraflagellar transport protein 46 homolog OS=Homo sapiens GN=IFT46 PE=1 SV=1	49.7165
9	A.QLQDRVYAL.Q	QLQDRVYAL		0.1406	7.3217	1.7712	5.8969	0.9477	1.0955	4.52	>sp|Q96DC7|TMCO6_HUMAN Transmembrane and coiled-coil domain-containing protein 6 OS=Homo sapiens GN=TMCO6 PE=1 SV=2	50.8295
9	A.RLKEEAAMK.A	RLKEEAAMK		16.0387	0.1083	58	28.95	37.5	22.4422	4.52	>sp|Q96A26|F162A_HUMAN Protein FAM162A OS=Homo sapiens GN=FAM162A PE=1 SV=2	15.8249
9	C.YLHSQVVSV.G	YLHSQVVSV		0.0095	5.4429	1.8223	10.281	0.3946	0.2544	4.52	>sp|Q03519|TAP2_HUMAN Antigen peptide transporter 2 OS=Homo sapiens GN=TAP2 PE=1 SV=1	42.949
9	A.M[+15.995]EHPYFYTV.V	MEHPYFYTV	M[+16]	5.6055	12.5081	0.4178	0.0995	3.0008	3.1501	4.52	>sp|P68400|CSK21_HUMAN Casein kinase II subunit alpha OS=Homo sapiens GN=CSNK2A1 PE=1 SV=1	54.7607
9	A.IETELIYKY.S	IETELIYKY		14.1115	39.6667	2.6843	0.004	11.8762	10.091	4.51	>sp|Q9Y6X9|MORC2_HUMAN MORC family CW-type zinc finger protein 2 OS=Homo sapiens GN=MORC2 PE=1 SV=2	58.5537
9	R.GHM[+15.995]PPLTSA.Q	GHMPPLTSA	M[+16]	9.2614	5.8051	0.2734	9.2104	5.8045	6.9178	4.51	>sp|Q9Y490|TLN1_HUMAN Talin-1 OS=Homo sapiens GN=TLN1 PE=1 SV=3	25.5511
9	A.SHTKPGEKL.Q	SHTKPGEKL		26.4407	36.75	0.0395	11.2596	6.4895	10.0766	4.51	>sp|Q9HAW4|CLSPN_HUMAN Claspin OS=Homo sapiens GN=CLSPN PE=1 SV=3	11.2493
9	L.NEFDAIQKA.Q	NEFDAIQKA		10.8807	21.4991	1.7384	0.0688	16.552	21.852	4.51	>sp|Q14674|ESPL1_HUMAN Separin OS=Homo sapiens GN=ESPL1 PE=1 SV=3	43.333
9	R.DEFEFLEKA.S	DEFEFLEKA		14.862	37.685	3.7884	0.1	30.3704	40.6881	4.51	>sp|Q14258|TRI25_HUMAN E3 ubiquitin/ISG15 ligase TRIM25 OS=Homo sapiens GN=TRIM25 PE=1 SV=2	69.4989
9	D.DEVYQVTVY.Q	DEVYQVTVY		40.3571	56.3873	2.7943	0.0022	20.2314	12.8589	4.51	>sp|Q00987|MDM2_HUMAN E3 ubiquitin-protein ligase Mdm2 OS=Homo sapiens GN=MDM2 PE=1 SV=1	64.9846
9	K.RYKSIVKYK.T	RYKSIVKYK		44.8	0.0132	45.6667	20.5893	41.8571	22.7542	4.51	>sp|P14324|FPPS_HUMAN Farnesyl pyrophosphate synthase OS=Homo sapiens GN=FDPS PE=1 SV=4	19.6525
9	S.KTKSVVLQL.A	KTKSVVLQL		5.4537	0.0088	8.4029	13.7944	1.1874	0.3381	4.51	>sp|O95163|ELP1_HUMAN Elongator complex protein 1 OS=Homo sapiens GN=IKBKAP PE=1 SV=3	40.0409
9	C.HHSSSSTPL.A	HHSSSSTPL		37.1111	26.173	0.0126	8.6913	3.7584	7.6786	4.5	>sp|Q96HA1|P121A_HUMAN Nuclear envelope pore membrane protein POM 121 OS=Homo sapiens GN=POM121 PE=1 SV=2	13.5662
9	F.YGYDNVKEY.L	YGYDNVKEY		9.7609	4.7407	0.7994	0.7333	0.3966	0.0081	4.5	>sp|Q96GN5|CDA7L_HUMAN Cell division cycle-associated 7-like protein OS=Homo sapiens GN=CDCA7L PE=1 SV=2	43.2321
9	E.GSHFPGPFM[+15.995].T	GSHFPGPFM	M[+16]	14.6446	0.3766	7.3759	15.9236	1.5018	1.3252	4.5	>sp|Q16666|IF16_HUMAN Gamma-interferon-inducible protein 16 OS=Homo sapiens GN=IFI16 PE=1 SV=3	50.7215
9	A.THTQPGVQL.Q	THTQPGVQL		19.2912	26.5346	0.0076	5.4144	2.9393	4.7473	4.5	>sp|Q14141|SEPT6_HUMAN Septin-6 OS=Homo sapiens GN=SEPT6 PE=1 SV=4	34.2335
9	P.VNKDRYISK.M	VNKDRYISK		55.7895	0.3443	48.6667	17.6344	45.6	20.4071	4.5	>sp|P62316|SMD2_HUMAN Small nuclear ribonucleoprotein Sm D2 OS=Homo sapiens GN=SNRPD2 PE=1 SV=1	16.1058
9	D.FM[+15.995]TTNVPNV.Y	FMTTNVPNV	M[+16]	0.0388	21.2873	6.0756	30.7333	1.5167	1.4858	4.5	>sp|P35611-3|ADDA_HUMAN Isoform 3 of Alpha-adducin OS=Homo sapiens GN=ADD1	51.2362
9	G.RIKAIQLEY.S	RIKAIQLEY		14.2741	0.0204	14.6667	3.1035	6.3777	0.7895	4.5	>sp|O43242|PSMD3_HUMAN 26S proteasome non-ATPase regulatory subunit 3 OS=Homo sapiens GN=PSMD3 PE=1 SV=2	46.1606
9	K.HEVSVPYAM[+15.995].N	HEVSVPYAM	M[+16]	9.4459	26.5031	0.0716	0.0037	2.8841	3.6663	4.49	>sp|Q9Y580|RBM7_HUMAN RNA-binding protein 7 OS=Homo sapiens GN=RBM7 PE=1 SV=1	38.4761
9	S.SHTLRSHAL.E	SHTLRSHAL		30.1389	26.8113	0.0137	5.8167	3.8238	5.1693	4.49	>sp|Q5D0E6|DALD3_HUMAN DALR anticodon-binding domain-containing protein 3 OS=Homo sapiens GN=DALRD3 PE=1 SV=2	18.3758
9	D.MEKIWHHTF.Y	MEKIWHHTF		27.5185	29.1191	1.2903	0.0105	7.536	4.4558	4.49	>sp|P60709|ACTB_HUMAN Actin, cytoplasmic 1 OS=Homo sapiens GN=ACTB PE=1 SV=1	39.9685
9	S.RLQESVM[+15.995]EA.S	RLQESVMEA	M[+16]	0.1645	1.009	11.9916	21	4.1247	4.6788	4.49	>sp|O60216|RAD21_HUMAN Double-strand-break repair protein rad21 homolog OS=Homo sapiens GN=RAD21 PE=1 SV=2	27.5348
9	V.RTKASVHTL.S	RTKASVHTL		7.1214	0.0075	2.8295	11.0472	0.436	0.1289	4.49	>sp|O43660|PLRG1_HUMAN Pleiotropic regulator 1 OS=Homo sapiens GN=PLRG1 PE=1 SV=1	14.9092
9	T.ITAPPSRVL.Q	ITAPPSRVL		6.4619	0.9217	1.0502	8.6313	0.0335	0.0544	4.49	>sp|O00767|ACOD_HUMAN Acyl-CoA desaturase OS=Homo sapiens GN=SCD PE=1 SV=2	41.6249
9	E.GHAM[+15.995]PIRSL.T	GHAMPIRSL	M[+16]	17.463	20.0351	0.022	5.7614	2.843	2.4221	4.48	>sp|Q9GZS3|WDR61_HUMAN WD repeat-containing protein 61 OS=Homo sapiens GN=WDR61 PE=1 SV=1	26.8234
9	A.SEFPGAQHY.V	SEFPGAQHY		13.1636	9.7292	0.8871	0.0028	5.4289	2.6646	4.48	>sp|Q9BRR6|ADPGK_HUMAN ADP-dependent glucokinase OS=Homo sapiens GN=ADPGK PE=1 SV=1	39.7116
9	Y.GHYSTAEVL.L	GHYSTAEVL		18.5919	36.4214	0.0205	5.8321	4.08	4.2392	4.48	>sp|Q8TAK5|GABP2_HUMAN GA-binding protein subunit beta-2 OS=Homo sapiens GN=GABPB2 PE=1 SV=1	39.4459
9	F.LHHPNNQTL.S	LHHPNNQTL		23.2308	23.3251	0.0065	5.9734	1.768	2.3027	4.48	>sp|Q8NFH3|NUP43_HUMAN Nucleoporin Nup43 OS=Homo sapiens GN=NUP43 PE=1 SV=1	21.54
9	S.NHHM[+15.995]PKSSL.A	NHHMPKSSL	M[+16]	37.7222	29.7447	0.0086	4.8555	5.0332	5.8813	4.48	>sp|Q6IEG0|SNR48_HUMAN U11/U12 small nuclear ribonucleoprotein 48 kDa protein OS=Homo sapiens GN=SNRNP48 PE=1 SV=2	10.4317
9	K.KSIQSGPLK.I	KSIQSGPLK		38.7059	0.0249	58	30.6	21.71	19.1705	4.47	>sp|Q16891|MIC60_HUMAN MICOS complex subunit MIC60 OS=Homo sapiens GN=IMMT PE=1 SV=1	20.0078
9	E.TIIDKSKSV.K	TIIDKSKSV		1.2779	5.9151	7.6354	16.2583	0.9378	0.5928	4.47	>sp|Q01581|HMCS1_HUMAN Hydroxymethylglutaryl-CoA synthase, cytoplasmic OS=Homo sapiens GN=HMGCS1 PE=1 SV=2	26.3472
9	S.QLM[+15.995]AEKLQL.Q	QLMAEKLQL	M[+16]	0.2932	9.7022	3.4485	12.9791	1.7062	2.8772	4.47	>sp|P35579|MYH9_HUMAN Myosin-9 OS=Homo sapiens GN=MYH9 PE=1 SV=4	51.2588
9	S.SHAPYQPSA.Q	SHAPYQPSA		18.6457	7.3095	0.2039	8.3309	8.5522	9.1992	4.47	>sp|O94855|SC24D_HUMAN Protein transport protein Sec24D OS=Homo sapiens GN=SEC24D PE=1 SV=2	26.2884
9	K.HEGTGGRTL.L	HEGTGGRTL		28.8913	37.6693	0.3361	0.3616	9.067	13.8661	4.46	>sp|Q9NVH6|TMLH_HUMAN Trimethyllysine dioxygenase, mitochondrial OS=Homo sapiens GN=TMLHE PE=1 SV=1	15.4122
9	N.THNEPVRQL.A	THNEPVRQL		13.7966	20.0925	0.008	3.2792	1.8157	2.3418	4.46	>sp|Q86TP1|PRUN1_HUMAN Exopolyphosphatase PRUNE1 OS=Homo sapiens GN=PRUNE1 PE=1 SV=2	23.3937
9	L.NHSNQFTQL.G	NHSNQFTQL		26.5254	35.7115	0.0096	5.5287	5.6508	7.4541	4.46	>sp|Q6P1N0|C2D1A_HUMAN Coiled-coil and C2 domain-containing protein 1A OS=Homo sapiens GN=CC2D1A PE=1 SV=1	38.0466
9	K.NHAVSSHIA.S	NHAVSSHIA		50	35.4744	1.1913	10.7451	25.3269	43.5698	4.46	>sp|Q14669|TRIPC_HUMAN E3 ubiquitin-protein ligase TRIP12 OS=Homo sapiens GN=TRIP12 PE=1 SV=1	16.48
9	K.RFQAFVKKK.M	RFQAFVKKK		39.7333	0.1666	63.75	27.4091	49.6667	37.3226	4.46	>sp|Q12802|AKP13_HUMAN A-kinase anchor protein 13 OS=Homo sapiens GN=AKAP13 PE=1 SV=2	18.682
9	Y.AHFPINVVI.Q	AHFPINVVI		10.7295	10.2625	0.0244	2.2651	1.8005	1.8947	4.46	>sp|P32969|RL9_HUMAN 60S ribosomal protein L9 OS=Homo sapiens GN=RPL9 PE=1 SV=1	70.4585
9	Y.M[+15.995]HSGPVVAM.V	MHSGPVVAM	M[+16]	10.0963	14.2621	0.0036	1.1449	0.7246	0.6616	4.46	>sp|P15531|NDKA_HUMAN Nucleoside diphosphate kinase A OS=Homo sapiens GN=NME1 PE=1 SV=1	33.475
9	Q.IHADRKSVL.E	IHADRKSVL		30.5833	25.8995	0.0219	7.2654	1.9222	3.0119	4.45	>sp|Q9ULT8|HECD1_HUMAN E3 ubiquitin-protein ligase HECTD1 OS=Homo sapiens GN=HECTD1 PE=1 SV=3	22.9995
9	E.GHIQHSQQL.D	GHIQHSQQL		19.7582	28.3841	0.0252	6.2643	4.499	4.2457	4.45	>sp|Q9H7L2|KI3X1_HUMAN Putative killer cell immunoglobulin-like receptor-like protein KIR3DX1 OS=Homo sapiens GN=KIR3DX1 PE=5 SV=2	18.6542
9	N.GHGVPRPTV.N	GHGVPRPTV		31.3529	22.7079	1.3148	26.76	15.5815	20.1926	4.45	>sp|Q8N122|RPTOR_HUMAN Regulatory-associated protein of mTOR OS=Homo sapiens GN=RPTOR PE=1 SV=1	27.1354
9	V.KAISGVHTV.R	KAISGVHTV		0.4228	0.3148	1.2635	6.7553	0.0306	0.0197	4.45	>sp|Q2VIR3|IF2GL_HUMAN Putative eukaryotic translation initiation factor 2 subunit 3-like protein OS=Homo sapiens GN=EIF2S3L PE=5 SV=2	22.2512
9	A.WHAPPVTTY.A	WHAPPVTTY		13.1758	11.4735	0.0272	0.294	1.5798	0.5499	4.45	>sp|Q03989|ARI5A_HUMAN AT-rich interactive domain-containing protein 5A OS=Homo sapiens GN=ARID5A PE=1 SV=2	50.0133
9	D.KIYEGQVEV.T	KIYEGQVEV		0.0112	0.3039	3.1481	12.9512	0.1874	0.0903	4.45	>sp|P46777|RL5_HUMAN 60S ribosomal protein L5 OS=Homo sapiens GN=RPL5 PE=1 SV=3	42.3797
9	K.MHFESGSTL.K	MHFESGSTL		10.5119	16.5775	0.0021	1.4796	0.5204	0.4447	4.45	>sp|P15374|UCHL3_HUMAN Ubiquitin carboxyl-terminal hydrolase isozyme L3 OS=Homo sapiens GN=UCHL3 PE=1 SV=1	43.2439
9	F.IHIITGVAV.F	IHIITGVAV		18.9148	26.2673	0.0792	5.379	2.7826	3.8021	4.45	>sp|P05023|AT1A1_HUMAN Sodium/potassium-transporting ATPase subunit alpha-1 OS=Homo sapiens GN=ATP1A1 PE=1 SV=1	57.0389
9	Y.HAIKSGMDM[+15.995].G	HAIKSGMDM	M[+16]	21.313	4.2335	0.9713	6.5362	0.1944	0.2589	4.44	>sp|Q99707|METH_HUMAN Methionine synthase OS=Homo sapiens GN=MTR PE=1 SV=2	16.0167
9	I.LEFPTREVY.V	LEFPTREVY		23.9121	20.008	1.1788	0.0044	6.9412	4.1513	4.44	>sp|Q8NF50|DOCK8_HUMAN Dedicator of cytokinesis protein 8 OS=Homo sapiens GN=DOCK8 PE=1 SV=3	57.8301
9	G.HHHPSHVAV.A	HHHPSHVAV		24.2727	7.4877	0.0095	4.197	2.4021	3.4752	4.44	>sp|Q15714|T22D1_HUMAN TSC22 domain family protein 1 OS=Homo sapiens GN=TSC22D1 PE=1 SV=3	10.5803
9	K.HHGPQTLYL.P	HHGPQTLYL		20.2431	15.1081	0.0152	7.7283	2.8939	3.6455	4.44	>sp|Q14697|GANAB_HUMAN Neutral alpha-glucosidase AB OS=Homo sapiens GN=GANAB PE=1 SV=3	38.2729
9	V.FLHEATVRL.M	FLHEATVRL		0.0097	9.7597	0.5015	5.6729	0.044	0.0605	4.44	>sp|Q12772|SRBP2_HUMAN Sterol regulatory element-binding protein 2 OS=Homo sapiens GN=SREBF2 PE=1 SV=2	46.0568
9	T.THSPAGTSV.Q	THSPAGTSV		20.8194	15.3977	0.014	7.8415	2.8537	4.231	4.44	>sp|P38571|LICH_HUMAN Lysosomal acid lipase/cholesteryl ester hydrolase OS=Homo sapiens GN=LIPA PE=1 SV=2	19.6213
9	D.KLDQVIIHV.G	KLDQVIIHV		0.0127	4.6595	9.0332	19.0448	2.8179	3.453	4.43	>sp|Q9BXD5|NPL_HUMAN N-acetylneuraminate lyase OS=Homo sapiens GN=NPL PE=1 SV=1	50.0518
9	I.HHFDRIAQM[+15.995].G	HHFDRIAQM	M[+16]	8.7202	8.762	0.005	0.8765	0.966	0.4233	4.43	>sp|Q96BX8|MOB3A_HUMAN MOB kinase activator 3A OS=Homo sapiens GN=MOB3A PE=1 SV=1	23.1512
9	G.RVADVIAQV.A	RVADVIAQV		0.0293	0.2631	3.3167	8.5014	0.2146	0.0483	4.43	>sp|O94759|TRPM2_HUMAN Transient receptor potential cation channel subfamily M member 2 OS=Homo sapiens GN=TRPM2 PE=1 SV=2	48.2144
9	S.SHHPLQRQL.S	SHHPLQRQL		25.1304	18.9739	0.0121	5.0209	3.6355	3.0142	4.42	>sp|Q5R3F8|PPR29_HUMAN Protein phosphatase 1 regulatory subunit 29 OS=Homo sapiens GN=ELFN2 PE=1 SV=1	19.1074
9	N.DESKEFVKF.F	DESKEFVKF		31.7941	76.4286	4.2334	0.0057	21.68	25.3855	4.42	>sp|Q15154|PCM1_HUMAN Pericentriolar material 1 protein OS=Homo sapiens GN=PCM1 PE=1 SV=4	47.8013
9	R.HAIM[+15.995]RSPQM[+15.995].V	HAIMRSPQM	M[+16]*2	12.0263	1.7907	0.7716	4.5255	0.1283	0.0635	4.42	>sp|P35222|CTNB1_HUMAN Catenin beta-1 OS=Homo sapiens GN=CTNNB1 PE=1 SV=1	14.7823
9	A.HENDITHFY.M	HENDITHFY		9.9023	7.3924	0.7667	0.0026	4.3859	2.9551	4.42	>sp|O96028|NSD2_HUMAN Histone-lysine N-methyltransferase NSD2 OS=Homo sapiens GN=NSD2 PE=1 SV=1	43.1545
9	N.KMDESKHEI.H	KMDESKHEI		0.1724	7.0335	1.9591	20.4464	1.4706	2.7194	4.41	>sp|Q9Y490|TLN1_HUMAN Talin-1 OS=Homo sapiens GN=TLN1 PE=1 SV=3	17.7369
9	I.AVKVPSVFK.L	AVKVPSVFK		31.5294	0.0083	63.75	30.9333	25.8077	15.508	4.41	>sp|Q9H7F0|AT133_HUMAN Probable cation-transporting ATPase 13A3 OS=Homo sapiens GN=ATP13A3 PE=1 SV=4	43.7862
9	K.DESDYALRY.M	DESDYALRY		32.8276	47.1333	2.333	0.0034	18.5312	13.2525	4.41	>sp|Q68D10|SPT2_HUMAN Protein SPT2 homolog OS=Homo sapiens GN=SPTY2D1 PE=1 SV=3	50.2622
9	R.AHSKGVTCL.S	AHSKGVTCL		24.7143	31.7941	0.0964	12.7596	4.5446	7.2703	4.41	>sp|Q2TAY7|SMU1_HUMAN WD40 repeat-containing protein SMU1 OS=Homo sapiens GN=SMU1 PE=1 SV=2	18.067
9	W.M[+15.995]TRQEYQEK.G	MTRQEYQEK	M[+16]	42.0833	0.0648	61.25	21.8775	25.3462	14.5638	4.41	>sp|P61160|ARP2_HUMAN Actin-related protein 2 OS=Homo sapiens GN=ACTR2 PE=1 SV=1	12.3095
9	R.IEVEQALAH.P	IEVEQALAH		46.125	61.5299	8.8431	0.2492	29.4667	30.0906	4.41	>sp|P28482|MK01_HUMAN Mitogen-activated protein kinase 1 OS=Homo sapiens GN=MAPK1 PE=1 SV=3	43.8521
9	G.FMYDRPLRL.N	FMYDRPLRL		0.0051	3.2593	0.1118	2.5752	0.0289	0.0127	4.41	>sp|P12111|CO6A3_HUMAN Collagen alpha-3(VI) chain OS=Homo sapiens GN=COL6A3 PE=1 SV=5	56.4225
9	L.RLKYYGLRK.E	RLKYYGLRK		23.2747	0.0383	61.25	26.92	43.6667	23.7096	4.41	>sp|P11388|TOP2A_HUMAN DNA topoisomerase 2-alpha OS=Homo sapiens GN=TOP2A PE=1 SV=3	23.5717
9	D.THIYDARRL.N	THIYDARRL		32.4828	42.2273	0.0341	5.3434	7.5584	6.0361	4.4	>sp|Q9H967|WDR76_HUMAN WD repeat-containing protein 76 OS=Homo sapiens GN=WDR76 PE=1 SV=2	31.2638
9	L.RLLEQKVEL.A	RLLEQKVEL		0.0448	2.1335	1.9304	11.9351	0.5789	1.0194	4.4	>sp|Q9H307|PININ_HUMAN Pinin OS=Homo sapiens GN=PNN PE=1 SV=4	44.6093
9	L.EHHPGSTAL.H	EHHPGSTAL		22.7925	32.5307	0.0036	2.3184	2.9385	4.1802	4.4	>sp|Q9BRG2|SH23A_HUMAN SH2 domain-containing protein 3A OS=Homo sapiens GN=SH2D3A PE=1 SV=1	18.7288
9	V.NEDVRVVQY.L	NEDVRVVQY		28.0217	24.3264	3.2313	0.0107	14.6437	14.5798	4.4	>sp|Q8TEV9|SMCR8_HUMAN Guanine nucleotide exchange protein SMCR8 OS=Homo sapiens GN=SMCR8 PE=1 SV=2	40.8876
9	I.QHSIPAVEL.R	QHSIPAVEL		20.0833	34.5687	0.0094	6.2818	4.133	5.731	4.4	>sp|P21675-3|TAF1_HUMAN Isoform 3 of Transcription initiation factor TFIID subunit 1 OS=Homo sapiens GN=TAF1	50.6803
9	Y.NHIQLSSNL.M	NHIQLSSNL		24.8052	42.7841	0.0083	3.7265	6.8669	6.5365	4.4	>sp|P06730|IF4E_HUMAN Eukaryotic translation initiation factor 4E OS=Homo sapiens GN=EIF4E PE=1 SV=2	42.9475
9	S.ALLGRIPSA.V	ALLGRIPSA		0.0364	1.0753	7.9662	15.5417	3.2941	4.098	4.4	>sp|P06576|ATPB_HUMAN ATP synthase subunit beta, mitochondrial OS=Homo sapiens GN=ATP5B PE=1 SV=3	50.8363
9	E.KYIDVVINK.N	KYIDVVINK		10.5512	0.0416	26.1579	8.0021	17.6605	9.7146	4.4	>sp|O75525|KHDR3_HUMAN KH domain-containing, RNA-binding, signal transduction-associated protein 3 OS=Homo sapiens GN=KHDRBS3 PE=1 SV=1	41.342
9	G.QHLVQQLVL.R	QHLVQQLVL		30.0556	42.0341	0.0489	7.376	7.8231	8.729	4.39	>sp|Q9H497|TOR3A_HUMAN Torsin-3A OS=Homo sapiens GN=TOR3A PE=1 SV=1	57.2791
9	L.TTKNLFLIK.V	TTKNLFLIK		42.8333	0.0456	66.6667	25.0357	37.9167	14.7487	4.39	>sp|Q96RS6|NUDC1_HUMAN NudC domain-containing protein 1 OS=Homo sapiens GN=NUDCD1 PE=1 SV=2	46.0638
9	N.DHFNAM[+15.995]TSL.S	DHFNAMTSL	M[+16]	15.581	28.808	0.0059	1.1336	3.2514	3.3867	4.39	>sp|Q96RL7|VP13A_HUMAN Vacuolar protein sorting-associated protein 13A OS=Homo sapiens GN=VPS13A PE=1 SV=2	41.5599
9	L.IHTDRSLTL.V	IHTDRSLTL		14.5425	23.4582	0.0082	6.2998	1.2622	1.7267	4.39	>sp|Q07002|CDK18_HUMAN Cyclin-dependent kinase 18 OS=Homo sapiens GN=CDK18 PE=1 SV=3	37.5163
9	E.DEHALIQQY.C	DEHALIQQY		37.2222	37.5591	2.8144	0.0015	19.1286	15.2573	4.39	>sp|P46939|UTRO_HUMAN Utrophin OS=Homo sapiens GN=UTRN PE=1 SV=2	48.2277
9	E.ALDEVFTKV.Y	ALDEVFTKV		0.0089	8.3721	4.6584	13.028	1.9066	2.793	4.38	>sp|Q9UMX5|NENF_HUMAN Neudesin OS=Homo sapiens GN=NENF PE=1 SV=1	58.8324
9	L.THSSSGNSL.K	THSSSGNSL		28.2391	27.2292	0.0071	6.17	3.8912	5.2933	4.38	>sp|Q96SU4|OSBL9_HUMAN Oxysterol-binding protein-related protein 9 OS=Homo sapiens GN=OSBPL9 PE=1 SV=2	6.8775
9	G.VAHSPPSTL.V	VAHSPPSTL		11.2317	1.6707	0.3589	6.9046	0.0083	0.016	4.38	>sp|Q03252|LMNB2_HUMAN Lamin-B2 OS=Homo sapiens GN=LMNB2 PE=1 SV=4	30.5695
9	D.DEDRKNPAY.I	DEDRKNPAY		44.4	55.8381	5.349	0.055	25.8462	25.0875	4.38	>sp|O15234|CASC3_HUMAN Protein CASC3 OS=Homo sapiens GN=CASC3 PE=1 SV=2	20.0501
9	L.QHIGTSAIM.D	QHIGTSAIM		29.925	30.2143	0.0097	2.8725	4.4533	4.3797	4.37	>sp|Q9UPN7|PP6R1_HUMAN Serine/threonine-protein phosphatase 6 regulatory subunit 1 OS=Homo sapiens GN=PPP6R1 PE=1 SV=5	38.0365
9	R.YHMDHHRYL.G	YHMDHHRYL		6.9162	11.9097	0.0052	1.9652	0.5816	0.6674	4.37	>sp|O15121|DEGS1_HUMAN Sphingolipid delta(4)-desaturase DES1 OS=Homo sapiens GN=DEGS1 PE=1 SV=1	27.9653
9	R.RLPEAIEEV.K	RLPEAIEEV		0.0145	5.9611	6.922	21.4898	1.8364	1.4368	4.36	>sp|Q9UBQ7|GRHPR_HUMAN Glyoxylate reductase/hydroxypyruvate reductase OS=Homo sapiens GN=GRHPR PE=1 SV=1	51.9675
9	A.AHYHISPGL.Q	AHYHISPGL		10.8902	9.9893	0.0312	5.4635	2.6833	2.7365	4.36	>sp|Q9BXF3|CECR2_HUMAN Cat eye syndrome critical region protein 2 OS=Homo sapiens GN=CECR2 PE=1 SV=2	37.5791
9	A.RLKEEAAM[+15.995]K.A	RLKEEAAMK	M[+16]	16.0387	0.1083	58	28.95	37.5	22.4422	4.36	>sp|Q96A26|F162A_HUMAN Protein FAM162A OS=Homo sapiens GN=FAM162A PE=1 SV=2	6.407
9	S.HAYIHSVQF.S	HAYIHSVQF		12.5582	1.4079	0.3453	1.0168	0.0312	0.0099	4.36	>sp|Q53GS9|SNUT2_HUMAN U4/U6.U5 tri-snRNP-associated protein 2 OS=Homo sapiens GN=USP39 PE=1 SV=2	43.4438
9	V.TAMDVVYAL.K	TAMDVVYAL		0.6239	4.6134	0.1454	1.0502	0.0071	0.0129	4.36	>sp|P62805|H4_HUMAN Histone H4 OS=Homo sapiens GN=HIST1H4A PE=1 SV=2	75.0217
9	F.HLLHTVPAL.D	HLLHTVPAL		0.1062	5.7011	0.9868	8.7779	0.4527	1.0137	4.35	>sp|Q9Y4B6|DCAF1_HUMAN DDB1- and CUL4-associated factor 1 OS=Homo sapiens GN=DCAF1 PE=1 SV=3	45.865
9	E.STKSFQYSV.Q	STKSFQYSV		4.0884	0.086	12.3862	14.8	3.1403	1.1919	4.35	>sp|Q9UPM8|AP4E1_HUMAN AP-4 complex subunit epsilon-1 OS=Homo sapiens GN=AP4E1 PE=1 SV=2	41.2628
9	K.GHNGWVTQI.A	GHNGWVTQI		11.8345	27.3403	0.2613	8.6453	4.5458	5.3325	4.35	>sp|P63244|RACK1_HUMAN Receptor of activated protein C kinase 1 OS=Homo sapiens GN=RACK1 PE=1 SV=3	49.7937
9	N.NEVTTEIRF.A	NEVTTEIRF		21.6947	75.3175	1.8756	0.0083	18.1625	20.7426	4.35	>sp|P12111|CO6A3_HUMAN Collagen alpha-3(VI) chain OS=Homo sapiens GN=COL6A3 PE=1 SV=5	54.9334
9	V.TM[+15.995]INAIPVA.S	TMINAIPVA	M[+16]	0.2444	3.3152	3.7546	10.1983	2.3095	2.5504	4.34	>sp|Q9Y5B9|SP16H_HUMAN FACT complex subunit SPT16 OS=Homo sapiens GN=SUPT16H PE=1 SV=1	53.3701
9	V.ALSDGVHKI.E	ALSDGVHKI		0.0395	7.0282	3.3903	10.9826	1.26	1.2028	4.34	>sp|Q9NVQ4|FAIM1_HUMAN Fas apoptotic inhibitory molecule 1 OS=Homo sapiens GN=FAIM PE=1 SV=1	31.2296
9	E.SLAEVNTQL.R	SLAEVNTQL		0.0155	6.7685	0.6547	7.3665	0.1714	0.3756	4.34	>sp|Q9BV73|CP250_HUMAN Centrosome-associated protein CEP250 OS=Homo sapiens GN=CEP250 PE=1 SV=2	53.4843
9	K.HHYLRPSLF.V	HHYLRPSLF		24.1429	11.8868	0.0245	1.133	2.2831	1.0367	4.34	>sp|P12956|XRCC6_HUMAN X-ray repair cross-complementing protein 6 OS=Homo sapiens GN=XRCC6 PE=1 SV=2	43.5637
9	-.MIRAAPPPL.F	MIRAAPPPL		3.8733	0.1998	3.4485	13.5794	0.4484	0.4955	4.34	>sp|P10619|PPGB_HUMAN Lysosomal protective protein OS=Homo sapiens GN=CTSA PE=1 SV=2	48.8008
9	L.EEAPKFLAF.T	EEAPKFLAF		18.9417	37.7638	0.4625	0.003	4.8857	5.1574	4.34	>sp|O75865|TPC6A_HUMAN Trafficking protein particle complex subunit 6A OS=Homo sapiens GN=TRAPPC6A PE=1 SV=2	67.4967
9	F.QHVGTSVFL.S	QHVGTSVFL		17.7407	25.881	0.0247	5.8903	4.5149	5.0935	4.33	>sp|Q9HCN8|SDF2L_HUMAN Stromal cell-derived factor 2-like protein 1 OS=Homo sapiens GN=SDF2L1 PE=1 SV=2	50.4269
9	G.RYFQVEVEK.R	RYFQVEVEK		17.3444	0.1221	26.3684	10.1612	19.8786	10.7896	4.33	>sp|Q96PZ2|F111A_HUMAN Protein FAM111A OS=Homo sapiens GN=FAM111A PE=1 SV=2	39.6109
9	S.AVRPASLNL.N	AVRPASLNL		4.7746	0.0077	3.6913	9.4863	0.271	0.1359	4.33	>sp|Q96N67|DOCK7_HUMAN Dedicator of cytokinesis protein 7 OS=Homo sapiens GN=DOCK7 PE=1 SV=4	45.4977
9	A.VAKGPSHSL.G	VAKGPSHSL		14.0662	0.6585	1.1648	6.3628	0.068	0.0869	4.33	>sp|Q8WV48|CC107_HUMAN Coiled-coil domain-containing protein 107 OS=Homo sapiens GN=CCDC107 PE=2 SV=2	18.448
9	E.AHSTQAVAV.M	AHSTQAVAV		22.1792	23.7607	0.1577	13.1121	6.497	10.6211	4.33	>sp|Q8WUM0|NU133_HUMAN Nuclear pore complex protein Nup133 OS=Homo sapiens GN=NUP133 PE=1 SV=2	23.1695
9	Q.DDM[+15.995]EITRSH.T	DDMEITRSH	M[+16]	71.25	68.6538	21.2571	0.5054	33.2778	26.6353	4.33	>sp|Q8NG31|KNL1_HUMAN Kinetochore scaffold 1 OS=Homo sapiens GN=KNL1 PE=1 SV=3	18.4533
9	N.YLPYPIHQV.R	YLPYPIHQV		0.0123	8.8315	2.0992	13.5467	0.9257	0.5509	4.33	>sp|P49760|CLK2_HUMAN Dual specificity protein kinase CLK2 OS=Homo sapiens GN=CLK2 PE=1 SV=1	56.7707
9	F.QHFPEQMKL.Y	QHFPEQMKL		12.4493	17.9368	0.0068	2.6688	2.7396	2.5901	4.32	>sp|Q53T94|TAF1B_HUMAN TATA box-binding protein-associated factor RNA polymerase I subunit B OS=Homo sapiens GN=TAF1B PE=1 SV=1	45.687
9	F.QQKPPPPPK.K	QQKPPPPPK		28.7826	0.0762	27.6667	13.7897	27.5789	22.3165	4.32	>sp|O76031|CLPX_HUMAN ATP-dependent Clp protease ATP-binding subunit clpX-like, mitochondrial OS=Homo sapiens GN=CLPX PE=1 SV=2	16.757
9	R.VERIMSETY.M	VERIMSETY		37.5	17.7971	3.1878	0.0462	19.2143	11.0614	4.31	>sp|Q9Y6J0|CABIN_HUMAN Calcineurin-binding protein cabin-1 OS=Homo sapiens GN=CABIN1 PE=1 SV=1	42.6365
9	N.DHFNAMTSL.S	DHFNAMTSL		15.581	28.808	0.0059	1.1336	3.2514	3.3867	4.31	>sp|Q96RL7|VP13A_HUMAN Vacuolar protein sorting-associated protein 13A OS=Homo sapiens GN=VPS13A PE=1 SV=2	54.4126
9	M.FHDDSM[+15.995]KSF.F	FHDDSMKSF	M[+16]	11.2612	53.3621	0.0099	1.1915	1.4852	1.9558	4.31	>sp|Q13112|CAF1B_HUMAN Chromatin assembly factor 1 subunit B OS=Homo sapiens GN=CHAF1B PE=1 SV=1	26.6415
9	G.THREDGVAL.R	THREDGVAL		22.8962	17.1242	0.0068	3.2989	2.8285	3.7669	4.31	>sp|P15884|ITF2_HUMAN Transcription factor 4 OS=Homo sapiens GN=TCF4 PE=1 SV=3	26.1371
9	N.RLLEATSYL.S	RLLEATSYL		0.0267	0.6628	2.4047	13.1075	0.2853	0.3331	4.31	>sp|O60341|KDM1A_HUMAN Lysine-specific histone demethylase 1A OS=Homo sapiens GN=KDM1A PE=1 SV=2	59.2409
9	A.QHVTTQLVL.R	QHVTTQLVL		29.1	39.0926	0.0094	5.3843	4.9785	5.8433	4.3	>sp|Q6PJF5|RHDF2_HUMAN Inactive rhomboid protein 2 OS=Homo sapiens GN=RHBDF2 PE=1 SV=2	48.9839
9	V.RTHPVHPEL.V	RTHPVHPEL		2.6938	0.0162	1.6133	8.1702	0.0574	0.028	4.3	>sp|Q14566|MCM6_HUMAN DNA replication licensing factor MCM6 OS=Homo sapiens GN=MCM6 PE=1 SV=1	21.9815
9	L.HHM[+15.995]GGMAGL.Q	HHMGGMAGL	M[+16]	9.3971	12.989	0.0055	3.515	1.8601	2.4445	4.3	>sp|P61011|SRP54_HUMAN Signal recognition particle 54 kDa protein OS=Homo sapiens GN=SRP54 PE=1 SV=1	23.3909
9	R.KVKDRLKAY.V	KVKDRLKAY		18.6143	0.0857	10.1367	3.0963	5.4158	0.5137	4.3	>sp|P50750|CDK9_HUMAN Cyclin-dependent kinase 9 OS=Homo sapiens GN=CDK9 PE=1 SV=3	18.3142
9	K.EHAPIRSSL.N	EHAPIRSSL		21.5725	29.2979	0.0058	2.3993	3.1475	3.9674	4.3	>sp|O75592|MYCB2_HUMAN E3 ubiquitin-protein ligase MYCBP2 OS=Homo sapiens GN=MYCBP2 PE=1 SV=3	28.5284
9	E.FAALHGPAL.R	FAALHGPAL		2.8157	10.0245	0.1124	3.7662	0.0041	0.0139	4.29	>sp|Q14166|TTL12_HUMAN Tubulin--tyrosine ligase-like protein 12 OS=Homo sapiens GN=TTLL12 PE=1 SV=2	53.7506
9	N.KVIEINPYL.L	KVIEINPYL		0.0343	0.0746	1.9232	6.8638	0.0467	0.0396	4.29	>sp|P28062|PSB8_HUMAN Proteasome subunit beta type-8 OS=Homo sapiens GN=PSMB8 PE=1 SV=3	60.6065
9	K.SHELRSKIL.S	SHELRSKIL		60.3571	47.5667	0.3642	14.2	8.4136	15.6022	4.28	>sp|Q9Y6D6|BIG1_HUMAN Brefeldin A-inhibited guanine nucleotide-exchange protein 1 OS=Homo sapiens GN=ARFGEF1 PE=1 SV=2	27.6493
9	V.YHANPRLWL.R	YHANPRLWL		13.7171	22.9493	0.0102	5.8416	1.792	2.3998	4.28	>sp|Q9H9A5|CNO10_HUMAN CCR4-NOT transcription complex subunit 10 OS=Homo sapiens GN=CNOT10 PE=1 SV=1	53.7718
9	L.THVNTGRNL.H	THVNTGRNL		34.5769	31.1275	0.0254	5.4235	5.3127	4.7714	4.28	>sp|Q99470|SDF2_HUMAN Stromal cell-derived factor 2 OS=Homo sapiens GN=SDF2 PE=1 SV=2	19.0925
9	K.YHFQKTFTV.S	YHFQKTFTV		5.2759	17.2251	0.0144	3.8992	1.2747	0.9345	4.28	>sp|Q6PCD5|RFWD3_HUMAN E3 ubiquitin-protein ligase RFWD3 OS=Homo sapiens GN=RFWD3 PE=1 SV=3	48.1618
9	F.RVIGTLEEV.H	RVIGTLEEV		0.1233	1.2418	6.6359	15.9722	0.5722	0.3921	4.28	>sp|P46060|RAGP1_HUMAN Ran GTPase-activating protein 1 OS=Homo sapiens GN=RANGAP1 PE=1 SV=1	47.4121
9	E.FVDDYTVRV.I	FVDDYTVRV		0.011	10.4031	2.1223	4.7885	0.2518	0.3111	4.28	>sp|O00487|PSDE_HUMAN 26S proteasome non-ATPase regulatory subunit 14 OS=Homo sapiens GN=PSMD14 PE=1 SV=1	55.2596
9	G.SAAPPGLEA.A	SAAPPGLEA		6.6932	0.8059	2.7441	12.0557	0.4404	0.7674	4.27	>sp|Q6NZ67|MZT2B_HUMAN Mitotic-spindle organizing protein 2B OS=Homo sapiens GN=MZT2B PE=1 SV=1	39.2717
9	E.NHILPGQSI.D	NHILPGQSI		19.6538	37.7244	0.0085	2.3101	4.3422	4.9076	4.27	>sp|Q5T6F2|UBAP2_HUMAN Ubiquitin-associated protein 2 OS=Homo sapiens GN=UBAP2 PE=1 SV=1	43.3472
9	Q.YHAKDPNNL.F	YHAKDPNNL		16.0935	36.2429	0.0068	6.5862	2.0764	3.1528	4.27	>sp|Q13200|PSMD2_HUMAN 26S proteasome non-ATPase regulatory subunit 2 OS=Homo sapiens GN=PSMD2 PE=1 SV=3	22.5704
9	E.AQQKFKINK.Q	AQQKFKINK		26.5763	0.2056	40.5	14.7688	36.8333	35.3737	4.27	>sp|O14929|HAT1_HUMAN Histone acetyltransferase type B catalytic subunit OS=Homo sapiens GN=HAT1 PE=1 SV=1	18.4224
9	R.QVRGPSQPR.K	QVRGPSQPR		38.7647	1.0322	56	22	22.747	17.5913	4.26	>sp|Q96G74|OTUD5_HUMAN OTU domain-containing protein 5 OS=Homo sapiens GN=OTUD5 PE=1 SV=1	16.0995
9	H.AHQPQPATT.P	AHQPQPATT		43	25.7593	1.8627	14.55	18.225	30.8594	4.26	>sp|Q8WWM7-3|ATX2L_HUMAN Isoform 3 of Ataxin-2-like protein OS=Homo sapiens GN=ATXN2L	14.9904
9	V.QHQGVSLTM[+15.995].E	QHQGVSLTM	M[+16]	17.9963	23.8578	0.0086	1.9024	3.943	3.3913	4.26	>sp|O14972|DSCR3_HUMAN Down syndrome critical region protein 3 OS=Homo sapiens GN=DSCR3 PE=2 SV=1	27.6699
9	R.YSAPVIHVL.D	YSAPVIHVL		0.7199	3.4429	0.1093	2.1885	0.0027	0.003	4.24	>sp|Q99707|METH_HUMAN Methionine synthase OS=Homo sapiens GN=MTR PE=1 SV=2	59.8598
9	W.DHARGNPEL.A	DHARGNPEL		27.6852	57.2543	0.0367	6.8164	8.9726	16.0446	4.24	>sp|Q6PII5|HAGHL_HUMAN Hydroxyacylglutathione hydrolase-like protein OS=Homo sapiens GN=HAGHL PE=2 SV=1	21.8602
9	F.SETALETTY.Q	SETALETTY		25.8261	40.71	2.0057	0.0185	14.0442	13.8721	4.24	>sp|Q6NYC8|PPR18_HUMAN Phostensin OS=Homo sapiens GN=PPP1R18 PE=1 SV=1	45.4861
9	F.THNPHQLHV.F	THNPHQLHV		15.1446	11.137	0.1502	10.2462	4.1027	5.4982	4.24	>sp|Q5MNZ6|WIPI3_HUMAN WD repeat domain phosphoinositide-interacting protein 3 OS=Homo sapiens GN=WDR45B PE=2 SV=2	19.2316
9	S.FADFERHFL.P	FADFERHFL		2.441	27.5347	0.8847	8.8352	0.181	0.8619	4.24	>sp|Q14807|KIF22_HUMAN Kinesin-like protein KIF22 OS=Homo sapiens GN=KIF22 PE=1 SV=5	60.7598
9	A.SENELKKAY.R	SENELKKAY		27.9074	32.6201	2.2231	0.0097	14.7961	10.6561	4.24	>sp|O60884|DNJA2_HUMAN DnaJ homolog subfamily A member 2 OS=Homo sapiens GN=DNAJA2 PE=1 SV=1	24.0132
9	D.AAEKGVRTL.T	AAEKGVRTL		14.189	7.7867	1.362	8.8436	0.217	0.5779	4.24	>sp|O60664|PLIN3_HUMAN Perilipin-3 OS=Homo sapiens GN=PLIN3 PE=1 SV=3	20.4089
9	E.NHHNRGPTM.Q	NHHNRGPTM		40	18.8263	0.0108	2.7243	3.8381	4.2314	4.23	>sp|Q9ULG6-5|CCPG1_HUMAN Isoform 5 of Cell cycle progression protein 1 OS=Homo sapiens GN=CCPG1	6.1288
9	L.LLDEPTNHL.D	LLDEPTNHL		0.0186	12.3595	0.8348	10.2004	0.4425	0.8108	4.23	>sp|Q9UG63|ABCF2_HUMAN ATP-binding cassette sub-family F member 2 OS=Homo sapiens GN=ABCF2 PE=1 SV=2	45.8512
9	F.LHTTVGSLL.A	LHTTVGSLL		27.3333	36.2786	0.0575	11.5752	3.9859	4.4234	4.23	>sp|Q9BQE4|SELS_HUMAN Selenoprotein S OS=Homo sapiens GN=SELENOS PE=1 SV=3	53.7002
9	A.AHLGSALVL.Y	AHLGSALVL		14.6597	23.0451	0.0131	4.4817	2.4907	3.9777	4.23	>sp|Q7KZN9|COX15_HUMAN Cytochrome c oxidase assembly protein COX15 homolog OS=Homo sapiens GN=COX15 PE=1 SV=1	54.3468
9	I.ALSEKIVSV.L	ALSEKIVSV		0.0057	3.1056	4.3538	15.6806	1.1845	0.9915	4.23	>sp|Q567U6|CCD93_HUMAN Coiled-coil domain-containing protein 93 OS=Homo sapiens GN=CCDC93 PE=1 SV=2	47.2723
9	P.M[+15.995]QDPNFHTM.G	MQDPNFHTM	M[+16]	0.5425	6.3253	0.0071	0.3381	0.0587	0.1873	4.23	>sp|Q15596|NCOA2_HUMAN Nuclear receptor coactivator 2 OS=Homo sapiens GN=NCOA2 PE=1 SV=2	37.613
9	E.EEFETIERF.M	EEFETIERF		14.104	56.0116	0.8433	0.002	9.0204	9.7079	4.23	>sp|O14646|CHD1_HUMAN Chromodomain-helicase-DNA-binding protein 1 OS=Homo sapiens GN=CHD1 PE=1 SV=2	59.8754
9	I.HHLLVTNEL.L	HHLLVTNEL		21.542	27.6354	0.0069	3.2389	3.2175	3.6071	4.22	>sp|Q9H974|QTRT2_HUMAN Queuine tRNA-ribosyltransferase accessory subunit 2 OS=Homo sapiens GN=QTRT2 PE=1 SV=1	43.0477
9	G.QVKEEGINK.S	QVKEEGINK		35.6364	0.2391	62.5	26.2	32.75	22.0292	4.22	>sp|P09874|PARP1_HUMAN Poly [ADP-ribose] polymerase 1 OS=Homo sapiens GN=PARP1 PE=1 SV=4	15.7126
9	E.IAIIPSKKL.R	IAIIPSKKL		13.3884	6.918	1.6651	8.8925	0.1275	0.3043	4.22	>sp|P08708|RS17_HUMAN 40S ribosomal protein S17 OS=Homo sapiens GN=RPS17 PE=1 SV=2	42.5343
9	G.RVYPQAVYF.P	RVYPQAVYF		1.9906	0.025	2.3595	1.8435	0.0666	0.0071	4.21	>sp|Q9Y4A5|TRRAP_HUMAN Transformation/transcription domain-associated protein OS=Homo sapiens GN=TRRAP PE=1 SV=3	57.4831
9	L.QHAAAGKAF.S	QHAAAGKAF		22.6792	37.3858	0.0199	1.3255	6.6818	5.9869	4.21	>sp|Q86VI3|IQGA3_HUMAN Ras GTPase-activating-like protein IQGAP3 OS=Homo sapiens GN=IQGAP3 PE=1 SV=2	16.3032
9	H.HHHPPM[+15.995]IAL.Q	HHHPPMIAL	M[+16]	12.3054	6.3852	0.0017	1.6711	0.7765	0.8015	4.21	>sp|P25490|TYY1_HUMAN Transcriptional repressor protein YY1 OS=Homo sapiens GN=YY1 PE=1 SV=2	31.316
9	F.KAFDKHM[+15.995]NL.I	KAFDKHMNL	M[+16]	1.7082	0.0355	0.8324	6.4693	0.0138	0.005	4.21	>sp|P14678|RSMB_HUMAN Small nuclear ribonucleoprotein-associated proteins B and B' OS=Homo sapiens GN=SNRPB PE=1 SV=2	20.5421
9	V.TEHDVNVAF.Q	TEHDVNVAF		13.0596	34.5438	0.225	0.0019	4.4785	3.8997	4.2	>sp|Q9UGJ1|GCP4_HUMAN Gamma-tubulin complex component 4 OS=Homo sapiens GN=TUBGCP4 PE=1 SV=1	44.317
9	P.AVRGSNPHL.Q	AVRGSNPHL		6.118	0.0181	6.2904	12.9338	0.8654	0.874	4.2	>sp|Q9BSJ8|ESYT1_HUMAN Extended synaptotagmin-1 OS=Homo sapiens GN=ESYT1 PE=1 SV=1	20.5406
9	A.GHSDIHSLL.G	GHSDIHSLL		13.8119	22.2454	0.0327	7.3768	3.8304	4.3162	4.2	>sp|Q99081|HTF4_HUMAN Transcription factor 12 OS=Homo sapiens GN=TCF12 PE=1 SV=1	39.8122
9	S.SHASPSPVA.A	SHASPSPVA		25.7101	9.627	0.2623	9.632	8.5947	13.753	4.2	>sp|Q96HC4|PDLI5_HUMAN PDZ and LIM domain protein 5 OS=Homo sapiens GN=PDLIM5 PE=1 SV=5	19.5445
9	S.QHYQRLM[+15.995]TV.A	QHYQRLMTV	M[+16]	14.5274	12.6876	0.1361	5.0848	3.1114	1.9978	4.2	>sp|Q6IQ26|DEN5A_HUMAN DENN domain-containing protein 5A OS=Homo sapiens GN=DENND5A PE=1 SV=2	27.8319
9	I.IHKYPSLEL.E	IHKYPSLEL		23.6593	10.5927	0.0378	7.9019	2.0374	2.424	4.2	>sp|Q5SSJ5|HP1B3_HUMAN Heterochromatin protein 1-binding protein 3 OS=Homo sapiens GN=HP1BP3 PE=1 SV=1	48.183
9	I.ATHTAFVAK.A	ATHTAFVAK		28.913	0.0089	46.5	16.4167	14.3907	9.3803	4.2	>sp|P42166|LAP2A_HUMAN Lamina-associated polypeptide 2, isoform alpha OS=Homo sapiens GN=TMPO PE=1 SV=2	19.0062
9	L.QEYEFEKQF.N	QEYEFEKQF		14.3214	44.0128	0.9158	0.0071	8.2175	8.1019	4.19	>sp|Q9H5J4|ELOV6_HUMAN Elongation of very long chain fatty acids protein 6 OS=Homo sapiens GN=ELOVL6 PE=1 SV=1	54.5717
9	L.QEHPIPLSY.S	QEHPIPLSY		16.2516	10.0633	1.0132	0.0028	6.1026	3.7476	4.19	>sp|Q9C000|NLRP1_HUMAN NACHT, LRR and PYD domains-containing protein 1 OS=Homo sapiens GN=NLRP1 PE=1 SV=1	49.3757
9	N.GTKDLIREV.A	GTKDLIREV		4.9858	0.5279	15.17	18.1538	3.7278	1.2079	4.19	>sp|Q96L91|EP400_HUMAN E1A-binding protein p400 OS=Homo sapiens GN=EP400 PE=1 SV=4	39.0552
9	A.RLIQESPTL.S	RLIQESPTL		0.0634	1.7639	0.7782	8.6006	0.1872	0.4761	4.19	>sp|Q6P1A2|MBOA5_HUMAN Lysophospholipid acyltransferase 5 OS=Homo sapiens GN=LPCAT3 PE=1 SV=1	46.2012
9	H.LHNMPPSAL.S	LHNMPPSAL		22.8113	23.3093	0.0068	5.417	1.2925	1.9247	4.19	>sp|Q06413|MEF2C_HUMAN Myocyte-specific enhancer factor 2C OS=Homo sapiens GN=MEF2C PE=1 SV=1	40.581
9	P.AHAEHGGVL.A	AHAEHGGVL		24.2078	26.5566	0.0082	6.1144	2.4017	4.3092	4.19	>sp|O75385|ULK1_HUMAN Serine/threonine-protein kinase ULK1 OS=Homo sapiens GN=ULK1 PE=1 SV=2	17.852
9	L.DEKELIEKM[+15.995].N	DEKELIEKM	M[+16]	30.5278	48.4262	3.5019	0.0128	17.4605	21.7283	4.18	>sp|Q96BM9|ARL8A_HUMAN ADP-ribosylation factor-like protein 8A OS=Homo sapiens GN=ARL8A PE=1 SV=1	30.7256
9	I.VHINHQPYL.E	VHINHQPYL		11.8971	8.709	0.0343	6.5651	2.0777	2.1334	4.18	>sp|Q92841|DDX17_HUMAN Probable ATP-dependent RNA helicase DDX17 OS=Homo sapiens GN=DDX17 PE=1 SV=2	36.9175
9	Q.THFQLAYRL.Q	THFQLAYRL		14.6673	28.1558	0.0138	1.7879	4.787	3.2753	4.18	>sp|P42575|CASP2_HUMAN Caspase-2 OS=Homo sapiens GN=CASP2 PE=1 SV=2	55.4723
9	L.RVAGIHKKV.A	RVAGIHKKV		3.26	0.2563	10.87	17.4624	1.542	0.7519	4.18	>sp|P26373|RL13_HUMAN 60S ribosomal protein L13 OS=Homo sapiens GN=RPL13 PE=1 SV=4	6.0353
9	Q.ALYDEVRTV.P	ALYDEVRTV		0.0106	4.2249	1.8496	7.1335	0.5279	0.2456	4.18	>sp|A6NHR9|SMHD1_HUMAN Structural maintenance of chromosomes flexible hinge domain-containing protein 1 OS=Homo sapiens GN=SMCHD1 PE=1 SV=2	51.5506
9	L.VHTVHHPVL.D	VHTVHHPVL		36.1579	30.8527	0.0629	10.6688	3.8966	6.8043	4.17	>sp|Q9P278|FNIP2_HUMAN Folliculin-interacting protein 2 OS=Homo sapiens GN=FNIP2 PE=1 SV=2	23.5555
9	L.IHSANVRTV.N	IHSANVRTV		25.6812	24.7927	0.1735	13.0654	3.3639	4.0498	4.17	>sp|Q99661|KIF2C_HUMAN Kinesin-like protein KIF2C OS=Homo sapiens GN=KIF2C PE=1 SV=2	21.9526
9	N.SLLENIAKA.T	SLLENIAKA		0.0331	7.0949	11.1471	15.7778	3.6538	4.4582	4.17	>sp|Q93074|MED12_HUMAN Mediator of RNA polymerase II transcription subunit 12 OS=Homo sapiens GN=MED12 PE=1 SV=4	56.0323
9	N.DEM[+15.995]RFVTQI.Q	DEMRFVTQI	M[+16]	14.1021	53.75	1.2516	0.0911	10.6782	14.0841	4.17	>sp|Q92833|JARD2_HUMAN Protein Jumonji OS=Homo sapiens GN=JARID2 PE=1 SV=2	52.0536
9	C.SENKLPAEL.Q	SENKLPAEL		14.7996	25.246	0.3237	0.2713	5.3295	7.6813	4.17	>sp|P27695|APEX1_HUMAN DNA-(apurinic or apyrimidinic site) lyase OS=Homo sapiens GN=APEX1 PE=1 SV=2	44.0521
9	C.LHSGLTPHL.T	LHSGLTPHL		19.3516	30.6562	0.0546	10.5556	4.2256	4.8955	4.17	>sp|O00329|PK3CD_HUMAN Phosphatidylinositol 4,5-bisphosphate 3-kinase catalytic subunit delta isoform OS=Homo sapiens GN=PIK3CD PE=1 SV=2	37.8819
9	A.GHAGVSANM[+15.995].M	GHAGVSANM	M[+16]	18.9283	22.4402	0.0474	5.2805	5.1692	4.6731	4.16	>sp|Q9Y657|SPIN1_HUMAN Spindlin-1 OS=Homo sapiens GN=SPIN1 PE=1 SV=3	11.626
9	I.AHSPSLQSL.K	AHSPSLQSL		17.8741	15.6221	0.0099	6.7099	2.6297	2.8808	4.16	>sp|Q8N1G1|REXO1_HUMAN RNA exonuclease 1 homolog OS=Homo sapiens GN=REXO1 PE=1 SV=3	41.2056
9	Q.AIKGMHIRK.A	AIKGMHIRK		29.875	0.0174	70	29.5882	41.5714	23.6137	4.16	>sp|P18621|RL17_HUMAN 60S ribosomal protein L17 OS=Homo sapiens GN=RPL17 PE=1 SV=3	16.0611
9	H.TLGDAHIYL.N	TLGDAHIYL		0.0582	5.1705	3.5646	10.5664	0.7011	1.2677	4.16	>sp|P04818|TYSY_HUMAN Thymidylate synthase OS=Homo sapiens GN=TYMS PE=1 SV=3	58.6081
9	H.IHHHDVRVA.E	IHHHDVRVA		56.8421	38.4174	1.4326	13.4159	15.4708	22.3255	4.15	>sp|Q12834|CDC20_HUMAN Cell division cycle protein 20 homolog OS=Homo sapiens GN=CDC20 PE=1 SV=2	13.681
9	D.DELDSKLNY.K	DELDSKLNY		32.6897	39.3333	3.4555	0.0044	26.8444	20.0564	4.15	>sp|P52566|GDIR2_HUMAN Rho GDP-dissociation inhibitor 2 OS=Homo sapiens GN=ARHGDIB PE=1 SV=3	48.7405
9	L.LHHDDPEVL.A	LHHDDPEVL		23.0659	55.3757	0.0162	6.9322	4.6285	6.2538	4.15	>sp|P52292|IMA1_HUMAN Importin subunit alpha-1 OS=Homo sapiens GN=KPNA2 PE=1 SV=1	31.2264
9	G.ATRKLALQK.N	ATRKLALQK		40.2143	0.0119	66.6667	27.8636	36.6667	17.0684	4.15	>sp|P31689|DNJA1_HUMAN DnaJ homolog subfamily A member 1 OS=Homo sapiens GN=DNAJA1 PE=1 SV=2	18.2139
9	H.FEFEYQTKV.D	FEFEYQTKV		1.4902	31.652	0.435	0.1166	2.1198	2.391	4.15	>sp|P08243|ASNS_HUMAN Asparagine synthetase [glutamine-hydrolyzing] OS=Homo sapiens GN=ASNS PE=1 SV=4	58.4285
9	L.EEFGRFASF.E	EEFGRFASF		16.4161	33.4072	0.3848	0.0019	5.2465	4.5123	4.15	>sp|P01903|DRA_HUMAN HLA class II histocompatibility antigen, DR alpha chain OS=Homo sapiens GN=HLA-DRA PE=1 SV=1	62.874
9	D.FLEEANRVL.K	FLEEANRVL		0.2849	33.6766	0.5083	6.625	0.2304	0.9545	4.14	>sp|O43159|RRP8_HUMAN Ribosomal RNA-processing protein 8 OS=Homo sapiens GN=RRP8 PE=1 SV=2	55.3652
9	D.TREEGKALL.R	TREEGKALL		16.4516	21.0074	0.0883	8.3043	6.3749	6.4715	4.13	>sp|Q9UJX2|CDC23_HUMAN Cell division cycle protein 23 homolog OS=Homo sapiens GN=CDC23 PE=1 SV=3	26.1945
9	L.KLKSFTYEY.E	KLKSFTYEY		6.5552	0.1116	11.5714	2.4243	7.96	1.3974	4.13	>sp|Q6UB99|ANR11_HUMAN Ankyrin repeat domain-containing protein 11 OS=Homo sapiens GN=ANKRD11 PE=1 SV=3	43.1064
9	E.DERELAAEM[+15.995].A	DERELAAEM	M[+16]	31.6176	43.3718	1.1106	0.033	12.4245	13.9171	4.13	>sp|Q15393|SF3B3_HUMAN Splicing factor 3B subunit 3 OS=Homo sapiens GN=SF3B3 PE=1 SV=4	29.8826
9	A.ALSGLAVRL.S	ALSGLAVRL		0.1279	10.6514	5.1992	15.8403	1.867	2.9041	4.13	>sp|P0DMW5|SIL2B_HUMAN Small integral membrane protein 10-like protein 2B OS=Homo sapiens GN=SMIM10L2B PE=4 SV=1	60.0254
9	S.GHM[+15.995]FPSHLL.V	GHMFPSHLL	M[+16]	10.0929	15.8053	0.0324	5.0118	3.3099	3.6649	4.12	>sp|Q9NUY8|TBC23_HUMAN TBC1 domain family member 23 OS=Homo sapiens GN=TBC1D23 PE=1 SV=3	45.1488
9	S.SHYFQSLEV.T	SHYFQSLEV		11.8864	15.5718	0.0827	8.4064	2.9514	3.2122	4.12	>sp|Q9BR11|ZSWM1_HUMAN Zinc finger SWIM domain-containing protein 1 OS=Homo sapiens GN=ZSWIM1 PE=2 SV=2	56.3642
9	L.GHLESARVL.L	GHLESARVL		23.1538	40.3	0.0334	6.9257	4.9062	5.2645	4.12	>sp|Q8IZ07|AN13A_HUMAN Ankyrin repeat domain-containing protein 13A OS=Homo sapiens GN=ANKRD13A PE=1 SV=3	30.8373
9	L.VEWEGTTPY.-	VEWEGTTPY		10.4698	24.6762	1.0502	0.0047	4.9925	4.7266	4.12	>sp|Q5T6S3|PHF19_HUMAN PHD finger protein 19 OS=Homo sapiens GN=PHF19 PE=1 SV=1	57.6939
9	L.SAYQHPTTF.S	SAYQHPTTF		6.3405	0.9845	0.0837	0.6709	0.0047	0.0024	4.12	>sp|Q2KHR3|QSER1_HUMAN Glutamine and serine-rich protein 1 OS=Homo sapiens GN=QSER1 PE=1 SV=3	36.898
9	F.YEFFNEQKY.A	YEFFNEQKY		15.1895	31.3676	1.4182	0.0039	6.5053	4.1491	4.12	>sp|Q14644|RASA3_HUMAN Ras GTPase-activating protein 3 OS=Homo sapiens GN=RASA3 PE=1 SV=3	57.9601
9	S.EEVDVTPTF.D	EEVDVTPTF		9.8941	42.8636	0.3407	0.0015	4.4343	5.3956	4.12	>sp|P38919|IF4A3_HUMAN Eukaryotic initiation factor 4A-III OS=Homo sapiens GN=EIF4A3 PE=1 SV=4	60.775
9	A.GHSEHHPDL.G	GHSEHHPDL		33.4444	37.8346	0.293	19.0746	9.8725	14.9494	4.12	>sp|O94966|UBP19_HUMAN Ubiquitin carboxyl-terminal hydrolase 19 OS=Homo sapiens GN=USP19 PE=1 SV=2	16.1078
9	C.EEYPLTRAF.C	EEYPLTRAF		18.4081	32.9832	0.1677	0.0011	4.0527	3.1364	4.11	>sp|Q92621|NU205_HUMAN Nuclear pore complex protein Nup205 OS=Homo sapiens GN=NUP205 PE=1 SV=3	57.5282
9	H.HHHALQQQL.N	HHHALQQQL		27.3704	22.3225	0.0081	4.6028	5.0557	4.3394	4.11	>sp|Q8NFD5-2|ARI1B_HUMAN Isoform 2 of AT-rich interactive domain-containing protein 1B OS=Homo sapiens GN=ARID1B	20.0864
9	K.VEHSPFSSF.A	VEHSPFSSF		21.7786	21.5101	0.5162	0.0152	4.5631	3.827	4.11	>sp|Q7LBC6|KDM3B_HUMAN Lysine-specific demethylase 3B OS=Homo sapiens GN=KDM3B PE=1 SV=2	53.4469
9	R.DENSVELTM[+15.995].A	DENSVELTM	M[+16]	20.4236	59.5954	0.8631	0.0084	9.5673	13.1877	4.11	>sp|Q14697|GANAB_HUMAN Neutral alpha-glucosidase AB OS=Homo sapiens GN=GANAB PE=1 SV=3	40.7136
9	A.MVIVPTREL.A	MVIVPTREL		3.9268	1.6061	1.2826	7.3207	0.0361	0.0444	4.11	>sp|P26196|DDX6_HUMAN Probable ATP-dependent RNA helicase DDX6 OS=Homo sapiens GN=DDX6 PE=1 SV=2	56.0944
9	V.LHDERIVIV.A	LHDERIVIV		10.5539	39.3889	0.3079	11.1593	3.976	6.9522	4.1	>sp|Q9Y2E4-2|DIP2C_HUMAN Isoform 2 of Disco-interacting protein 2 homolog C OS=Homo sapiens GN=DIP2C	44.9753
9	P.GHSKRVVAL.S	GHSKRVVAL		17.9963	20.7034	0.0499	8.8994	3.1374	3.851	4.1	>sp|Q6UXN9|WDR82_HUMAN WD repeat-containing protein 82 OS=Homo sapiens GN=WDR82 PE=1 SV=1	18.5818
9	T.SHSSIIHRL.P	SHSSIIHRL		10.7458	17.6098	0.0089	2.5885	2.7828	2.3632	4.09	>sp|Q9UL54|TAOK2_HUMAN Serine/threonine-protein kinase TAO2 OS=Homo sapiens GN=TAOK2 PE=1 SV=2	25.3492
9	G.SHFDAAKAV.E	SHFDAAKAV		13.7018	17.2639	0.0093	2.4167	2.4773	2.4841	4.09	>sp|Q8TAP8|PPR35_HUMAN Protein phosphatase 1 regulatory subunit 35 OS=Homo sapiens GN=PPP1R35 PE=1 SV=1	27.7412
9	S.TAADLGSVV.R	TAADLGSVV		7.9917	12.7985	1.4038	5.6841	0.1313	0.2569	4.09	>sp|O95235|KI20A_HUMAN Kinesin-like protein KIF20A OS=Homo sapiens GN=KIF20A PE=1 SV=1	51.3661
9	L.NHGPPLHAT.Q	NHGPPLHAT		35.6818	42.1477	1.0883	14.3812	27.4211	32.7276	4.09	>sp|O14770|MEIS2_HUMAN Homeobox protein Meis2 OS=Homo sapiens GN=MEIS2 PE=1 SV=2	18.6904
9	V.HHIGREPTL.C	HHIGREPTL		14.1626	20.4657	0.0052	3.9545	2.2278	2.2977	4.08	>sp|Q9Y4D7|PLXD1_HUMAN Plexin-D1 OS=Homo sapiens GN=PLXND1 PE=1 SV=3	24.3252
9	G.QHSHVVRYF.S	QHSHVVRYF		24.013	33.4132	0.3132	1.749	9.7149	4.9871	4.08	>sp|P30291|WEE1_HUMAN Wee1-like protein kinase OS=Homo sapiens GN=WEE1 PE=1 SV=2	30.3009
9	A.RSLGIRVVK.D	RSLGIRVVK		28.7174	0.0116	42.75	16.9917	17.1721	12.1847	4.07	>sp|Q9Y3B7|RM11_HUMAN 39S ribosomal protein L11, mitochondrial OS=Homo sapiens GN=MRPL11 PE=1 SV=1	27.8353
9	K.HETEIM[+15.995]PVF.Q	HETEIMPVF	M[+16]	11.7961	46.3077	0.2546	0.0029	3.474	4.2137	4.07	>sp|Q9NZ08-2|ERAP1_HUMAN Isoform 2 of Endoplasmic reticulum aminopeptidase 1 OS=Homo sapiens GN=ERAP1	51.222
9	R.HLANIVERV.K	HLANIVERV		0.0433	12.6703	7.2757	16.2333	3.2137	2.445	4.07	>sp|Q8IYM9|TRI22_HUMAN E3 ubiquitin-protein ligase TRIM22 OS=Homo sapiens GN=TRIM22 PE=1 SV=1	40.5712
9	Q.EHQPRSGLL.Q	EHQPRSGLL		45.5	46.8769	0.2701	7.7896	9.3218	14.1234	4.07	>sp|Q13530|SERC3_HUMAN Serine incorporator 3 OS=Homo sapiens GN=SERINC3 PE=2 SV=2	27.2567
9	D.HLNSHVRQV.H	HLNSHVRQV		0.6453	2.6327	5.5681	17.3118	2.541	1.541	4.07	>sp|P56270|MAZ_HUMAN Myc-associated zinc finger protein OS=Homo sapiens GN=MAZ PE=1 SV=1	17.8947
9	R.GLDALKVTV.G	GLDALKVTV		0.0664	16.8751	9.5676	24.75	4.1501	7.2652	4.07	>sp|P52789|HXK2_HUMAN Hexokinase-2 OS=Homo sapiens GN=HK2 PE=1 SV=2	58.5074
9	S.RIKATVM[+15.995]DV.K	RIKATVMDV	M[+16]	3.904	0.089	15.68	38	5.5733	2.9259	4.07	>sp|P27694|RFA1_HUMAN Replication protein A 70 kDa DNA-binding subunit OS=Homo sapiens GN=RPA1 PE=1 SV=2	27.365
9	G.DEMTSLSEY.V	DEMTSLSEY		33.1481	41.9479	2.711	0.0039	13.9749	13.309	4.07	>sp|P08238|HS90B_HUMAN Heat shock protein HSP 90-beta OS=Homo sapiens GN=HSP90AB1 PE=1 SV=4	59.8623
9	N.SHSYTNSSL.N	SHSYTNSSL		26.1864	22.8053	0.0093	7.2204	3.0875	4.2032	4.06	>sp|Q15596|NCOA2_HUMAN Nuclear receptor coactivator 2 OS=Homo sapiens GN=NCOA2 PE=1 SV=2	28.0228
9	H.ILYGKIIHL.E	ILYGKIIHL		0.0071	1.7449	1.1312	7.3807	0.2341	0.2163	4.06	>sp|P0CG13|CTF8_HUMAN Chromosome transmission fidelity protein 8 homolog OS=Homo sapiens GN=CHTF8 PE=1 SV=1	58.5471
9	E.NHDIWIKTL.T	NHDIWIKTL		15.5411	57.3699	0.0132	3.7346	3.9731	5.7336	4.05	>sp|Q13315|ATM_HUMAN Serine-protein kinase ATM OS=Homo sapiens GN=ATM PE=1 SV=4	53.3909
9	S.ILSEVQQAV.S	ILSEVQQAV		0.0228	15.434	3.2605	15.5347	1.0108	1.1737	4.05	>sp|P09874|PARP1_HUMAN Poly [ADP-ribose] polymerase 1 OS=Homo sapiens GN=PARP1 PE=1 SV=4	52.717
9	M.AHAFPQDEL.N	AHAFPQDEL		17.5704	34.4188	0.0369	10.9935	5.9042	8.027	4.04	>sp|Q92611|EDEM1_HUMAN ER degradation-enhancing alpha-mannosidase-like protein 1 OS=Homo sapiens GN=EDEM1 PE=1 SV=1	46.0855
9	H.FHSHDGPSL.K	FHSHDGPSL		16.0839	43.9359	0.0074	6.41	1.903	3.1005	4.04	>sp|Q8NEW0|ZNT7_HUMAN Zinc transporter 7 OS=Homo sapiens GN=SLC30A7 PE=2 SV=1	28.0228
9	L.FLFGEVHKA.L	FLFGEVHKA		0.0081	11.8994	3.9359	10.3508	1.7704	1.3235	4.04	>sp|Q7L590|MCM10_HUMAN Protein MCM10 homolog OS=Homo sapiens GN=MCM10 PE=1 SV=2	46.0785
9	A.HHAESEAHL.V	HHAESEAHL		20.8889	36.5286	0.0116	7.533	4.6828	6.3075	4.04	>sp|Q06546|GABPA_HUMAN GA-binding protein alpha chain OS=Homo sapiens GN=GABPA PE=1 SV=1	14.7475
9	S.GTKSQLLAK.R	GTKSQLLAK		33.9259	0.0358	63.75	21.898	34.4667	18.652	4.04	>sp|P29122|PCSK6_HUMAN Proprotein convertase subtilisin/kexin type 6 OS=Homo sapiens GN=PCSK6 PE=1 SV=1	17.8882
9	G.RVKGVTIVK.P	RVKGVTIVK		19.7582	0.004	40	14.6125	17.0884	7.8648	4.04	>sp|O95619|YETS4_HUMAN YEATS domain-containing protein 4 OS=Homo sapiens GN=YEATS4 PE=1 SV=1	20.3451
9	G.VQHHPPEPK.A	VQHHPPEPK		28.3261	0.7607	26.6842	22.9048	25.6923	23.5861	4.03	>sp|Q9NQZ5|STAR7_HUMAN StAR-related lipid transfer protein 7, mitochondrial OS=Homo sapiens GN=STARD7 PE=1 SV=2	13.1152
9	Q.IQYDKTNVL.A	IQYDKTNVL		0.7014	3.9538	0.0109	1.2267	0.078	0.0541	4.03	>sp|Q9C035|TRIM5_HUMAN Tripartite motif-containing protein 5 OS=Homo sapiens GN=TRIM5 PE=1 SV=1	45.3212
9	K.FHDPDSAVV.A	FHDPDSAVV		5.831	41.9688	0.0365	5.7594	1.9962	5.0514	4.03	>sp|Q05519|SRS11_HUMAN Serine/arginine-rich splicing factor 11 OS=Homo sapiens GN=SRSF11 PE=1 SV=1	39.7371
9	L.SHLEKTFAM[+15.995].K	SHLEKTFAM	M[+16]	9.6665	14.5372	0.0069	1.7245	1.794	2.172	4.02	>sp|Q9UPZ3|HPS5_HUMAN Hermansky-Pudlak syndrome 5 protein OS=Homo sapiens GN=HPS5 PE=1 SV=2	26.8382
9	C.NEM[+15.995]LVKSQF.V	NEMLVKSQF	M[+16]	23.6703	55.2601	1.0431	0.0056	13.286	10.7952	4.02	>sp|Q9H7F0|AT133_HUMAN Probable cation-transporting ATPase 13A3 OS=Homo sapiens GN=ATP13A3 PE=1 SV=4	40.9397
9	S.KLDPTKTTL.L	KLDPTKTTL		0.151	2.2307	0.5429	10.3312	0.2376	0.5307	4.02	>sp|Q92597|NDRG1_HUMAN Protein NDRG1 OS=Homo sapiens GN=NDRG1 PE=1 SV=1	33.4837
9	E.KTKAIMKHL.H	KTKAIMKHL		13.7737	0.0205	13.5168	19.7612	3.2329	1.0791	4.02	>sp|Q8TAM1|BBS10_HUMAN Bardet-Biedl syndrome 10 protein OS=Homo sapiens GN=BBS10 PE=1 SV=2	15.1299
9	G.HHDIVKYLL.Q	HHDIVKYLL		11.2549	24.5337	0.0191	3.0573	3.6827	5.2946	4.02	>sp|Q59H18-1|TNI3K_HUMAN Isoform 1 of Serine/threonine-protein kinase TNNI3K OS=Homo sapiens GN=TNNI3K	48.884
9	I.TQHLQHQAL.H	TQHLQHQAL		16.371	9.301	0.0772	2.2545	1.5423	1.7748	4.02	>sp|Q2M389|WASC4_HUMAN WASH complex subunit 4 OS=Homo sapiens GN=WASHC4 PE=1 SV=2	22.4446
9	F.NEHGM[+15.995]ETAL.A	NEHGMETAL	M[+16]	19.8571	55.2023	0.1367	0.0869	8.0301	13.9182	4.02	>sp|P42356|PI4KA_HUMAN Phosphatidylinositol 4-kinase alpha OS=Homo sapiens GN=PI4KA PE=1 SV=4	23.0578
9	Y.RLTPKLM[+15.995]EV.C	RLTPKLMEV	M[+16]	0.0387	1.4309	7.3659	23.5833	1.6349	1.1839	4.02	>sp|O15372|EIF3H_HUMAN Eukaryotic translation initiation factor 3 subunit H OS=Homo sapiens GN=EIF3H PE=1 SV=1	36.7916
9	A.QHSTM[+15.995]TSTL.R	QHSTMTSTL	M[+16]	32.6207	37.6772	0.0106	8.2245	5.3746	6.7171	4.01	>sp|Q96M89|CC138_HUMAN Coiled-coil domain-containing protein 138 OS=Homo sapiens GN=CCDC138 PE=1 SV=1	19.3087
9	F.NELKFYQGF.L	NELKFYQGF		20.9167	60.3731	2.1963	0.0083	17.3116	19.0875	4.01	>sp|P78527|PRKDC_HUMAN DNA-dependent protein kinase catalytic subunit OS=Homo sapiens GN=PRKDC PE=1 SV=3	62.5891
9	E.SLAQYNPKL.D	SLAQYNPKL		0.0531	7.407	2.1283	10.6906	0.7795	1.5188	4.01	>sp|P27986|P85A_HUMAN Phosphatidylinositol 3-kinase regulatory subunit alpha OS=Homo sapiens GN=PIK3R1 PE=1 SV=2	47.2743
9	R.THLQLGSVL.Y	THLQLGSVL		29.975	39.0926	0.0079	4.0537	4.1036	4.8738	4	>sp|Q9Y6X3|SCC4_HUMAN MAU2 chromatid cohesion factor homolog OS=Homo sapiens GN=MAU2 PE=1 SV=2	57.6145
9	A.TTRNTSPSL.G	TTRNTSPSL		18.1076	0.0819	4.5835	14.2125	0.7788	0.4349	4	>sp|Q9NSU2|TREX1_HUMAN Three-prime repair exonuclease 1 OS=Homo sapiens GN=TREX1 PE=1 SV=1	24.4981
9	Y.RVKYGTVFK.A	RVKYGTVFK		26.678	0.0047	61.25	26.32	20.8347	11.7994	4	>sp|Q96ST3|SIN3A_HUMAN Paired amphipathic helix protein Sin3a OS=Homo sapiens GN=SIN3A PE=1 SV=2	27.2981
9	D.AVLDFVKQK.A	AVLDFVKQK		11.864	0.1473	48	12.5993	17.386	9.4036	4	>sp|Q96II8|LRCH3_HUMAN Leucine-rich repeat and calponin homology domain-containing protein 3 OS=Homo sapiens GN=LRCH3 PE=1 SV=2	44.45
9	R.TQAPPSVIL.G	TQAPPSVIL		2.5245	5.1237	0.0244	1.9339	0.2133	0.526	4	>sp|Q8IWF6|DEN6A_HUMAN Protein DENND6A OS=Homo sapiens GN=DENND6A PE=1 SV=1	58.0185
9	P.QHSAPGRGV.V	QHSAPGRGV		31.9706	23.2777	0.4034	16.7917	14.2285	17.9501	4	>sp|Q86UW9|DTX2_HUMAN Probable E3 ubiquitin-protein ligase DTX2 OS=Homo sapiens GN=DTX2 PE=1 SV=3	13.0436
9	V.YHNVKPAAL.Q	YHNVKPAAL		12.9387	17.5588	0.0047	3.115	0.9648	1.3104	3.99	>sp|Q9Y6G5|COMDA_HUMAN COMM domain-containing protein 10 OS=Homo sapiens GN=COMMD10 PE=1 SV=1	28.6309
9	G.YEQQDAHEF.L	YEQQDAHEF		16.2935	41.6354	0.5557	0.0089	5.8881	6.65	3.99	>sp|Q9UPT9|UBP22_HUMAN Ubiquitin carboxyl-terminal hydrolase 22 OS=Homo sapiens GN=USP22 PE=1 SV=2	33.4658
9	G.YEDGSIRIF.S	YEDGSIRIF		11.9776	45.7222	0.3025	0.0149	2.9921	4.2336	3.99	>sp|Q9UNX4|WDR3_HUMAN WD repeat-containing protein 3 OS=Homo sapiens GN=WDR3 PE=1 SV=1	60.532
9	E.GHSEAVISV.A	GHSEAVISV		8.4318	21.4936	0.1525	8.7723	4.9106	5.8302	3.99	>sp|Q9NVX2|NLE1_HUMAN Notchless protein homolog 1 OS=Homo sapiens GN=NLE1 PE=1 SV=4	37.8269
9	L.PLGPAPVSV.A	PLGPAPVSV		1.0633	25.1376	18.3651	44.2	8.3383	10.278	3.99	>sp|P57086|SCND1_HUMAN SCAN domain-containing protein 1 OS=Homo sapiens GN=SCAND1 PE=1 SV=1	54.6776
9	N.KIRLFQPNL.N	KIRLFQPNL		3.9966	0.1221	14.375	25.6429	3.2217	2.3681	3.99	>sp|P54687|BCAT1_HUMAN Branched-chain-amino-acid aminotransferase, cytosolic OS=Homo sapiens GN=BCAT1 PE=1 SV=3	53.9631
9	D.DELEIKAYY.A	DELEIKAYY		25.9855	34.1437	3.3318	0.0024	19.9929	13.9045	3.98	>sp|Q5TA45|INT11_HUMAN Integrator complex subunit 11 OS=Homo sapiens GN=INTS11 PE=1 SV=2	63.9147
9	R.THFGGGKTT.G	THFGGGKTT		41.6667	29.9617	0.2602	7.4036	14.6241	14.4814	3.98	>sp|P62847|RS24_HUMAN 40S ribosomal protein S24 OS=Homo sapiens GN=RPS24 PE=1 SV=1	9.7694
9	E.ILDGNQLHI.A	ILDGNQLHI		0.1048	16.8967	3.8015	20.875	1.3623	2.6742	3.97	>sp|O75534|CSDE1_HUMAN Cold shock domain-containing protein E1 OS=Homo sapiens GN=CSDE1 PE=1 SV=2	56.0967
9	L.NDVLVPKPF.S	NDVLVPKPF		43.9	79.5238	6.4356	0.3621	22.5783	18.4426	3.96	>sp|Q9Y4W2|LAS1L_HUMAN Ribosomal biogenesis protein LAS1L OS=Homo sapiens GN=LAS1L PE=1 SV=2	59.6729
9	G.RTKPPQLLK.V	RTKPPQLLK		26.5763	0.0034	48	22.0714	16.564	8.8027	3.96	>sp|Q9NU22|MDN1_HUMAN Midasin OS=Homo sapiens GN=MDN1 PE=1 SV=2	23.6759
9	A.VLDDKLYVV.G	VLDDKLYVV		0.0077	16.0714	3.0934	12.5017	1.7576	2.0561	3.96	>sp|Q96PQ7-3|KLHL5_HUMAN Isoform 3 of Kelch-like protein 5 OS=Homo sapiens GN=KLHL5	59.0516
9	L.HHAKAGTII.A	HHAKAGTII		32.931	26.9654	0.0139	7.9057	3.2898	5.5567	3.96	>sp|Q8IY17|PLPL6_HUMAN Neuropathy target esterase OS=Homo sapiens GN=PNPLA6 PE=1 SV=2	16.2539
9	S.QLNEKVAQL.Y	QLNEKVAQL		0.1102	7.7759	2.7018	11.8289	0.9452	1.0351	3.96	>sp|Q16850|CP51A_HUMAN Lanosterol 14-alpha demethylase OS=Homo sapiens GN=CYP51A1 PE=1 SV=3	41.2836
9	N.LTDPDIHVL.F	LTDPDIHVL		1.1456	11.1878	0.5693	6.428	0.1706	0.5126	3.95	>sp|Q9Y4E6|WDR7_HUMAN WD repeat-containing protein 7 OS=Homo sapiens GN=WDR7 PE=1 SV=2	56.9179
9	E.VTDHNLHEL.R	VTDHNLHEL		1.256	11.8603	2.4083	14.1625	0.4965	0.8856	3.95	>sp|Q9NV31|IMP3_HUMAN U3 small nucleolar ribonucleoprotein protein IMP3 OS=Homo sapiens GN=IMP3 PE=1 SV=1	30.4483
9	T.AAIEASQSL.Q	AAIEASQSL		3.7716	2.504	0.1747	3.1125	0.0067	0.0191	3.95	>sp|Q7Z7A4|PXK_HUMAN PX domain-containing protein kinase-like protein OS=Homo sapiens GN=PXK PE=1 SV=1	42.0324
9	I.FHLGHAAM[+15.995]L.G	FHLGHAAML	M[+16]	12.0851	40.61	0.0111	6.6743	1.7947	2.6441	3.95	>sp|P04844|RPN2_HUMAN Dolichyl-diphosphooligosaccharide--protein glycosyltransferase subunit 2 OS=Homo sapiens GN=RPN2 PE=1 SV=3	41.5439
9	G.YENQKQSSY.S	YENQKQSSY		23.6154	22.8519	1.2289	0.0242	5.009	4.1163	3.94	>sp|Q92804|RBP56_HUMAN TATA-binding protein-associated factor 2N OS=Homo sapiens GN=TAF15 PE=1 SV=1	20.5848
9	S.FHGPPEPVL.L	FHGPPEPVL		15.5935	47.2	0.009	7.4107	1.8497	4.0054	3.94	>sp|Q15437|SC23B_HUMAN Protein transport protein Sec23B OS=Homo sapiens GN=SEC23B PE=1 SV=2	51.7891
9	A.VLVDRTIYI.S	VLVDRTIYI		0.0147	3.0786	4.825	15.3472	0.5933	0.4413	3.94	>sp|P52758|RIDA_HUMAN 2-iminobutanoate/2-iminopropanoate deaminase OS=Homo sapiens GN=RIDA PE=1 SV=1	60.9747
9	C.YLDEYIARM[+15.995].V	YLDEYIARM	M[+16]	0.0045	17.5211	0.573	2.5286	0.1613	0.231	3.94	>sp|P49815|TSC2_HUMAN Tuberin OS=Homo sapiens GN=TSC2 PE=1 SV=2	49.4495
9	R.KLAKQPETV.S	KLAKQPETV		0.0916	4.6988	7.2193	32.6923	4.0887	2.9706	3.93	>sp|Q96DY7|MTBP_HUMAN Mdm2-binding protein OS=Homo sapiens GN=MTBP PE=1 SV=1	20.8818
9	S.HLRPPSPLL.V	HLRPPSPLL		0.7863	0.0869	0.8119	6.188	0.2633	0.3062	3.93	>sp|Q8TDB6|DTX3L_HUMAN E3 ubiquitin-protein ligase DTX3L OS=Homo sapiens GN=DTX3L PE=1 SV=1	45.8724
9	A.MPYLEHESF.L	MPYLEHESF		25.6087	32.8212	0.29	0.3868	0.7651	0.9422	3.93	>sp|O00311|CDC7_HUMAN Cell division cycle 7-related protein kinase OS=Homo sapiens GN=CDC7 PE=1 SV=1	57.0412
9	S.FNDPNAKEM[+15.995].H	FNDPNAKEM	M[+16]	10.8081	37.685	0.5185	4.9224	1.0412	2.0991	3.92	>sp|Q96KR1|ZFR_HUMAN Zinc finger RNA-binding protein OS=Homo sapiens GN=ZFR PE=1 SV=2	23.1435
9	I.KTKDLFPSL.G	KTKDLFPSL		3.1268	0.01	3.8983	10.7255	0.5186	0.1743	3.92	>sp|Q13129|RLF_HUMAN Zinc finger protein Rlf OS=Homo sapiens GN=RLF PE=1 SV=2	53.1558
9	L.FLDEPTNHL.D	FLDEPTNHL		0.0027	12.4814	0.2648	5.7573	0.096	0.2663	3.91	>sp|Q9UG63|ABCF2_HUMAN ATP-binding cassette sub-family F member 2 OS=Homo sapiens GN=ABCF2 PE=1 SV=2	50.2898
9	V.AVRPQSVFV.S	AVRPQSVFV		2.4662	0.009	11.6807	18.9103	1.7122	0.6732	3.91	>sp|Q5TCZ1|SPD2A_HUMAN SH3 and PX domain-containing protein 2A OS=Homo sapiens GN=SH3PXD2A PE=1 SV=1	46.0808
9	S.SHYQYHLRL.H	SHYQYHLRL		12.5294	11.0611	0.0138	2.8411	1.5894	1.4608	3.91	>sp|Q5EBL2|ZN628_HUMAN Zinc finger protein 628 OS=Homo sapiens GN=ZNF628 PE=1 SV=3	39.3032
9	L.KVKDLVLSV.H	KVKDLVLSV		0.4765	0.0118	7.4624	12.4286	1.0261	0.1702	3.91	>sp|Q15020|SART3_HUMAN Squamous cell carcinoma antigen recognized by T-cells 3 OS=Homo sapiens GN=SART3 PE=1 SV=1	46.576
9	N.GTQILRPPK.V	GTQILRPPK		52.5926	0.194	80	42.4	47.5	39.8016	3.91	>sp|Q14676|MDC1_HUMAN Mediator of DNA damage checkpoint protein 1 OS=Homo sapiens GN=MDC1 PE=1 SV=3	28.185
9	C.AHYARPRAV.Y	AHYARPRAV		18.2197	5.8814	0.0923	6.4015	2.1995	1.6832	3.91	>sp|P55345|ANM2_HUMAN Protein arginine N-methyltransferase 2 OS=Homo sapiens GN=PRMT2 PE=1 SV=1	19.2211
9	R.QHKLYNKEL.Y	QHKLYNKEL		54.2593	34.7375	0.2558	10.4183	16.928	14.7651	3.9	>sp|Q9Y4A5|TRRAP_HUMAN Transformation/transcription domain-associated protein OS=Homo sapiens GN=TRRAP PE=1 SV=3	24.3522
9	L.DERKIEETL.E	DERKIEETL		33.6296	51.2931	1.396	0.0981	19.3071	21.1712	3.9	>sp|Q9P2D6-3|F135A_HUMAN Isoform 3 of Protein FAM135A OS=Homo sapiens GN=FAM135A	37.3635
9	A.KTRDEYLSL.V	KTRDEYLSL		6.6667	0.0092	3.8125	13.6822	0.4989	0.2299	3.9	>sp|Q96RN5-3|MED15_HUMAN Isoform 3 of Mediator of RNA polymerase II transcription subunit 15 OS=Homo sapiens GN=MED15	42.0069
9	K.KTKEAVLLL.K	KTKEAVLLL		3.7464	0.0117	6.951	14.0625	0.811	0.2864	3.9	>sp|P36578|RL4_HUMAN 60S ribosomal protein L4 OS=Homo sapiens GN=RPL4 PE=1 SV=5	44.6383
9	A.YEHRYVELF.L	YEHRYVELF		17.7926	63.6567	1.249	0.0214	7.6494	5.4778	3.9	>sp|P31943|HNRH1_HUMAN Heterogeneous nuclear ribonucleoprotein H OS=Homo sapiens GN=HNRNPH1 PE=1 SV=4	53.6972
9	E.HRLPHVLLL.Q	HRLPHVLLL		4.352	2.9103	0.0125	2.2922	1.1802	0.438	3.9	>sp|O43809|CPSF5_HUMAN Cleavage and polyadenylation specificity factor subunit 5 OS=Homo sapiens GN=NUDT21 PE=1 SV=1	51.0322
9	A.NHADPNSGL.D	NHADPNSGL		14.983	34.65	0.0082	6.4147	4.4511	7.0651	3.89	>sp|Q5T4S7|UBR4_HUMAN E3 ubiquitin-protein ligase UBR4 OS=Homo sapiens GN=UBR4 PE=1 SV=1	21.1856
9	E.DEVGSLIEY.E	DEVGSLIEY		22.7358	40.35	2.2945	0.0021	12.2579	12.2999	3.89	>sp|P23229-4|ITA6_HUMAN Isoform Alpha-6X2A of Integrin alpha-6 OS=Homo sapiens GN=ITGA6	69.4148
9	C.MEDLIHEIY.T	MEDLIHEIY		20.7569	49.0702	1.8373	0.016	13.0251	10.9913	3.89	>sp|P18124|RL7_HUMAN 60S ribosomal protein L7 OS=Homo sapiens GN=RPL7 PE=1 SV=1	67.6579
9	F.QHVGTHSSL.A	QHVGTHSSL		31.8824	27.9931	0.0077	5.0836	3.6497	4.536	3.88	>sp|Q9UQ53|MGT4B_HUMAN Alpha-1,3-mannosyl-glycoprotein 4-beta-N-acetylglucosaminyltransferase B OS=Homo sapiens GN=MGAT4B PE=1 SV=1	17.1572
9	T.GTYQDRLTK.L	GTYQDRLTK		21.0305	0.017	43.3333	19.3284	15.64	9.184	3.88	>sp|Q96HR3|MED30_HUMAN Mediator of RNA polymerase II transcription subunit 30 OS=Homo sapiens GN=MED30 PE=1 SV=1	24.4727
9	K.YHIDGARFL.N	YHIDGARFL		6.0775	27.2118	0.0039	1.6567	0.7426	0.8065	3.88	>sp|Q13094|LCP2_HUMAN Lymphocyte cytosolic protein 2 OS=Homo sapiens GN=LCP2 PE=1 SV=1	53.7122
9	E.DEEIIVKAM[+15.995].S	DEEIIVKAM	M[+16]	36.3684	73.6709	2.3114	0.0279	17.4605	25.8215	3.88	>sp|P86790|CCZ1B_HUMAN Vacuolar fusion protein CCZ1 homolog B OS=Homo sapiens GN=CCZ1B PE=1 SV=1	40.4187
9	T.YHSVGDSVL.R	YHSVGDSVL		19.9835	51.5733	0.0056	6.723	2.0898	3.4934	3.88	>sp|P11717|MPRI_HUMAN Cation-independent mannose-6-phosphate receptor OS=Homo sapiens GN=IGF2R PE=1 SV=3	41.3121
9	K.LFKPPQPPA.R	LFKPPQPPA		15.7481	0.3653	11.3487	21.4694	8.5118	9.6956	3.88	>sp|O15372|EIF3H_HUMAN Eukaryotic translation initiation factor 3 subunit H OS=Homo sapiens GN=EIF3H PE=1 SV=1	45.6451
9	R.GTRYPEVNR.R	GTRYPEVNR		39	0.6976	61.25	40.5	36.8333	26.4088	3.87	>sp|Q9UER7|DAXX_HUMAN Death domain-associated protein 6 OS=Homo sapiens GN=DAXX PE=1 SV=2	24.7255
9	R.SEVDLTRSF.S	SEVDLTRSF		11.0957	36.5357	0.331	0.0033	4.3044	3.3086	3.87	>sp|Q9P2T1|GMPR2_HUMAN GMP reductase 2 OS=Homo sapiens GN=GMPR2 PE=1 SV=1	52.4581
9	Q.SLM[+15.995]DLQERL.E	SLMDLQERL	M[+16]	0.0153	12.9655	2.1292	8.3309	0.8055	1.0728	3.87	>sp|Q9P246|STIM2_HUMAN Stromal interaction molecule 2 OS=Homo sapiens GN=STIM2 PE=1 SV=2	55.8486
9	G.HHTLGLSAL.N	HHTLGLSAL		31.0294	32.8883	0.0068	5.882	3.1968	4.794	3.87	>sp|Q9NZ09-4|UBAP1_HUMAN Isoform 4 of Ubiquitin-associated protein 1 OS=Homo sapiens GN=UBAP1	43.3954
9	G.HLGPEGRSV.A	HLGPEGRSV		1.3821	7.3794	5.0909	20.5	2.5012	3.0861	3.87	>sp|Q6ZMK1-3|CYHR1_HUMAN Isoform 3 of Cysteine and histidine-rich protein 1 OS=Homo sapiens GN=CYHR1	24.2025
9	L.ILDESHERV.F	ILDESHERV		0.0317	21.2597	4.8349	24.2188	3.729	4.107	3.87	>sp|O95777|LSM8_HUMAN U6 snRNA-associated Sm-like protein LSm8 OS=Homo sapiens GN=LSM8 PE=1 SV=3	29.8489
9	G.MPSPVSPKL.S	MPSPVSPKL		8.2098	17.5588	0.1482	2.0093	0.3855	1.0074	3.86	>sp|Q9UHB7|AFF4_HUMAN AF4/FMR2 family member 4 OS=Homo sapiens GN=AFF4 PE=1 SV=1	47.1248
9	L.ATARPRPVK.A	ATARPRPVK		37.5556	0.0121	58	28.15	22.9518	19.9338	3.86	>sp|Q9BSV6|SEN34_HUMAN tRNA-splicing endonuclease subunit Sen34 OS=Homo sapiens GN=TSEN34 PE=1 SV=1	7.732
9	S.FQYSKSPSL.-	FQYSKSPSL		0.2134	4.0867	0.0108	1.6084	0.0543	0.0361	3.86	>sp|Q96GE4|CEP95_HUMAN Centrosomal protein of 95 kDa OS=Homo sapiens GN=CEP95 PE=1 SV=1	44.3689
9	V.RHAQSGTIM[+15.995].A	RHAQSGTIM	M[+16]	28.3913	11.0845	0.0276	4.8435	2.4286	2.5952	3.86	>sp|P46734|MP2K3_HUMAN Dual specificity mitogen-activated protein kinase kinase 3 OS=Homo sapiens GN=MAP2K3 PE=1 SV=2	6.4086
9	L.TRILRSAKL.S	TRILRSAKL		24.7792	16.1005	0.2024	7.2449	5.9271	3.026	3.86	>sp|P28749|RBL1_HUMAN Retinoblastoma-like protein 1 OS=Homo sapiens GN=RBL1 PE=1 SV=3	26.7114
9	E.DENKFVSRL.M	DENKFVSRL		26.8475	58.9595	1.2387	0.0726	12.9245	14.974	3.86	>sp|O60449|LY75_HUMAN Lymphocyte antigen 75 OS=Homo sapiens GN=LY75 PE=1 SV=3	42.6252
9	S.GHNAIINTL.T	GHNAIINTL		11.6941	18.768	0.0108	3.5831	2.5355	2.3956	3.86	>sp|O43660|PLRG1_HUMAN Pleiotropic regulator 1 OS=Homo sapiens GN=PLRG1 PE=1 SV=1	45.5105
9	A.M[+15.995]PYLEHESF.L	MPYLEHESF	M[+16]	25.6087	32.8212	0.29	0.3868	0.7651	0.9422	3.86	>sp|O00311|CDC7_HUMAN Cell division cycle 7-related protein kinase OS=Homo sapiens GN=CDC7 PE=1 SV=1	47.9495
9	R.HHQSAAKDL.T	HHQSAAKDL		57.3684	47.9833	0.0861	12.2648	11.5156	15.9862	3.85	>sp|Q9BWL3|CA043_HUMAN Uncharacterized protein C1orf43 OS=Homo sapiens GN=C1orf43 PE=2 SV=1	4.3916
9	A.SSHNSSPYL.S	SSHNSSPYL		12.3104	0.277	3.7251	21.5918	0.4445	0.3705	3.85	>sp|Q92585|MAML1_HUMAN Mastermind-like protein 1 OS=Homo sapiens GN=MAML1 PE=1 SV=3	30.2871
9	A.GIDSSSPEV.K	GIDSSSPEV		0.4012	11.9915	11.5168	40	3.5935	6.67	3.85	>sp|Q15365|PCBP1_HUMAN Poly(rC)-binding protein 1 OS=Homo sapiens GN=PCBP1 PE=1 SV=2	37.2284
9	Y.GHYSTTEVL.L	GHYSTTEVL		18.417	31.7353	0.0169	6.4412	3.4612	3.6933	3.85	>sp|Q06547|GABP1_HUMAN GA-binding protein subunit beta-1 OS=Homo sapiens GN=GABPB1 PE=1 SV=2	38.2229
9	P.GHGS[+79.966]PFPSL.S	GHGSPFPSL	S[+80]	20.2778	16.4254	0.1125	11.9823	6.326	8.9572	3.85	>sp|P19484|TFEB_HUMAN Transcription factor EB OS=Homo sapiens GN=TFEB PE=1 SV=3	56.9635
9	G.TRAPPSAVA.R	TRAPPSAVA		23.6044	5.7156	0.3881	10.9172	7.1227	6.9101	3.84	>sp|Q96I23|PREY_HUMAN Protein preY, mitochondrial OS=Homo sapiens GN=PYURF PE=1 SV=1	22.7934
9	L.WEAGTAVVY.T	WEAGTAVVY		23.6813	44.1667	1.1994	0.0077	6.9269	5.8591	3.84	>sp|Q13685|AAMP_HUMAN Angio-associated migratory cell protein OS=Homo sapiens GN=AAMP PE=1 SV=2	59.831
9	S.DENVRAIAV.Q	DENVRAIAV		25.7391	48.623	2.9932	0.2696	16.952	20.3221	3.83	>sp|P48736|PK3CG_HUMAN Phosphatidylinositol 4,5-bisphosphate 3-kinase catalytic subunit gamma isoform OS=Homo sapiens GN=PIK3CG PE=1 SV=3	43.6333
9	D.ATHPPPPAR.S	ATHPPPPAR		17.9333	0.0722	32	14.7125	8.9037	4.9861	3.82	>sp|Q5QP82|DCA10_HUMAN DDB1- and CUL4-associated factor 10 OS=Homo sapiens GN=DCAF10 PE=1 SV=1	15.5856
9	G.HQDPSKRAL.S	HQDPSKRAL		7.3308	9.6013	0.013	2.205	0.5681	1.3089	3.82	>sp|O14978|ZN263_HUMAN Zinc finger protein 263 OS=Homo sapiens GN=ZNF263 PE=1 SV=2	15.7203
9	G.NEYPTPRSY.T	NEYPTPRSY		18.148	14.3675	0.5289	0.0016	5.2489	2.8218	3.82	>sp|A8MZ97|CB074_HUMAN Uncharacterized protein C2orf74 OS=Homo sapiens GN=C2orf74 PE=4 SV=3	37.2161
9	M.DEKEFTVQI.K	DEKEFTVQI		19.6923	42.3182	1.9208	0.1174	11.8077	15.946	3.81	>sp|Q9HCK8|CHD8_HUMAN Chromodomain-helicase-DNA-binding protein 8 OS=Homo sapiens GN=CHD8 PE=1 SV=5	59.8575
9	H.VGDPSVHLL.T	VGDPSVHLL		3.1341	8.9467	1.1557	9.4924	0.5361	1.2934	3.81	>sp|Q6PCT2|FXL19_HUMAN F-box/LRR-repeat protein 19 OS=Homo sapiens GN=FBXL19 PE=1 SV=3	51.8674
9	T.VLM[+15.995]TEDIKL.N	VLMTEDIKL	M[+16]	0.0585	18.7345	2.722	15.0972	1.1723	3.0421	3.81	>sp|Q04637|IF4G1_HUMAN Eukaryotic translation initiation factor 4 gamma 1 OS=Homo sapiens GN=EIF4G1 PE=1 SV=4	55.4674
9	Y.VHDAPVRSL.N	VHDAPVRSL		13.2706	20.2456	0.0096	5.3102	1.3736	2.153	3.81	>sp|P01584|IL1B_HUMAN Interleukin-1 beta OS=Homo sapiens GN=IL1B PE=1 SV=2	27.8913
9	S.YLHNQGIGV.S	YLHNQGIGV		0.0432	6.3248	4.3397	16.4917	0.917	0.9794	3.81	>sp|O60566|BUB1B_HUMAN Mitotic checkpoint serine/threonine-protein kinase BUB1 beta OS=Homo sapiens GN=BUB1B PE=1 SV=3	39.0225
9	S.AAADSIKIW.N	AAADSIKIW		23.4286	24.6788	6.2431	3.3764	2.0286	1.5532	3.8	>sp|Q9UNX4|WDR3_HUMAN WD repeat-containing protein 3 OS=Homo sapiens GN=WDR3 PE=1 SV=1	58.0569
9	K.QHDLLKRM[+15.995]L.Q	QHDLLKRML	M[+16]	28.8913	55.4046	0.1228	11.1416	10.21	15.0368	3.8	>sp|Q15154|PCM1_HUMAN Pericentriolar material 1 protein OS=Homo sapiens GN=PCM1 PE=1 SV=4	31.3183
9	C.FVKRQFMNK.S	FVKRQFMNK		29.5	0.336	63.75	25.5714	20.3058	11.5105	3.8	>sp|O15145|ARPC3_HUMAN Actin-related protein 2/3 complex subunit 3 OS=Homo sapiens GN=ARPC3 PE=1 SV=3	24.3459
9	R.KTKSKSIAI.E	KTKSKSIAI		12.7547	0.0089	10.96	21.7755	1.9875	0.8934	3.79	>sp|Q9Y2X9|ZN281_HUMAN Zinc finger protein 281 OS=Homo sapiens GN=ZNF281 PE=1 SV=1	14.7915
9	K.IETIIKEQF.A	IETIIKEQF		28.8043	77.619	3.6532	0.091	18.6562	18.8034	3.79	>sp|Q9ULM3|YETS2_HUMAN YEATS domain-containing protein 2 OS=Homo sapiens GN=YEATS2 PE=1 SV=2	56.9782
9	T.KSKITHPVY.S	KSKITHPVY		40.5	0.0431	13.651	4.5446	7.0376	1.105	3.79	>sp|Q9UGP8|SEC63_HUMAN Translocation protein SEC63 homolog OS=Homo sapiens GN=SEC63 PE=1 SV=2	20.2929
9	H.SQYERAVEL.L	SQYERAVEL		0.2148	2.3247	0.0177	1.1105	0.0848	0.0634	3.79	>sp|Q96RY7|IF140_HUMAN Intraflagellar transport protein 140 homolog OS=Homo sapiens GN=IFT140 PE=1 SV=1	43.4483
9	L.SLDDHVVAV.C	SLDDHVVAV		0.0036	6.001	1.0102	6.482	0.3791	0.5664	3.79	>sp|A2RRH5|WDR27_HUMAN WD repeat-containing protein 27 OS=Homo sapiens GN=WDR27 PE=1 SV=3	45.9066
9	L.ILHDDEVTV.T	ILHDDEVTV		0.0194	14.8426	3.9633	13.8925	0.8999	1.2315	3.78	>sp|P05386-2|RLA1_HUMAN Isoform 2 of 60S acidic ribosomal protein P1 OS=Homo sapiens GN=RPLP1	43.5002
9	G.FIDDANYSV.G	FIDDANYSV		0.0075	12.2334	1.2585	6.2892	0.3236	0.7397	3.78	>sp|O14977|AZIN1_HUMAN Antizyme inhibitor 1 OS=Homo sapiens GN=AZIN1 PE=1 SV=2	57.5439
9	V.YHQDAFM[+15.995]QL.S	YHQDAFMQL	M[+16]	6.8154	19.5588	0.0052	1.7529	1.1326	1.5584	3.77	>sp|Q8IY47|KBTB2_HUMAN Kelch repeat and BTB domain-containing protein 2 OS=Homo sapiens GN=KBTBD2 PE=1 SV=2	46.7876
9	R.THEGGTKLL.A	THEGGTKLL		28.7609	42.8295	0.0577	9.6778	7.4296	11.5189	3.77	>sp|Q0VG06|FP100_HUMAN Fanconi anemia core complex-associated protein 100 OS=Homo sapiens GN=FAAP100 PE=1 SV=3	24.1224
9	L.TQVERKIQK.D	TQVERKIQK		25.3768	0.5548	25.5	10.4946	26.2444	18.477	3.77	>sp|P46013|KI67_HUMAN Proliferation marker protein Ki-67 OS=Homo sapiens GN=MKI67 PE=1 SV=2	13.5719
9	S.LHHPVSTAL.S	LHHPVSTAL		20.1806	17.4545	0.0042	3.1744	1.0513	1.1565	3.76	>sp|Q86YH2|Z280B_HUMAN Zinc finger protein 280B OS=Homo sapiens GN=ZNF280B PE=1 SV=2	28.5782
9	D.KM[+15.995]M[+15.995]DVTVTI.K	KMMDVTVTI	M[+16]*2	0.0085	0.3868	0.719	5.465	0.1365	0.0826	3.76	>sp|Q5JPE7|NOMO2_HUMAN Nodal modulator 2 OS=Homo sapiens GN=NOMO2 PE=1 SV=1	42.295
9	V.TAM[+15.995]DVVYAL.K	TAMDVVYAL	M[+16]	0.6239	4.6134	0.1454	1.0502	0.0071	0.0129	3.76	>sp|P62805|H4_HUMAN Histone H4 OS=Homo sapiens GN=HIST1H4A PE=1 SV=2	62.041
9	D.LEGPPLDAY.S	LEGPPLDAY		34.5769	42.0682	4.5266	0.1137	14.3563	16.015	3.75	>sp|Q15365|PCBP1_HUMAN Poly(rC)-binding protein 1 OS=Homo sapiens GN=PCBP1 PE=1 SV=2	59.6291
9	T.QHKLLAEAL.E	QHKLLAEAL		45.2	44.6282	0.0635	5.6766	16.556	13.4877	3.75	>sp|P57764|GSDMD_HUMAN Gasdermin-D OS=Homo sapiens GN=GSDMD PE=1 SV=1	39.8935
9	L.FQYPDTRYL.V	FQYPDTRYL		0.2243	8.052	0.024	1.423	0.0522	0.0253	3.74	>sp|Q9NY61|AATF_HUMAN Protein AATF OS=Homo sapiens GN=AATF PE=1 SV=1	60.642
9	Q.AHSYPGPPL.A	AHSYPGPPL		20.4931	16.2516	0.0267	8.9972	3.273	5.6139	3.74	>sp|Q6ZRI6-2|CO039_HUMAN Isoform 2 of Uncharacterized protein C15orf39 OS=Homo sapiens GN=C15orf39	42.7857
9	T.YLLEKSRAI.R	YLLEKSRAI		0.0703	14.4051	1.5186	7.9	0.3286	0.3887	3.74	>sp|P35579|MYH9_HUMAN Myosin-9 OS=Homo sapiens GN=MYH9 PE=1 SV=4	39.1661
9	G.NHLLDSPSL.T	NHLLDSPSL		23.3956	52.6724	0.0088	5.349	6.9509	8.8273	3.73	>sp|Q9HCK8|CHD8_HUMAN Chromodomain-helicase-DNA-binding protein 8 OS=Homo sapiens GN=CHD8 PE=1 SV=5	50.0295
9	K.EEIPVHEEF.I	EEIPVHEEF		15.9676	45.6111	0.5816	0.0024	8.3586	8.4746	3.73	>sp|Q9H6V9|LDAH_HUMAN Lipid droplet-associated hydrolase OS=Homo sapiens GN=LDAH PE=1 SV=1	51.4381
9	E.HAAPYFQQL.R	HAAPYFQQL		4.662	2.8567	0.2661	3.0623	0.0101	0.0138	3.73	>sp|Q96L91|EP400_HUMAN E1A-binding protein p400 OS=Homo sapiens GN=EP400 PE=1 SV=4	51.9074
9	K.NHHKTVTCL.C	NHHKTVTCL		45.3	43.5	0.0435	6.773	6.8555	8.8972	3.72	>sp|Q8TED0|UTP15_HUMAN U3 small nucleolar RNA-associated protein 15 homolog OS=Homo sapiens GN=UTP15 PE=1 SV=3	13.3778
9	Q.FHVKSGLQI.K	FHVKSGLQI		17.9963	48.1148	0.0469	8.5712	2.3757	3.1105	3.72	>sp|P49137|MAPK2_HUMAN MAP kinase-activated protein kinase 2 OS=Homo sapiens GN=MAPKAPK2 PE=1 SV=1	44.6915
9	D.FAEDSLRVI.Q	FAEDSLRVI		8.0657	35.4936	1.5943	8.9846	0.1911	0.5937	3.72	>sp|O60313|OPA1_HUMAN Dynamin-like 120 kDa protein, mitochondrial OS=Homo sapiens GN=OPA1 PE=1 SV=3	58.5813
9	A.HEREM[+15.995]AEQF.R	HEREMAEQF	M[+16]	21.4046	28.5761	1.1113	0.0089	9.2951	9.2945	3.71	>sp|Q9UNN5|FAF1_HUMAN FAS-associated factor 1 OS=Homo sapiens GN=FAF1 PE=1 SV=2	22.6136
9	P.YAVDFQRRY.K	YAVDFQRRY		11.695	10.2401	1.8928	0.7198	0.7217	0.0247	3.71	>sp|Q04446|GLGB_HUMAN 1,4-alpha-glucan-branching enzyme OS=Homo sapiens GN=GBE1 PE=1 SV=3	44.1288
9	T.SHTDQSSRL.S	SHTDQSSRL		28.8043	36.5286	0.0411	9.3887	5.1228	7.2008	3.71	>sp|Q01543|FLI1_HUMAN Friend leukemia integration 1 transcription factor OS=Homo sapiens GN=FLI1 PE=1 SV=1	15.1679
9	D.AAFDKIQQL.K	AAFDKIQQL		0.9861	1.1302	0.4295	2.4386	0.0106	0.0051	3.7	>sp|Q9P2I0|CPSF2_HUMAN Cleavage and polyadenylation specificity factor subunit 2 OS=Homo sapiens GN=CPSF2 PE=1 SV=2	53.188
9	R.IVQPSRPVK.Q	IVQPSRPVK		27.7778	0.0147	33.875	21.0204	13.4843	10.8149	3.69	>sp|Q9HCK8|CHD8_HUMAN Chromodomain-helicase-DNA-binding protein 8 OS=Homo sapiens GN=CHD8 PE=1 SV=5	22.8222
9	F.NEM[+15.995]M[+15.995]SKEQF.N	NEMMSKEQF	M[+16]*2	27.4444	63.8806	1.4357	0.013	19.1643	16.3964	3.69	>sp|Q16236|NF2L2_HUMAN Nuclear factor erythroid 2-related factor 2 OS=Homo sapiens GN=NFE2L2 PE=1 SV=3	24.0664
9	F.FETRM[+15.995]NEAF.G	FETRMNEAF	M[+16]	29.25	89.1463	1.081	0.0726	10.1845	12.0999	3.69	>sp|Q13263|TIF1B_HUMAN Transcription intermediary factor 1-beta OS=Homo sapiens GN=TRIM28 PE=1 SV=5	38.9067
9	L.KQKSLYREV.M	KQKSLYREV		12.388	0.8243	6.0266	15.1389	9.9377	7.0186	3.68	>sp|Q96GC6|ZN274_HUMAN Neurotrophin receptor-interacting factor homolog OS=Homo sapiens GN=ZNF274 PE=1 SV=2	21.8618
9	K.M[+15.995]LNEHDFEV.R	MLNEHDFEV	M[+16]	0.0068	9.8154	4.0402	9.3323	1.0315	1.4063	3.68	>sp|P38398|BRCA1_HUMAN Breast cancer type 1 susceptibility protein OS=Homo sapiens GN=BRCA1 PE=1 SV=2	52.0845
9	G.SQTFVNPHV.S	SQTFVNPHV		1.5865	9.5431	3.3008	12.4948	5.7747	7.2334	3.67	>sp|Q8IV63|VRK3_HUMAN Inactive serine/threonine-protein kinase VRK3 OS=Homo sapiens GN=VRK3 PE=1 SV=2	41.338
9	E.KTIDGHINL.G	KTIDGHINL		0.6109	0.0352	1.7127	8.4734	0.05	0.0431	3.67	>sp|Q6SJ93|F111B_HUMAN Protein FAM111B OS=Homo sapiens GN=FAM111B PE=1 SV=1	37.774
9	N.HAVGPSTAM.P	HAVGPSTAM		11.6512	4.1044	0.1219	2.2848	0.0163	0.0328	3.67	>sp|P15884|ITF2_HUMAN Transcription factor 4 OS=Homo sapiens GN=TCF4 PE=1 SV=3	27.437
9	I.RHETRIHIL.N	RHETRIHIL		32.2414	20.5949	0.2183	9.2454	4.951	6.1203	3.66	>sp|Q92621|NU205_HUMAN Nuclear pore complex protein Nup205 OS=Homo sapiens GN=NUP205 PE=1 SV=3	27.7264
9	P.M[+15.995]QDPNFHTM[+15.995].G	MQDPNFHTM	M[+16]*2	0.5425	6.3253	0.0071	0.3381	0.0587	0.1873	3.66	>sp|Q15596|NCOA2_HUMAN Nuclear receptor coactivator 2 OS=Homo sapiens GN=NCOA2 PE=1 SV=2	28.6572
9	K.HHVLKNDVL.A	HHVLKNDVL		34.1538	46.5231	0.0082	6.5138	6.6183	8.0711	3.65	>sp|Q9UPN3|MACF1_HUMAN Microtubule-actin cross-linking factor 1, isoforms 1/2/3/5 OS=Homo sapiens GN=MACF1 PE=1 SV=4	27.1647
9	C.SHEHAMRRL.I	SHEHAMRRL		39.3333	31.5588	0.3267	10.3007	7.482	11.4648	3.65	>sp|Q96QK8|SIM14_HUMAN Small integral membrane protein 14 OS=Homo sapiens GN=SMIM14 PE=1 SV=1	14.2255
9	E.KAKDFYEQM[+15.995].Q	KAKDFYEQM	M[+16]	14.225	0.4435	4.6475	7.2986	0.5213	0.1748	3.65	>sp|O75564|JERKY_HUMAN Jerky protein homolog OS=Homo sapiens GN=JRK PE=1 SV=2	24.9644
9	I.EHYRHALRL.K	EHYRHALRL		28.0435	33.5269	0.0344	3.8269	5.6746	5.3242	3.65	>sp|O15294|OGT1_HUMAN UDP-N-acetylglucosamine--peptide N-acetylglucosaminyltransferase 110 kDa subunit OS=Homo sapiens GN=OGT PE=1 SV=3	26.6017
9	L.NHQKDIQVL.M	NHQKDIQVL		30.9722	56.0116	0.0093	4.2586	7.9912	10.95	3.64	>sp|Q9H871|RMD5A_HUMAN Protein RMD5 homolog A OS=Homo sapiens GN=RMND5A PE=1 SV=1	30.5085
9	G.KVKITTENV.Q	KVKITTENV		5.4316	0.0324	18.4762	35	5.9381	2.5522	3.64	>sp|Q6TFL4|KLH24_HUMAN Kelch-like protein 24 OS=Homo sapiens GN=KLHL24 PE=1 SV=1	27.1946
9	M.DENPQQLKL.E	DENPQQLKL		21.6947	41.0417	0.9194	0.0816	11.1743	12.6826	3.64	>sp|P40259|CD79B_HUMAN B-cell antigen receptor complex-associated protein beta chain OS=Homo sapiens GN=CD79B PE=1 SV=1	45.998
9	Q.HHAAAAASV.A	HHAAAAASV		23.1868	16.2554	0.028	8.4766	3.5415	5.2682	3.64	>sp|P35408|PE2R4_HUMAN Prostaglandin E2 receptor EP4 subtype OS=Homo sapiens GN=PTGER4 PE=1 SV=1	10.9816
9	R.ARDPGARVL.I	ARDPGARVL		7.9162	11.5881	0.0134	3.9605	1.4671	1.7284	3.64	>sp|O95831|AIFM1_HUMAN Apoptosis-inducing factor 1, mitochondrial OS=Homo sapiens GN=AIFM1 PE=1 SV=1	24.4869
9	V.AHSESGIQM[+15.995].V	AHSESGIQM	M[+16]	14.3308	18.2308	0.0117	3.2839	2.8756	3.6837	3.63	>sp|Q9Y3B2|EXOS1_HUMAN Exosome complex component CSL4 OS=Homo sapiens GN=EXOSC1 PE=1 SV=1	16.4019
9	Y.KLHDRLAQL.A	KLHDRLAQL		0.0755	0.8353	3.0678	15.2431	0.7944	0.4259	3.63	>sp|Q9Y2U8|MAN1_HUMAN Inner nuclear membrane protein Man1 OS=Homo sapiens GN=LEMD3 PE=1 SV=2	31.2749
9	M.LHQKDQM[+15.995]IL.E	LHQKDQMIL	M[+16]	30.8056	41.5208	0.062	11.885	5.3224	8.8685	3.63	>sp|Q8TAV0|FA76A_HUMAN Protein FAM76A OS=Homo sapiens GN=FAM76A PE=2 SV=1	27.6471
9	E.FLLEKGYEV.H	FLLEKGYEV		0.002	15.7599	2.254	8.6494	0.58	0.6502	3.63	>sp|O60547|GMDS_HUMAN GDP-mannose 4,6 dehydratase OS=Homo sapiens GN=GMDS PE=1 SV=1	60.2085
9	K.HEIENLRAF.T	HEIENLRAF		9.7991	28.0942	0.07	0.0023	2.6828	2.3849	3.62	>sp|Q27J81|INF2_HUMAN Inverted formin-2 OS=Homo sapiens GN=INF2 PE=1 SV=2	44.1148
9	Q.ALDTSNVM[+15.995]V.K	ALDTSNVMV	M[+16]	0.0758	12.1805	7.8292	35	5.0209	8.2958	3.62	>sp|Q27J81|INF2_HUMAN Inverted formin-2 OS=Homo sapiens GN=INF2 PE=1 SV=2	46.977
9	S.AAMYKSLEL.A	AAMYKSLEL		5.4399	1.6113	1.2857	9.6056	0.0313	0.0627	3.61	>sp|Q7L576|CYFP1_HUMAN Cytoplasmic FMR1-interacting protein 1 OS=Homo sapiens GN=CYFIP1 PE=1 SV=1	55.4984
9	T.HHTTQQTFL.N	HHTTQQTFL		36.5263	26.8994	0.0456	11.6372	6.653	8.1832	3.61	>sp|Q14157|UBP2L_HUMAN Ubiquitin-associated protein 2-like OS=Homo sapiens GN=UBAP2L PE=1 SV=2	29.7825
9	Q.RTKPQSFQV.I	RTKPQSFQV		4.7883	0.0087	11.6807	19.6866	2.5751	0.8282	3.6	>sp|Q92797|SYMPK_HUMAN Symplekin OS=Homo sapiens GN=SYMPK PE=1 SV=2	28.2379
9	K.IHITRSHIM[+15.995].G	IHITRSHIM	M[+16]	33.2963	17.8182	0.0351	3.3335	2.886	2.7542	3.6	>sp|Q8NG31|KNL1_HUMAN Kinetochore scaffold 1 OS=Homo sapiens GN=KNL1 PE=1 SV=3	24.2662
9	E.THESHAVRL.C	THESHAVRL		30.6111	33.7605	0.0662	8.4021	6.9649	10.0801	3.6	>sp|O94964|SOGA1_HUMAN Protein SOGA1 OS=Homo sapiens GN=SOGA1 PE=1 SV=2	18.3197
9	A.FLTDREVRL.G	FLTDREVRL		0.0346	20.5917	2.5038	13.6355	0.4188	0.9525	3.6	>sp|O75116|ROCK2_HUMAN Rho-associated protein kinase 2 OS=Homo sapiens GN=ROCK2 PE=1 SV=4	50.5981
9	M.DEINKQLIF.T	DEINKQLIF		27.2407	62.2761	1.5024	0.0057	14.5995	15.2894	3.59	>sp|Q99598|TSNAX_HUMAN Translin-associated protein X OS=Homo sapiens GN=TSNAX PE=1 SV=1	62.1002
9	D.IHHRM[+15.995]PAIL.D	IHHRMPAIL	M[+16]	40.9286	31.6912	0.1188	12.5923	3.8849	5.6898	3.59	>sp|Q96FZ2|HMCES_HUMAN Embryonic stem cell-specific 5-hydroxymethylcytosine-binding protein OS=Homo sapiens GN=HMCES PE=1 SV=1	25.7279
9	E.VHEEHVRM[+15.995]V.L	VHEEHVRMV	M[+16]	27.537	46.2923	0.7636	15.9306	9.1913	11.446	3.59	>sp|Q8IZE3|PACE1_HUMAN Protein-associating with the carboxyl-terminal domain of ezrin OS=Homo sapiens GN=SCYL3 PE=1 SV=3	17.3711
9	G.DEYDFYRSF.P	DEYDFYRSF		14.0567	25.5265	0.2691	0.0007	6.4651	4.2792	3.59	>sp|Q01780|EXOSX_HUMAN Exosome component 10 OS=Homo sapiens GN=EXOSC10 PE=1 SV=2	69.8686
9	Y.EEFLSKVSI.L	EEFLSKVSI		19.6813	44.9872	0.5822	0.1105	9.9334	13.7248	3.59	>sp|P31321|KAP1_HUMAN cAMP-dependent protein kinase type I-beta regulatory subunit OS=Homo sapiens GN=PRKAR1B PE=1 SV=4	61.6457
9	I.SEYEKSLQF.D	SEYEKSLQF		7.3853	15.3111	0.219	0.0051	2.2411	1.6681	3.57	>sp|Q86UA6|RIP_HUMAN RPA-interacting protein OS=Homo sapiens GN=RPAIN PE=1 SV=1	49.4911
9	Q.FIISRTQAL.M	FIISRTQAL		0.3156	7.4271	0.7438	5.6135	0.0315	0.0277	3.56	>sp|Q92973|TNPO1_HUMAN Transportin-1 OS=Homo sapiens GN=TNPO1 PE=1 SV=2	53.4243
9	T.EEKALIETY.Q	EEKALIETY		36.0526	38.9652	4.6755	0.0048	17.8791	18.9493	3.56	>sp|Q8NG31|KNL1_HUMAN Kinetochore scaffold 1 OS=Homo sapiens GN=KNL1 PE=1 SV=3	45.6186
9	A.TMIGEIAAA.V	TMIGEIAAA		0.1041	9.9695	3.2961	9.7201	2.3686	3.1984	3.56	>sp|P62324|BTG1_HUMAN Protein BTG1 OS=Homo sapiens GN=BTG1 PE=1 SV=1	58.9152
9	G.RHEDESRTV.L	RHEDESRTV		35.9545	32.9106	0.5753	20.2679	9.8746	12.1381	3.56	>sp|O95866|G6B_HUMAN Megakaryocyte and platelet inhibitory receptor G6b OS=Homo sapiens GN=MPIG6B PE=1 SV=1	8.6284
9	A.SLSAAAITV.P	SLSAAAITV		0.1112	4.5229	5.6026	18.5769	1.5244	1.8417	3.56	>sp|O60610|DIAP1_HUMAN Protein diaphanous homolog 1 OS=Homo sapiens GN=DIAPH1 PE=1 SV=2	57.1007
9	G.RMFDGKFVV.A	RMFDGKFVV		0.0141	0.4013	1.0036	5.3164	0.4836	0.3098	3.55	>sp|Q8TAS1|UHMK1_HUMAN Serine/threonine-protein kinase Kist OS=Homo sapiens GN=UHMK1 PE=1 SV=2	52.3692
9	H.NEAVLHLRF.S	NEAVLHLRF		26.6102	72.5949	1.8323	0.0081	14.9877	14.9545	3.54	>sp|Q9UKB1|FBW1B_HUMAN F-box/WD repeat-containing protein 11 OS=Homo sapiens GN=FBXW11 PE=1 SV=1	55.0932
9	I.NENGYKFLY.C	NENGYKFLY		21.3893	26.5818	2.3438	0.006	16.316	12.0821	3.54	>sp|Q92539|LPIN2_HUMAN Phosphatidate phosphatase LPIN2 OS=Homo sapiens GN=LPIN2 PE=1 SV=1	55.0625
9	S.HHSM[+15.995]SQPIM[+15.995].V	HHSMSQPIM	M[+16]*2	38.4118	23.0429	0.0157	5.0312	4.7598	5.9577	3.54	>sp|Q8TB72|PUM2_HUMAN Pumilio homolog 2 OS=Homo sapiens GN=PUM2 PE=1 SV=2	13.8316
9	M.RTKEQILEL.L	RTKEQILEL		4.0144	0.0151	3.4816	12.1324	0.3956	0.092	3.54	>sp|O14978|ZN263_HUMAN Zinc finger protein 263 OS=Homo sapiens GN=ZNF263 PE=1 SV=2	43.4629
9	S.NENDIITHF.S	NENDIITHF		10.5729	35.3654	0.581	0.0017	5.4391	4.8101	3.53	>sp|Q9ULK4|MED23_HUMAN Mediator of RNA polymerase II transcription subunit 23 OS=Homo sapiens GN=MED23 PE=1 SV=2	55.2235
9	K.EERTFHIFY.Y	EERTFHIFY		48.5	22.2272	8.0108	0.0243	24.3175	16.573	3.52	>sp|P35579|MYH9_HUMAN Myosin-9 OS=Homo sapiens GN=MYH9 PE=1 SV=4	57.8224
9	E.SHFNQVIM[+15.995]M[+15.995].K	SHFNQVIMM	M[+16]*2	10.5634	11.5364	0.0098	1.4262	1.9758	1.1175	3.51	>sp|Q8N653|LZTR1_HUMAN Leucine-zipper-like transcriptional regulator 1 OS=Homo sapiens GN=LZTR1 PE=1 SV=2	37.2489
9	L.QHWPHIIRI.G	QHWPHIIRI		8.2059	17.694	0.0715	3.8049	3.4636	2.9507	3.5	>sp|Q8IWF6|DEN6A_HUMAN Protein DENND6A OS=Homo sapiens GN=DENND6A PE=1 SV=1	50.6711
9	G.VHFSKVRSL.T	VHFSKVRSL		16.5032	10.7083	0.0097	3.0401	1.4502	0.779	3.49	>sp|Q15027|ACAP1_HUMAN Arf-GAP with coiled-coil, ANK repeat and PH domain-containing protein 1 OS=Homo sapiens GN=ACAP1 PE=1 SV=1	30.2075
9	C.HAVHVALVL.F	HAVHVALVL		8.7946	10.0818	0.6096	4.3674	0.0508	0.1205	3.47	>sp|Q8N1F7|NUP93_HUMAN Nuclear pore complex protein Nup93 OS=Homo sapiens GN=NUP93 PE=1 SV=2	49.466
9	Q.AVRSPGPLA.A	AVRSPGPLA		8.54	0.0084	18.2222	19.1642	5.2423	3.9239	3.47	>sp|Q8IYU8|MICU2_HUMAN Calcium uptake protein 2, mitochondrial OS=Homo sapiens GN=MICU2 PE=1 SV=2	30.3319
9	A.RHQGPARAL.R	RHQGPARAL		22.1981	9.3841	0.031	6.9776	2.8481	3.2276	3.46	>sp|Q6ZNJ1-2|NBEL2_HUMAN Isoform 2 of Neurobeachin-like protein 2 OS=Homo sapiens GN=NBEAL2	13.7689
9	S.MHKDYAVVL.C	MHKDYAVVL		17.5111	15.1559	0.0065	1.9089	1.7183	1.4576	3.45	>sp|Q8IWT3|CUL9_HUMAN Cullin-9 OS=Homo sapiens GN=CUL9 PE=1 SV=2	41.348
9	A.KFRSNLPAK.A	KFRSNLPAK		36.5263	0.0088	46	24.5	28.3636	21.2357	3.45	>sp|P18077|RL35A_HUMAN 60S ribosomal protein L35a OS=Homo sapiens GN=RPL35A PE=1 SV=2	20.1806
9	L.IIDQHTFEV.L	IIDQHTFEV		0.0499	10.4674	5.2118	14.3562	1.3152	1.6907	3.44	>sp|Q16531|DDB1_HUMAN DNA damage-binding protein 1 OS=Homo sapiens GN=DDB1 PE=1 SV=1	54.4296
9	G.RHSPHALVL.K	RHSPHALVL		16.6871	6.6853	0.0085	5.1998	1.0612	1.3105	3.44	>sp|P35916|VGFR3_HUMAN Vascular endothelial growth factor receptor 3 OS=Homo sapiens GN=FLT4 PE=1 SV=3	27.7341
9	R.VIWGKVTRA.H	VIWGKVTRA		0.5163	3.1866	16.25	20.1071	4.4819	3.4821	3.44	>sp|P18077|RL35A_HUMAN 60S ribosomal protein L35a OS=Homo sapiens GN=RPL35A PE=1 SV=2	37.665
9	S.EHAGSSNAF.T	EHAGSSNAF		23.1758	49.3333	0.0127	0.9354	6.8795	7.3828	3.44	>sp|P14735|IDE_HUMAN Insulin-degrading enzyme OS=Homo sapiens GN=IDE PE=1 SV=4	20.8428
9	G.LHAAHQAIL.Q	LHAAHQAIL		29.725	30.4062	0.032	10.6449	2.6469	4.3373	3.44	>sp|O60337|MARH6_HUMAN E3 ubiquitin-protein ligase MARCH6 OS=Homo sapiens GN=MARCH6 PE=1 SV=2	29.9916
9	G.DEM[+15.995]TSLSEY.V	DEMTSLSEY	M[+16]	33.1481	41.9479	2.711	0.0039	13.9749	13.309	3.43	>sp|P08238|HS90B_HUMAN Heat shock protein HSP 90-beta OS=Homo sapiens GN=HSP90AB1 PE=1 SV=4	47.4841
9	E.AAQEAVKLY.N	AAQEAVKLY		23.6813	3.6988	6.4923	1.6011	3.5158	0.5734	3.43	>sp|O60506|HNRPQ_HUMAN Heterogeneous nuclear ribonucleoprotein Q OS=Homo sapiens GN=SYNCRIP PE=1 SV=2	40.7191
9	S.RSLGSSPVK.-	RSLGSSPVK		37.9444	0.0244	46	31.3846	19	20.4643	3.42	>sp|Q9HCM1|K1551_HUMAN Uncharacterized protein KIAA1551 OS=Homo sapiens GN=KIAA1551 PE=1 SV=3	19.6145
9	L.RLM[+15.995]NDM[+15.995]TAV.A	RLMNDMTAV	M[+16]*2	0.0123	1.9473	3.8691	15.8819	0.6564	0.7629	3.42	>sp|Q92598|HS105_HUMAN Heat shock protein 105 kDa OS=Homo sapiens GN=HSPH1 PE=1 SV=1	25.066
9	E.QHFNQRIQL.A	QHFNQRIQL		15.7456	13.014	0.0087	3.1159	3.9936	2.9255	3.42	>sp|Q8N1G2|CMTR1_HUMAN Cap-specific mRNA (nucleoside-2'-O-)-methyltransferase 1 OS=Homo sapiens GN=CMTR1 PE=1 SV=1	40.7214
9	M.SAAFPGASL.Y	SAAFPGASL		7.2097	1.634	0.4051	4.6094	0.0168	0.0629	3.42	>sp|Q15038|DAZP2_HUMAN DAZ-associated protein 2 OS=Homo sapiens GN=DAZAP2 PE=1 SV=1	57.6873
9	L.RVQPEAQAK.V	RVQPEAQAK		28.4565	0.0465	43.6667	22.8333	21.02	12.8212	3.42	>sp|Q06323|PSME1_HUMAN Proteasome activator complex subunit 1 OS=Homo sapiens GN=PSME1 PE=1 SV=1	12.0482
9	S.KLAESVEKA.I	KLAESVEKA		0.1296	5.1466	21.8286	38.1429	9.601	8.4388	3.41	>sp|Q9Y5B9|SP16H_HUMAN FACT complex subunit SPT16 OS=Homo sapiens GN=SUPT16H PE=1 SV=1	20.9776
9	P.WHDGKQVHL.V	WHDGKQVHL		9.9509	33.976	0.0134	7.0134	3.1949	4.9928	3.4	>sp|Q96KA5|CLP1L_HUMAN Cleft lip and palate transmembrane protein 1-like protein OS=Homo sapiens GN=CLPTM1L PE=1 SV=1	28.5307
9	D.AVKKELIPK.A	AVKKELIPK		25.7826	0.0239	65	23.6667	25.2885	17.3971	3.39	>sp|Q9NQZ2|SAS10_HUMAN Something about silencing protein 10 OS=Homo sapiens GN=UTP3 PE=1 SV=1	20.8182
9	G.GLSNHIAAL.K	GLSNHIAAL		0.1047	8.2589	3.0174	13.8598	1.0183	1.5296	3.38	>sp|Q6PL18|ATAD2_HUMAN ATPase family AAA domain-containing protein 2 OS=Homo sapiens GN=ATAD2 PE=1 SV=1	46.305
9	K.GHFQGGIQV.K	GHFQGGIQV		9.1034	15.8292	0.0813	5.4258	3.1903	4.1219	3.37	>sp|Q9UBU7|DBF4A_HUMAN Protein DBF4 homolog A OS=Homo sapiens GN=DBF4 PE=1 SV=1	41.1999
9	N.DERVFVALY.A	DERVFVALY		44.2	39.7778	6.8964	0.0074	29.7667	17.4539	3.37	>sp|Q8TCJ2|STT3B_HUMAN Dolichyl-diphosphooligosaccharide--protein glycosyltransferase subunit STT3B OS=Homo sapiens GN=STT3B PE=1 SV=1	69.6603
9	A.KLDAFVEGV.V	KLDAFVEGV		0.0263	12.6787	15.91	44.2	6.5707	7.475	3.37	>sp|P21283|VATC1_HUMAN V-type proton ATPase subunit C 1 OS=Homo sapiens GN=ATP6V1C1 PE=1 SV=4	55.8374
9	M.M[+15.995]HFKSGLEL.T	MHFKSGLEL	M[+16]	11.6905	13.8802	0.0039	1.92	0.9013	0.7429	3.36	>sp|Q9H2H9|S38A1_HUMAN Sodium-coupled neutral amino acid transporter 1 OS=Homo sapiens GN=SLC38A1 PE=1 SV=1	40.8039
9	L.VTVPPGPSL.A	VTVPPGPSL		2.59	0.4203	0.8516	7.2536	0.0219	0.0395	3.35	>sp|P55036|PSMD4_HUMAN 26S proteasome non-ATPase regulatory subunit 4 OS=Homo sapiens GN=PSMD4 PE=1 SV=1	55.0189
9	S.ALSSSRPTK.K	ALSSSRPTK		22.3962	0.0631	49.5	30.2667	23.2899	28.2031	3.35	>sp|P53618|COPB_HUMAN Coatomer subunit beta OS=Homo sapiens GN=COPB1 PE=1 SV=3	13.2939
9	Q.RTKDAVREL.D	RTKDAVREL		11.3014	0.0189	3.8565	12.1498	0.4781	0.0941	3.34	>sp|Q9UL54|TAOK2_HUMAN Serine/threonine-protein kinase TAO2 OS=Homo sapiens GN=TAOK2 PE=1 SV=2	19.0118
9	Q.EEFDRFTGY.W	EEFDRFTGY		15.4239	17.6319	1.3453	0.0022	7.3282	5.615	3.34	>sp|Q86TI2|DPP9_HUMAN Dipeptidyl peptidase 9 OS=Homo sapiens GN=DPP9 PE=1 SV=3	55.4793
9	K.HHIANANLM[+15.995].R	HHIANANLM	M[+16]	19.5824	19.6778	0.0081	1.9849	2.5627	2.7114	3.34	>sp|P49366|DHYS_HUMAN Deoxyhypusine synthase OS=Homo sapiens GN=DHPS PE=1 SV=1	21.8761
9	L.KTREIFTNL.A	KTREIFTNL		4.0714	0.0066	6.2345	11.2655	0.595	0.2127	3.3	>sp|Q6NSW5|FA45B_HUMAN Putative protein FAM45B OS=Homo sapiens GN=FAM45BP PE=5 SV=1	43.6272
9	P.AVKAIIYQY.M	AVKAIIYQY		12.8411	0.1246	13.5101	1.3896	8.9623	0.9789	3.3	>sp|P37268|FDFT_HUMAN Squalene synthase OS=Homo sapiens GN=FDFT1 PE=1 SV=1	50.5994
9	F.IESDKFTRF.C	IESDKFTRF		15.1372	37.6063	1.1963	0.0439	5.932	5.6575	3.3	>sp|P25098|ARBK1_HUMAN Beta-adrenergic receptor kinase 1 OS=Homo sapiens GN=GRK2 PE=1 SV=2	42.6232
9	Y.NM[+15.995]VDIIHSV.V	NMVDIIHSV	M[+16]	0.01	11.6065	0.8017	3.8236	0.6894	0.4135	3.3	>sp|P05166|PCCB_HUMAN Propionyl-CoA carboxylase beta chain, mitochondrial OS=Homo sapiens GN=PCCB PE=1 SV=3	49.6949
9	V.SHKPSGLVM[+15.995].A	SHKPSGLVM	M[+16]	30.8611	5.9344	0.0093	2.6813	2.545	2.0101	3.29	>sp|Q02750|MP2K1_HUMAN Dual specificity mitogen-activated protein kinase kinase 1 OS=Homo sapiens GN=MAP2K1 PE=1 SV=2	18.8699
9	E.KLYEAVPQL.S	KLYEAVPQL		0.0049	0.3228	0.8892	5.4885	0.1296	0.0989	3.29	>sp|O00311|CDC7_HUMAN Cell division cycle 7-related protein kinase OS=Homo sapiens GN=CDC7 PE=1 SV=1	56.01
9	D.TQYSKVLAL.Y	TQYSKVLAL		0.7179	3.0045	0.0203	1.1159	0.1432	0.0983	3.28	>sp|P01137|TGFB1_HUMAN Transforming growth factor beta-1 OS=Homo sapiens GN=TGFB1 PE=1 SV=2	53.3641
9	E.DEGVYVNTY.G	DEGVYVNTY		47	72.5316	5.9189	0.0033	27.1316	24.3365	3.28	>sp|O95819|M4K4_HUMAN Mitogen-activated protein kinase kinase kinase kinase 4 OS=Homo sapiens GN=MAP4K4 PE=1 SV=2	52.1111
9	M.SLQDEIQRV.T	SLQDEIQRV		0.0199	10.5422	8.2212	14.7375	3.966	2.6896	3.27	>sp|Q9UNX4|WDR3_HUMAN WD repeat-containing protein 3 OS=Homo sapiens GN=WDR3 PE=1 SV=1	52.3798
9	M.AHQKFALRL.G	AHQKFALRL		19.9835	21.3425	0.2433	8.2904	7.116	7.2053	3.27	>sp|Q8IWV7|UBR1_HUMAN E3 ubiquitin-protein ligase UBR1 OS=Homo sapiens GN=UBR1 PE=1 SV=1	38.3583
9	S.VHSEQVFAL.R	VHSEQVFAL		11.653	29.6638	0.0072	4.0261	2.0644	2.7673	3.27	>sp|Q13133|NR1H3_HUMAN Oxysterols receptor LXR-alpha OS=Homo sapiens GN=NR1H3 PE=1 SV=2	54.1221
9	S.HQHLSKESL.A	HQHLSKESL		14.121	8.3634	0.1065	3.8252	2.8335	2.452	3.27	>sp|Q12873|CHD3_HUMAN Chromodomain-helicase-DNA-binding protein 3 OS=Homo sapiens GN=CHD3 PE=1 SV=3	20.1057
9	N.QHQQTASVL.S	QHQQTASVL		40.9286	41.8125	0.013	6.7171	5.9125	8.5321	3.26	>sp|Q9C0G0|ZN407_HUMAN Zinc finger protein 407 OS=Homo sapiens GN=ZNF407 PE=1 SV=2	26.8345
9	T.DDGVQFHAF.G	DDGVQFHAF		50.1852	82.3529	16.6667	0.351	28	30.05	3.26	>sp|Q15029|U5S1_HUMAN 116 kDa U5 small nuclear ribonucleoprotein component OS=Homo sapiens GN=EFTUD2 PE=1 SV=1	58.156
9	Q.RAYPHVFTK.G	RAYPHVFTK		7.1806	0.003	10.47	5.1736	1.8866	0.5881	3.26	>sp|O14949|QCR8_HUMAN Cytochrome b-c1 complex subunit 8 OS=Homo sapiens GN=UQCRQ PE=1 SV=4	28.6949
9	H.AAADIFKHY.M	AAADIFKHY		12.6408	2.2453	3.2797	0.7935	1.5317	0.0925	3.25	>sp|Q8WVM7|STAG1_HUMAN Cohesin subunit SA-1 OS=Homo sapiens GN=STAG1 PE=1 SV=3	44.5737
9	T.TEEKLKEVF.S	TEEKLKEVF		42.4167	82.6471	4.5384	0.0954	29.1667	33.9956	3.24	>sp|Q9Y4C8|RBM19_HUMAN Probable RNA-binding protein 19 OS=Homo sapiens GN=RBM19 PE=1 SV=3	39.9003
9	R.AHIKDAVAL.C	AHIKDAVAL		14.2987	27.1354	0.0074	3.6861	2.6488	3.8779	3.24	>sp|Q9NQW7|XPP1_HUMAN Xaa-Pro aminopeptidase 1 OS=Homo sapiens GN=XPNPEP1 PE=1 SV=3	34.2347
9	Y.NHDGTRNIL.D	NHDGTRNIL		21.0611	44.8846	0.0077	4.1395	4.057	8.196	3.24	>sp|Q8TCJ2|STT3B_HUMAN Dolichyl-diphosphooligosaccharide--protein glycosyltransferase subunit STT3B OS=Homo sapiens GN=STT3B PE=1 SV=1	25.9042
9	Q.ILAPVVKEI.M	ILAPVVKEI		0.062	11.4137	3.226	12.453	0.5864	0.5994	3.22	>sp|P46940|IQGA1_HUMAN Ras GTPase-activating-like protein IQGAP1 OS=Homo sapiens GN=IQGAP1 PE=1 SV=1	56.3516
9	R.VSDFGGRSL.S	VSDFGGRSL		9.8745	7.2665	1.7082	13.9953	0.2875	0.835	3.22	>sp|P27694|RFA1_HUMAN Replication protein A 70 kDa DNA-binding subunit OS=Homo sapiens GN=RPA1 PE=1 SV=2	40.4903
9	K.GLKEGIPAL.D	GLKEGIPAL		0.0489	1.8566	1.6943	7.5547	0.5815	0.7839	3.22	>sp|P13639|EF2_HUMAN Elongation factor 2 OS=Homo sapiens GN=EEF2 PE=1 SV=4	53.8958
9	N.THSGLFTHL.G	THSGLFTHL		18.9372	24.4275	0.0215	4.9741	4.8692	5.5681	3.21	>sp|Q9UKM7|MA1B1_HUMAN Endoplasmic reticulum mannosyl-oligosaccharide 1,2-alpha-mannosidase OS=Homo sapiens GN=MAN1B1 PE=1 SV=2	43.8258
9	S.AHDPAGPSL.K	AHDPAGPSL		7.8204	11.9052	0.0068	3.8449	1.2434	2.8542	3.21	>sp|Q9H7S9|ZN703_HUMAN Zinc finger protein 703 OS=Homo sapiens GN=ZNF703 PE=1 SV=1	30.4868
9	H.NHYQKQLEI.A	NHYQKQLEI		16.3806	32.3073	0.0227	4.5264	2.8908	3.8679	3.21	>sp|P30533|AMRP_HUMAN Alpha-2-macroglobulin receptor-associated protein OS=Homo sapiens GN=LRPAP1 PE=1 SV=1	34.2322
9	D.KSYTHPSSL.R	KSYTHPSSL		5.8134	0.0472	1.0934	15.4028	0.0844	0.0192	3.21	>sp|O95409|ZIC2_HUMAN Zinc finger protein ZIC 2 OS=Homo sapiens GN=ZIC2 PE=1 SV=2	24.6952
9	S.ALRETVVEV.P	ALRETVVEV		0.0837	0.6571	5.6392	13.5748	1.5586	1.2837	3.2	>sp|P55072|TERA_HUMAN Transitional endoplasmic reticulum ATPase OS=Homo sapiens GN=VCP PE=1 SV=4	46.2
9	T.DEFILPTGA.N	DEFILPTGA		33.1111	32.2737	4.9108	0.1673	33.0556	46.8571	3.2	>sp|O14925|TIM23_HUMAN Mitochondrial import inner membrane translocase subunit Tim23 OS=Homo sapiens GN=TIMM23 PE=1 SV=1	71.157
9	G.FGIDRPAEL.S	FGIDRPAEL		1.7786	12.6918	0.2883	5.9564	0.026	0.0293	3.19	>sp|Q8IWZ8|SUGP1_HUMAN SURP and G-patch domain-containing protein 1 OS=Homo sapiens GN=SUGP1 PE=1 SV=2	54.9625
9	F.FVEEEEHFL.Q	FVEEEEHFL		0.4891	34.3625	4.3585	11.7198	1.0938	2.1946	3.18	>sp|Q5TA31|RN187_HUMAN E3 ubiquitin-protein ligase RNF187 OS=Homo sapiens GN=RNF187 PE=1 SV=2	58.1589
9	H.LEHGVVYEY.V	LEHGVVYEY		17.8556	21.6133	1.7807	0.0035	7.1669	5.5056	3.16	>sp|Q8TCU6|PREX1_HUMAN Phosphatidylinositol 3,4,5-trisphosphate-dependent Rac exchanger 1 protein OS=Homo sapiens GN=PREX1 PE=1 SV=3	45.3389
9	F.AHVFPSNTI.D	AHVFPSNTI		17.7259	20.5088	0.0364	6.0397	2.9644	4.0943	3.16	>sp|Q8NFU5|IPMK_HUMAN Inositol polyphosphate multikinase OS=Homo sapiens GN=IPMK PE=1 SV=1	45.154
9	A.GHLSTSTTV.S	GHLSTSTTV		20.8958	25.0317	0.3431	16.05	7.5268	11.2924	3.16	>sp|Q7Z3K3|POGZ_HUMAN Pogo transposable element with ZNF domain OS=Homo sapiens GN=POGZ PE=1 SV=2	25.9303
9	I.KTLEGEFSV.T	KTLEGEFSV		0.1416	0.7149	9.0128	18.8205	1.2743	1.3501	3.16	>sp|P25490|TYY1_HUMAN Transcriptional repressor protein YY1 OS=Homo sapiens GN=YY1 PE=1 SV=2	51.3134
[truncated: 841 more rows]

## Sheet: CHAPS
length	Peptides with modification	Peptides w/o modification	Modification Type(s)	A*0201 rank [%Rank]	A*3001 rank [%Rank]	B*1510 rank [%Rank]	B*1801 rank [%Rank]	C*0304 rank [%Rank]	C*1203 rank [%Rank]	|Log Prob|	Protein Name	Scan Time
8	T.EEFKVKLY.K	EEFKVKLY		60	75.7143	11.5084	0.0408	47	39.6746	7.51	>sp|O43719|HTSF1_HUMAN HIV Tat-specific factor 1 OS=Homo sapiens GN=HTATSF1 PE=1 SV=1	50.5638
8	P.EERYFISH.V	EERYFISH		95	87.8049	38.4	1.4661	65	69.4828	7.42	>sp|P31350|RIR2_HUMAN Ribonucleoside-diphosphate reductase subunit M2 OS=Homo sapiens GN=RRM2 PE=1 SV=1	34.9202
8	E.DEVRLLKY.L	DEVRLLKY		65	92.6471	23.0714	0.0816	57.5	43.4419	7.33	>sp|P57740|NU107_HUMAN Nuclear pore complex protein Nup107 OS=Homo sapiens GN=NUP107 PE=1 SV=1	46.6443
8	N.TEEVFRPY.A	TEEVFRPY		65	68.9423	18.8095	0.1778	38.9	32.9261	6.74	>sp|P78527|PRKDC_HUMAN DNA-dependent protein kinase catalytic subunit OS=Homo sapiens GN=PRKDC PE=1 SV=3	47.1758
8	A.SHAKGIVL.E	SHAKGIVL		42.5833	40.01	0.1111	15.2014	7.0914	8.1227	6.59	>sp|P62266|RS23_HUMAN 40S ribosomal protein S23 OS=Homo sapiens GN=RPS23 PE=1 SV=3	26.457
8	D.EEVEVYRH.H	EEVEVYRH		86.6667	92.9412	44.3333	0.8299	72.5	81.0526	6.27	>sp|Q5SNT2|TM201_HUMAN Transmembrane protein 201 OS=Homo sapiens GN=TMEM201 PE=1 SV=1	26.2388
8	L.EEIYAPKL.Q	EEIYAPKL		45	82.0588	3.5671	0.3894	30.8519	39.8333	5.75	>sp|O96020|CCNE2_HUMAN G1/S-specific cyclin-E2 OS=Homo sapiens GN=CCNE2 PE=1 SV=1	51.5468
8	L.DEYIAIAK.E	DEYIAIAK		52.2222	36.3143	24.087	0.4538	52.6923	57.6639	5.69	>sp|Q9UKL0|RCOR1_HUMAN REST corepressor 1 OS=Homo sapiens GN=RCOR1 PE=1 SV=2	42.7313
8	Y.VHSKGLKL.G	VHSKGLKL		53.7037	53.5345	1.4847	29.8235	13.7098	13.4684	5.68	>sp|P06280|AGAL_HUMAN Alpha-galactosidase A OS=Homo sapiens GN=GLA PE=1 SV=1	18.7266
8	Y.VVRKPLNK.E	VVRKPLNK		50.5556	0.5201	66.6667	41.3333	48.5	29.0899	5.62	>sp|P62753|RS6_HUMAN 40S ribosomal protein S6 OS=Homo sapiens GN=RPS6 PE=1 SV=1	8.8109
8	I.HHNWPSLL.R	HHNWPSLL		46	49.3158	0.2405	16.9333	10.6264	13.2892	5.56	>sp|P11388|TOP2A_HUMAN DNA topoisomerase 2-alpha OS=Homo sapiens GN=TOP2A PE=1 SV=3	52.1891
8	E.YHKLARKL.K	YHKLARKL		64.2857	59.104	1.3967	17.3871	17.1767	14.505	5.54	>sp|O14777|NDC80_HUMAN Kinetochore protein NDC80 homolog OS=Homo sapiens GN=NDC80 PE=1 SV=1	16.1086
8	I.HEPEPHIL.L	HEPEPHIL		34.9615	57.6879	1.9626	1.2692	20.3802	26.3747	5.51	>sp|P61024|CKS1_HUMAN Cyclin-dependent kinases regulatory subunit 1 OS=Homo sapiens GN=CKS1B PE=1 SV=1	34.7733
8	H.IEVEVRKF.L	IEVEVRKF		38.2353	81.0784	6.8307	0.1412	26.8889	25.7306	5.48	>sp|Q9H8H0|NOL11_HUMAN Nucleolar protein 11 OS=Homo sapiens GN=NOL11 PE=1 SV=1	41.6243
8	M.HEVGVVAF.Q	HEVGVVAF		30.6667	67.6442	0.9386	0.0088	13.5574	14.508	5.44	>sp|Q13042|CDC16_HUMAN Cell division cycle protein 16 homolog OS=Homo sapiens GN=CDC16 PE=1 SV=2	49.6243
8	E.NELELTKM[+15.995].D	NELELTKM	M[+16]	40.5	80.9804	5.4188	0.1719	28.4848	36.75	5.37	>sp|P49454|CENPF_HUMAN Centromere protein F OS=Homo sapiens GN=CENPF PE=1 SV=2	34.5441
8	R.HEEKVAAY.D	HEEKVAAY		58.6842	58.9884	9.0791	0.0765	28.1515	21.4619	5.35	>sp|P35579|MYH9_HUMAN Myosin-9 OS=Homo sapiens GN=MYH9 PE=1 SV=4	20.092
8	G.SHIKGLLI.N	SHIKGLLI		44.8	45.875	1.1543	19.0448	16.94	19.4536	5.28	>sp|P11388|TOP2A_HUMAN DNA topoisomerase 2-alpha OS=Homo sapiens GN=TOP2A PE=1 SV=3	44.4594
8	S.DDLHVERY.R	DDLHVERY		71.875	91.1765	42.5	1.1928	72.5	57.582	5.25	>sp|Q7Z7F7|RM55_HUMAN 39S ribosomal protein L55, mitochondrial OS=Homo sapiens GN=MRPL55 PE=1 SV=1	35.0128
8	L.HHSVGTEL.L	HHSVGTEL		50.3704	49.2456	0.0631	15.5417	7.6722	10.495	5.23	>sp|P78527|PRKDC_HUMAN DNA-dependent protein kinase catalytic subunit OS=Homo sapiens GN=PRKDC PE=1 SV=3	20.6642
8	S.DEFKVVVV.Q	DEFKVVVV		38.1176	66.5385	3.6719	0.1955	25.5962	35.5053	5.2	>sp|Q9Y678|COPG1_HUMAN Coatomer subunit gamma-1 OS=Homo sapiens GN=COPG1 PE=1 SV=1	60.5628
8	F.AEM[+15.995]YVAKF.A	AEMYVAKF	M[+16]	32.931	69.8077	6.1237	0.1677	20.1818	23.0315	5.14	>sp|P13639|EF2_HUMAN Elongation factor 2 OS=Homo sapiens GN=EEF2 PE=1 SV=4	42.472
8	L.AHLRAAVL.Y	AHLRAAVL		58.1579	55.8381	1.1483	21.4082	12.9544	13.539	5.08	>sp|Q9BZE4|NOG1_HUMAN Nucleolar GTP-binding protein 1 OS=Homo sapiens GN=GTPBP4 PE=1 SV=3	30.2342
8	Y.DDFPHVGY.D	DDFPHVGY		56.3158	65.0481	20.8864	0.2744	42.5	31.7295	5.08	>sp|Q14137|BOP1_HUMAN Ribosome biogenesis protein BOP1 OS=Homo sapiens GN=BOP1 PE=1 SV=2	54.3095
8	M.DHVIAKEL.E	DHVIAKEL		62.1429	90.2941	0.9345	9.1509	33.5	31.3523	5.06	>sp|Q15311|RBP1_HUMAN RalA-binding protein 1 OS=Homo sapiens GN=RALBP1 PE=1 SV=3	31.1628
8	Y.QEKGVRVL.E	QEKGVRVL		58.4211	57.0231	3.8399	1.2836	29.5667	35.4684	5.06	>sp|P61160|ARP2_HUMAN Actin-related protein 2 OS=Homo sapiens GN=ACTR2 PE=1 SV=1	33.7916
8	L.EERKTDSY.R	EERKTDSY		73.75	77.7778	21.1429	0.3633	42	53.4127	5.03	>sp|Q86TI2|DPP9_HUMAN Dipeptidyl peptidase 9 OS=Homo sapiens GN=DPP9 PE=1 SV=3	11.0949
8	S.TELLIRKL.P	TELLIRKL		44.9	78.3333	3.2685	0.6579	22.8916	37.7097	5.01	>sp|Q71DI3|H32_HUMAN Histone H3.2 OS=Homo sapiens GN=HIST2H3A PE=1 SV=3	47.2244
8	R.EHYVAVQL.L	EHYVAVQL		44.2	76.746	0.2632	2.8224	16.384	16.8713	5	>sp|Q99996-6|AKAP9_HUMAN Isoform 6 of A-kinase anchor protein 9 OS=Homo sapiens GN=AKAP9	49.4142
8	E.VERVITIM[+15.995].Q	VERVITIM	M[+16]	45.9	43.6795	4.8083	0.6533	20.1405	18.798	5	>sp|P62269|RS18_HUMAN 40S ribosomal protein S18 OS=Homo sapiens GN=RPS18 PE=1 SV=3	41.2015
8	G.EEWKGYVV.R	EEWKGYVV		36.8421	80.1961	6.4046	0.3336	38.2	49.102	4.97	>sp|P62753|RS6_HUMAN 40S ribosomal protein S6 OS=Homo sapiens GN=RPS6 PE=1 SV=1	53.1668
8	K.SHFVAASL.S	SHFVAASL		41	44.7051	0.085	7.85	7.5352	7.9603	4.93	>sp|Q86XP3|DDX42_HUMAN ATP-dependent RNA helicase DDX42 OS=Homo sapiens GN=DDX42 PE=1 SV=1	42.7772
8	F.SHHSAAAL.A	SHHSAAAL		61.7857	53.3621	0.1588	15.8125	10.4909	13.1304	4.93	>sp|Q03014|HHEX_HUMAN Hematopoietically-expressed homeobox protein HHEX OS=Homo sapiens GN=HHEX PE=1 SV=1	8.6012
8	L.EEYRFDGF.R	EEYRFDGF		56.5789	86.2195	11.5	0.2538	33.2778	42.2697	4.89	>sp|Q04446|GLGB_HUMAN 1,4-alpha-glucan-branching enzyme OS=Homo sapiens GN=GBE1 PE=1 SV=3	59.9858
8	D.EEGKGAVY.S	EEGKGAVY		70.625	80.1961	20.5	0.2048	49.6667	52.5132	4.89	>sp|P20618|PSB1_HUMAN Proteasome subunit beta type-1 OS=Homo sapiens GN=PSMB1 PE=1 SV=2	21.0282
8	F.MEQVIFKY.L	MEQVIFKY		43.2	56.4162	13.0604	0.0663	40.4444	24.2424	4.88	>sp|P61158|ARP3_HUMAN Actin-related protein 3 OS=Homo sapiens GN=ACTR3 PE=1 SV=3	58.5351
8	F.SHAQTVVL.C	SHAQTVVL		40.3571	47.95	0.0729	13.6822	7.4066	8.8981	4.87	>sp|P42677|RS27_HUMAN 40S ribosomal protein S27 OS=Homo sapiens GN=RPS27 PE=1 SV=3	32.7287
8	A.YEDLSQKY.K	YEDLSQKY		46.125	72.4051	6.9009	0.0778	28.9394	21.3837	4.86	>sp|P49454|CENPF_HUMAN Centromere protein F OS=Homo sapiens GN=CENPF PE=1 SV=2	37.2767
8	G.THSRQTSL.T	THSRQTSL		65.5	43.4231	1.0175	28.3	15.76	13.8211	4.83	>sp|Q8IY63|AMOL1_HUMAN Angiomotin-like protein 1 OS=Homo sapiens GN=AMOTL1 PE=1 SV=1	10.7457
8	H.NENM[+15.995]VAKV.D	NENMVAKV	M[+16]	50.5556	85.2439	13.4832	1.4567	36.3333	55.5328	4.82	>sp|P62906|RL10A_HUMAN 60S ribosomal protein L10a OS=Homo sapiens GN=RPL10A PE=1 SV=2	21.4866
8	N.YEQIVKAH.Q	YEQIVKAH		88.3333	72.7215	31.7273	0.8122	65	60.6548	4.81	>sp|Q9UH92|MLX_HUMAN Max-like protein X OS=Homo sapiens GN=MLX PE=1 SV=2	24.4624
8	E.HEGPALYY.M	HEGPALYY		54.0741	40.87	10.75	0.1172	31.1818	19.602	4.81	>sp|P49721|PSB2_HUMAN Proteasome subunit beta type-2 OS=Homo sapiens GN=PSMB2 PE=1 SV=1	44.6401
8	L.AHTAGVVL.T	AHTAGVVL		44	45.7639	0.2611	19.7015	5.4655	9.8331	4.78	>sp|Q12788|TBL3_HUMAN Transducin beta-like protein 3 OS=Homo sapiens GN=TBL3 PE=1 SV=2	33.4141
8	L.EEFRASEL.L	EEFRASEL		55	73.3544	3.3927	0.4825	23.1014	31.5801	4.74	>sp|O60306|AQR_HUMAN Intron-binding protein aquarius OS=Homo sapiens GN=AQR PE=1 SV=4	44.3631
8	R.DEHIQVQL.Q	DEHIQVQL		45.3	79.127	4.2699	0.3587	33.2778	43.2442	4.73	>sp|O60287|NPA1P_HUMAN Nucleolar pre-ribosomal-associated protein 1 OS=Homo sapiens GN=URB1 PE=1 SV=4	52.5479
8	E.NELKFHYM[+15.995].V	NELKFHYM	M[+16]	40.9286	61.3433	5.3791	0.252	27.9737	35.1368	4.72	>sp|Q9UL33|TPC2L_HUMAN Trafficking protein particle complex subunit 2-like protein OS=Homo sapiens GN=TRAPPC2L PE=1 SV=1	38.7128
8	G.THYRAYLL.K	THYRAYLL		43.1	46.5538	0.7608	13.6402	14.14	15.0674	4.69	>sp|Q9BZ68|FR8P1_HUMAN Putative FERM domain-containing protein FRMD8P1 OS=Homo sapiens GN=FRMD8P1 PE=5 SV=2	43.0428
8	A.YHFQASHL.P	YHFQASHL		36.4211	55	0.0481	8.3606	5.3049	7.2925	4.65	>sp|Q8TF42|UBS3B_HUMAN Ubiquitin-associated and SH3 domain-containing protein B OS=Homo sapiens GN=UBASH3B PE=1 SV=2	37.566
8	D.EEVEM[+15.995]TRM[+15.995].A	EEVEMTRM	M[+16]*2	48.5	80.9804	8.0018	0.2956	36.1667	36.8293	4.65	>sp|Q10713|MPPA_HUMAN Mitochondrial-processing peptidase subunit alpha OS=Homo sapiens GN=PMPCA PE=1 SV=2	17.273
8	D.TEFPNFKY.R	TEFPNFKY		37.1111	40.76	5.9677	0.0206	24.5873	17.7014	4.65	>sp|P27694|RFA1_HUMAN Replication protein A 70 kDa DNA-binding subunit OS=Homo sapiens GN=RPA1 PE=1 SV=2	59.5445
8	E.IERPFETY.K	IERPFETY		45.9	34.8625	8.659	0.1166	24.9683	20.7511	4.62	>sp|P46013|KI67_HUMAN Proliferation marker protein Ki-67 OS=Homo sapiens GN=MKI67 PE=1 SV=2	47.1028
8	R.DEFNLQKM[+15.995].M	DEFNLQKM	M[+16]	43.7	79.5238	6.2328	0.1128	31.1818	30.4281	4.61	>sp|Q8N766|EMC1_HUMAN ER membrane protein complex subunit 1 OS=Homo sapiens GN=EMC1 PE=1 SV=1	39.4746
8	K.DENFILKH.D	DENFILKH		88.3333	96.8571	43.3333	0.7853	75	78.2143	4.61	>sp|P30414|NKTR_HUMAN NK-tumor recognition protein OS=Homo sapiens GN=NKTR PE=1 SV=2	41.0127
8	I.HHSGAKVV.L	HHSGAKVV		77	68.4135	1.8419	29.8235	26.1556	36.5732	4.56	>sp|Q99832|TCPH_HUMAN T-complex protein 1 subunit eta OS=Homo sapiens GN=CCT7 PE=1 SV=2	10.8389
8	A.AHALPTTL.G	AHALPTTL		32.6207	39.6019	0.1462	16.4333	4.5987	5.9126	4.56	>sp|Q8NBJ5|GT251_HUMAN Procollagen galactosyltransferase 1 OS=Homo sapiens GN=COLGALT1 PE=1 SV=1	41.6615
8	D.EEIHATGF.N	EEIHATGF		46.125	85.8537	7.9985	0.1624	39.5556	40.9358	4.56	>sp|P55786|PSA_HUMAN Puromycin-sensitive aminopeptidase OS=Homo sapiens GN=NPEPPS PE=1 SV=2	39.9539
8	K.QHTKAIEL.L	QHTKAIEL		53.5185	69.7115	0.6939	24.375	23.1304	19.4056	4.56	>sp|O76094|SRP72_HUMAN Signal recognition particle subunit SRP72 OS=Homo sapiens GN=SRP72 PE=1 SV=3	26.4432
8	H.HHHHAVGL.N	HHHHAVGL		64.6429	50.0647	0.296	20.0714	16.204	13.7489	4.56	>sp|O00257|CBX4_HUMAN E3 SUMO-protein ligase CBX4 OS=Homo sapiens GN=CBX4 PE=1 SV=3	9.6069
8	L.SEVLLATM[+15.995].N	SEVLLATM	M[+16]	40.5	66.5385	2.0676	0.2294	15.4154	20.9285	4.54	>sp|Q8N1F7-2|NUP93_HUMAN Isoform 2 of Nuclear pore complex protein Nup93 OS=Homo sapiens GN=NUP93	47.2101
8	F.M[+15.995]EQVIFKY.L	MEQVIFKY	M[+16]	43.2	56.4162	13.0604	0.0663	40.4444	24.2424	4.52	>sp|P61158|ARP3_HUMAN Actin-related protein 3 OS=Homo sapiens GN=ACTR3 PE=1 SV=3	53.218
8	R.DEKKM[+15.995]EKL.K	DEKKMEKL	M[+16]	71.875	83.5294	16.619	1.9782	47	54.7619	4.51	>sp|Q9Y490|TLN1_HUMAN Talin-1 OS=Homo sapiens GN=TLN1 PE=1 SV=3	7.9303
8	L.DESRSTQY.M	DESRSTQY		76	85.7317	25.0455	0.2685	59.375	55.9836	4.51	>sp|Q9Y230|RUVB2_HUMAN RuvB-like 2 OS=Homo sapiens GN=RUVBL2 PE=1 SV=3	19.6228
8	L.SHIKGLIL.E	SHIKGLIL		44.8	48.082	0.2137	13.5561	10.3445	11.6709	4.51	>sp|Q9HB65|ELL3_HUMAN RNA polymerase II elongation factor ELL3 OS=Homo sapiens GN=ELL3 PE=1 SV=2	44.4594
8	R.SHGTEKAL.T	SHGTEKAL		70.625	81.1765	1.4373	39.3333	28	29.942	4.51	>sp|Q9BTE6-3|AASD1_HUMAN Isoform 3 of Alanyl-tRNA editing protein Aarsd1 OS=Homo sapiens GN=AARSD1	8.0476
8	E.EHAPSIVF.I	EHAPSIVF		45.8	70.443	0.2078	0.7255	15.5938	15.3526	4.5	>sp|P62191|PRS4_HUMAN 26S proteasome regulatory subunit 4 OS=Homo sapiens GN=PSMC1 PE=1 SV=1	52.7587
8	I.DEHHFVAV.A	DEHHFVAV		51.6667	70.1266	7.9277	0.535	29.4	46.4603	4.49	>sp|Q9NRN7|ADPPT_HUMAN L-aminoadipate-semialdehyde dehydrogenase-phosphopantetheinyl transferase OS=Homo sapiens GN=AASDHPPT PE=1 SV=2	35.6901
8	R.EEWKFDTL.C	EEWKFDTL		42.25	81.0784	3.8192	0.2843	33.2778	38.3723	4.47	>sp|P38919|IF4A3_HUMAN Eukaryotic initiation factor 4A-III OS=Homo sapiens GN=EIF4A3 PE=1 SV=4	65.6143
8	E.DDVSAVEF.R	DDVSAVEF		43.2	88.0488	20.7273	0.7605	36.1667	40.7431	4.45	>sp|Q5JPE7|NOMO2_HUMAN Nodal modulator 2 OS=Homo sapiens GN=NOMO2 PE=1 SV=1	59.6595
8	F.DEHINVAF.S	DEHINVAF		43.2	71.2658	4.0749	0.0367	29.2333	38.3285	4.43	>sp|Q86UX7|URP2_HUMAN Fermitin family homolog 3 OS=Homo sapiens GN=FERMT3 PE=1 SV=1	55.5642
8	V.DEVHAVGL.Y	DEVHAVGL		45.1	87.6829	6.457	0.5255	40.2222	39.746	4.42	>sp|P13196|HEM1_HUMAN 5-aminolevulinate synthase, nonspecific, mitochondrial OS=Homo sapiens GN=ALAS1 PE=1 SV=2	44.329
8	S.HEGKVASY.K	HEGKVASY		60.3571	61.4925	12.0899	0.1371	33.3889	23.9198	4.41	>sp|Q04446|GLGB_HUMAN 1,4-alpha-glucan-branching enzyme OS=Homo sapiens GN=GBE1 PE=1 SV=3	15.0011
8	G.EHVKAIEI.C	EHVKAIEI		60	82.3529	1.6455	11.5841	31.6818	34.0667	4.4	>sp|Q9HBG6|IF122_HUMAN Intraflagellar transport protein 122 homolog OS=Homo sapiens GN=IFT122 PE=1 SV=2	35.0931
8	D.DDIHIYVY.G	DDIHIYVY		60.3571	75.1587	22.5152	0.1786	48.25	35.6	4.4	>sp|Q56A73|SPIN4_HUMAN Spindlin-4 OS=Homo sapiens GN=SPIN4 PE=1 SV=1	62.2521
8	K.EEHEVAVL.G	EEHEVAVL		40.5714	83.7255	2.2464	0.2782	19.2429	32.3658	4.38	>sp|Q01628|IFM3_HUMAN Interferon-induced transmembrane protein 3 OS=Homo sapiens GN=IFITM3 PE=1 SV=2	39.1004
8	D.M[+15.995]EGAVQAY.V	MEGAVQAY	M[+16]	50	62.2761	10.55	0.0429	29.0333	19.3037	4.38	>sp|O15294|OGT1_HUMAN UDP-N-acetylglucosamine--peptide N-acetylglucosaminyltransferase 110 kDa subunit OS=Homo sapiens GN=OGT PE=1 SV=3	32.7327
8	V.DERPTEQY.S	DERPTEQY		63.9286	71.5823	20.0682	0.1383	41	52.0899	4.37	>sp|P17980|PRS6A_HUMAN 26S proteasome regulatory subunit 6A OS=Homo sapiens GN=PSMC3 PE=1 SV=3	28.3082
8	L.HEFPVEQM[+15.995].T	HEFPVEQM	M[+16]	32.2414	49.5614	1.5515	0.0842	13.1545	14.7272	4.34	>sp|Q9NQG7-4|HPS4_HUMAN Isoform 4 of Hermansky-Pudlak syndrome 4 protein OS=Homo sapiens GN=HPS4	33.8977
8	L.SEERVWEY.P	SEERVWEY		41.0833	50.8405	20.5909	0.1129	41	25.2391	4.32	>sp|Q9P253|VPS18_HUMAN Vacuolar protein sorting-associated protein 18 homolog OS=Homo sapiens GN=VPS18 PE=1 SV=2	48.2559
8	K.SEIEYYAM[+15.995].L	SEIEYYAM	M[+16]	23.6593	45.4167	1.2109	0.076	10.9991	13.7492	4.31	>sp|P62888|RL30_HUMAN 60S ribosomal protein L30 OS=Homo sapiens GN=RPL30 PE=1 SV=2	47.2769
8	E.M[+15.995]HVPSVAL.R	MHVPSVAL	M[+16]	22.5849	39.8241	0.0181	8.3787	3.6659	5.6325	4.3	>sp|O00329|PK3CD_HUMAN Phosphatidylinositol 4,5-bisphosphate 3-kinase catalytic subunit delta isoform OS=Homo sapiens GN=PIK3CD PE=1 SV=2	45.4057
8	E.THIKGFTL.N	THIKGFTL		39.9333	40.46	0.0742	8.5615	9.9878	9.7981	4.28	>sp|P42704|LPPRC_HUMAN Leucine-rich PPR motif-containing protein, mitochondrial OS=Homo sapiens GN=LRPPRC PE=1 SV=3	43.866
8	V.EESIAHHY.N	EESIAHHY		71.875	83.3333	18.9206	0.105	55.625	54.3651	4.27	>sp|Q99807|COQ7_HUMAN 5-demethoxyubiquinone hydroxylase, mitochondrial OS=Homo sapiens GN=COQ7 PE=1 SV=3	22.4751
8	A.FQHVGQTL.G	FQHVGQTL		10.6481	43.6538	0.2671	4.793	1.7383	2.4895	4.23	>sp|Q9NU22|MDN1_HUMAN Midasin OS=Homo sapiens GN=MDN1 PE=1 SV=2	36.8443
8	R.SENLIYTY.D	SENLIYTY		40.2857	43.8077	7.0865	0.0095	29.9333	21.5951	4.23	>sp|Q8WUH2|TGFA1_HUMAN Transforming growth factor-beta receptor-associated protein 1 OS=Homo sapiens GN=TGFBRAP1 PE=1 SV=1	60.2778
8	R.EEAIAVTM[+15.995].R	EEAIAVTM	M[+16]	39.9333	77.6984	3.0309	0.1026	21.67	30.1313	4.21	>sp|O95071|UBR5_HUMAN E3 ubiquitin-protein ligase UBR5 OS=Homo sapiens GN=UBR5 PE=1 SV=2	37.4549
8	L.NEVPVKEL.A	NEVPVKEL		40.5714	70.443	1.5978	0.3811	24.254	30.4531	4.2	>sp|Q96AG4|LRC59_HUMAN Leucine-rich repeat-containing protein 59 OS=Homo sapiens GN=LRRC59 PE=1 SV=1	39.2207
8	G.DEDTVTGF.L	DEDTVTGF		43.7	91.9118	9.0842	0.229	44.1667	47.2712	4.2	>sp|Q16864|VATF_HUMAN V-type proton ATPase subunit F OS=Homo sapiens GN=ATP6V1F PE=1 SV=2	51.5049
8	V.LEQLIVAH.F	LEQLIVAH		81	81.6667	41.75	1.3104	75	68.3621	4.2	>sp|P78527|PRKDC_HUMAN DNA-dependent protein kinase catalytic subunit OS=Homo sapiens GN=PRKDC PE=1 SV=3	44.6769
8	K.HEM[+15.995]VVYEA.A	HEMVVYEA	M[+16]	42.5833	49.8947	8.9833	0.7393	39.3333	58.2377	4.19	>sp|Q9Y678|COPG1_HUMAN Coatomer subunit gamma-1 OS=Homo sapiens GN=COPG1 PE=1 SV=1	31.0472
8	K.DETEFRNF.I	DETEFRNF		44.7	91.4706	14.4667	0.2328	50.3846	46.4286	4.19	>sp|Q9Y224|CN166_HUMAN UPF0568 protein C14orf166 OS=Homo sapiens GN=C14orf166 PE=1 SV=1	50.42
8	L.AAFRIVVM[+15.995].P	AAFRIVVM	M[+16]	20.0833	13.7106	5.5194	8.581	1.1067	0.9346	4.19	>sp|Q8WUI4|HDAC7_HUMAN Histone deacetylase 7 OS=Homo sapiens GN=HDAC7 PE=1 SV=2	51.1858
8	L.DEFPHPPK.R	DEFPHPPK		52.2222	31.2059	20.9091	0.7442	50.3846	51.7196	4.18	>sp|P57678|GEMI4_HUMAN Gem-associated protein 4 OS=Homo sapiens GN=GEMIN4 PE=1 SV=2	33.8652
8	K.DHYEATAM[+15.995].H	DHYEATAM	M[+16]	46	73.4177	0.1808	2.6331	12.577	14.6509	4.17	>sp|O75832|PSD10_HUMAN 26S proteasome non-ATPase regulatory subunit 10 OS=Homo sapiens GN=PSMD10 PE=1 SV=1	19.702
8	M.DEHLYVAF.A	DEHLYVAF		53.5185	88.4146	7.401	0.0618	26.0222	37.7419	4.13	>sp|Q9BZJ0|CRNL1_HUMAN Crooked neck-like protein 1 OS=Homo sapiens GN=CRNKL1 PE=1 SV=4	65.2864
8	D.EEFAAALY.H	EEFAAALY		56.3158	64.4403	8.5858	0.0169	38.5	32.6498	4.09	>sp|Q5T4S7|UBR4_HUMAN E3 ubiquitin-protein ligase UBR4 OS=Homo sapiens GN=UBR4 PE=1 SV=1	64.8342
8	L.TETVVTEY.L	TETVVTEY		58.9474	59.7399	9.9971	0.0672	39.4444	24.059	4.08	>sp|P78344|IF4G2_HUMAN Eukaryotic translation initiation factor 4 gamma 2 OS=Homo sapiens GN=EIF4G2 PE=1 SV=1	44.4073
8	S.TEERTFQY.Q	TEERTFQY		55.2632	51.2931	20.5	0.2373	48	26.8677	4.06	>sp|Q9UKG9|OCTC_HUMAN Peroxisomal carnitine O-octanoyltransferase OS=Homo sapiens GN=CROT PE=1 SV=2	37.7645
8	D.TEFPGVVV.R	TEFPGVVV		15.985	42.2273	1.6377	0.2723	10.7682	14.2284	4.06	>sp|Q9UFF9|CNOT8_HUMAN CCR4-NOT transcription complex subunit 8 OS=Homo sapiens GN=CNOT8 PE=1 SV=1	66.5203
8	L.HYAVPVVL.A	HYAVPVVL		21.6718	22.4746	0.8426	11.5192	3.2691	3.8514	4.05	>sp|Q12767|TMM94_HUMAN Transmembrane protein 94 OS=Homo sapiens GN=TMEM94 PE=1 SV=1	58.6368
8	T.EEGIAQIY.Q	EEGIAQIY		69	91.4706	21	0.0813	59.375	54.6825	4.04	>sp|Q14CB8|RHG19_HUMAN Rho GTPase-activating protein 19 OS=Homo sapiens GN=ARHGAP19 PE=1 SV=1	56.0157
8	Y.EELHLIVY.K	EELHLIVY		62.1429	79.127	11.9328	0.0189	42	41.7941	4.04	>sp|P86790|CCZ1B_HUMAN Vacuolar fusion protein CCZ1 homolog B OS=Homo sapiens GN=CCZ1B PE=1 SV=1	64.5936
8	K.EERTFHIF.Y	EERTFHIF		63.2143	65.3365	9.9471	0.1786	31.8182	42.7528	4.04	>sp|P35579|MYH9_HUMAN Myosin-9 OS=Homo sapiens GN=MYH9 PE=1 SV=4	53.106
8	R.DEHIYPYM[+15.995].Y	DEHIYPYM	M[+16]	52.037	73.7342	8.5732	0.2766	26.1111	35.5211	4.04	>sp|O00255|MEN1_HUMAN Menin OS=Homo sapiens GN=MEN1 PE=1 SV=4	44.7712
8	Q.FHALQSKL.E	FHALQSKL		46.625	77.7778	0.4245	25.7143	10.7327	15.4587	4	>sp|Q15080|NCF4_HUMAN Neutrophil cytosol factor 4 OS=Homo sapiens GN=NCF4 PE=1 SV=2	35.0458
8	D.EEFTVARL.Y	EEFTVARL		43.9	72.0886	3.2444	0.2826	22.6506	33.5177	4	>sp|P33176|KINH_HUMAN Kinesin-1 heavy chain OS=Homo sapiens GN=KIF5B PE=1 SV=1	54.8158
8	-.M[+15.995]HIKSIIL.E	MHIKSIIL	M[+16]	39.5333	52.9957	0.1844	12.561	9.7858	10.4923	4	>sp|O95347|SMC2_HUMAN Structural maintenance of chromosomes protein 2 OS=Homo sapiens GN=SMC2 PE=1 SV=2	41.4306
8	A.FEHIVTQF.S	FEHIVTQF		26.8136	72.4684	3.0578	0.0648	14.8821	13.3908	3.99	>sp|P43490|NAMPT_HUMAN Nicotinamide phosphoribosyltransferase OS=Homo sapiens GN=NAMPT PE=1 SV=1	55.4926
8	F.TEDQTAEF.K	TEDQTAEF		41.1667	77.1429	6.0086	0.3972	26.2889	30.3312	3.97	>sp|P60660|MYL6_HUMAN Myosin light polypeptide 6 OS=Homo sapiens GN=MYL6 PE=1 SV=2	37.1973
8	V.TEGIVSTF.N	TEGIVSTF		40.7857	70.7595	5.9878	0.1375	21.05	19.5563	3.96	>sp|Q8NEY1|NAV1_HUMAN Neuron navigator 1 OS=Homo sapiens GN=NAV1 PE=1 SV=2	57.4465
8	Y.SHGPIAVL.A	SHGPIAVL		30.9722	41.8021	0.1873	17.2688	5.561	7.9707	3.96	>sp|Q14004|CDK13_HUMAN Cyclin-dependent kinase 13 OS=Homo sapiens GN=CDK13 PE=1 SV=2	45.6305
8	L.QEITSVTF.K	QEITSVTF		38.8235	67.3558	3.2197	0.0764	22.5422	24.5167	3.94	>sp|Q92835|SHIP1_HUMAN Phosphatidylinositol 3,4,5-trisphosphate 5-phosphatase 1 OS=Homo sapiens GN=INPP5D PE=1 SV=2	60.2057
8	S.DEARFSEF.K	DEARFSEF		52.037	79.7619	10.1067	0.18	37.5	42.6517	3.93	>sp|Q86UK7|ZN598_HUMAN E3 ubiquitin-protein ligase ZNF598 OS=Homo sapiens GN=ZNF598 PE=1 SV=1	50.7462
8	R.HEHQVM[+15.995]LM[+15.995].R	HEHQVMLM	M[+16]*2	44.1	47.2667	2.2211	0.1811	15.5908	16.8685	3.92	>sp|Q15233|NONO_HUMAN Non-POU domain-containing octamer-binding protein OS=Homo sapiens GN=NONO PE=1 SV=4	20.1762
8	K.QEVIITKF.I	QEVIITKF		37.4444	81.4706	7.9462	0.0868	32.5	36.0793	3.92	>sp|Q14527|HLTF_HUMAN Helicase-like transcription factor OS=Homo sapiens GN=HLTF PE=1 SV=2	53.9308
8	A.HHFPGPLL.V	HHFPGPLL		26.4915	25.0556	0.0148	5.08	3.7976	4.6766	3.91	>sp|Q9NVI1|FANCI_HUMAN Fanconi anemia group I protein OS=Homo sapiens GN=FANCI PE=1 SV=4	48.0521
8	M.TEAQIHVF.E	TEAQIHVF		42.0833	67.4038	3.7661	0.0639	23.3623	21.9281	3.9	>sp|Q96NL6|SCLT1_HUMAN Sodium channel and clathrin linker 1 OS=Homo sapiens GN=SCLT1 PE=1 SV=2	48.8643
8	K.YHHVGKLL.K	YHHVGKLL		44.7	61.0821	0.2239	13.9019	10.1664	10.2768	3.9	>sp|O00264|PGRC1_HUMAN Membrane-associated progesterone receptor component 1 OS=Homo sapiens GN=PGRMC1 PE=1 SV=3	27.2177
8	A.EHIESRTL.A	EHIESRTL		57.6316	77.1429	0.1784	6.7632	17.6326	17.767	3.87	>sp|Q99541|PLIN2_HUMAN Perilipin-2 OS=Homo sapiens GN=PLIN2 PE=1 SV=2	24.5397
8	L.EESTAFRY.L	EESTAFRY		74.375	84.6078	16.8571	0.1286	60	57.9508	3.86	>sp|Q9UJX2|CDC23_HUMAN Cell division cycle protein 23 homolog OS=Homo sapiens GN=CDC23 PE=1 SV=3	39.5724
8	S.HEQEARLY.H	HEQEARLY		64.6429	54.7629	6.7517	0.1103	49.3333	33.2788	3.86	>sp|Q5SQS7|SH24B_HUMAN SH2 domain-containing protein 4B OS=Homo sapiens GN=SH2D4B PE=2 SV=1	25.0102
8	F.DEQRTATI.M	DEQRTATI		68.5	78.5714	16.9405	1.9051	43.6667	46.4762	3.83	>sp|Q96GD4|AURKB_HUMAN Aurora kinase B OS=Homo sapiens GN=AURKB PE=1 SV=3	25.226
8	S.NEHGSYRY.T	NEHGSYRY		60.3571	74.6835	11.6345	0.089	51.1538	49.9388	3.82	>sp|P49815|TSC2_HUMAN Tuberin OS=Homo sapiens GN=TSC2 PE=1 SV=2	19.7247
8	L.VEIILHVV.R	VEIILHVV		28.6957	68.2212	4.6338	0.9371	23.5652	37.1936	3.8	>sp|Q9UNM6|PSD13_HUMAN 26S proteasome non-ATPase regulatory subunit 13 OS=Homo sapiens GN=PSMD13 PE=1 SV=2	64.452
8	T.HEDAVAAM[+15.995].S	HEDAVAAM	M[+16]	33.4074	60.2985	1.0024	0.198	12.3255	19.3516	3.78	>sp|P31943|HNRH1_HUMAN Heterogeneous nuclear ribonucleoprotein H OS=Homo sapiens GN=HNRNPH1 PE=1 SV=4	14.0368
8	A.SEVTSTVY.N	SEVTSTVY		57.8947	49.807	7.3083	0.1131	31.8182	25.0034	3.75	>sp|Q13433|S39A6_HUMAN Zinc transporter ZIP6 OS=Homo sapiens GN=SLC39A6 PE=1 SV=3	39.0332
8	A.M[+15.995]EALVVEV.T	MEALVVEV	M[+16]	12.6496	73.7342	4.9886	0.803	17.7907	26.7214	3.75	>sp|Q08211|DHX9_HUMAN ATP-dependent RNA helicase A OS=Homo sapiens GN=DHX9 PE=1 SV=4	60.7387
8	P.QDIQALAY.G	QDIQALAY		62.8571	62.3881	20.6364	0.6675	43.6667	26.6994	3.69	>sp|Q14674|ESPL1_HUMAN Separin OS=Homo sapiens GN=ESPL1 PE=1 SV=3	54.6759
8	T.YERLVAQF.P	YERLVAQF		38.2353	53.319	4.0886	0.1149	17.8093	14.6352	3.68	>sp|Q12996|CSTF3_HUMAN Cleavage stimulation factor subunit 3 OS=Homo sapiens GN=CSTF3 PE=1 SV=1	53.4771
8	Q.YEVEIQTY.R	YEVEIQTY		28.913	64.7015	3.8286	0.0044	17.386	10.0001	3.67	>sp|P49454|CENPF_HUMAN Centromere protein F OS=Homo sapiens GN=CENPF PE=1 SV=2	59.0365
8	A.RHVVAVVL.G	RHVVAVVL		45.3	39.5556	0.4963	15.5069	11.2632	10.9155	3.65	>sp|Q9BT22|ALG1_HUMAN Chitobiosyldiphosphodolichol beta-mannosyltransferase OS=Homo sapiens GN=ALG1 PE=1 SV=2	37.6747
8	L.HQYTGSAL.K	HQYTGSAL		15.596	21.5249	0.1122	3.7767	1.743	2.5316	3.64	>sp|Q8IWV8|UBR2_HUMAN E3 ubiquitin-protein ligase UBR2 OS=Homo sapiens GN=UBR2 PE=1 SV=1	27.829
8	P.QHAESHQL.K	QHAESHQL		51.8519	71.2658	0.4657	20.875	22.4699	27.6111	3.6	>sp|Q8TET4|GANC_HUMAN Neutral alpha-glucosidase C OS=Homo sapiens GN=GANC PE=2 SV=3	11.4727
8	T.YHNGDKYL.A	YHNGDKYL		43.6	68.0769	0.3372	17.6452	10.84	15.6443	3.6	>sp|Q16531|DDB1_HUMAN DNA damage-binding protein 1 OS=Homo sapiens GN=DDB1 PE=1 SV=1	26.3978
8	N.LERQIYAF.E	LERQIYAF		42.75	62.2388	6.2294	0.1201	23.6377	17.618	3.58	>sp|Q9HAF1|EAF6_HUMAN Chromatin modification-related protein MEAF6 OS=Homo sapiens GN=MEAF6 PE=1 SV=1	53.7558
8	L.DEHNIQNY.E	DEHNIQNY		58.4211	86.0976	12.9101	0.0811	49	50.8466	3.58	>sp|Q9H7F0|AT133_HUMAN Probable cation-transporting ATPase 13A3 OS=Homo sapiens GN=ATP13A3 PE=1 SV=4	31.0447
8	S.HHSLASSL.R	HHSLASSL		67.5	57.1098	0.1572	17.3656	13.5407	14.5121	3.56	>sp|Q92997|DVL3_HUMAN Segment polarity protein dishevelled homolog DVL-3 OS=Homo sapiens GN=DVL3 PE=1 SV=2	24.9544
8	S.NEQGSYVV.A	NEQGSYVV		50.1852	80.3922	10.7433	1.2392	44.1667	56.3115	3.56	>sp|Q16531|DDB1_HUMAN DNA damage-binding protein 1 OS=Homo sapiens GN=DDB1 PE=1 SV=1	37.8677
8	D.FESHITSY.K	FESHITSY		39.8667	48.8689	5.8529	0.0489	15.3354	10.8149	3.55	>sp|B5ME19|EIFCL_HUMAN Eukaryotic translation initiation factor 3 subunit C-like protein OS=Homo sapiens GN=EIF3CL PE=3 SV=1	40.6466
8	Y.HEHQANLL.R	HEHQANLL		49.5714	58.2948	1.7059	0.5698	24.6349	32.0661	3.53	>sp|P23246|SFPQ_HUMAN Splicing factor, proline- and glutamine-rich OS=Homo sapiens GN=SFPQ PE=1 SV=2	23.7079
8	L.DENPGVRY.K	DENPGVRY		57.8947	68.7019	14.1417	0.0601	42	40.5229	3.52	>sp|O00186|STXB3_HUMAN Syntaxin-binding protein 3 OS=Homo sapiens GN=STXBP3 PE=1 SV=2	32.5613
8	N.HFDRSVVL.N	HFDRSVVL		22.4434	34.4625	0.7551	13.4206	3.7282	4.1044	3.52	>sp|A2VDJ0|T131L_HUMAN Transmembrane protein 131-like OS=Homo sapiens GN=TMEM131L PE=1 SV=2	39.2632
8	E.EEM[+15.995]EAYRM[+15.995].K	EEMEAYRM	M[+16]*2	35.8182	73.1646	5.7131	0.1371	33.1111	36.25	3.51	>sp|O95391|SLU7_HUMAN Pre-mRNA-splicing factor SLU7 OS=Homo sapiens GN=SLU7 PE=1 SV=2	20.7964
8	F.EEIRAEVF.R	EEIRAEVF		54.4444	84.5098	10.28	0.146	41.4286	47.0508	3.51	>sp|O60566|BUB1B_HUMAN Mitotic checkpoint serine/threonine-protein kinase BUB1 beta OS=Homo sapiens GN=BUB1B PE=1 SV=3	49.6854
8	T.RFITRPAK.-	RFITRPAK		65.5	0.4666	49.5	27	47.75	41.9706	3.48	>sp|Q9BV38|WDR18_HUMAN WD repeat-containing protein 18 OS=Homo sapiens GN=WDR18 PE=1 SV=2	18.774
8	F.NHHSAM[+15.995]VL.A	NHHSAMVL	M[+16]	61.4286	73.5443	0.1654	12.1429	15.8554	21.1152	3.48	>sp|P32780|TF2H1_HUMAN General transcription factor IIH subunit 1 OS=Homo sapiens GN=GTF2H1 PE=1 SV=1	17.0054
8	T.FHFQAPTM[+15.995].A	FHFQAPTM	M[+16]	32.5517	48.459	0.038	4.1181	3.4861	4.0959	3.47	>sp|Q9UH99|SUN2_HUMAN SUN domain-containing protein 2 OS=Homo sapiens GN=SUN2 PE=1 SV=3	47.138
8	S.GEIRATAF.N	GEIRATAF		41.8333	67.1154	4.5109	0.2843	19.9929	25.3013	3.46	>sp|P27694|RFA1_HUMAN Replication protein A 70 kDa DNA-binding subunit OS=Homo sapiens GN=RPA1 PE=1 SV=2	39.1509
8	N.DEVKFKSF.C	DEVKFKSF		54.8148	76.1111	11.3193	0.12	40.7778	46.5714	3.45	>sp|Q9NQC1|JADE2_HUMAN E3 ubiquitin-protein ligase Jade-2 OS=Homo sapiens GN=JADE2 PE=1 SV=2	42.1542
8	G.QEAPSNVY.S	QEAPSNVY		60.3571	56.185	9.1939	0.143	30.8148	31.153	3.44	>sp|A2RUS2|DEND3_HUMAN DENN domain-containing protein 3 OS=Homo sapiens GN=DENND3 PE=1 SV=2	34.705
8	L.TQFRAALL.E	TQFRAALL		17.4	27.3333	1.7107	9.5423	5.6928	7.141	3.41	>sp|Q9C0C9|UBE2O_HUMAN (E3-independent) E2 ubiquitin-conjugating enzyme OS=Homo sapiens GN=UBE2O PE=1 SV=3	52.6182
8	V.DHSIAIYL.L	DHSIAIYL		38	73.3544	1.234	9.2622	24.6825	25.9663	3.41	>sp|O43819|SCO2_HUMAN Protein SCO2 homolog, mitochondrial OS=Homo sapiens GN=SCO2 PE=1 SV=3	64.7039
8	H.HHHLGYSL.L	HHHLGYSL		54.8148	52.4569	0.0813	9.0915	11.7368	11.3062	3.41	>sp|O15014|ZN609_HUMAN Zinc finger protein 609 OS=Homo sapiens GN=ZNF609 PE=1 SV=2	27.8873
8	L.HHGGGTVL.P	HHGGGTVL		50.9259	53.2974	0.0913	20.2143	7.1075	10.8703	3.4	>sp|Q7Z2Z1|TICRR_HUMAN Treslin OS=Homo sapiens GN=TICRR PE=1 SV=2	12.6123
8	L.HEGPTNQL.D	HEGPTNQL		42.9167	61.194	2.5202	1.5733	19.6357	32.6187	3.38	>sp|Q15723-2|ELF2_HUMAN Isoform 2 of ETS-related transcription factor Elf-2 OS=Homo sapiens GN=ELF2	24.3351
8	G.NDVEAYEY.L	NDVEAYEY		62.8571	77.9365	24.5217	0.4556	54.2308	45.1471	3.37	>sp|Q9Y5A7-2|NUB1_HUMAN Isoform 2 of NEDD8 ultimate buster 1 OS=Homo sapiens GN=NUB1	46.7874
8	D.DEAAAVAL.S	DEAAAVAL		39.0667	72.1519	2.9531	0.2424	27.2105	36.3659	3.36	>sp|P13010|XRCC5_HUMAN X-ray repair cross-complementing protein 5 OS=Homo sapiens GN=XRCC5 PE=1 SV=3	48.6759
8	-.MHIKSIIL.E	MHIKSIIL		39.5333	52.9957	0.1844	12.561	9.7858	10.4923	3.33	>sp|O95347|SMC2_HUMAN Structural maintenance of chromosomes protein 2 OS=Homo sapiens GN=SMC2 PE=1 SV=2	51.1088
8	R.DEAKLIAV.E	DEAKLIAV		45.2	62.3881	8.9833	0.49	35.4	45.8676	3.32	>sp|Q14008|CKAP5_HUMAN Cytoskeleton-associated protein 5 OS=Homo sapiens GN=CKAP5 PE=1 SV=3	49.113
8	A.THGHSFTL.Q	THGHSFTL		38.9412	36.4571	0.4551	23.1111	12.673	10.9879	3.28	>sp|Q8N9B4|ANR42_HUMAN Ankyrin repeat domain-containing protein 42 OS=Homo sapiens GN=ANKRD42 PE=2 SV=2	31.0434
8	A.DDRVVVEY.H	DDRVVVEY		63.2143	68.2212	27.1333	0.5103	43.8333	36.3171	3.28	>sp|Q53F19|NCBP3_HUMAN Nuclear cap-binding protein subunit 3 OS=Homo sapiens GN=NCBP3 PE=1 SV=2	45.7217
8	R.EDIVVPVY.L	EDIVVPVY		55	74.8734	16.881	0.2245	38.6	32.5564	3.27	>sp|P51784|UBP11_HUMAN Ubiquitin carboxyl-terminal hydrolase 11 OS=Homo sapiens GN=USP11 PE=1 SV=3	66.5998
8	S.HEAPIPTF.S	HEAPIPTF		27.463	44.7949	0.8237	0.0376	9	9.5497	3.26	>sp|Q9NP31|SH22A_HUMAN SH2 domain-containing protein 2A OS=Homo sapiens GN=SH2D2A PE=1 SV=3	51.3007
8	H.IHHLGNQL.Q	IHHLGNQL		46.125	58.3237	0.4464	21.4286	14.1179	13.3773	3.26	>sp|Q92994|TF3B_HUMAN Transcription factor IIIB 90 kDa subunit OS=Homo sapiens GN=BRF1 PE=1 SV=1	25.9616
8	L.HEVLLPQY.P	HEVLLPQY		46	67.2115	8.5084	0.0534	39.3333	31.5658	3.26	>sp|P24864|CCNE1_HUMAN G1/S-specific cyclin-E1 OS=Homo sapiens GN=CCNE1 PE=1 SV=2	51.9306
8	Q.HEGLATFY.R	HEGLATFY		67	63.7687	16.3571	0.1867	45	28.4036	3.25	>sp|Q6L8Q7|PDE12_HUMAN 2',5'-phosphodiesterase 12 OS=Homo sapiens GN=PDE12 PE=1 SV=2	51.1409
8	S.LEQVFSKY.G	LEQVFSKY		54.0741	63.9179	22.0303	0.2435	43.8333	33.6681	3.25	>sp|Q14011-2|CIRBP_HUMAN Isoform 2 of Cold-inducible RNA-binding protein OS=Homo sapiens GN=CIRBP	48.009
8	R.DEELAKSM[+15.995].A	DEELAKSM	M[+16]	58.6842	94.1176	13.8054	0.6867	50.3846	48.0962	3.24	>sp|Q5VV17|OTUD1_HUMAN OTU domain-containing protein 1 OS=Homo sapiens GN=OTUD1 PE=1 SV=1	19.115
8	E.EEQIAYAM[+15.995].Q	EEQIAYAM	M[+16]	48	83.2353	6.2689	0.1245	37.0833	40.3761	3.2	>sp|P55036|PSMD4_HUMAN 26S proteasome non-ATPase regulatory subunit 4 OS=Homo sapiens GN=PSMD4 PE=1 SV=1	37.9217
8	D.DQLKVHGF.-	DQLKVHGF		45.6	79.6825	7.6154	1.1001	31.7273	24.1659	3.2	>sp|P41567|EIF1_HUMAN Eukaryotic translation initiation factor 1 OS=Homo sapiens GN=EIF1 PE=1 SV=1	39.8753
8	Q.SEKQFVVF.E	SEKQFVVF		44.9	43.2949	4.5266	0.1246	21	21.111	3.2	>sp|P04843|RPN1_HUMAN Dolichyl-diphosphooligosaccharide--protein glycosyltransferase subunit 1 OS=Homo sapiens GN=RPN1 PE=1 SV=1	59.6618
8	R.HHGTPM[+15.995]LL.D	HHGTPMLL	M[+16]	38	40.5	0.343	21.5714	10.0864	10.0091	3.19	>sp|Q9GZN8|CT027_HUMAN UPF0687 protein C20orf27 OS=Homo sapiens GN=C20orf27 PE=1 SV=3	31.0379
8	D.DEIRLKIV.G	DEIRLKIV		65	74.1139	18.0794	1.1645	53.4615	59.4262	3.19	>sp|P62487|RPB7_HUMAN DNA-directed RNA polymerase II subunit RPB7 OS=Homo sapiens GN=POLR2G PE=1 SV=1	51.097
8	M.DEM[+15.995]KVLVL.S	DEMKVLVL	M[+16]	35.2273	73.4177	2.2014	0.1368	22.2892	23.7175	3.18	>sp|Q01082|SPTB2_HUMAN Spectrin beta chain, non-erythrocytic 1 OS=Homo sapiens GN=SPTBN1 PE=1 SV=2	52.7343
8	R.YEFEQQRY.R	YEFEQQRY		33.8148	62.3134	5.8544	0.0232	21.76	14.3617	3.15	>sp|Q4G0N4|NAKD2_HUMAN NAD kinase 2, mitochondrial OS=Homo sapiens GN=NADK2 PE=1 SV=2	44.0957
8	G.IHSSSTVL.A	IHSSSTVL		52.963	54.4612	0.4499	25.9286	7.9427	12.6259	3.14	>sp|Q02447|SP3_HUMAN Transcription factor Sp3 OS=Homo sapiens GN=SP3 PE=1 SV=3	27.9436
8	A.DEEQVFHF.Y	DEEQVFHF		46.125	89.8781	17.8551	0.1771	55	51.4021	3.14	>sp|P09884|DPOLA_HUMAN DNA polymerase alpha catalytic subunit OS=Homo sapiens GN=POLA1 PE=1 SV=2	63.4975
8	Y.EEVHVPAL.K	EEVHVPAL		40.6429	77.381	1.8912	0.2755	22.8193	27.5822	3.12	>sp|O75643|U520_HUMAN U5 small nuclear ribonucleoprotein 200 kDa helicase OS=Homo sapiens GN=SNRNP200 PE=1 SV=2	52.9402
8	G.YAEVGRVL.L	YAEVGRVL		19.9945	52.4353	2.5466	10.2157	0.6741	1.5035	3.1	>sp|Q8IWZ3|ANKH1_HUMAN Ankyrin repeat and KH domain-containing protein 1 OS=Homo sapiens GN=ANKHD1 PE=1 SV=1	44.3356
8	N.DEGYTPLM[+15.995].E	DEGYTPLM	M[+16]	51.6667	87.561	12.0635	0.7934	49.6667	49.2449	3.1	>sp|Q8IWZ3|ANKH1_HUMAN Ankyrin repeat and KH domain-containing protein 1 OS=Homo sapiens GN=ANKHD1 PE=1 SV=1	45.914
8	E.THIYQVRL.K	THIYQVRL		44.3	57.8613	0.5101	16.6167	18.2812	18.7338	3.09	>sp|Q9P2I0|CPSF2_HUMAN Cleavage and polyadenylation specificity factor subunit 2 OS=Homo sapiens GN=CPSF2 PE=1 SV=2	43.4026
8	A.HIPKSDAL.Y	HIPKSDAL		27.537	52.2414	1.829	29.7059	7.2586	9.3106	3.07	>sp|Q16236|NF2L2_HUMAN Nuclear factor erythroid 2-related factor 2 OS=Homo sapiens GN=NFE2L2 PE=1 SV=3	24.869
8	L.VEHSGRVF.R	VEHSGRVF		53.5185	55.6647	3.8785	0.3338	22.5783	22.7991	3.04	>sp|Q9UKB1-3|FBW1B_HUMAN Isoform B of F-box/WD repeat-containing protein 11 OS=Homo sapiens GN=FBXW11	23.4222
8	A.M[+15.995]HGFSVTL.L	MHGFSVTL	M[+16]	9.6419	38.313	0.2304	15.5556	5.8595	6.9768	3.04	>sp|Q9BT22|ALG1_HUMAN Chitobiosyldiphosphodolichol beta-mannosyltransferase OS=Homo sapiens GN=ALG1 PE=1 SV=2	53.613
8	E.EEARLAAL.E	EEARLAAL		52.963	81.1765	3.4454	0.8162	30.7037	39.3175	3.04	>sp|O00541|PESC_HUMAN Pescadillo homolog OS=Homo sapiens GN=PES1 PE=1 SV=1	41.5109
8	T.SEVLAVVM[+15.995].Q	SEVLAVVM	M[+16]	40.0714	68.8462	2.4103	0.1905	18.3438	24.37	2.99	>sp|Q92797|SYMPK_HUMAN Symplekin OS=Homo sapiens GN=SYMPK PE=1 SV=2	52.4054
8	D.M[+15.995]EVELPAA.A	MEVELPAA	M[+16]	37.1111	54.806	8.5879	0.6361	34.3333	51.746	2.97	>sp|Q99661|KIF2C_HUMAN Kinesin-like protein KIF2C OS=Homo sapiens GN=KIF2C PE=1 SV=2	49.7353
8	S.TEQFTHAF.R	TEQFTHAF		44.8	70.5063	4.0492	0.0974	24.8254	24.9123	2.97	>sp|Q86UK7|ZN598_HUMAN E3 ubiquitin-protein ligase ZNF598 OS=Homo sapiens GN=ZNF598 PE=1 SV=1	45.2626
8	S.NESAIDFY.R	NESAIDFY		68	82.3529	19.4314	0.1681	61	53.8889	2.96	>sp|Q9GZZ1|NAA50_HUMAN N-alpha-acetyltransferase 50 OS=Homo sapiens GN=NAA50 PE=1 SV=1	60.9757
8	L.TELM[+15.995]FEHY.N	TELMFEHY	M[+16]	63.2143	70.6329	20.2045	0.1292	53.0769	49.2449	2.96	>sp|O96019|ACL6A_HUMAN Actin-like protein 6A OS=Homo sapiens GN=ACTL6A PE=1 SV=1	51.1032
8	D.EEAAVVQY.N	EEAAVVQY		58.4211	78.7302	12.836	0.0224	41.7143	41.9804	2.95	>sp|Q8IZP0|ABI1_HUMAN Abl interactor 1 OS=Homo sapiens GN=ABI1 PE=1 SV=4	43.56
8	S.FLYKVVQV.F	FLYKVVQV		0.333	36.0643	13.3893	27.1364	4.8746	5.5004	2.92	>sp|Q9BXS5|AP1M1_HUMAN AP-1 complex subunit mu-1 OS=Homo sapiens GN=AP1M1 PE=1 SV=3	58.6242
8	A.DEKYFISH.I	DEKYFISH		95	89.7561	41.25	1.0234	75	73.7179	2.92	>sp|Q7LG56|RIR2B_HUMAN Ribonucleoside-diphosphate reductase subunit M2 B OS=Homo sapiens GN=RRM2B PE=1 SV=1	37.0901
8	E.FREGGRIL.V	FREGGRIL		33.0741	46.1231	0.4218	18.5641	7.1611	7.4319	2.91	>sp|Q13569|TDG_HUMAN G/T mismatch-specific thymine DNA glycosylase OS=Homo sapiens GN=TDG PE=1 SV=2	34.0785
8	E.DEAQAFRA.L	DEAQAFRA		76	78.254	27.6667	0.8177	64	77.5	2.89	>sp|P42768|WASP_HUMAN Wiskott-Aldrich syndrome protein OS=Homo sapiens GN=WAS PE=1 SV=4	32.8963
8	G.HHAQPLAL.Q	HHAQPLAL		44.6	47.85	0.0278	10.2244	6.3455	8.2817	2.89	>sp|O94986|CE152_HUMAN Centrosomal protein of 152 kDa OS=Homo sapiens GN=CEP152 PE=1 SV=4	30.2291
8	A.NESGFESY.E	NESGFESY		61.7857	79.3651	12.1323	0.064	48.25	43.8837	2.88	>sp|P26358|DNMT1_HUMAN DNA (cytosine-5)-methyltransferase 1 OS=Homo sapiens GN=DNMT1 PE=1 SV=2	43.5797
8	R.HQGPARAL.R	HQGPARAL		33.963	35.7821	0.6234	9.588	6.1993	8.3675	2.87	>sp|Q6ZNJ1|NBEL2_HUMAN Neurobeachin-like protein 2 OS=Homo sapiens GN=NBEAL2 PE=1 SV=2	17.294
8	N.DEATVSVL.G	DEATVSVL		48.5	80.7843	3.8396	0.3621	28.3636	41.2451	2.86	>sp|O60566|BUB1B_HUMAN Mitotic checkpoint serine/threonine-protein kinase BUB1 beta OS=Homo sapiens GN=BUB1B PE=1 SV=3	54.2196
8	S.EDFIVEQY.K	EDFIVEQY		58.4211	86.3415	22.2727	0.3135	51.9231	41.6765	2.85	>sp|Q14566|MCM6_HUMAN DNA replication licensing factor MCM6 OS=Homo sapiens GN=MCM6 PE=1 SV=1	64.6277
8	L.DEREVVRM[+15.995].L	DEREVVRM	M[+16]	55	67.8846	6.1847	0.3213	27.3158	26.1764	2.85	>sp|O00411|RPOM_HUMAN DNA-directed RNA polymerase, mitochondrial OS=Homo sapiens GN=POLRMT PE=1 SV=2	21.5906
8	Y.HHGEQALM[+15.995].M	HHGEQALM	M[+16]	62.8571	69.1346	1.2067	26.48	25.8269	23.3903	2.84	>sp|Q02880|TOP2B_HUMAN DNA topoisomerase 2-beta OS=Homo sapiens GN=TOP2B PE=1 SV=3	11.5999
8	L.HQLRAQIL.A	HQLRAQIL		28.3913	33.2156	1.5334	10.5142	12.5031	11.1093	2.84	>sp|P51531|SMCA2_HUMAN Probable global transcription activator SNF2L2 OS=Homo sapiens GN=SMARCA2 PE=1 SV=2	34.2522
8	A.HHSVQPEI.T	HHSVQPEI		52.037	59.6243	1.0135	30	23.3043	29.8261	2.83	>sp|Q9NPI6|DCP1A_HUMAN mRNA-decapping enzyme 1A OS=Homo sapiens GN=DCP1A PE=1 SV=2	24.4078
8	D.YEINAHKY.W	YEINAHKY		37.8889	60.6343	4.6561	0.025	20.0248	16.6919	2.83	>sp|Q6P1Q9|MET2B_HUMAN Methyltransferase-like protein 2B OS=Homo sapiens GN=METTL2B PE=1 SV=3	31.3985
8	S.HFASSHAL.I	HFASSHAL		35.9545	25.2513	0.5224	13.4159	4.9944	6.8334	2.83	>sp|P78527|PRKDC_HUMAN DNA-dependent protein kinase catalytic subunit OS=Homo sapiens GN=PRKDC PE=1 SV=3	23.3794
8	L.SEGRTFEM[+15.995].S	SEGRTFEM	M[+16]	39.7333	59.5665	7.9369	1.6883	26.8667	20.8957	2.83	>sp|O75369|FLNB_HUMAN Filamin-B OS=Homo sapiens GN=FLNB PE=1 SV=2	22.8519
8	L.HQAVAVIL.S	HQAVAVIL		17.2	36.8286	0.5649	7.2109	4.6251	6.5673	2.82	>sp|Q99081|HTF4_HUMAN Transcription factor 12 OS=Homo sapiens GN=TCF12 PE=1 SV=1	47.7311
8	P.NERPVTLY.H	NERPVTLY		53.7037	29.4638	8.6151	0.0657	31.7273	26.8076	2.82	>sp|O95619|YETS4_HUMAN YEATS domain-containing protein 4 OS=Homo sapiens GN=YEATS4 PE=1 SV=1	39.3701
8	L.TEKM[+15.995]VHIY.K	TEKMVHIY	M[+16]	67	53.4483	15.91	0.1097	48	34.3238	2.81	>sp|Q6PCD5|RFWD3_HUMAN E3 ubiquitin-protein ligase RFWD3 OS=Homo sapiens GN=RFWD3 PE=1 SV=3	27.0617
8	L.DEILAQAY.T	DEILAQAY		63.9286	78.9683	7.9262	0.0067	48.75	45.3235	2.81	>sp|Q14674|ESPL1_HUMAN Separin OS=Homo sapiens GN=ESPL1 PE=1 SV=3	57.1361
8	N.DEFFTSGY.I	DEFFTSGY		58.6842	74.1139	9.55	0.0389	41	39.7698	2.8	>sp|P53350|PLK1_HUMAN Serine/threonine-protein kinase PLK1 OS=Homo sapiens GN=PLK1 PE=1 SV=1	66.4086
8	A.M[+15.995]ENIHSEM[+15.995].Y	MENIHSEM	M[+16]*2	40.7143	48.082	2.3191	0.3641	13.9624	19.7078	2.8	>sp|P31350|RIR2_HUMAN Ribonucleoside-diphosphate reductase subunit M2 OS=Homo sapiens GN=RRM2 PE=1 SV=1	17.6478
8	V.DEETGFVY.G	DEETGFVY		58.4211	85	10.9467	0.0413	54.6154	48.0962	2.79	>sp|P35573|GDE_HUMAN Glycogen debranching enzyme OS=Homo sapiens GN=AGL PE=1 SV=3	58.1455
8	K.YHGNVM[+15.995]LL.R	YHGNVMLL	M[+16]	17.8852	56.0694	0.3238	16.3833	4.8058	4.9951	2.78	>sp|P49327|FAS_HUMAN Fatty acid synthase OS=Homo sapiens GN=FASN PE=1 SV=3	46.3637
8	T.NESPAVVL.E	NESPAVVL		34.3462	70.2532	1.0896	0.3503	19.9	29.458	2.75	>sp|P18583|SON_HUMAN Protein SON OS=Homo sapiens GN=SON PE=1 SV=4	51.1233
8	L.FHGPGEAL.A	FHGPGEAL		31.9118	67.4038	0.1028	18.141	5.0802	9.292	2.74	>sp|P23610|F8I2_HUMAN Factor VIII intron 22 protein OS=Homo sapiens GN=F8A1 PE=1 SV=2	38.2065
8	A.DETPAVQA.V	DETPAVQA		60.3571	74.8734	27.9333	1.0829	67.5	79.8214	2.73	>sp|Q8NE71|ABCF1_HUMAN ATP-binding cassette sub-family F member 1 OS=Homo sapiens GN=ABCF1 PE=1 SV=2	31.9896
8	E.EEALAIAM[+15.995].A	EEALAIAM	M[+16]	46	84.2157	3.9329	0.1227	26	36.9207	2.73	>sp|Q13233|M3K1_HUMAN Mitogen-activated protein kinase kinase kinase 1 OS=Homo sapiens GN=MAP3K1 PE=1 SV=4	46.3112
8	N.IHVPAPEL.Q	IHVPAPEL		33.1111	44.7179	0.148	15.2917	6.2265	9.5143	2.73	>sp|Q00341|VIGLN_HUMAN Vigilin OS=Homo sapiens GN=HDLBP PE=1 SV=2	54.0703
8	G.DEQHGFVF.S	DEQHGFVF		47.5	84.8039	9.1352	0.1005	47	46.3333	2.72	>sp|Q8NFG4|FLCN_HUMAN Folliculin OS=Homo sapiens GN=FLCN PE=1 SV=1	58.5012
8	S.SEFDVRAF.C	SEFDVRAF		25.9565	45.7639	0.9917	0.0093	9.3564	9.678	2.72	>sp|Q6NW34|NEPRO_HUMAN Nucleolus and neural progenitor protein OS=Homo sapiens GN=NEPRO PE=1 SV=3	58.9562
8	H.EHASAPLL.P	EHASAPLL		51.4815	70.8861	0.5275	7.9151	22.3253	30.8062	2.71	>sp|Q8IY63|AMOL1_HUMAN Angiomotin-like protein 1 OS=Homo sapiens GN=AMOTL1 PE=1 SV=1	37.9361
8	E.DEEFARTL.A	DEEFARTL		47.125	87.439	5.5696	0.5945	31.8636	33.3451	2.71	>sp|P35251|RFC1_HUMAN Replication factor C subunit 1 OS=Homo sapiens GN=RFC1 PE=1 SV=4	47.5333
8	R.HSPHALVL.K	HSPHALVL		34.3462	21.6022	1.5986	27.5	2.841	2.9838	2.7	>sp|P35916|VGFR3_HUMAN Vascular endothelial growth factor receptor 3 OS=Homo sapiens GN=FLT4 PE=1 SV=3	32.7001
8	F.DEAFVREV.L	DEAFVREV		50.5556	81.1765	10.9667	0.791	46.5	50.3439	2.7	>sp|O43427|FIBP_HUMAN Acidic fibroblast growth factor intracellular-binding protein OS=Homo sapiens GN=FIBP PE=1 SV=3	46.5388
8	K.KVKTPQPK.K	KVKTPQPK		65	0.2962	80	54.6429	62	47.678	2.68	>sp|P16402|H13_HUMAN Histone H1.3 OS=Homo sapiens GN=HIST1H1D PE=1 SV=2	4.4827
8	L.HEAVLVQY.V	HEAVLVQY		45.8	59.7977	7.5123	0.0316	32.2	20.1211	2.67	>sp|P78381|S35A2_HUMAN UDP-galactose translocator OS=Homo sapiens GN=SLC35A2 PE=1 SV=1	43.9107
8	T.DENKVPYF.N	DENKVPYF		45.1	79.8413	11.2521	0.1032	30.4074	36.122	2.66	>sp|Q9NY12|GAR1_HUMAN H/ACA ribonucleoprotein complex subunit 1 OS=Homo sapiens GN=GAR1 PE=1 SV=1	54.4484
8	T.YHTAASTL.G	YHTAASTL		45.5	58.4104	0.0644	16.6833	4.9362	7.501	2.66	>sp|Q9H944|MED20_HUMAN Mediator of RNA polymerase II transcription subunit 20 OS=Homo sapiens GN=MED20 PE=1 SV=1	28.2193
8	E.EEIRANVA.V	EEIRANVA		75	81.5686	22.6667	1.2509	53.8462	76.4286	2.64	>sp|O00560|SDCB1_HUMAN Syntenin-1 OS=Homo sapiens GN=SDCBP PE=1 SV=1	27.6731
8	Q.THFISAAL.K	THFISAAL		45	51.1638	0.0639	8.5866	7.2785	10.581	2.63	>sp|Q9BVV6|TALD3_HUMAN Protein TALPID3 OS=Homo sapiens GN=KIAA0586 PE=1 SV=4	50.8026
8	N.EEHPAYLA.S	EEHPAYLA		67.5	63.209	21.2857	0.8136	48.25	70.1282	2.63	>sp|O60313|OPA1_HUMAN Dynamin-like 120 kDa protein, mitochondrial OS=Homo sapiens GN=OPA1 PE=1 SV=3	33.4414
8	R.THIDAIIL.A	THIDAIIL		32.1034	57.8324	0.0747	7.3847	11.244	12.8072	2.62	>sp|Q8IWF6|DEN6A_HUMAN Protein DENND6A OS=Homo sapiens GN=DENND6A PE=1 SV=1	59.42
8	D.DEFTAQSI.T	DEFTAQSI		48.5	78.1746	5.37	0.3587	32.85	33.6947	2.62	>sp|P31751|AKT2_HUMAN RAC-beta serine/threonine-protein kinase OS=Homo sapiens GN=AKT2 PE=1 SV=2	54.7075
8	-.M[+15.995]QHRGFLL.L	MQHRGFLL	M[+16]	18.3991	16.8714	1.866	9.3521	6.9284	6.9365	2.62	>sp|P21741|MK_HUMAN Midkine OS=Homo sapiens GN=MDK PE=1 SV=1	39.8863
8	M.EENFAVEA.A	EENFAVEA		63.9286	82.8431	22.9091	1.1914	58.75	78.0357	2.62	>sp|P08670|VIME_HUMAN Vimentin OS=Homo sapiens GN=VIM PE=1 SV=4	46.8773
8	E.NEAVAPEF.T	NEAVAPEF		43.5	83.9216	4.5901	0.0839	32.2	40.9633	2.6	>sp|Q9H0U6|RM18_HUMAN 39S ribosomal protein L18, mitochondrial OS=Homo sapiens GN=MRPL18 PE=1 SV=1	50.7609
8	S.SEQTFM[+15.995]YY.V	SEQTFMYY	M[+16]	50.7407	34.275	13.5034	0.1302	39	21.2019	2.6	>sp|P11926|DCOR_HUMAN Ornithine decarboxylase OS=Homo sapiens GN=ODC1 PE=1 SV=2	54.7305
8	D.DEYKPPKF.N	DEYKPPKF		45.7	56.8786	4.8079	0.1121	26.4444	23.7648	2.59	>sp|Q8NEW0|ZNT7_HUMAN Zinc transporter 7 OS=Homo sapiens GN=SLC30A7 PE=2 SV=1	41.1067
[truncated: 3,416 more rows]

## Sheet: X-linked AB
length	Peptides with modification	Peptides w/o modification	Modification Type(s)	A*0201 rank [%Rank]	A*3001 rank [%Rank]	B*1510 rank [%Rank]	B*1801 rank [%Rank]	C*0304 rank [%Rank]	C*1203 rank [%Rank]	|Log Prob|	Protein Name	Scan Time
[truncated: 2,887 more rows]

[truncated: 7 more sheets: ProteinA beads, Sepharose 4B, no AB, 50 ug AB, 200 ug AB, 500 ug AB, 1000 ug AB]
