# Supplementary material for: Solving an MHC allele–specific bias in the reported immunopeptidome
Source: JCI Insight. 2020 Oct 2;5(19):e141264. doi: 10.1172/jci.insight.141264 (PMC7566711; doi:10.1172/jci.insight.141264)
Supplement: Supplemental Table 2 [file jciinsight-5-141264-s219.xlsx]

## Sheet: AML14_30%
length	Peptides with modification	Peptides w/o modification	Modification Type(s)	A*0201 rank [%Rank]	A*3201 rank [%Rank]	B*4402 rank [%Rank]	B*5101 rank [%Rank]	C*0501 rank [%Rank]	C*1402 rank [%Rank]	|Log Prob|	Protein Name	Scan Time	GRAVY
9	P.AAAPPAKEI.P	AAAPPAKEI		9.3667	2.5005	3.5451	0.6283	0.6031	2.2227	2.46	>sp|P53350|PLK1_HUMAN Serine/threonine-protein kinase PLK1 OS=Homo sapiens GN=PLK1 PE=1 SV=1	25.2735	0.122222
9	V.AAAPVVPAV.S	AAAPVVPAV		0.3154	0.4921	4.4882	0.1772	0.1811	0.8375	4.81	>sp|O95271|TNKS1_HUMAN Tankyrase-1 OS=Homo sapiens GN=TNKS PE=1 SV=2	47.5526	1.84444
9	T.AADDSSVKL.W	AADDSSVKL		3.0288	3.9611	4.9988	2.7405	0.0088	1.1879	5.74	>sp|Q9UMS4|PRP19_HUMAN Pre-mRNA-processing factor 19 OS=Homo sapiens GN=PRPF19 PE=1 SV=1	30.2891	-0.1
8	C.AADEPVTV.L	AADEPVTV		8.5076	15.4087	19.7674	1.3732	0.2257	9.8559	2.84	>sp|Q14118|DAG1_HUMAN Dystroglycan OS=Homo sapiens GN=DAG1 PE=1 SV=2	36.0114	0.3375
8	F.AADEPVYI.A	AADEPVYI		9.9814	14.2884	18.6275	1.5569	0.2088	9.151	2.45	>sp|Q8WVV9|HNRLL_HUMAN Heterogeneous nuclear ribonucleoprotein L-like OS=Homo sapiens GN=HNRNPLL PE=1 SV=1	50.0475	0.3
9	F.AADEPVYIA.G	AADEPVYIA		3.5929	10.1432	8.5575	5.1198	0.1982	9.5691	2.43	>sp|Q8WVV9|HNRLL_HUMAN Heterogeneous nuclear ribonucleoprotein L-like OS=Homo sapiens GN=HNRNPLL PE=1 SV=1	46.3244	0.466667
9	P.AADGKGVVV.V	AADGKGVVV		4.1334	5.7941	8.4057	1.2695	0.0382	1.5871	3.38	>sp|P46779|RL28_HUMAN 60S ribosomal protein L28 OS=Homo sapiens GN=RPL28 PE=1 SV=3	24.1598	0.888889
10	Q.AADIDTRSEF.Y	AADIDTRSEF		26.4237	5.197	0.7859	8.9748	0.4306	4.5394	5.59	>sp|P61160|ARP2_HUMAN Actin-related protein 2 OS=Homo sapiens GN=ACTR2 PE=1 SV=1	38.0547	-0.56
9	A.AADLGSPSL.Q	AADLGSPSL		4.2842	4.0965	7.1464	2.4702	0.0232	0.9184	3.59	>sp|Q14669|TRIPC_HUMAN E3 ubiquitin-protein ligase TRIP12 OS=Homo sapiens GN=TRIP12 PE=1 SV=1	44.8204	0.455556
9	A.AADSPGSGL.A	AADSPGSGL		6.2087	5.4124	4.983	5.5548	0.0403	1.5973	4.55	>sp|Q92618|ZN516_HUMAN Zinc finger protein 516 OS=Homo sapiens GN=ZNF516 PE=1 SV=1	29.1	-0.0111111
9	V.AAEEPNAAV.P	AAEEPNAAV		5.3644	7.6044	8.5714	1.9709	0.1232	4.6358	2.48	>sp|P08238|HS90B_HUMAN Heat shock protein HSP 90-beta OS=Homo sapiens GN=HSP90AB1 PE=1 SV=4	28.4367	-0.0777778
9	R.AAEEPVSEV.T	AAEEPVSEV		4.0814	7.3442	8.2614	1.5463	0.1252	4.6974	5.29	>sp|Q05655|KPCD_HUMAN Protein kinase C delta type OS=Homo sapiens GN=PRKCD PE=1 SV=2	35.7725	-0.1
9	P.AAKDPSPSV.Q	AAKDPSPSV		4.9656	2.6426	7.1277	0.665	1.022	1.8544	6.17	>sp|O75153|CLU_HUMAN Clustered mitochondria protein homolog OS=Homo sapiens GN=CLUH PE=1 SV=2	20.5362	-0.488889
9	D.AATEIVERV.A	AATEIVERV		1.9626	4.6828	6.9141	1.0487	0.9269	8.0295	4.75	>sp|Q9UID3|VPS51_HUMAN Vacuolar protein sorting-associated protein 51 homolog OS=Homo sapiens GN=VPS51 PE=1 SV=2	38.2686	0.477778
9	K.ADGIVSKNF.-	ADGIVSKNF		49.4286	13.6739	0.455	25.1458	20.0631	28.7071	3.73	>sp|P63220|RS21_HUMAN 40S ribosomal protein S21 OS=Homo sapiens GN=RPS21 PE=1 SV=1	37.2314	0.133333
9	D.ADIDHDQVL.V	ADIDHDQVL		15.8479	10.0295	1.1337	12.7626	7.5971	11.3853	2.33	>sp|P11171-3|41_HUMAN Isoform 3 of Protein 4.1 OS=Homo sapiens GN=EPB41	39.2978	-0.322222
10	A.ADIDTRSEFY.K	ADIDTRSEFY		31.9118	18.4094	0.6152	36.3659	8.8416	15.8124	5.22	>sp|P61160|ARP2_HUMAN Actin-related protein 2 OS=Homo sapiens GN=ACTR2 PE=1 SV=1	45.1104	-0.87
10	V.ADYQQTIKKY.R	ADYQQTIKKY		35.7727	11.8413	0.4044	29.2159	24.6271	3.2929	4.67	>sp|Q14203|DCTN1_HUMAN Dynactin subunit 1 OS=Homo sapiens GN=DCTN1 PE=1 SV=3	32.5584	-1.53
9	E.AEAAAAAKF.T	AEAAAAAKF		19.2033	5.1616	0.0029	14.9572	6.0082	7.4789	5.94	>sp|P08195|4F2_HUMAN 4F2 cell-surface antigen heavy chain OS=Homo sapiens GN=SLC3A2 PE=1 SV=3	28.1673	0.688889
9	I.AEAAAQNVY.C	AEAAAQNVY		27.3519	7.1614	0.0058	22.2412	9.7394	8.5954	5.31	>sp|Q92547|TOPB1_HUMAN DNA topoisomerase 2-binding protein 1 OS=Homo sapiens GN=TOPBP1 PE=1 SV=3	30.3782	-0.0444444
9	A.AEAAASAYY.N	AEAAASAYY		18.2601	5.2575	0.0054	20.0325	6.3692	5.8466	3.73	>sp|Q969T9|WBP2_HUMAN WW domain-binding protein 2 OS=Homo sapiens GN=WBP2 PE=1 SV=1	37.7599	0.233333
9	L.AEAATPYGI.E	AEAATPYGI		10.0264	7.7661	0.0667	12.0561	6.9841	13.189	4.21	>sp|O75533|SF3B1_HUMAN Splicing factor 3B subunit 1 OS=Homo sapiens GN=SF3B1 PE=1 SV=3	47.1925	0.266667
9	A.AEAAVPRTI.G	AEAAVPRTI		11.7272	5.6915	0.0207	4.8955	4.8509	7.1483	4.04	>sp|Q9NZQ3|SPN90_HUMAN NCK-interacting protein with SH3 domain OS=Homo sapiens GN=NCKIPSD PE=1 SV=1	35.4467	0.422222
9	E.AEADKPRRL.G	AEADKPRRL		15.3441	10.475	0.0509	11.9071	6.1228	5.254	3.43	>sp|Q9NZM5|NOP53_HUMAN Ribosome biogenesis protein NOP53 OS=Homo sapiens GN=NOP53 PE=1 SV=2	13.7	-1.56667
10	T.AEADKTIKVY.R	AEADKTIKVY		21.8931	11.9549	0.0042	18.918	5.0588	9.991	4.34	>sp|O43660|PLRG1_HUMAN Pleiotropic regulator 1 OS=Homo sapiens GN=PLRG1 PE=1 SV=1	30.4742	-0.45
10	D.AEAEAVREVY.E	AEAEAVREVY		24.7792	11.8457	0.0029	20.982	10.4452	12.5753	4.96	>sp|Q9BZJ0|CRNL1_HUMAN Crooked neck-like protein 1 OS=Homo sapiens GN=CRNKL1 PE=1 SV=4	35.9773	-0.25
10	K.AEAEHDEHYY.N	AEAEHDEHYY		28.6087	14.1693	0.03	28.4423	12.1388	19.6324	8.63	>sp|Q6PD62|CTR9_HUMAN RNA polymerase-associated protein CTR9 homolog OS=Homo sapiens GN=CTR9 PE=1 SV=1	24.0013	-1.94
9	Q.AEAEHKIDL.R	AEAEHKIDL		15.2419	12.5629	0.1459	19.795	8.4626	8.9084	3.61	>sp|Q86VU5|CMTD1_HUMAN Catechol O-methyltransferase domain-containing protein 1 OS=Homo sapiens GN=COMTD1 PE=1 SV=1	28.7127	-0.633333
11	Y.AEAEKLGGQSY.L	AEAEKLGGQSY		37.8889	21.5581	0.0343	34.76	23.0902	22.0603	5.63	>sp|Q7Z5G4|GOGA7_HUMAN Golgin subfamily A member 7 OS=Homo sapiens GN=GOLGA7 PE=1 SV=2	30.4388	-0.9
9	R.AEAEKTFSY.P	AEAEKTFSY		10.0468	3.3087	0.0037	15.3987	4.7625	3.6393	5.78	>sp|Q9Y296|TPPC4_HUMAN Trafficking protein particle complex subunit 4 OS=Homo sapiens GN=TRAPPC4 PE=1 SV=1	35.5442	-0.811111
9	A.AEAEPEHSF.D	AEAEPEHSF		10.6515	3.3784	0.0039	12.4748	3.4626	5.2818	6.04	>sp|Q15149|PLEC_HUMAN Plectin OS=Homo sapiens GN=PLEC PE=1 SV=3	28.8841	-1.07778
9	L.AEAEQTLRF.H	AEAEQTLRF		11.8265	3.2744	0.0047	10.7124	3.6777	5.0431	2.46	>sp|Q03001|DYST_HUMAN Dystonin OS=Homo sapiens GN=DST PE=1 SV=4	43.6141	-0.611111
11	K.AEAGAGSATEF.Q	AEAGAGSATEF		40.1429	20.9314	0.1257	29.8068	18.2465	22.8159	5.59	>sp|Q9NQ39|RS10L_HUMAN Putative 40S ribosomal protein S10-like OS=Homo sapiens GN=RPS10P5 PE=5 SV=1	36.61	0.0636364
9	F.AEAGGSRLL.P	AEAGGSRLL		14.7713	8.3461	0.0496	16.1002	6.4343	6.8417	2.41	>sp|O60318|GANP_HUMAN Germinal-center associated nuclear protein OS=Homo sapiens GN=MCM3AP PE=1 SV=2	30.1731	0.177778
9	R.AEAGVPAEF.S	AEAGVPAEF		11.314	2.9005	0.0066	13.2085	4.2753	3.7554	2.3	>sp|P21333|FLNA_HUMAN Filamin-A OS=Homo sapiens GN=FLNA PE=1 SV=4	48.7662	0.377778
9	E.AEAHRIQQI.A	AEAHRIQQI		13.6376	7.8055	0.0769	6.5475	8.3836	8.4058	6.31	>sp|Q14254|FLOT2_HUMAN Flotillin-2 OS=Homo sapiens GN=FLOT2 PE=1 SV=2	23.1582	-0.622222
10	A.AEAHVDAHYY.E	AEAHVDAHYY		27.1667	10.6364	0.0092	20.4801	15.2551	11.7468	3.62	>sp|P55263|ADK_HUMAN Adenosine kinase OS=Homo sapiens GN=ADK PE=1 SV=2	30.0941	-0.64
9	A.AEAKARAEI.R	AEAKARAEI		22.1321	14.2445	0.1397	11.3378	7.827	10.667	6.69	>sp|Q9UNF1|MAGD2_HUMAN Melanoma-associated antigen D2 OS=Homo sapiens GN=MAGED2 PE=1 SV=2	16.8879	-0.411111
9	F.AEALAAHKY.L	AEALAAHKY		24.5065	6.8295	0.0009	20.8664	10.8528	9.7938	5.4	>sp|P07237|PDIA1_HUMAN Protein disulfide-isomerase OS=Homo sapiens GN=P4HB PE=1 SV=3	22.1429	-0.1
9	L.AEALPKQSV.D	AEALPKQSV		16.8	16.7056	0.0891	11.5551	7.9955	16.0871	6.33	>sp|P20290|BTF3_HUMAN Transcription factor BTF3 OS=Homo sapiens GN=BTF3 PE=1 SV=1	29.0667	-0.188889
10	M.AEANRALAHY.R	AEANRALAHY		31.8529	11.1645	0.0351	26.8672	16.3229	13.9231	2.82	>sp|Q9Y2R9|RT07_HUMAN 28S ribosomal protein S7, mitochondrial OS=Homo sapiens GN=MRPS7 PE=1 SV=2	25.191	-0.5
9	K.AEAPAGPAL.G	AEAPAGPAL		8.4125	5.0355	0.0863	6.156	2.1359	2.3919	5.39	>sp|Q53F19|NCBP3_HUMAN Nuclear cap-binding protein subunit 3 OS=Homo sapiens GN=NCBP3 PE=1 SV=2	38.8581	0.433333
9	L.AEAPGDPQW.M	AEAPGDPQW		20.8681	3.3364	0.0062	11.9835	10.3252	15.4607	2.01	>sp|Q8IV04|TB10C_HUMAN Carabin OS=Homo sapiens GN=TBC1D10C PE=1 SV=1	44.112	-1.26667
10	G.AEAPPPQKRY.Y	AEAPPPQKRY		30.9444	8.9535	0.0065	18.7924	9.8635	9.1732	5.2	>sp|Q9UBP6|TRMB_HUMAN tRNA (guanine-N(7)-)-methyltransferase OS=Homo sapiens GN=METTL1 PE=1 SV=1	18.5864	-1.79
9	Q.AEAPRLAEY.Q	AEAPRLAEY		13.5474	4.5363	0.0058	15.1624	5.0586	3.7005	5.84	>sp|Q15020|SART3_HUMAN Squamous cell carcinoma antigen recognized by T-cells 3 OS=Homo sapiens GN=SART3 PE=1 SV=1	38.1847	-0.577778
9	R.AEAPSQVRL.M	AEAPSQVRL		11.8524	5.8922	0.0563	10.3677	3.3184	6.0101	2.48	>sp|Q9P2E5|CHPF2_HUMAN Chondroitin sulfate glucuronyltransferase OS=Homo sapiens GN=CHPF2 PE=2 SV=2	36.2589	-0.255556
9	K.AEAQGSTTL.L	AEAQGSTTL		12.2453	5.4346	0.0832	10.3538	3.7212	3.5119	2.23	>sp|Q8TEM1|PO210_HUMAN Nuclear pore membrane glycoprotein 210 OS=Homo sapiens GN=NUP210 PE=1 SV=3	25.4315	-0.244444
12	L.AEAQPPSHPPSF.N	AEAQPPSHPPSF		36.2632	16.5187	0.1036	11.3648	15.7126	14.4794	3.74	>sp|Q6ZSZ5|ARHGI_HUMAN Rho guanine nucleotide exchange factor 18 OS=Homo sapiens GN=ARHGEF18 PE=1 SV=3	39.9624	-0.983333
9	L.AEAQQGKEY.E	AEAQQGKEY		36.7895	14.2069	0.0036	22.1859	14.8407	10.6727	4.31	>sp|Q8N2G8|GHDC_HUMAN GH3 domain-containing protein OS=Homo sapiens GN=GHDC PE=1 SV=2	15.5452	-1.77778
11	E.AEAREKAAKEF.G	AEAREKAAKEF		57.6316	33.1	0.0889	33.8571	32.6364	19.6146	5.03	>sp|P26640|SYVC_HUMAN Valine--tRNA ligase OS=Homo sapiens GN=VARS PE=1 SV=4	18.0594	-1.16364
9	H.AEASAIVEY.A	AEASAIVEY		13.737	3.7127	0.0031	16.9882	5.9941	5.1775	5.16	>sp|Q15397|PUM3_HUMAN Pumilio homolog 3 OS=Homo sapiens GN=PUM3 PE=1 SV=3	46.8078	0.555556
9	T.AEASHVSRY.G	AEASHVSRY		21.3817	5.5721	0.0038	16.2554	7.4855	6.3057	6.01	>sp|Q86XL3|ANKL2_HUMAN Ankyrin repeat and LEM domain-containing protein 2 OS=Homo sapiens GN=ANKLE2 PE=1 SV=4	15.8097	-0.7
9	D.AEASM[+15.995]ISKL.K	AEASMISKL	M[+16]	12.1489	8.7068	0.042	10.682	5.9317	7.5438	2.09	>sp|Q13616|CUL1_HUMAN Cullin-1 OS=Homo sapiens GN=CUL1 PE=1 SV=2	32.8955	0.533333
9	L.AEASVM[+15.995]TQL.R	AEASVMTQL	M[+16]	8.3486	5.3321	0.0438	9.6949	3.786	5.4264	5.4	>sp|P41240|CSK_HUMAN Tyrosine-protein kinase CSK OS=Homo sapiens GN=CSK PE=1 SV=1	37.8218	0.555556
9	T.AEDDIRQNF.T	AEDDIRQNF		11.5483	4.9618	0.0061	12.4299	1.5781	3.8093	4.03	>sp|Q9UBU7|DBF4A_HUMAN Protein DBF4 homolog A OS=Homo sapiens GN=DBF4 PE=1 SV=1	37.6304	-1.43333
11	S.AEDEGVSQRKF.L	AEDEGVSQRKF		33.6667	17.2807	0.0999	38.7879	8.4641	27.6494	12.87	>sp|O00299|CLIC1_HUMAN Chloride intracellular channel protein 1 OS=Homo sapiens GN=CLIC1 PE=1 SV=4	26.2526	-1.34545
11	I.AEDENGKIVGY.V	AEDENGKIVGY		31.2059	14.3448	0.1117	36.8049	10.1054	26.4705	6.78	>sp|P41227|NAA10_HUMAN N-alpha-acetyltransferase 10 OS=Homo sapiens GN=NAA10 PE=1 SV=1	34.2304	-0.863636
9	S.AEDGLKHEY.F	AEDGLKHEY		20.9236	7.8393	0.016	21.3392	3.6424	6.7174	7.12	>sp|Q9UQ88|CD11A_HUMAN Cyclin-dependent kinase 11A OS=Homo sapiens GN=CDK11A PE=1 SV=4	22.8012	-1.52222
9	H.AEDGTTSKY.F	AEDGTTSKY		24.7792	8.7108	0.0486	20.657	3.2499	6.3365	3.69	>sp|P30049|ATPD_HUMAN ATP synthase subunit delta, mitochondrial OS=Homo sapiens GN=ATP5D PE=1 SV=2	16.5694	-1.44444
9	H.AEDHATQHL.E	AEDHATQHL		13.1315	11.3683	0.1795	15.6961	2.217	10.7935	4.08	>sp|Q86Y56|DAAF5_HUMAN Dynein assembly factor 5, axonemal OS=Homo sapiens GN=DNAAF5 PE=1 SV=4	16.2493	-1.13333
10	L.AEDKENYKKF.Y	AEDKENYKKF		35.4545	17.5205	0.0453	27.3945	10.5059	28.8182	11.36	>sp|P08238|HS90B_HUMAN Heat shock protein HSP 90-beta OS=Homo sapiens GN=HSP90AB1 PE=1 SV=4	20.251	-2.24
11	L.AEDKENYKKFY.E	AEDKENYKKFY		62.5	20.6373	0.3043	53.8462	19.4263	41.9333	7.71	>sp|P08238|HS90B_HUMAN Heat shock protein HSP 90-beta OS=Homo sapiens GN=HSP90AB1 PE=1 SV=4	30.4962	-2.15455
9	A.AEDKPRAQL.P	AEDKPRAQL		13.4404	11.1063	0.1687	14.4558	1.5644	5.6818	6.06	>sp|P55199|ELL_HUMAN RNA polymerase II elongation factor ELL OS=Homo sapiens GN=ELL PE=1 SV=1	20.377	-1.45556
9	L.AEDKRTQKL.V	AEDKRTQKL		17.037	14.5549	0.1841	15.9244	2.4675	7.5247	3.61	>sp|Q14012|KCC1A_HUMAN Calcium/calmodulin-dependent protein kinase type 1 OS=Homo sapiens GN=CAMK1 PE=1 SV=1	8.5394	-1.98889
10	A.AEDKSWRVRY.M	AEDKSWRVRY		40.7857	15.8532	0.0541	34.32	12.4791	19.0342	2.48	>sp|P30153|2AAA_HUMAN Serine/threonine-protein phosphatase 2A 65 kDa regulatory subunit A alpha isoform OS=Homo sapiens GN=PPP2R1A PE=1 SV=4	32.1676	-1.69
10	R.AEDLNSRVSY.W	AEDLNSRVSY		26.322	13.6187	0.0355	30.1688	8.4076	17.5176	3.98	>sp|Q9Y3Q3|TMED3_HUMAN Transmembrane emp24 domain-containing protein 3 OS=Homo sapiens GN=TMED3 PE=1 SV=1	36.2863	-0.81
10	R.AEDLNTRVAY.W	AEDLNTRVAY		27.1667	13.6283	0.041	29.5795	7.8563	16.8696	3.81	>sp|Q86XR7-2|TCAM2_HUMAN Isoform 2 of TIR domain-containing adapter molecule 2 OS=Homo sapiens GN=TICAM2	38.9034	-0.54
10	H.AEDLRAKAEW.E	AEDLRAKAEW		47.875	14.3668	0.0114	26.0938	18.3333	38.5077	4.41	>sp|Q9H7D7|WDR26_HUMAN WD repeat-containing protein 26 OS=Homo sapiens GN=WDR26 PE=1 SV=3	37.5831	-1.06
11	M.AEDM[+15.995]ETKIKNY.K	AEDMETKIKNY	M[+16]	53.7037	31.6667	0.2523	55.2857	29.6567	36.0947	5.35	>sp|P14854|CX6B1_HUMAN Cytochrome c oxidase subunit 6B1 OS=Homo sapiens GN=COX6B1 PE=1 SV=2	25.67	-1.41818
11	M.AEDMETKIKNY.K	AEDMETKIKNY		53.7037	31.6667	0.2523	55.2857	29.6567	36.0947	4.62	>sp|P14854|CX6B1_HUMAN Cytochrome c oxidase subunit 6B1 OS=Homo sapiens GN=COX6B1 PE=1 SV=2	36.3122	-1.41818
9	N.AEDM[+15.995]TSKDY.Y	AEDMTSKDY	M[+16]	46.875	20.2451	0.0563	32.8197	10.0349	17.3116	6.2	>sp|Q99873|ANM1_HUMAN Protein arginine N-methyltransferase 1 OS=Homo sapiens GN=PRMT1 PE=1 SV=2	17.4196	-1.5
9	F.AEDQLHHSF.K	AEDQLHHSF		13.5107	3.9363	0.0051	9.9813	1.205	3.7496	3.59	>sp|Q4G148|GXLT1_HUMAN Glucoside xylosyltransferase 1 OS=Homo sapiens GN=GXYLT1 PE=1 SV=2	27.6574	-1.03333
10	H.AEDSVM[+15.995]DHHF.R	AEDSVMDHHF	M[+16]	27.8148	13.6883	0.0383	26.7109	7.7099	24.1674	6.95	>sp|Q8NC51|PAIRB_HUMAN Plasminogen activator inhibitor 1 RNA-binding protein OS=Homo sapiens GN=SERBP1 PE=1 SV=2	27.5754	-0.7
10	H.AEDSVMDHHF.R	AEDSVMDHHF		27.8148	13.6883	0.0383	26.7109	7.7099	24.1674	5.69	>sp|Q8NC51|PAIRB_HUMAN Plasminogen activator inhibitor 1 RNA-binding protein OS=Homo sapiens GN=SERBP1 PE=1 SV=2	37.3476	-0.7
11	V.AEDTSDHRRAF.T	AEDTSDHRRAF		39.8	10.3068	0.1084	32.5574	11.8005	15.4049	2.04	>sp|Q6AI08|HEAT6_HUMAN HEAT repeat-containing protein 6 OS=Homo sapiens GN=HEATR6 PE=1 SV=1	18.3957	-1.61818
9	A.AEDYAKERY.G	AEDYAKERY		34.4615	13.8297	0.05	28.3173	6.5093	13.1681	6.19	>sp|P14868|SYDC_HUMAN Aspartate--tRNA ligase, cytoplasmic OS=Homo sapiens GN=DARS PE=1 SV=2	25.2616	-1.98889
9	E.AEEDPAHAF.E	AEEDPAHAF		16.9129	5.9246	0.0077	13.7208	2.3508	5.0775	3.68	>sp|Q9H0K1|SIK2_HUMAN Serine/threonine-protein kinase SIK2 OS=Homo sapiens GN=SIK2 PE=1 SV=1	35.2905	-0.788889
11	D.AEEEIGTPRKF.T	AEEEIGTPRKF		33.0741	19.3729	0.0274	34.7	16.8024	28.8813	2.4	>sp|P28749|RBL1_HUMAN Retinoblastoma-like protein 1 OS=Homo sapiens GN=RBL1 PE=1 SV=3	33.7181	-1.13636
10	F.AEEERSKYDY.L	AEEERSKYDY		64.2857	30.2593	0.1133	44.4211	30.1091	34.4028	4.18	>sp|Q5VWP2|FA46C_HUMAN Protein FAM46C OS=Homo sapiens GN=FAM46C PE=1 SV=1	23.2453	-2.4
11	V.AEEESKGSATY.C	AEEESKGSATY		53.3333	23.3582	0.1504	40.7857	17.344	30.5316	6.32	>sp|Q969S3|ZN622_HUMAN Zinc finger protein 622 OS=Homo sapiens GN=ZNF622 PE=1 SV=1	19.0583	-1.34545
10	A.AEEKEDGRRW.R	AEEKEDGRRW		55	21.8605	0.005	31.2754	39.5238	44.9474	5.69	>sp|Q12982|BNIP2_HUMAN BCL2/adenovirus E1B 19 kDa protein-interacting protein 2 OS=Homo sapiens GN=BNIP2 PE=1 SV=1	18.5081	-2.64
9	M.AEEKLTHKM[+15.995].E	AEEKLTHKM	M[+16]	27.3889	14.5643	0.0619	23.5405	6.184	13.6427	8.29	>sp|P16949|STMN1_HUMAN Stathmin OS=Homo sapiens GN=STMN1 PE=1 SV=3	7.0498	-1.24444
9	L.AEEKQTKSF.T	AEEKQTKSF		42.0833	13.1223	0.0208	20.5451	11.2028	13.0088	9.06	>sp|Q00341|VIGLN_HUMAN Vigilin OS=Homo sapiens GN=HDLBP PE=1 SV=2	14.1517	-1.68889
11	M.AEEKTVRDKEY.K	AEEKTVRDKEY		83	43	0.1921	58	37.9231	50.4639	3.28	>sp|Q9NUQ3|TXLNG_HUMAN Gamma-taxilin OS=Homo sapiens GN=TXLNG PE=1 SV=2	16.4431	-2.02727
9	F.AEELERQGY.G	AEELERQGY		47.875	26.0435	0.0309	36	18.8403	23.8741	7.62	>sp|Q7KZ85|SPT6H_HUMAN Transcription elongation factor SPT6 OS=Homo sapiens GN=SUPT6H PE=1 SV=2	30.0333	-1.62222
10	E.AEELGHTETY.A	AEELGHTETY		32.4138	15.3016	0.0329	30.5195	16.8892	22.4624	2.11	>sp|Q9Y2G9|SBNO2_HUMAN Protein strawberry notch homolog 2 OS=Homo sapiens GN=SBNO2 PE=2 SV=3	31.6368	-1.12
9	V.AEENTRVLY.S	AEENTRVLY		29.875	12.25	0.0212	24.2166	7.4096	8.8608	3.59	>sp|Q9Y5T5|UBP16_HUMAN Ubiquitin carboxyl-terminal hydrolase 16 OS=Homo sapiens GN=USP16 PE=1 SV=1	34.7978	-0.8
10	F.AEESDLSRQY.Q	AEESDLSRQY		44.9	18.1007	0.0052	31.9565	23.8722	24.2074	7.4	>sp|Q12789-3|TF3C1_HUMAN Isoform 2 of General transcription factor 3C polypeptide 1 OS=Homo sapiens GN=GTF3C1	31.7647	-1.58
9	V.AEFEQGHQF.L	AEFEQGHQF		7.9021	2.1407	0.0018	5.1617	4.1151	2.1706	4.01	>sp|Q12899|TRI26_HUMAN Tripartite motif-containing protein 26 OS=Homo sapiens GN=TRIM26 PE=1 SV=1	36.8438	-1.13333
10	K.AEFKEGKKEF.Q	AEFKEGKKEF		24.3506	13.2902	0.0092	20.5957	18.1493	4.2822	2.46	>sp|Q13619|CUL4A_HUMAN Cullin-4A OS=Homo sapiens GN=CUL4A PE=1 SV=3	23.488	-1.52
10	E.AEFSSAGHSL.Q	AEFSSAGHSL		13.8303	10.7898	0.0821	16.1336	9.7998	1.8157	3.15	>sp|Q6P2H3|CEP85_HUMAN Centrosomal protein of 85 kDa OS=Homo sapiens GN=CEP85 PE=1 SV=1	35.7862	0.07
10	L.AEFYHPGQEY.N	AEFYHPGQEY		18.5291	3.7357	0.0083	20.0866	12.0374	0.8596	4.82	>sp|P68400|CSK21_HUMAN Casein kinase II subunit alpha OS=Homo sapiens GN=CSNK2A1 PE=1 SV=1	43.2188	-1.37
9	A.AEGAEAQGF.S	AEGAEAQGF		37.5556	13.0911	0.0214	28.0962	22.8926	27.8874	2.23	>sp|Q9P253|VPS18_HUMAN Vacuolar protein sorting-associated protein 18 homolog OS=Homo sapiens GN=VPS18 PE=1 SV=2	32.5684	-0.344444
9	T.AEGAPGAGL.Q	AEGAPGAGL		17.3963	12.286	0.1424	22.6683	7.7589	14.1314	5.47	>sp|Q9BZL4|PP12C_HUMAN Protein phosphatase 1 regulatory subunit 12C OS=Homo sapiens GN=PPP1R12C PE=1 SV=1	32.4934	0.322222
9	G.AEGAPSPNY.D	AEGAPSPNY		25.8261	6.7498	0.0413	23.2054	12.9725	13.741	3.37	>sp|P22681|CBL_HUMAN E3 ubiquitin-protein ligase CBL OS=Homo sapiens GN=CBL PE=1 SV=2	31.0578	-1.01111
9	D.AEGASAPLM[+15.995].E	AEGASAPLM	M[+16]	24.6494	14.6238	0.179	22.2211	10.7306	18.0677	3.3	>sp|P14923|PLAK_HUMAN Junction plakoglobin OS=Homo sapiens GN=JUP PE=1 SV=3	27.4441	0.533333
11	I.AEGENKTSKSW.R	AEGENKTSKSW		64.2857	29.7742	0.0095	33.4821	45.9167	55.6391	5.68	>sp|Q9H3R0|KDM4C_HUMAN Lysine-specific demethylase 4C OS=Homo sapiens GN=KDM4C PE=1 SV=2	18.2793	-1.82727
11	L.AEGGGAKFKKY.E	AEGGGAKFKKY		71.25	38.6364	0.1119	55	52.4286	45.6812	7.89	>sp|P49411|EFTU_HUMAN Elongation factor Tu, mitochondrial OS=Homo sapiens GN=TUFM PE=1 SV=2	16.5215	-1.02727
9	A.AEGHYTVSY.G	AEGHYTVSY		23.8022	6.0711	0.0216	22.4472	11.5331	10.3789	5.75	>sp|Q8N0X7|SPG20_HUMAN Spartin OS=Homo sapiens GN=SPG20 PE=1 SV=1	35.3104	-0.577778
8	G.AEGIGTGW.A	AEGIGTGW		48	19.9492	0.0504	22.4573	26.8602	26.9695	2.92	>sp|Q02880|TOP2B_HUMAN DNA topoisomerase 2-beta OS=Homo sapiens GN=TOP2B PE=1 SV=3	50.2805	-4.16334e-17
9	A.AEGIHTGQF.V	AEGIHTGQF		44.5	14.3323	0.0963	21.3084	16.347	15.4182	5.81	>sp|P62917|RL8_HUMAN 60S ribosomal protein L8 OS=Homo sapiens GN=RPL8 PE=1 SV=2	34.259	-0.288889
11	A.AEGIHTGQFVY.C	AEGIHTGQFVY		34	10.6989	0.346	44.7368	30.2	26.92	5.19	>sp|P62917|RL8_HUMAN 60S ribosomal protein L8 OS=Homo sapiens GN=RPL8 PE=1 SV=2	48.0686	0.0272727
10	R.AEGPSREETW.V	AEGPSREETW		49	16.5981	0.021	21.793	36.4483	35.1774	3.91	>sp|O76027|ANXA9_HUMAN Annexin A9 OS=Homo sapiens GN=ANXA9 PE=1 SV=3	33.05	-1.76
9	E.AEGSAVKRM[+15.995].R	AEGSAVKRM	M[+16]	32.8966	18.557	0.0404	24.8917	17.6531	18.6313	5.37	>sp|Q14814|MEF2D_HUMAN Myocyte-specific enhancer factor 2D OS=Homo sapiens GN=MEF2D PE=1 SV=1	1.1432	-0.377778
10	K.AEGSVAREEW.H	AEGSVAREEW		54.8148	18.1141	0.0041	31.058	37.8462	31.7248	4.96	>sp|P61599|NAA20_HUMAN N-alpha-acetyltransferase 20 OS=Homo sapiens GN=NAA20 PE=1 SV=1	36.0871	-0.93
9	L.AEGTAQQRL.A	AEGTAQQRL		31.9118	22.04	0.0878	23.6486	15.8036	22.9175	5.08	>sp|Q15149|PLEC_HUMAN Plectin OS=Homo sapiens GN=PLEC PE=1 SV=3	20.6654	-0.966667
10	W.AEGTEEGARW.L	AEGTEEGARW		48	15.2381	0.0073	29.2045	36.7586	36.1124	3.99	>sp|Q13438|OS9_HUMAN Protein OS-9 OS=Homo sapiens GN=OS9 PE=1 SV=1	31.4105	-1.38
9	P.AEGTLSKKL.A	AEGTLSKKL		35.4091	26.7391	0.0577	25.8611	21.3128	24.2461	6.22	>sp|P42696|RBM34_HUMAN RNA-binding protein 34 OS=Homo sapiens GN=RBM34 PE=1 SV=2	21.8537	-0.422222
10	R.AEHDRM[+15.995]ARQW.T	AEHDRMARQW	M[+16]	27.5556	13.0863	0.0015	22.2211	24.1949	22.0413	3.85	>sp|Q96LR5|UB2E2_HUMAN Ubiquitin-conjugating enzyme E2 E2 OS=Homo sapiens GN=UBE2E2 PE=1 SV=1	17.4469	-1.81
10	R.AEHDRMARQW.T	AEHDRMARQW		27.5556	13.0863	0.0015	22.2211	24.1949	22.0413	2.47	>sp|Q96LR5|UB2E2_HUMAN Ubiquitin-conjugating enzyme E2 E2 OS=Homo sapiens GN=UBE2E2 PE=1 SV=1	24.0329	-1.81
9	M.AEHDVTVKY.Y	AEHDVTVKY		14.1059	3.884	0.0023	12.3196	5.5959	3.8565	8.19	>sp|Q8IYS1|P20D2_HUMAN Peptidase M20 domain-containing protein 2 OS=Homo sapiens GN=PM20D2 PE=1 SV=2	27.2819	-0.655556
10	M.AEHDVTVKYY.G	AEHDVTVKYY		19.4011	9.4169	0.0041	22.8442	11.2467	8.3916	3	>sp|Q8IYS1|P20D2_HUMAN Peptidase M20 domain-containing protein 2 OS=Homo sapiens GN=PM20D2 PE=1 SV=2	33.6944	-0.72
9	V.AEHFLEQQM[+15.995].H	AEHFLEQQM	M[+16]	25.5362	15.0357	0.0999	19.5311	16.1807	15.8564	5.99	>sp|P49368|TCPG_HUMAN T-complex protein 1 subunit gamma OS=Homo sapiens GN=CCT3 PE=1 SV=4	33.0985	-0.766667
9	C.AEHIESRTL.A	AEHIESRTL		28.087	14.0846	0.0674	11.7528	13.6545	8.1285	3.4	>sp|Q99541|PLIN2_HUMAN Perilipin-2 OS=Homo sapiens GN=PLIN2 PE=1 SV=2	24.5916	-0.677778
11	D.AEHLGDFHRTY.K	AEHLGDFHRTY		19.1264	6.2132	0.0237	30.1299	23.5038	17.0026	10.87	>sp|Q92530|PSMF1_HUMAN Proteasome inhibitor PI31 subunit OS=Homo sapiens GN=PSMF1 PE=1 SV=2	32.5091	-1.08182
10	K.AEIDARNDSF.T	AEIDARNDSF		17.8481	9.3373	0.0163	22.7739	2.0167	9.9482	3.6	>sp|Q01082|SPTB2_HUMAN Spectrin beta chain, non-erythrocytic 1 OS=Homo sapiens GN=SPTBN1 PE=1 SV=2	37.3178	-0.84
9	A.AEIDDRKQL.T	AEIDDRKQL		14.5501	14.2445	0.0341	15.8505	10.1144	8.047	9.13	>sp|Q96P16|RPR1A_HUMAN Regulation of nuclear pre-mRNA domain-containing protein 1A OS=Homo sapiens GN=RPRD1A PE=1 SV=1	25.0627	-1.36667
9	G.AEIDEPNAF.G	AEIDEPNAF		11.1512	5.2936	0.0074	10.6129	6.0812	4.204	3.83	>sp|Q8NB46|ANR52_HUMAN Serine/threonine-protein phosphatase 6 regulatory ankyrin repeat subunit C OS=Homo sapiens GN=ANKRD52 PE=1 SV=3	48.8931	-0.522222
11	L.AEIEEDKARRI.L	AEIEEDKARRI		40.1429	42.875	0.3293	29.4318	35.125	38.1462	5.47	>sp|P78527|PRKDC_HUMAN DNA-dependent protein kinase catalytic subunit OS=Homo sapiens GN=PRKDC PE=1 SV=3	24.3247	-1.3
10	M.AEIEKLGQKY.R	AEIEKLGQKY		20.2014	12.0072	0.0026	23.8378	16.4072	16.4458	3.98	>sp|Q9Y324|FCF1_HUMAN rRNA-processing protein FCF1 homolog OS=Homo sapiens GN=FCF1 PE=2 SV=1	32.8915	-0.99
10	Q.AEIEQKIKEY.N	AEIEQKIKEY		20.6875	15.8175	0.0035	26.8906	19.8327	17.0021	7.23	>sp|Q9NS23|RASF1_HUMAN Ras association domain-containing protein 1 OS=Homo sapiens GN=RASSF1 PE=1 SV=1	35.4073	-1.23
9	T.AEIGRNYSM[+15.995].A	AEIGRNYSM	M[+16]	8.0657	4.3978	0.053	12.2019	6.4705	2.9737	5.84	>sp|O75925|PIAS1_HUMAN E3 SUMO-protein ligase PIAS1 OS=Homo sapiens GN=PIAS1 PE=1 SV=2	24.5797	-0.644444
11	D.AEIKADKEKGF.R	AEIKADKEKGF		37.5556	35.6875	0.097	45.5263	42.9412	42.2292	2.68	>sp|A4D1P6|WDR91_HUMAN WD repeat-containing protein 91 OS=Homo sapiens GN=WDR91 PE=1 SV=2	22.5187	-1.06364
9	Q.AEILQESRM[+15.995].M	AEILQESRM	M[+16]	28.8913	18.8054	0.1477	19.4348	17.1108	20.8896	5.6	>sp|O75347|TBCA_HUMAN Tubulin-specific chaperone A OS=Homo sapiens GN=TBCA PE=1 SV=3	28.6621	-0.422222
11	Q.AEINENNVREF.C	AEINENNVREF		31.6471	25.8824	0.0465	32.0164	25.7228	30.4589	5.55	>sp|Q9NS73|MBIP1_HUMAN MAP3K12-binding inhibitory protein 1 OS=Homo sapiens GN=MBIP PE=1 SV=2	43.0173	-1.10909
10	V.AEINHPVTTY.K	AEINHPVTTY		14.9679	1.6029	0.004	20.5235	9.5481	6.6807	4.88	>sp|O75976|CBPD_HUMAN Carboxypeptidase D OS=Homo sapiens GN=CPD PE=1 SV=2	34.2963	-0.4
11	G.AEINSRTGSKL.G	AEINSRTGSKL		38.8824	43.5714	0.4496	39	28.8986	32.5341	5.6	>sp|O75179-2|ANR17_HUMAN Isoform 2 of Ankyrin repeat domain-containing protein 17 OS=Homo sapiens GN=ANKRD17	23.1283	-0.727273
10	L.AEIPADPKLY.R	AEIPADPKLY		23.022	10.7239	0.004	21.7885	16.1952	12.5936	5.59	>sp|Q8NF50|DOCK8_HUMAN Dedicator of cytokinesis protein 8 OS=Homo sapiens GN=DOCK8 PE=1 SV=3	48.3479	-0.35
9	V.AEIQHAEEF.L	AEIQHAEEF		15.4564	5.4653	0.0035	12.1439	7.5257	6.0734	6.07	>sp|O60832|DKC1_HUMAN H/ACA ribonucleoprotein complex subunit 4 OS=Homo sapiens GN=DKC1 PE=1 SV=3	35.5583	-0.7
11	E.AEIQPQTQVTL.R	AEIQPQTQVTL		17.1296	19.8644	0.308	24.9682	14.787	22.6772	2.48	>sp|Q13308|PTK7_HUMAN Inactive tyrosine-protein kinase 7 OS=Homo sapiens GN=PTK7 PE=1 SV=2	51.7665	-0.245455
11	A.AEIRIIPAKKY.V	AEIRIIPAKKY		28.3696	17	0.0224	33.7857	29.5075	19.1841	5.5	>sp|Q15392|DHC24_HUMAN Delta(24)-sterol reductase OS=Homo sapiens GN=DHCR24 PE=1 SV=2	34.8709	-0.145455
10	V.AEITGEIQQY.Q	AEITGEIQQY		18.3632	7.0508	0.004	25.8681	21.0168	17.4199	3.76	>sp|Q07890|SOS2_HUMAN Son of sevenless homolog 2 OS=Homo sapiens GN=SOS2 PE=1 SV=2	49.4493	-0.56
9	V.AEITKEQRL.R	AEITKEQRL		19.3352	15.8373	0.0815	14.8798	12.7885	14.6134	7.22	>sp|Q96II8|LRCH3_HUMAN Leucine-rich repeat and calponin homology domain-containing protein 3 OS=Homo sapiens GN=LRCH3 PE=1 SV=2	24.2767	-1.05556
11	E.AEIVEGENHTY.C	AEIVEGENHTY		28.4348	14.511	0.0254	35.9783	13.4804	22.5016	5.64	>sp|P21333|FLNA_HUMAN Filamin-A OS=Homo sapiens GN=FLNA PE=1 SV=4	33.6778	-0.827273
10	H.AEKAPTNIVY.K	AEKAPTNIVY		27.0926	8.2622	0.0373	24.6624	13.7544	10.5718	5.57	>sp|P15927|RFA2_HUMAN Replication protein A 32 kDa subunit OS=Homo sapiens GN=RPA2 PE=1 SV=1	38.4615	-0.22
10	A.AEKAVTKEEF.Q	AEKAVTKEEF		45.6	23.5522	0.0425	33.6964	29.4179	24.1116	9.66	>sp|P08865|RSSA_HUMAN 40S ribosomal protein SA OS=Homo sapiens GN=RPSA PE=1 SV=4	24.6111	-0.84
9	S.AEKAYHEQL.S	AEKAYHEQL		27.7407	15.0079	0.1502	18.4044	16.1325	9.4431	8.27	>sp|Q13748|TBA3C_HUMAN Tubulin alpha-3C/D chain OS=Homo sapiens GN=TUBA3C PE=1 SV=3	22.8772	-1.27778
12	Q.AEKDSASTEPYY.C	AEKDSASTEPYY		43.5	24.1186	0.117	39.8276	25.5248	28.3914	3.97	>sp|Q99707|METH_HUMAN Methionine synthase OS=Homo sapiens GN=MTR PE=1 SV=2	32.3278	-1.44167
9	E.AEKEFNETM[+15.995].A	AEKEFNETM	M[+16]	17.2741	7.4612	0.0694	14.6008	11.9015	6.856	5.24	>sp|O75164|KDM4A_HUMAN Lysine-specific demethylase 4A OS=Homo sapiens GN=KDM4A PE=1 SV=2	21.632	-1.34444
10	L.AEKEHKLEEY.K	AEKEHKLEEY		40.9286	23.8358	0.0784	36.5122	30.7818	24.5436	5.24	>sp|Q96P16|RPR1A_HUMAN Regulation of nuclear pre-mRNA domain-containing protein 1A OS=Homo sapiens GN=RPRD1A PE=1 SV=1	19.6921	-2.07
11	K.AEKELESHSSW.Y	AEKELESHSSW		53.3333	21.6977	0.0266	28.3462	43.4	43.9759	5.14	>sp|Q13586|STIM1_HUMAN Stromal interaction molecule 1 OS=Homo sapiens GN=STIM1 PE=1 SV=3	31.1786	-1.39091
9	E.AEKELHEKF.D	AEKELHEKF		20.3472	7.269	0.0098	18.7077	14.9963	12.3797	9.15	>sp|Q9NVA2|SEP11_HUMAN Septin-11 OS=Homo sapiens GN=SEPT11 PE=1 SV=3	21.2488	-1.45556
10	N.AEKELTDRNW.D	AEKELTDRNW		44.9	15.2619	0.0043	26.6797	40.4211	37.1474	8.93	>sp|Q9UKX7|NUP50_HUMAN Nuclear pore complex protein Nup50 OS=Homo sapiens GN=NUP50 PE=1 SV=2	34.1156	-1.84
9	Q.AEKEQVIRY.Q	AEKEQVIRY		20.8958	7.0628	0.0061	18.1995	12.5308	9.4362	5.35	>sp|Q9BRK4|LZTS2_HUMAN Leucine zipper putative tumor suppressor 2 OS=Homo sapiens GN=LZTS2 PE=1 SV=2	28.9651	-1.07778
10	V.AEKEVKGAVY.S	AEKEVKGAVY		35.4545	17.7778	0.0416	30.2208	19.5976	16.6404	5.9	>sp|Q16531|DDB1_HUMAN DNA damage-binding protein 1 OS=Homo sapiens GN=DDB1 PE=1 SV=1	21.2062	-0.45
9	E.AEKLGGQSY.L	AEKLGGQSY		34.0769	11.4643	0.0062	20.7581	16.8361	7.9147	4.13	>sp|Q7Z5G4|GOGA7_HUMAN Golgin subfamily A member 7 OS=Homo sapiens GN=GOLGA7 PE=1 SV=2	26.7629	-0.911111
9	M.AEKLITQTF.S	AEKLITQTF		18.426	4.2538	0.0057	11.5011	10.6204	4.5538	2.88	>sp|Q9Y266|NUDC_HUMAN Nuclear migration protein nudC OS=Homo sapiens GN=NUDC PE=1 SV=1	47.11	0.0666667
9	Q.AEKNVEKKI.D	AEKNVEKKI		40.7143	25.9412	0.1408	18.918	25.5743	28.9848	6.22	>sp|P40429|RL13A_HUMAN 60S ribosomal protein L13a OS=Homo sapiens GN=RPL13A PE=1 SV=2	11.3986	-1.3
10	L.AEKPLETRTY.E	AEKPLETRTY		35.2727	13.4868	0.0095	28.0769	24.3983	16.4708	4.12	>sp|Q01433|AMPD2_HUMAN AMP deaminase 2 OS=Homo sapiens GN=AMPD2 PE=1 SV=2	26.0592	-1.41
9	L.AEKQAARQY.S	AEKQAARQY		35.4545	11.3581	0.0028	17.4299	17.5627	10.7065	3.82	>sp|Q6EMB2|TTLL5_HUMAN Tubulin polyglutamylase TTLL5 OS=Homo sapiens GN=TTLL5 PE=1 SV=3	10.4802	-1.64444
9	E.AEKRDPQEL.V	AEKRDPQEL		35.7727	21.3372	0.2942	27.8991	19.8685	14.4359	3.37	>sp|Q9UHR5|S30BP_HUMAN SAP30-binding protein OS=Homo sapiens GN=SAP30BP PE=1 SV=1	18.2911	-2.04444
8	L.AELAARKY.K	AELAARKY		63.2143	35.375	0.0894	30.3636	35.75	29.4022	5.55	>sp|Q13098|CSN1_HUMAN COP9 signalosome complex subunit 1 OS=Homo sapiens GN=GPS1 PE=1 SV=4	20.7725	-0.5
9	E.AELDKTNKF.I	AELDKTNKF		14.0397	5.039	0.0053	10.4442	6.5325	4.962	3.47	>sp|Q9UNA1|RHG26_HUMAN Rho GTPase-activating protein 26 OS=Homo sapiens GN=ARHGAP26 PE=1 SV=1	26.457	-1.17778
9	V.AELDPVNSY.Q	AELDPVNSY		9.3391	3.8731	0.0019	11.1993	4.9741	3.5607	4.58	>sp|Q92618|ZN516_HUMAN Zinc finger protein 516 OS=Homo sapiens GN=ZNF516 PE=1 SV=1	47.2267	-0.488889
10	K.AELEENQRSY.K	AELEENQRSY		20.7569	10.5761	0.0058	27.5505	11.3907	12.9569	5.07	>sp|P46100|ATRX_HUMAN Transcriptional regulator ATRX OS=Homo sapiens GN=ATRX PE=1 SV=5	28.8401	-1.85
10	L.AELESSKEQF.A	AELESSKEQF		18.9103	11.6521	0.0099	29.2727	10.3545	23.3955	5.28	>sp|P52306|GDS1_HUMAN Rap1 GTPase-GDP dissociation stimulator 1 OS=Homo sapiens GN=RAP1GDS1 PE=1 SV=3	34.0409	-1.11
10	S.AELKQLNQQY.E	AELKQLNQQY		23.3407	4.4058	0.0151	32.9508	27.1667	15.387	5.59	>sp|Q13416|ORC2_HUMAN Origin recognition complex subunit 2 OS=Homo sapiens GN=ORC2 PE=1 SV=2	37.6162	-1.33
11	L.AELNAEDQNRW.D	AELNAEDQNRW		50	21.8023	0.0136	34.26	44.3077	57.1053	5.71	>sp|P49918|CDN1C_HUMAN Cyclin-dependent kinase inhibitor 1C OS=Homo sapiens GN=CDKN1C PE=1 SV=1	40.3432	-1.72727
9	L.AELREKYTY.N	AELREKYTY		21.1298	6.2676	0.0191	21.4273	19.9442	13.0233	3.87	>sp|Q9Y2I9|TBC30_HUMAN TBC1 domain family member 30 OS=Homo sapiens GN=TBC1D30 PE=1 SV=2	31.1526	-1.45556
9	A.AELRSTASL.L	AELRSTASL		17.3852	10.4261	0.1816	13.755	10.6755	7.2082	3.51	>sp|Q9Y2D5|AKAP2_HUMAN A-kinase anchor protein 2 OS=Homo sapiens GN=AKAP2 PE=1 SV=3	32.3985	0.1
9	V.AELTGDHQL.C	AELTGDHQL		9.5977	10.3784	0.0991	13.8857	8.97	13.9201	2.46	>sp|O75643|U520_HUMAN U5 small nuclear ribonucleoprotein 200 kDa helicase OS=Homo sapiens GN=SNRNP200 PE=1 SV=2	33.3378	-0.6
9	G.AELTPHQTF.V	AELTPHQTF		15.2045	3.1125	0.0055	9.3609	6.1101	4.3721	5.57	>sp|P04844|RPN2_HUMAN Dolichyl-diphosphooligosaccharide--protein glycosyltransferase subunit 2 OS=Homo sapiens GN=RPN2 PE=1 SV=3	37.7073	-0.533333
9	A.AEM[+15.995]ELQAKL.T	AEMELQAKL	M[+16]	5.1747	5.5498	0.0092	8.3526	4.4665	5.9344	5.57	>sp|Q15583|TGIF1_HUMAN Homeobox protein TGIF1 OS=Homo sapiens GN=TGIF1 PE=1 SV=3	37.8613	-0.144444
10	I.AEM[+15.995]ETQKEKI.H	AEMETQKEKI	M[+16]	21.7939	28.8182	0.0931	20.7726	19.0359	36.7456	5.21	>sp|Q9NTJ3|SMC4_HUMAN Structural maintenance of chromosomes protein 4 OS=Homo sapiens GN=SMC4 PE=1 SV=2	16.6829	-1.43
10	Q.AEMEVKRESY.A	AEMEVKRESY		18.7085	9.7608	0.0015	26.625	16.2892	13.5905	5.7	>sp|Q92575|UBXN4_HUMAN UBX domain-containing protein 4 OS=Homo sapiens GN=UBXN4 PE=1 SV=2	26.9708	-1.31
10	Q.AEM[+15.995]EVKRESY.A	AEMEVKRESY	M[+16]	18.7085	9.7608	0.0015	26.625	16.2892	13.5905	4.3	>sp|Q92575|UBXN4_HUMAN UBX domain-containing protein 4 OS=Homo sapiens GN=UBXN4 PE=1 SV=2	19.8682	-1.31
9	D.AEM[+15.995]GARHGL.S	AEMGARHGL	M[+16]	7.5492	6.0003	0.0245	11.7993	5.473	3.6637	5.38	>sp|Q5ST30|SYVM_HUMAN Valine--tRNA ligase, mitochondrial OS=Homo sapiens GN=VARS2 PE=1 SV=2	14.1639	-0.3
10	M.AEM[+15.995]GVHSVAY.A	AEMGVHSVAY	M[+16]	16.4129	5.971	0.0086	23.9838	14.7741	9.0608	3.89	>sp|Q9NWZ5|UCKL1_HUMAN Uridine-cytidine kinase-like 1 OS=Homo sapiens GN=UCKL1 PE=1 SV=2	30.7151	0.47
9	V.AEM[+15.995]KSAVDY.N	AEMKSAVDY	M[+16]	20.375	7.915	0.0057	23.2378	13.3279	9.6349	2.1	>sp|Q9Y5A9|YTHD2_HUMAN YTH domain-containing family protein 2 OS=Homo sapiens GN=YTHDF2 PE=1 SV=2	24.1096	-0.366667
10	F.AEM[+15.995]NRGSNEW.K	AEMNRGSNEW	M[+16]	24.3896	2.0288	0.0016	22.6332	17.1195	14.2468	3.47	>sp|P13073|COX41_HUMAN Cytochrome c oxidase subunit 4 isoform 1, mitochondrial OS=Homo sapiens GN=COX4I1 PE=1 SV=1	24.8291	-1.69
9	L.AEM[+15.995]PEKGAL.S	AEMPEKGAL	M[+16]	18.4843	12.6439	0.1205	12.8692	9.7875	5.7627	3.75	>sp|Q9HBT8|Z286A_HUMAN Zinc finger protein 286A OS=Homo sapiens GN=ZNF286A PE=1 SV=1	23.8176	-0.4
9	E.AEM[+15.995]QWKRDY.K	AEMQWKRDY	M[+16]	27.2037	9.6309	0.004	24.1529	13.4372	9.5665	4.81	>sp|O96000-2|NDUBA_HUMAN Isoform 2 of NADH dehydrogenase [ubiquinone] 1 beta subcomplex subunit 10 OS=Homo sapiens GN=NDUFB10	28.376	-1.93333
10	R.AEM[+15.995]TSKHQEY.L	AEMTSKHQEY	M[+16]	27.4259	10.4318	0.0053	32.2459	22.2081	12.7596	3.36	>sp|Q9NR28|DBLOH_HUMAN Diablo homolog, mitochondrial OS=Homo sapiens GN=DIABLO PE=1 SV=1	11.8851	-1.67
9	E.AENAGSYSL.Q	AENAGSYSL		8.5252	4.4151	0.0424	13.0389	3.3534	3.8344	3.58	>sp|Q13569|TDG_HUMAN G/T mismatch-specific thymine DNA glycosylase OS=Homo sapiens GN=TDG PE=1 SV=2	40.2373	-0.322222
11	L.AENDEVKFKSY.C	AENDEVKFKSY		46.375	28.2727	0.0232	42.3043	33.7632	29.876	4.07	>sp|Q6IE81|JADE1_HUMAN Protein Jade-1 OS=Homo sapiens GN=JADE1 PE=1 SV=1	33.7103	-1.37273
9	D.AENESM[+15.995]AKI.A	AENESMAKI	M[+16]	9.8341	8.2836	0.0435	8.0045	3.6167	12.2909	3.51	>sp|O95466|FMNL1_HUMAN Formin-like protein 1 OS=Homo sapiens GN=FMNL1 PE=1 SV=3	20.8325	-0.577778
10	F.AENETNEVNF.R	AENETNEVNF		25.2464	12.0054	0.0365	28.0385	14.9204	26.1505	2.63	>sp|Q15369|ELOC_HUMAN Elongin-C OS=Homo sapiens GN=ELOC PE=1 SV=1	43.0835	-1.29
9	N.AENEYQTAI.S	AENEYQTAI		8.741	6.1762	0.0328	6.2538	3.1962	6.2059	5.26	>sp|P52907|CAZA1_HUMAN F-actin-capping protein subunit alpha-1 OS=Homo sapiens GN=CAPZA1 PE=1 SV=3	40.7655	-0.877778
10	C.AENGGNSHSL.T	AENGGNSHSL		21.8626	18.9933	0.0995	29.6591	13.0486	20.2677	3.79	>sp|Q96EB1|ELP4_HUMAN Elongator complex protein 4 OS=Homo sapiens GN=ELP4 PE=1 SV=2	15.4191	-1.05
9	P.AENGKSNFL.N	AENGKSNFL		15.1895	12.5072	0.1096	16.2947	5.8636	7.4775	2.47	>sp|P61769|B2MG_HUMAN Beta-2-microglobulin OS=Homo sapiens GN=B2M PE=1 SV=1	31.8271	-0.8
11	N.AENIQPGEQKY.E	AENIQPGEQKY		35.4545	14.837	0.0837	43.4091	23.3308	26.7429	7.84	>sp|Q04637|IF4G1_HUMAN Eukaryotic translation initiation factor 4 gamma 1 OS=Homo sapiens GN=EIF4G1 PE=1 SV=4	30.7717	-1.67273
9	A.AENKAIKHL.F	AENKAIKHL		18.8565	12.2068	0.0106	12.8037	7.9903	9.176	5.76	>sp|Q9NWU1|OXSM_HUMAN 3-oxoacyl-[acyl-carrier-protein] synthase, mitochondrial OS=Homo sapiens GN=OXSM PE=1 SV=1	14.8864	-0.677778
9	N.AENKAKINM[+15.995].A	AENKAKINM	M[+16]	19.9341	9.1331	0.0699	20.3213	7.9362	7.9615	6.06	>sp|P14635|CCNB1_HUMAN G2/mitotic-specific cyclin-B1 OS=Homo sapiens GN=CCNB1 PE=1 SV=1	8.0387	-0.922222
9	R.AENKSAVEM[+15.995].R	AENKSAVEM	M[+16]	17.9778	9.9504	0.0572	20.2202	6.0782	6.5771	5.27	>sp|Q16635|TAZ_HUMAN Tafazzin OS=Homo sapiens GN=TAZ PE=1 SV=1	11.6803	-0.611111
9	Q.AENPDTPAL.G	AENPDTPAL		7.791	6.1146	0.094	7.9731	2.4147	3.877	4.08	>sp|Q9P219|DAPLE_HUMAN Protein Daple OS=Homo sapiens GN=CCDC88C PE=1 SV=3	38.7109	-0.777778
9	A.AENPGKYNI.L	AENPGKYNI		10.2807	4.7196	0.0466	7.9479	3.6575	6.4832	5.82	>sp|Q00839|HNRPU_HUMAN Heterogeneous nuclear ribonucleoprotein U OS=Homo sapiens GN=HNRNPU PE=1 SV=6	32.4852	-1.26667
10	V.AENPHSEYGL.T	AENPHSEYGL		22.6226	19.4407	0.1452	27.7156	13.8016	22.8476	6.15	>sp|Q9C005|DPY30_HUMAN Protein dpy-30 homolog OS=Homo sapiens GN=DPY30 PE=1 SV=1	34.7716	-1.22
8	K.AENQSHDY.K	AENQSHDY		77	43.2857	0.3123	41.52	35.6562	36.6154	3.97	>sp|Q5UIP0|RIF1_HUMAN Telomere-associated protein RIF1 OS=Homo sapiens GN=RIF1 PE=1 SV=2	13.7726	-2.1875
9	D.AENQTVVKY.I	AENQTVVKY		19.022	5.4091	0.0015	17.2336	8.0844	6.4676	6.44	>sp|Q12769|NU160_HUMAN Nuclear pore complex protein Nup160 OS=Homo sapiens GN=NUP160 PE=1 SV=3	30.7679	-0.688889
9	Q.AENRRLHEL.R	AENRRLHEL		15.4539	10.4886	0.1118	14.5663	5.988	6.1929	2.06	>sp|Q9BYN8|RT26_HUMAN 28S ribosomal protein S26, mitochondrial OS=Homo sapiens GN=MRPS26 PE=1 SV=1	19.8404	-1.47778
9	I.AENRSAFSY.H	AENRSAFSY		24.026	5.0585	0.0068	21.2555	9.4916	7.0259	5.13	>sp|Q9BYM8|HOIL1_HUMAN RanBP-type and C3HC4-type zinc finger-containing protein 1 OS=Homo sapiens GN=RBCK1 PE=1 SV=2	34.6623	-0.888889
10	P.AENS[+79.966]PTRQQF.H	AENSPTRQQF	S[+80]	29.325	10.1193	0.0042	25.3611	13.193	11.5313	5.02	>sp|Q86XP3|DDX42_HUMAN ATP-dependent RNA helicase DDX42 OS=Homo sapiens GN=DDX42 PE=1 SV=1	30.0802	-1.7
10	P.AENSPTRQQF.H	AENSPTRQQF		29.325	10.1193	0.0042	25.3611	13.193	11.5313	4.99	>sp|Q86XP3|DDX42_HUMAN ATP-dependent RNA helicase DDX42 OS=Homo sapiens GN=DDX42 PE=1 SV=1	26.4692	-1.7
9	R.AENSSKSDL.R	AENSSKSDL		40.1429	27.881	0.2588	29.0114	14.7093	16.5839	6.14	>sp|O00566|MPP10_HUMAN U3 small nucleolar ribonucleoprotein protein MPP10 OS=Homo sapiens GN=MPHOSPH10 PE=1 SV=2	12.1308	-1.24444
10	F.AENSSKSNQY.V	AENSSKSNQY		53.7037	22.12	0.0358	33.75	23.0526	22.2011	5.66	>sp|O95271|TNKS1_HUMAN Tankyrase-1 OS=Homo sapiens GN=TNKS PE=1 SV=2	10.4757	-1.98
9	S.AENVPASKF.S	AENVPASKF		24.7792	6.9355	0.003	16.7151	6.2167	7.7619	5.68	>sp|Q4ADV7|RIC1_HUMAN RAB6A-GEF complex partner protein 1 OS=Homo sapiens GN=RIC1 PE=1 SV=2	32.422	-0.3
11	K.AEPDESNARYF.H	AEPDESNARYF		40.9286	23.9701	0.1935	19.2671	16.041	29.9421	3.93	>sp|P61088|UBE2N_HUMAN Ubiquitin-conjugating enzyme E2 N OS=Homo sapiens GN=UBE2N PE=1 SV=1	40.6706	-1.43636
11	G.AEPLPRNGDQW.H	AEPLPRNGDQW		40.0714	13.1894	0.1246	17.7967	25.8713	42.0938	5.33	>sp|P30291|WEE1_HUMAN Wee1-like protein kinase OS=Homo sapiens GN=WEE1 PE=1 SV=2	41.7642	-1.58182
11	F.AEPTPEKEKRF.G	AEPTPEKEKRF		61.0714	34.2353	0.6465	31.7101	34.1081	37.9038	5.68	>sp|Q9BQI3|E2AK1_HUMAN Eukaryotic translation initiation factor 2-alpha kinase 1 OS=Homo sapiens GN=EIF2AK1 PE=1 SV=2	20.6442	-2.00909
11	F.AEPT[+79.966]PEKEKRF.G	AEPTPEKEKRF	T[+80]	61.0714	34.2353	0.6465	31.7101	34.1081	37.9038	5.27	>sp|Q9BQI3|E2AK1_HUMAN Eukaryotic translation initiation factor 2-alpha kinase 1 OS=Homo sapiens GN=EIF2AK1 PE=1 SV=2	23.5701	-2.00909
10	L.AEPYGKIKNY.I	AEPYGKIKNY		25.1594	10.6102	0.0242	7.2554	19.259	9.0422	3.15	>sp|P43243|MATR3_HUMAN Matrin-3 OS=Homo sapiens GN=MATR3 PE=1 SV=2	30.5955	-1.31
10	L.AEQAERYDDM[+15.995].A	AEQAERYDDM	M[+16]	34.0769	37.3846	0.9165	50.9615	31.24	31.4195	5.58	>sp|P63104|1433Z_HUMAN 14-3-3 protein zeta/delta OS=Homo sapiens GN=YWHAZ PE=1 SV=1	20.7416	-1.78
9	A.AEQDIREEI.R	AEQDIREEI		13.9297	10.6534	0.053	11.5903	6.7054	10.8961	5.99	>sp|Q15631|TSN_HUMAN Translin OS=Homo sapiens GN=TSN PE=1 SV=1	38.9112	-1.24444
9	G.AEQDLVQTL.S	AEQDLVQTL		6.7976	5.4212	0.0094	7.2621	3.6503	4.1557	2.98	>sp|Q9P289|STK26_HUMAN Serine/threonine-protein kinase 26 OS=Homo sapiens GN=STK26 PE=1 SV=2	53.5687	-0.122222
9	A.AEQEAARRI.F	AEQEAARRI		21.9924	13.5204	0.0201	8.5817	7.7486	12.2931	2.15	>sp|Q8N9F0|NAT8L_HUMAN N-acetylaspartate synthetase OS=Homo sapiens GN=NAT8L PE=1 SV=3	17.8528	-1.06667
10	L.AEQEELERQM[+15.995].K	AEQEELERQM	M[+16]	26.4915	31.1667	0.1433	35.913	18.9549	33.7555	2.23	>sp|Q9UH65|SWP70_HUMAN Switch-associated protein 70 OS=Homo sapiens GN=SWAP70 PE=1 SV=1	24.2949	-1.8
9	L.AEQEKSKQI.K	AEQEKSKQI		27.5926	21.686	0.0882	10.7063	12.9967	14.4496	5.84	>sp|O43156|TTI1_HUMAN TELO2-interacting protein 1 homolog OS=Homo sapiens GN=TTI1 PE=1 SV=3	8.3742	-1.81111
10	T.AEQENLGKKL.R	AEQENLGKKL		28.3913	34.8235	0.0694	31.6087	16.9422	28.8889	7	>sp|Q8WYA0|IFT81_HUMAN Intraflagellar transport protein 81 homolog OS=Homo sapiens GN=IFT81 PE=1 SV=1	24.5554	-1.28
9	K.AEQERQHNY.L	AEQERQHNY		26.7627	9.3508	0.0053	21.6211	9.7763	8.1751	4.57	>sp|Q6P2Q9|PRP8_HUMAN Pre-mRNA-processing-splicing factor 8 OS=Homo sapiens GN=PRPF8 PE=1 SV=2	11.5762	-2.74444
9	R.AEQESARQL.Q	AEQESARQL		19.1044	13.7794	0.0213	13.7526	6.8848	8.856	4.94	>sp|Q15149|PLEC_HUMAN Plectin OS=Homo sapiens GN=PLEC PE=1 SV=3	21.6115	-1.32222
9	N.AEQHVTQLM[+15.995].S	AEQHVTQLM	M[+16]	19.967	9.5668	0.038	18.6667	6.3244	8.292	5.35	>sp|Q9NQS7|INCE_HUMAN Inner centromere protein OS=Homo sapiens GN=INCENP PE=1 SV=3	24.5764	-0.3
9	L.AEQKLQQTL.R	AEQKLQQTL		19.0275	8.0503	0.0369	14.2583	8.5111	8.5498	6.29	>sp|Q13136|LIPA1_HUMAN Liprin-alpha-1 OS=Homo sapiens GN=PPFIA1 PE=1 SV=1	31.0053	-1.02222
9	H.AEQM[+15.995]HKTGF.P	AEQMHKTGF	M[+16]	33.8519	12.6888	0.0243	23.5459	13.6977	8.6813	3.62	>sp|O75448|MED24_HUMAN Mediator of RNA polymerase II transcription subunit 24 OS=Homo sapiens GN=MED24 PE=1 SV=1	14.5406	-0.966667
9	D.AEQM[+15.995]PQHTL.K	AEQMPQHTL	M[+16]	14.4934	7.4808	0.0349	11.9528	4.5548	5.7512	4.96	>sp|Q3L8U1|CHD9_HUMAN Chromodomain-helicase-DNA-binding protein 9 OS=Homo sapiens GN=CHD9 PE=1 SV=2	23.4857	-0.944444
11	L.AEQTLNNIKQF.K	AEQTLNNIKQF		30.3889	6.7147	0.0614	34.64	21.9218	25.1056	5.62	>sp|Q92499|DDX1_HUMAN ATP-dependent RNA helicase DDX1 OS=Homo sapiens GN=DDX1 PE=1 SV=2	45.6153	-0.836364
9	G.AEQTLPQEY.Q	AEQTLPQEY		28.4783	10.1682	0.0026	21.9251	13.1201	12.3529	2.34	>sp|Q8IY18|SMC5_HUMAN Structural maintenance of chromosomes protein 5 OS=Homo sapiens GN=SMC5 PE=1 SV=2	41.6504	-1.33333
10	A.AEQYTPKAKY.H	AEQYTPKAKY		20.0694	3.4537	0.0157	24.6561	19.749	8.9682	7.65	>sp|P49327|FAS_HUMAN Fatty acid synthase OS=Homo sapiens GN=FASN PE=1 SV=3	25.6949	-1.61
11	A.AERDVYTGDAL.R	AERDVYTGDAL		36.5263	39	0.8821	35.2609	25.5644	25.5776	5.49	>sp|P20618|PSB1_HUMAN Proteasome subunit beta type-1 OS=Homo sapiens GN=PSMB1 PE=1 SV=2	39.9062	-0.527273
9	L.AESAQGKNI.F	AESAQGKNI		33.1481	22.6933	0.0792	15.8859	17.0408	21.1488	5.58	>sp|P48595|SPB10_HUMAN Serpin B10 OS=Homo sapiens GN=SERPINB10 PE=1 SV=1	15.6875	-0.833333
9	Q.AESAQSNRL.M	AESAQSNRL		23.4176	17.345	0.1012	19.8913	9.9765	12.8947	3.4	>sp|Q9BQ67|GRWD1_HUMAN Glutamate-rich WD repeat-containing protein 1 OS=Homo sapiens GN=GRWD1 PE=1 SV=1	18.8433	-1.02222
11	Q.AESASEAAKKY.M	AESASEAAKKY		62.1429	28.8485	0.046	39.8966	30.1455	29.7521	10.77	>sp|P51572|BAP31_HUMAN B-cell receptor-associated protein 31 OS=Homo sapiens GN=BCAP31 PE=1 SV=3	19.7434	-0.954545
9	Q.AESDIM[+15.995]KRQ.P	AESDIMKRQ	M[+16]	43.2	44.2857	0.6252	52.5	40.4737	52.5	9.46	>sp|P05023|AT1A1_HUMAN Sodium/potassium-transporting ATPase subunit alpha-1 OS=Homo sapiens GN=ATP1A1 PE=1 SV=1	11.8604	-1.27778
9	Q.AESDIMKRQ.P	AESDIMKRQ		43.2	44.2857	0.6252	52.5	40.4737	52.5	6.8	>sp|P05023|AT1A1_HUMAN Sodium/potassium-transporting ATPase subunit alpha-1 OS=Homo sapiens GN=ATP1A1 PE=1 SV=1	20.7114	-1.27778
9	M.AESEKSQKL.E	AESEKSQKL		15.5486	12.5486	0.058	15.799	7.1388	9.0778	8.34	>sp|Q14980|NUMA1_HUMAN Nuclear mitotic apparatus protein 1 OS=Homo sapiens GN=NUMA1 PE=1 SV=2	10.9551	-1.58889
9	V.AESELQKEL.K	AESELQKEL		14.9811	13.8297	0.0341	19.8199	8.4679	12.5368	3.77	>sp|Q9BVM2|DPCD_HUMAN Protein DPCD OS=Homo sapiens GN=DPCD PE=1 SV=2	39.4106	-1.03333
9	N.AESGDSVKM[+15.995].Y	AESGDSVKM	M[+16]	18.5247	12.7068	0.1389	27.0734	11.0397	16.0319	2.09	>sp|O95104|SFR15_HUMAN Splicing factor, arginine/serine-rich 15 OS=Homo sapiens GN=SCAF4 PE=1 SV=3	9.3057	-0.555556
10	N.AESGDSVKM[+15.995]Y.G	AESGDSVKMY	M[+16]	36.4211	14.8652	0.0098	30.4286	22.396	21.6028	2.42	>sp|O95104|SFR15_HUMAN Splicing factor, arginine/serine-rich 15 OS=Homo sapiens GN=SCAF4 PE=1 SV=3	22.5499	-0.63
9	N.AESGRGQVM[+15.995].S	AESGRGQVM	M[+16]	25.9565	11	0.109	18.7158	9.679	5.3342	6.12	>sp|P24001|IL32_HUMAN Interleukin-32 OS=Homo sapiens GN=IL32 PE=1 SV=3	7.8778	-0.577778
9	N.AESGRGQVM.S	AESGRGQVM		25.9565	11	0.109	18.7158	9.679	5.3342	4.36	>sp|P24001|IL32_HUMAN Interleukin-32 OS=Homo sapiens GN=IL32 PE=1 SV=3	17.8048	-0.577778
9	S.AESGSSLRY.Y	AESGSSLRY		25.6957	6.2059	0.0134	23.7243	7.7105	7.3855	2.08	>sp|Q8NEL9|DDHD1_HUMAN Phospholipase DDHD1 OS=Homo sapiens GN=DDHD1 PE=1 SV=2	28.0293	-0.722222
9	Q.AESIVVHTY.A	AESIVVHTY		15.0125	3.2876	0.001	13.8975	7.9637	5.7281	6.05	>sp|P55060|XPO2_HUMAN Exportin-2 OS=Homo sapiens GN=CSE1L PE=1 SV=3	38.493	0.577778
10	A.AESKEIVRGY.K	AESKEIVRGY		28.1087	4.879	0.004	29.8864	22.4161	17.9438	8.43	>sp|Q9NRX4|PHP14_HUMAN 14 kDa phosphohistidine phosphatase OS=Homo sapiens GN=PHPT1 PE=1 SV=1	27.093	-0.74
9	E.AESKPKRAI.K	AESKPKRAI		28.4783	16.9252	0.0852	13.6726	10.3252	11.1177	5.51	>sp|Q9P2D3|HTR5B_HUMAN HEAT repeat-containing protein 5B OS=Homo sapiens GN=HEATR5B PE=1 SV=2	8.2071	-1.12222
9	E.AESLIAKKI.H	AESLIAKKI		22.8774	16.7804	0.0218	11.3738	11.7881	17.7535	9.48	>sp|P78371|TCPB_HUMAN T-complex protein 1 subunit beta OS=Homo sapiens GN=CCT2 PE=1 SV=4	32.6685	0.477778
9	A.AESLQPKGY.T	AESLQPKGY		44.7	15.6111	0.0069	32.1967	23.2256	20.8306	6.13	>sp|Q6ZRS2|SRCAP_HUMAN Helicase SRCAP OS=Homo sapiens GN=SRCAP PE=1 SV=3	30.9366	-1.04444
9	C.AESPAGHSF.L	AESPAGHSF		12.5757	2.5267	0.0029	10.3337	2.5734	2.1018	5.71	>sp|Q9NXE4|NSMA3_HUMAN Sphingomyelin phosphodiesterase 4 OS=Homo sapiens GN=SMPD4 PE=1 SV=2	26.2389	-0.433333
9	S.AESSGQKSF.A	AESSGQKSF		25.3913	7.6812	0.0046	19.7733	11.0778	8.1798	6.54	>sp|Q5QJE6|TDIF2_HUMAN Deoxynucleotidyltransferase terminal-interacting protein 2 OS=Homo sapiens GN=DNTTIP2 PE=1 SV=2	16.2053	-1.01111
11	S.AESS[+79.966]PTAGKKL.P	AESSPTAGKKL	S[+80]	39.4667	35.9375	0.3181	35.4783	22.0268	31.4094	5.48	>sp|Q8IWB9-2|TEX2_HUMAN Isoform 2 of Testis-expressed protein 2 OS=Homo sapiens GN=TEX2	20.6063	-0.745455
9	I.AESSRHPSY.R	AESSRHPSY		29.9	6.6929	0.0217	16.2908	10.014	6.5765	2.07	>sp|Q9C0B5|ZDHC5_HUMAN Palmitoyltransferase ZDHHC5 OS=Homo sapiens GN=ZDHHC5 PE=1 SV=2	15.4513	-1.63333
9	Y.AESVGAKHY.H	AESVGAKHY		46.25	17	0.0032	25.3125	22.8792	18.3881	6.05	>sp|Q9UL25|RAB21_HUMAN Ras-related protein Rab-21 OS=Homo sapiens GN=RAB21 PE=1 SV=3	15.7079	-0.588889
10	I.AESVVKKTGF.F	AESVVKKTGF		40.7857	14.1975	0.0402	30.5974	24.6695	25.6016	4.96	>sp|Q92562|FIG4_HUMAN Polyphosphoinositide phosphatase OS=Homo sapiens GN=FIG4 PE=1 SV=1	27.4211	-0.02
11	K.AESVVLEHRSY.C	AESVVLEHRSY		50.5556	18.2685	0.0893	45.2632	43.4	36.5266	8.2	>sp|Q9BWS9|CHID1_HUMAN Chitinase domain-containing protein 1 OS=Homo sapiens GN=CHID1 PE=1 SV=1	33.3889	-0.327273
10	I.AETDFEKRDF.R	AETDFEKRDF		34.3462	17.9766	0.0428	35.4565	8.9588	29.4545	7.63	>sp|Q99615|DNJC7_HUMAN DnaJ homolog subfamily C member 7 OS=Homo sapiens GN=DNAJC7 PE=1 SV=2	36.6505	-1.57
11	V.AETDTPNRATF.V	AETDTPNRATF		33.8148	18.906	0.1272	26.6484	12.9328	25.9792	3.93	>sp|P04035|HMDH_HUMAN 3-hydroxy-3-methylglutaryl-coenzyme A reductase OS=Homo sapiens GN=HMGCR PE=1 SV=1	32.4322	-1.11818
9	E.AETEEQQRF.S	AETEEQQRF		24.013	9.3381	0.0084	18.806	12.913	18.7254	3.59	>sp|Q8N2Z9|CENPS_HUMAN Centromere protein S OS=Homo sapiens GN=CENPS PE=1 SV=1	26.1396	-2.01111
9	Q.AETEPIVKM[+15.995].F	AETEPIVKM	M[+16]	8.5568	6.6124	0.045	12.1869	3.3084	6.6793	5.69	>sp|P60228|EIF3E_HUMAN Eukaryotic translation initiation factor 3 subunit E OS=Homo sapiens GN=EIF3E PE=1 SV=1	26.4111	-0.0888889
10	N.AETGNLPHSY.R	AETGNLPHSY		27.8519	5.4456	0.0112	31.1159	16.2627	12.8105	4.43	>sp|Q86T82|UBP37_HUMAN Ubiquitin carboxyl-terminal hydrolase 37 OS=Homo sapiens GN=USP37 PE=1 SV=2	33.4072	-0.94
9	F.AETGQFQKI.V	AETGQFQKI		17.9889	14.2257	0.0838	8.7313	13.0742	17.5791	5.5	>sp|P53675|CLH2_HUMAN Clathrin heavy chain 2 OS=Homo sapiens GN=CLTCL1 PE=1 SV=2	33.9929	-0.711111
9	F.AETGQVQKI.V	AETGQVQKI		17.5185	13.1175	0.0545	11.0375	13.2159	20.1873	8.45	>sp|Q00610|CLH1_HUMAN Clathrin heavy chain 1 OS=Homo sapiens GN=CLTC PE=1 SV=5	24.5721	-0.555556
9	F.AETGSVKDF.G	AETGSVKDF		33.1852	17.5497	0.0184	29.0114	21.3631	17.8539	5.83	>sp|Q96GX2|A7L3B_HUMAN Putative ataxin-7-like protein 3B OS=Homo sapiens GN=ATXN7L3B PE=3 SV=2	30.0356	-0.444444
9	E.AETPQAKKI.K	AETPQAKKI		29.7	16.1028	0.0524	10.4345	14.8	17.6821	12.28	>sp|Q14978|NOLC1_HUMAN Nucleolar and coiled-body phosphoprotein 1 OS=Homo sapiens GN=NOLC1 PE=1 SV=2	17.0797	-1
9	V.AETPVHKQI.S	AETPVHKQI		19.511	10.4125	0.0436	6.6198	7.0456	9.3113	3.88	>sp|Q7Z2Z1|TICRR_HUMAN Treslin OS=Homo sapiens GN=TICRR PE=1 SV=2	20.0237	-0.655556
9	N.AETQATSAF.Q	AETQATSAF		24.8961	7.7052	0.0212	16.8703	7.045	4.64	5.27	>sp|P06400|RB_HUMAN Retinoblastoma-associated protein OS=Homo sapiens GN=RB1 PE=1 SV=2	34.227	-0.111111
9	F.AETSEPVVY.S	AETSEPVVY		29.75	9.2297	0.0352	17.5724	11.9478	11.6818	3.94	>sp|Q6P158|DHX57_HUMAN Putative ATP-dependent RNA helicase DHX57 OS=Homo sapiens GN=DHX57 PE=1 SV=2	40.616	-0.133333
9	N.AETSSRHSL.R	AETSSRHSL		21.8092	11.3974	0.0807	18.1913	8.7222	6.1966	3.74	>sp|Q8NFI3|ENASE_HUMAN Cytosolic endo-beta-N-acetylglucosaminidase OS=Homo sapiens GN=ENGASE PE=1 SV=1	12.9709	-0.966667
9	S.AETVQTVRY.K	AETVQTVRY		32.2414	11.4047	0.0215	25.0972	15.7692	15.4045	6.23	>sp|Q8N0X7|SPG20_HUMAN Spartin OS=Homo sapiens GN=SPG20 PE=1 SV=1	33.2562	-0.444444
9	A.AEVAAEKSF.N	AEVAAEKSF		20.7986	11.0277	0.0052	17.8575	13.444	11.9731	5.33	>sp|Q9NW64|RBM22_HUMAN Pre-mRNA-splicing factor RBM22 OS=Homo sapiens GN=RBM22 PE=1 SV=1	30.4134	0.0777778
10	V.AEVDKVTGRF.N	AEVDKVTGRF		17.6407	5.2317	0.0211	20.5307	1.7454	10.9304	4.97	>sp|P63220|RS21_HUMAN 40S ribosomal protein S21 OS=Homo sapiens GN=RPS21 PE=1 SV=1	34.9733	-0.35
11	K.AEVDNRS[+79.966]PQKF.G	AEVDNRSPQKF	S[+80]	32	21.4651	0.0463	31.8406	24.0932	32.1807	6.99	>sp|Q5W0B1|RN219_HUMAN RING finger protein 219 OS=Homo sapiens GN=RNF219 PE=1 SV=1	28.5814	-1.45455
11	K.AEVDNRSPQKF.G	AEVDNRSPQKF		32	21.4651	0.0463	31.8406	24.0932	32.1807	4.93	>sp|Q5W0B1|RN219_HUMAN RING finger protein 219 OS=Homo sapiens GN=RNF219 PE=1 SV=1	25.769	-1.45455
11	M.AEVEAQKAQQL.E	AEVEAQKAQQL		27.9074	37.6923	0.2689	34.94	26.1935	41.5524	5.42	>sp|Q9ULW0|TPX2_HUMAN Targeting protein for Xklp2 OS=Homo sapiens GN=TPX2 PE=1 SV=2	29.4479	-0.727273
11	M.AEVEQKKKRTF.R	AEVEQKKKRTF		38.7647	34.6471	0.0859	34.74	32.7955	32.9478	5.55	>sp|P62841|RS15_HUMAN 40S ribosomal protein S15 OS=Homo sapiens GN=RPS15 PE=1 SV=2	11.9108	-1.69091
10	P.AEVGAAGKGY.L	AEVGAAGKGY		33.8889	10.708	0.0097	39.6897	24.5	18.8332	3.66	>sp|Q13144|EI2BE_HUMAN Translation initiation factor eIF-2B subunit epsilon OS=Homo sapiens GN=EIF2B5 PE=1 SV=3	23.3647	-0.03
9	A.AEVLNKHSL.S	AEVLNKHSL		15.5935	11.3639	0.0556	12.9533	9.9771	6.8797	3.98	>sp|P52272|HNRPM_HUMAN Heterogeneous nuclear ribonucleoprotein M OS=Homo sapiens GN=HNRNPM PE=1 SV=3	27.478	-0.144444
9	L.AEVLPQHKF.D	AEVLPQHKF		18.3991	5.3636	0.0024	14.2873	6.6413	8.5321	3.68	>sp|Q709F0|ACD11_HUMAN Acyl-CoA dehydrogenase family member 11 OS=Homo sapiens GN=ACAD11 PE=1 SV=2	33.9127	-0.344444
10	L.AEVNLKKKSY.L	AEVNLKKKSY		44	13.6403	0.0141	38.0303	34.8919	21.3237	4.81	>sp|Q96B26|EXOS8_HUMAN Exosome complex component RRP43 OS=Homo sapiens GN=EXOSC8 PE=1 SV=1	20.0543	-1.1
9	A.AEYGGHQRL.D	AEYGGHQRL		6.9158	4.2946	0.0423	5.7606	4.0337	2.3624	6.04	>sp|Q04446|GLGB_HUMAN 1,4-alpha-glucan-branching enzyme OS=Homo sapiens GN=GBE1 PE=1 SV=3	20.8365	-1.24444
10	P.AEYGGPHGGY.H	AEYGGPHGGY		14.8072	6.483	0.0098	18.0574	13.1107	4.6939	2.28	>sp|P14866|HNRPL_HUMAN Heterogeneous nuclear ribonucleoprotein L OS=Homo sapiens GN=HNRNPL PE=1 SV=2	28.13	-1.07
9	D.AEYYAAHKY.A	AEYYAAHKY		14.9338	2.717	0.0012	10.1887	7.0706	3.8999	3.92	>sp|O75477|ERLN1_HUMAN Erlin-1 OS=Homo sapiens GN=ERLIN1 PE=1 SV=1	26.6378	-1.01111
9	Q.AFADYVSTM[+15.995].-	AFADYVSTM	M[+16]	2.6817	0.7332	4.1768	7.1262	0.9922	0.0078	4.66	>sp|Q15345|LRC41_HUMAN Leucine-rich repeat-containing protein 41 OS=Homo sapiens GN=LRRC41 PE=1 SV=3	47.6256	0.688889
9	A.AFHTASSEM[+15.995].G	AFHTASSEM	M[+16]	19.4725	6.897	9.9721	20.2816	6.1124	0.0576	3.65	>sp|P52747|ZN143_HUMAN Zinc finger protein 143 OS=Homo sapiens GN=ZNF143 PE=1 SV=2	17.4492	-0.0777778
9	G.AFIDQSQSL.N	AFIDQSQSL		2.9341	1.297	3.3914	11.4689	2.1084	0.015	5.4	>sp|P23921|RIR1_HUMAN Ribonucleoside-diphosphate reductase large subunit OS=Homo sapiens GN=RRM1 PE=1 SV=1	51.4889	0.0888889
9	Q.AFIDTAQHM[+15.995].L	AFIDTAQHM	M[+16]	4.9083	2.0139	2.7838	10.642	2.844	0.026	3.71	>sp|Q9UGJ1|GCP4_HUMAN Gamma-tubulin complex component 4 OS=Homo sapiens GN=TUBGCP4 PE=1 SV=1	33.0299	0.211111
9	E.AFNTQVTAL.I	AFNTQVTAL		7.4244	2.9321	5.83	17.3902	2.0449	0.0362	2.23	>sp|O43847|NRDC_HUMAN Nardilysin OS=Homo sapiens GN=NRDC PE=1 SV=2	54.0585	0.666667
9	T.AFPGGAKEL.L	AFPGGAKEL		14.2495	8.0909	8.676	19.8789	3.7117	0.1855	2.91	>sp|Q99941|ATF6B_HUMAN Cyclic AMP-dependent transcription factor ATF-6 beta OS=Homo sapiens GN=ATF6B PE=1 SV=2	38.666	0.0444444
9	Q.AFQERLNSY.K	AFQERLNSY		19.033	2.412	2.4807	24.586	9.5352	0.072	6.08	>sp|O75694|NU155_HUMAN Nuclear pore complex protein Nup155 OS=Homo sapiens GN=NUP155 PE=1 SV=1	40.2232	-0.966667
9	G.AFQHVGKAF.N	AFQHVGKAF		21.0153	1.9558	2.3554	22.6633	6.9522	0.113	2.5	>sp|P26641|EF1G_HUMAN Elongation factor 1-gamma OS=Homo sapiens GN=EEF1G PE=1 SV=3	32.221	0.266667
9	R.AFTSHPQEL.K	AFTSHPQEL		11.1422	5.5775	6.5507	19.3509	3.3149	0.0626	5.8	>sp|O75161|NPHP4_HUMAN Nephrocystin-4 OS=Homo sapiens GN=NPHP4 PE=1 SV=2	35.9852	-0.544444
9	N.AFYEHAQTY.Y	AFYEHAQTY		8.7386	0.222	1.2976	6.3617	3.5045	0.0091	5.32	>sp|Q7Z392|TPC11_HUMAN Trafficking protein particle complex subunit 11 OS=Homo sapiens GN=TRAPPC11 PE=1 SV=2	37.6385	-0.788889
9	F.AGDDAPRAV.F	AGDDAPRAV		7.4629	15.4127	11.1739	6.3897	0.225	3.2096	6.17	>sp|P60709|ACTB_HUMAN Actin, cytoplasmic 1 OS=Homo sapiens GN=ACTB PE=1 SV=1	20.8287	-0.433333
9	F.AHLDATTVL.S	AHLDATTVL		11.9311	5.4784	4.4891	5.8269	4.3106	0.3176	2.7	>sp|P06576|ATPB_HUMAN ATP synthase subunit beta, mitochondrial OS=Homo sapiens GN=ATP5B PE=1 SV=3	44.3471	0.811111
9	Q.AIVDKVPSV.S	AIVDKVPSV		0.0126	0.4881	8.3343	2.6449	0.4487	1.1174	5.35	>sp|Q9Y678|COPG1_HUMAN Coatomer subunit gamma-1 OS=Homo sapiens GN=COPG1 PE=1 SV=1	44.8042	1.01111
9	R.ALADGVQKV.H	ALADGVQKV		0.0103	0.9407	4.1042	8.3368	0.1307	1.6148	6.21	>sp|O14791|APOL1_HUMAN Apolipoprotein L1 OS=Homo sapiens GN=APOL1 PE=1 SV=5	32.2639	0.5
9	Q.ALAEATVQA.A	ALAEATVQA		0.0613	3.5534	9.0884	22.0151	1.2198	7.5646	2.91	>sp|Q96RL7|VP13A_HUMAN Vacuolar protein sorting-associated protein 13A OS=Homo sapiens GN=VPS13A PE=1 SV=2	36.0094	0.833333
9	R.ALAEEVEQV.H	ALAEEVEQV		0.0075	2.0915	7.3261	11.8629	0.2475	6.3586	2.77	>sp|Q9BQE5|APOL2_HUMAN Apolipoprotein L2 OS=Homo sapiens GN=APOL2 PE=1 SV=1	48.3264	0.2
9	Q.ALAEKVKEA.E	ALAEKVKEA		0.2316	11.8166	11.7609	28.5769	3.798	10.5266	4.91	>sp|P57678|GEMI4_HUMAN Gem-associated protein 4 OS=Homo sapiens GN=GEMIN4 PE=1 SV=2	20.3011	-0.155556
9	T.ALAGDQPSV.Q	ALAGDQPSV		0.0357	1.8813	8.8484	14.8992	0.5777	5.5496	5.1	>sp|P21333|FLNA_HUMAN Filamin-A OS=Homo sapiens GN=FLNA PE=1 SV=4	35.252	0.2
10	T.ALDKNIHQSV.S	ALDKNIHQSV		0.3035	7.9161	6.5843	24	0.4947	13.9061	4.2	>sp|Q14012|KCC1A_HUMAN Calcium/calmodulin-dependent protein kinase type 1 OS=Homo sapiens GN=CAMK1 PE=1 SV=1	26.2285	-0.41
9	M.ALDSQVPKV.T	ALDSQVPKV		0.0142	2.3651	8.9617	9.6793	0.0319	4.1162	6.19	>sp|Q5JSP0|FGD3_HUMAN FYVE, RhoGEF and PH domain-containing protein 3 OS=Homo sapiens GN=FGD3 PE=1 SV=1	40.5897	0.0777778
9	S.ALDSTNVEA.A	ALDSTNVEA		0.5413	13.4245	15.0568	32.2295	0.4811	14.36	5.32	>sp|P62491|RB11A_HUMAN Ras-related protein Rab-11A OS=Homo sapiens GN=RAB11A PE=1 SV=3	33.159	-0.0444444
9	Q.ALDTSNVM[+15.995]V.K	ALDTSNVMV	M[+16]	0.0758	3.6846	10.9221	12.6019	0.031	6.3267	3.81	>sp|Q27J81|INF2_HUMAN Inverted formin-2 OS=Homo sapiens GN=INF2 PE=1 SV=2	43.5606	0.822222
9	S.ALDVSPKHV.L	ALDVSPKHV		0.5527	10.0341	10.3863	16.4362	0.1908	6.2	3.13	>sp|Q8IV63|VRK3_HUMAN Inactive serine/threonine-protein kinase VRK3 OS=Homo sapiens GN=VRK3 PE=1 SV=2	28.0472	0.111111
9	A.ALGAPPPPA.G	ALGAPPPPA		0.859	8.0191	24	46.25	5.9627	13.2821	2.03	>sp|Q92925|SMRD2_HUMAN SWI/SNF-related matrix-associated actin-dependent regulator of chromatin subfamily D member 2 OS=Homo sapiens GN=SMARCD2 PE=1 SV=3	36.7957	0.266667
8	Q.ALGEVIEA.E	ALGEVIEA		1.6329	37	43	32.8525	15.1802	42.0521	2.49	>sp|Q9Y285|SYFA_HUMAN Phenylalanine--tRNA ligase alpha subunit OS=Homo sapiens GN=FARSA PE=1 SV=3	47.9003	1.0875
9	L.ALHDRAPQL.K	ALHDRAPQL		0.1111	0.4252	5.8735	7.8017	0.4145	0.2976	2.09	>sp|Q9UBL3|ASH2L_HUMAN Set1/Ash2 histone methyltransferase complex subunit ASH2 OS=Homo sapiens GN=ASH2L PE=1 SV=1	29.3221	-0.566667
9	M.ALHDSSDYL.L	ALHDSSDYL		0.1563	1.5887	6.847	15.4855	0.2357	1.0896	3.55	>sp|Q96G23|CERS2_HUMAN Ceramide synthase 2 OS=Homo sapiens GN=CERS2 PE=1 SV=1	37.8137	-0.411111
9	M.ALIEDEHNL.D	ALIEDEHNL		0.0191	0.8997	4.829	14.8246	0.5555	3.5099	3.54	>sp|Q49A88|CCD14_HUMAN Coiled-coil domain-containing protein 14 OS=Homo sapiens GN=CCDC14 PE=1 SV=3	42.1583	-0.366667
9	A.ALIQQATTV.K	ALIQQATTV		0.0825	0.6558	7	4.5765	1.1763	1.8196	2.45	>sp|P32969|RL9_HUMAN 60S ribosomal protein L9 OS=Homo sapiens GN=RPL9 PE=1 SV=1	46.1172	0.855556
9	K.ALKDKIEKA.V	ALKDKIEKA		0.6901	10.7091	15.3977	38.0606	6.6322	13.6235	8.62	>sp|P14625|ENPL_HUMAN Endoplasmin OS=Homo sapiens GN=HSP90B1 PE=1 SV=1	20.6516	-0.755556
9	E.ALKDLINEA.C	ALKDLINEA		0.2964	6.781	12.489	27.211	4.4586	9.6563	3.92	>sp|P12004|PCNA_HUMAN Proliferating cell nuclear antigen OS=Homo sapiens GN=PCNA PE=1 SV=1	52.2821	0.144444
9	A.ALKDSVQRA.R	ALKDSVQRA		1.365	10.9023	10.9097	32.8197	6.8508	14.9004	4.21	>sp|Q9UGL1|KDM5B_HUMAN Lysine-specific demethylase 5B OS=Homo sapiens GN=KDM5B PE=1 SV=3	19.8216	-0.511111
9	D.ALKEKVIKA.V	ALKEKVIKA		0.541	6.4403	14.2432	27.2752	5.6502	10.4513	2.09	>sp|P31153|METK2_HUMAN S-adenosylmethionine synthase isoform type-2 OS=Homo sapiens GN=MAT2A PE=1 SV=1	19.6495	0.1
9	A.ALKKALAAA.G	ALKKALAAA		1.2749	9.4203	20.5556	34.54	13.3563	14.0937	5.8	>sp|P16402|H13_HUMAN Histone H1.3 OS=Homo sapiens GN=HIST1H1D PE=1 SV=2	19.8171	0.977778
9	M.ALLDQTKTL.A	ALLDQTKTL		0.0711	0.3558	3.9795	8.3357	0.5527	0.4334	2.71	>sp|Q9Y490|TLN1_HUMAN Talin-1 OS=Homo sapiens GN=TLN1 PE=1 SV=3	45.2531	0.1
9	S.ALLQQVHSA.S	ALLQQVHSA		0.1425	4.6036	10.5981	21.6344	5.7699	9.8913	2.9	>sp|Q86XN7|PRSR1_HUMAN Proline and serine-rich protein 1 OS=Homo sapiens GN=PROSER1 PE=1 SV=2	34.9495	0.488889
9	K.ALM[+15.995]DEVVKA.T	ALMDEVVKA	M[+16]	0.0102	2.6103	5.742	15.6817	1.1197	6.2309	5.44	>sp|P00558|PGK1_HUMAN Phosphoglycerate kinase 1 OS=Homo sapiens GN=PGK1 PE=1 SV=3	34.3507	0.755556
9	C.ALM[+15.995]DQVHHM[+15.995].Q	ALMDQVHHM	M[+16]*2	0.0103	0.1282	1.5277	6.2113	0.147	0.1591	5.58	>sp|Q96BU1|S1PBP_HUMAN S100P-binding protein OS=Homo sapiens GN=S100PBP PE=1 SV=1	19.5141	0.0222222
9	E.ALNDSVKTV.G	ALNDSVKTV		0.0648	1.0496	4.4327	6.8157	0.3508	1.8951	5.41	>sp|Q9UKB3-2|DJC12_HUMAN Isoform B of DnaJ homolog subfamily C member 12 OS=Homo sapiens GN=DNAJC12	30.9459	0.177778
9	C.ALNENINQV.V	ALNENINQV		0.0114	0.8239	5.5925	6.6068	0.1559	1.7125	2.48	>sp|Q9BZ23|PANK2_HUMAN Pantothenate kinase 2, mitochondrial OS=Homo sapiens GN=PANK2 PE=1 SV=3	42.0422	-0.355556
9	R.ALNEQIARL.E	ALNEQIARL		0.0226	0.3424	4.1713	11.3528	0.1498	0.9222	5.83	>sp|O14777|NDC80_HUMAN Kinetochore protein NDC80 homolog OS=Homo sapiens GN=NDC80 PE=1 SV=1	47.4849	0.0777778
9	A.ALNGHVEM[+15.995]V.N	ALNGHVEMV	M[+16]	0.0342	1.7759	8.7509	13.3651	0.4755	4.6893	3.74	>sp|Q8N8A2|ANR44_HUMAN Serine/threonine-protein phosphatase 6 regulatory ankyrin repeat subunit B OS=Homo sapiens GN=ANKRD44 PE=1 SV=3	30.4507	0.588889
9	D.ALNQETTYV.S	ALNQETTYV		0.0499	1.5668	7.1346	12.0785	0.1981	2.8581	2.12	>sp|Q9HCN4|GPN1_HUMAN GPN-loop GTPase 1 OS=Homo sapiens GN=GPN1 PE=1 SV=1	42.4235	-0.377778
10	G.ALPDQGIAKA.A	ALPDQGIAKA		0.7994	23.9701	15.1932	15.2733	4.4966	25.6432	5.33	>sp|P78318|IGBP1_HUMAN Immunoglobulin-binding protein 1 OS=Homo sapiens GN=IGBP1 PE=1 SV=1	34.551	0.08
10	M.ALQEASEAYL.V	ALQEASEAYL		0.5814	7.5855	11.4261	30.2597	1.7877	10.9006	2.03	>sp|Q71DI3|H32_HUMAN Histone H3.2 OS=Homo sapiens GN=HIST2H3A PE=1 SV=3	52.1162	0.04
9	N.ALQEKVQAV.C	ALQEKVQAV		0.0313	1.9511	6.68	7.8465	0.5038	1.6069	5.78	>sp|Q15018|ABRX2_HUMAN BRISC complex subunit Abraxas 2 OS=Homo sapiens GN=ABRAXAS2 PE=1 SV=2	31.5699	0.155556
9	E.ALQKRLDEV.S	ALQKRLDEV		0.2932	7.085	19.9302	19.6832	2.1585	7.9732	5.44	>sp|Q9P2E9|RRBP1_HUMAN Ribosome-binding protein 1 OS=Homo sapiens GN=RRBP1 PE=1 SV=4	28.6812	-0.588889
9	L.ALQQQLQAV.R	ALQQQLQAV		0.1565	3.3524	9.9619	13.4111	1.352	3.663	2.45	>sp|Q9P0W2|HM20B_HUMAN SWI/SNF-related matrix-associated actin-dependent regulator of chromatin subfamily E member 1-related OS=Homo sapiens GN=HMG20B PE=1 SV=1	46.6914	0.155556
9	A.ALRDVRQQY.E	ALRDVRQQY		9.9001	0.2908	1.4817	24.1911	6.5775	1.1156	4.95	>sp|P08670|VIME_HUMAN Vimentin OS=Homo sapiens GN=VIM PE=1 SV=4	27.2803	-1.22222
9	G.ALRDVSEEL.S	ALRDVSEEL		0.2359	0.6559	6.4531	13.8881	0.6968	0.7122	4.82	>sp|P40222|TXLNA_HUMAN Alpha-taxilin OS=Homo sapiens GN=TXLNA PE=1 SV=3	43.3943	-0.244444
9	A.ALREENEQL.S	ALREENEQL		0.438	1.5589	10.4268	19.1832	1.4937	2.8634	3.74	>sp|Q8IYR2|SMYD4_HUMAN SET and MYND domain-containing protein 4 OS=Homo sapiens GN=SMYD4 PE=2 SV=3	30.6332	-1.4
9	A.ALRGEIETV.K	ALRGEIETV		0.1819	1.3032	14.1441	10.1911	2.615	5.1118	4.71	>sp|P42704|LPPRC_HUMAN Leucine-rich PPR motif-containing protein, mitochondrial OS=Homo sapiens GN=LRPPRC PE=1 SV=3	37.304	0.188889
9	K.ALSDHHIYL.E	ALSDHHIYL		0.0147	0.1751	4.4583	8.7579	0.0491	0.2575	7.76	>sp|P04075|ALDOA_HUMAN Fructose-bisphosphate aldolase A OS=Homo sapiens GN=ALDOA PE=1 SV=2	42.8423	0.211111
9	K.ALSDHHVYL.E	ALSDHHVYL		0.0165	0.1941	4.4839	8.9996	0.0575	0.2473	5.44	>sp|P09972|ALDOC_HUMAN Fructose-bisphosphate aldolase C OS=Homo sapiens GN=ALDOC PE=1 SV=2	37.9067	0.177778
9	S.ALSDSIHTV.A	ALSDSIHTV		0.0074	0.485	4.3659	5.3437	0.0983	1.4252	3.63	>sp|Q9UKN5|PRDM4_HUMAN PR domain zinc finger protein 4 OS=Homo sapiens GN=PRDM4 PE=1 SV=3	39.0941	0.588889
9	I.ALSEKIVSV.L	ALSEKIVSV		0.0057	0.4643	8.9791	6.749	0.1988	1.4178	3.65	>sp|Q567U6|CCD93_HUMAN Coiled-coil domain-containing protein 93 OS=Homo sapiens GN=CCDC93 PE=1 SV=2	44.4971	1.05556
9	E.ALSELATAV.K	ALSELATAV		0.0427	1.4328	7.0236	10.0759	0.3559	2.9086	2.95	>sp|Q9BWL3|CA043_HUMAN Uncharacterized protein C1orf43 OS=Homo sapiens GN=C1orf43 PE=2 SV=1	54.6972	1.35556
9	F.ALSGGVTAV.S	ALSGGVTAV		0.0401	1.3081	8.0471	11.1566	0.4445	2.1322	2.14	>sp|Q96AA3|RFT1_HUMAN Protein RFT1 homolog OS=Homo sapiens GN=RFT1 PE=1 SV=1	39.4452	1.5
9	A.ALSGTLSGV.E	ALSGTLSGV		0.1338	4.5068	16.5467	23.8108	2.3268	11.3032	3.02	>sp|P33992|MCM5_HUMAN DNA replication licensing factor MCM5 OS=Homo sapiens GN=MCM5 PE=1 SV=5	46.9557	1.16667
9	A.ALSSSQAEV.A	ALSSSQAEV		0.2812	4.5094	12.489	20.0325	1.3051	9.5401	3.3	>sp|Q9BW19|KIFC1_HUMAN Kinesin-like protein KIFC1 OS=Homo sapiens GN=KIFC1 PE=1 SV=2	30.4627	0.244444
9	E.ALTSTNPKA.A	ALTSTNPKA		1.7048	13.2446	19.8605	43.5	10.7146	25.7248	4.11	>sp|Q5VT52-5|RPRD2_HUMAN Isoform 5 of Regulation of nuclear pre-mRNA domain-containing protein 2 OS=Homo sapiens GN=RPRD2	19.8569	-0.422222
9	E.ALVDHVAEL.T	ALVDHVAEL		0.0101	0.3981	4.2846	7.4573	0.1645	0.2766	3.49	>sp|B0I1T2|MYO1G_HUMAN Unconventional myosin-Ig OS=Homo sapiens GN=MYO1G PE=1 SV=2	49.9786	1.04444
9	S.ALVQDLAKA.V	ALVQDLAKA		0.2189	11.7918	14.8919	39.2414	8.7366	26.2514	4.61	>sp|P14635|CCNB1_HUMAN G2/mitotic-specific cyclin-B1 OS=Homo sapiens GN=CCNB1 PE=1 SV=1	43.6204	0.7
9	Y.ALYDATYET.K	ALYDATYET		0.0348	2.71	12.5989	22.3618	1.9467	6.5761	3.79	>sp|P23528|COF1_HUMAN Cofilin-1 OS=Homo sapiens GN=CFL1 PE=1 SV=3	46.5756	-0.4
9	Q.ALYDEVRTV.P	ALYDEVRTV		0.0106	0.2397	4.3304	1.7146	0.3228	0.6809	5.67	>sp|A6NHR9|SMHD1_HUMAN Structural maintenance of chromosomes flexible hinge domain-containing protein 1 OS=Homo sapiens GN=SMCHD1 PE=1 SV=2	47.8422	0.0555556
9	H.ALYDNVEKL.F	ALYDNVEKL		0.0114	0.1469	3.9406	5.2092	0.1803	0.2925	5.5	>sp|P08243|ASNS_HUMAN Asparagine synthetase [glutamine-hydrolyzing] OS=Homo sapiens GN=ASNS PE=1 SV=4	50.8394	-0.233333
9	A.AM[+15.995]AARPHSI.D	AMAARPHSI	M[+16]	0.3918	0.2505	4.2848	4.9218	1.0125	0.6061	5.6	>sp|P22626|ROA2_HUMAN Heterogeneous nuclear ribonucleoproteins A2/B1 OS=Homo sapiens GN=HNRNPA2B1 PE=1 SV=2	16.8601	0.188889
9	A.AM[+15.995]AASPHAV.D	AMAASPHAV	M[+16]	0.1086	0.9069	5.1435	7.86	0.6241	1.0248	4.41	>sp|Q13151|ROA0_HUMAN Heterogeneous nuclear ribonucleoprotein A0 OS=Homo sapiens GN=HNRNPA0 PE=1 SV=1	18.61	0.855556
9	D.AM[+15.995]AAVPAKV.S	AMAAVPAKV	M[+16]	0.0669	0.525	6.8846	8.2512	0.611	2.5811	5.53	>sp|O60610|DIAP1_HUMAN Protein diaphanous homolog 1 OS=Homo sapiens GN=DIAPH1 PE=1 SV=2	27.4051	1.33333
9	K.AM[+15.995]APTSPQI.-	AMAPTSPQI	M[+16]	0.1163	0.1212	5.7565	2.6916	0.2304	0.7736	5.79	>sp|Q9BYD2|RM09_HUMAN 39S ribosomal protein L9, mitochondrial OS=Homo sapiens GN=MRPL9 PE=1 SV=2	37.1447	0.2
10	R.AM[+15.995]AQEGLREV.F	AMAQEGLREV	M[+16]	0.4292	9.7112	12.7857	6.9198	4.3747	15.4751	2.78	>sp|P55160|NCKPL_HUMAN Nck-associated protein 1-like OS=Homo sapiens GN=NCKAP1L PE=1 SV=3	30.817	-0.19
9	Q.AM[+15.995]DTSTVGV.L	AMDTSTVGV	M[+16]	0.1185	2.8848	10.6231	12.0178	0.0555	4.0187	4.72	>sp|O94979|SC31A_HUMAN Protein transport protein Sec31A OS=Homo sapiens GN=SEC31A PE=1 SV=3	29.3179	0.666667
9	H.AM[+15.995]GIAPPKV.E	AMGIAPPKV	M[+16]	0.3196	1.9075	16.0533	12.3178	1.4861	5.7077	5.52	>sp|O43395|PRPF3_HUMAN U4/U6 small nuclear ribonucleoprotein Prp3 OS=Homo sapiens GN=PRPF3 PE=1 SV=2	37.0207	0.744444
9	S.AM[+15.995]KEEKEQL.S	AMKEEKEQL	M[+16]	1.839	2.1999	8.6725	22.6482	5.6716	2.7465	4.57	>sp|Q9UQE7|SMC3_HUMAN Structural maintenance of chromosomes protein 3 OS=Homo sapiens GN=SMC3 PE=1 SV=2	15.3532	-1.58889
9	A.AM[+15.995]NARPHKV.D	AMNARPHKV	M[+16]	0.365	1.0944	4.4257	9.4592	1.0464	1.7925	5.48	>sp|P09651|ROA1_HUMAN Heterogeneous nuclear ribonucleoprotein A1 OS=Homo sapiens GN=HNRNPA1 PE=1 SV=5	5.2475	-0.777778
9	A.AM[+15.995]NGHVPAV.K	AMNGHVPAV	M[+16]	0.0124	0.3723	6.0339	5.2906	0.2967	0.5846	3.37	>sp|Q8IWZ3-6|ANKH1_HUMAN Isoform 6 of Ankyrin repeat and KH domain-containing protein 1 OS=Homo sapiens GN=ANKHD1	26.8869	0.577778
9	S.AM[+15.995]PDSPAEV.K	AMPDSPAEV	M[+16]	0.1075	3.1981	8.784	8.2168	0.2332	0.9461	3.43	>sp|O75081|MTG16_HUMAN Protein CBFA2T3 OS=Homo sapiens GN=CBFA2T3 PE=1 SV=2	31.2056	-0.144444
9	R.AM[+15.995]QDRYM[+15.995]EV.S	AMQDRYMEV	M[+16]*2	0.1017	1.2793	7.3458	6.4506	0.417	1.0259	3.72	>sp|Q12874|SF3A3_HUMAN Splicing factor 3A subunit 3 OS=Homo sapiens GN=SF3A3 PE=1 SV=1	26.7351	-0.722222
9	E.AQFETKKLY.A	AQFETKKLY		9.5349	0.6107	0.3929	13.0094	11.0406	2.006	5.58	>sp|O60613|SEP15_HUMAN Selenoprotein F OS=Homo sapiens GN=SELENOF PE=1 SV=3	34.7958	-0.933333
9	M.AQNAVRLHY.G	AQNAVRLHY		9.9176	0.5115	0.4753	25.2569	5.3677	1.4867	6.17	>sp|P35222|CTNB1_HUMAN Catenin beta-1 OS=Homo sapiens GN=CTNNB1 PE=1 SV=1	30.7287	-0.488889
9	M.AQNSVRLNY.G	AQNSVRLNY		10.0854	0.366	0.5532	23.6432	5.7112	1.3163	4.7	>sp|P14923|PLAK_HUMAN Junction plakoglobin OS=Homo sapiens GN=JUP PE=1 SV=3	36.1776	-0.811111
9	H.AQTEVAKKY.G	AQTEVAKKY		12.6909	1.7234	0.3326	25.4931	11.2955	4.3096	4.4	>sp|O94826|TOM70_HUMAN Mitochondrial import receptor subunit TOM70 OS=Homo sapiens GN=TOMM70 PE=1 SV=1	16.3614	-1
9	A.AQYEHDLEV.A	AQYEHDLEV		0.0909	0.8	2.8714	3.2837	0.719	1.8848	5.86	>sp|P62826|RAN_HUMAN GTP-binding nuclear protein Ran OS=Homo sapiens GN=RAN PE=1 SV=3	40.6431	-0.966667
9	S.ASDDGTVRI.W	ASDDGTVRI		2.6034	2.5995	6.6579	3.6902	0.0108	2.4636	3.03	>sp|Q9H7D7|WDR26_HUMAN WD repeat-containing protein 26 OS=Homo sapiens GN=WDR26 PE=1 SV=3	30.327	-0.322222
9	S.ASDPGTATF.-	ASDPGTATF		5.7574	0.2656	2.6565	3.6758	0.0056	0.2403	5.71	>sp|Q14938-3|NFIX_HUMAN Isoform 3 of Nuclear factor 1 X-type OS=Homo sapiens GN=NFIX	35.8716	-0.144444
9	P.ASSPARHTY.G	ASSPARHTY		20.7986	0.3223	1.8179	12.1636	1.3214	0.4728	5.1	>sp|Q9P1W3|CSC1_HUMAN Calcium permeable stress-gated cation channel 1 OS=Homo sapiens GN=TMEM63C PE=2 SV=1	13.5148	-1.03333
9	G.ATALHRASY.C	ATALHRASY		24.4805	0.3965	2.8234	16.9194	5.1554	1.7869	5.95	>sp|Q53RE8|ANR39_HUMAN Ankyrin repeat domain-containing protein 39 OS=Homo sapiens GN=ANKRD39 PE=1 SV=1	20.2449	-0.144444
9	P.ATEEPGESF.C	ATEEPGESF		13.2936	1.0522	2.8132	14.163	0.1306	1.7864	5.82	>sp|P24001|IL32_HUMAN Interleukin-32 OS=Homo sapiens GN=IL32 PE=1 SV=3	37.0563	-1.04444
9	K.ATHSSSTSW.F	ATHSSSTSW		28.2826	0.0993	1.5228	12.4318	4.0588	3.0609	4.68	>sp|Q9UPN3|MACF1_HUMAN Microtubule-actin cross-linking factor 1, isoforms 1/2/3/5 OS=Homo sapiens GN=MACF1 PE=1 SV=4	21.5184	-0.766667
9	K.ATNLQRVSY.L	ATNLQRVSY		26.4915	0.4715	3.1084	23.5297	4.1799	2.2626	5.59	>sp|Q86XP3|DDX42_HUMAN ATP-dependent RNA helicase DDX42 OS=Homo sapiens GN=DDX42 PE=1 SV=1	34.2178	-0.5
9	S.ATNRITVTW.G	ATNRITVTW		16.1935	0.0108	1.2138	9.8399	1.8542	3.6771	5.58	>sp|Q8N2W9|PIAS4_HUMAN E3 SUMO-protein ligase PIAS4 OS=Homo sapiens GN=PIAS4 PE=1 SV=1	49.5567	-0.0555556
9	L.ATPM[+15.995]PTPSV.Q	ATPMPTPSV	M[+16]	2.2924	2.0962	13.0142	2.7248	0.4791	1.8642	2.25	>sp|A3KN83|SBNO1_HUMAN Protein strawberry notch homolog 1 OS=Homo sapiens GN=SBNO1 PE=1 SV=1	33.86	0.1
9	P.ATREAGSAL.L	ATREAGSAL		11.4419	1.2328	8.0429	7.1637	1.1559	0.7184	5.75	>sp|P20248|CCNA2_HUMAN Cyclin-A2 OS=Homo sapiens GN=CCNA2 PE=1 SV=2	19.1148	-0.0777778
9	E.AVAAAVAAV.A	AVAAAVAAV		0.186	0.662	8.0357	3.7285	0.7116	1.6985	2.77	>sp|O95365|ZBT7A_HUMAN Zinc finger and BTB domain-containing protein 7A OS=Homo sapiens GN=ZBTB7A PE=1 SV=1	40.6313	2.6
9	A.AVDATVNQV.L	AVDATVNQV		0.4309	2.3245	7.3713	4.9889	0.0416	2.7944	6.01	>sp|Q15084|PDIA6_HUMAN Protein disulfide-isomerase A6 OS=Homo sapiens GN=PDIA6 PE=1 SV=1	34.3343	0.555556
9	R.AVDDGVNTF.K	AVDDGVNTF		1.9551	0.1902	1.6557	3.6048	0.0104	0.1282	5.61	>sp|P50990|TCPQ_HUMAN T-complex protein 1 subunit theta OS=Homo sapiens GN=CCT8 PE=1 SV=4	44.54	0.155556
9	H.AVDGNTVEL.K	AVDGNTVEL		0.5459	1.1476	7.1847	6.5854	0.0095	0.3235	3.63	>sp|Q13151|ROA0_HUMAN Heterogeneous nuclear ribonucleoprotein A0 OS=Homo sapiens GN=HNRNPA0 PE=1 SV=1	44.0766	0.266667
9	I.AVDGSGTKF.C	AVDGSGTKF		7.5668	0.6702	2.8942	11.9551	0.0471	0.4329	2.48	>sp|Q9GZL7|WDR12_HUMAN Ribosome biogenesis protein WDR12 OS=Homo sapiens GN=WDR12 PE=1 SV=2	26.1192	-0.1
9	V.AVDPQPSVV.T	AVDPQPSVV		0.9511	3.0853	8.7805	3.1338	0.0125	1.1208	4.28	>sp|Q99541|PLIN2_HUMAN Perilipin-2 OS=Homo sapiens GN=PLIN2 PE=1 SV=2	38.4494	0.377778
9	A.AVNGHTNSF.S	AVNGHTNSF		8.0337	0.0287	1.9589	8.9964	0.6389	0.1708	5.96	>sp|Q9NYP7|ELOV5_HUMAN Elongation of very long chain fatty acids protein 5 OS=Homo sapiens GN=ELOVL5 PE=1 SV=1	22.7352	-0.366667
10	L.AVNPRDPPSW.S	AVNPRDPPSW		23.3736	0.5641	3.1393	19.2143	8.3107	6.535	4.41	>sp|Q9Y490|TLN1_HUMAN Talin-1 OS=Homo sapiens GN=TLN1 PE=1 SV=3	42.961	-1.2
9	M.AVQQNPHSW.E	AVQQNPHSW		16.5581	0.1514	1.0078	10.2706	3.1547	2.2393	6.02	>sp|Q6PID6|TTC33_HUMAN Tetratricopeptide repeat protein 33 OS=Homo sapiens GN=TTC33 PE=1 SV=2	29.2013	-1.22222
9	T.AVYPVRSAY.P	AVYPVRSAY		8.1339	0.0215	1.8141	5.8997	2.33	0.1346	5.33	>sp|A1KXE4|F168B_HUMAN Myelin-associated neurite-outgrowth inhibitor OS=Homo sapiens GN=FAM168B PE=1 SV=1	37.7975	0.277778
9	F.AYAAGAGQL.R	AYAAGAGQL		18.9507	4.3249	8.23	18.8497	6.3185	0.0907	3.54	>sp|Q96NU0|CNT3B_HUMAN Contactin-associated protein-like 3B OS=Homo sapiens GN=CNTNAP3B PE=2 SV=2	37.2567	0.6
8	A.AYFTHSNL.Q	AYFTHSNL		36.8947	14.2539	22.75	4.7878	18.8507	0.5432	2.48	>sp|P53621|COPA_HUMAN Coatomer subunit alpha OS=Homo sapiens GN=COPA PE=1 SV=2	40.0004	-0.1375
9	V.AYHEAGHAV.A	AYHEAGHAV		7.401	3.4143	5.1522	7.1177	2.9731	0.0176	6.22	>sp|Q9Y4W6|AFG32_HUMAN AFG3-like protein 2 OS=Homo sapiens GN=AFG3L2 PE=1 SV=2	16.9343	-0.222222
9	N.AYHELAQVY.S	AYHELAQVY		18.7489	1.4248	2.2332	17.1145	10.1863	0.0297	5.31	>sp|Q9UNS2|CSN3_HUMAN COP9 signalosome complex subunit 3 OS=Homo sapiens GN=COPS3 PE=1 SV=3	42.7594	-0.133333
9	S.AYHHGEQAL.M	AYHHGEQAL		19.2967	4.3846	8.6115	21.3436	7.8052	0.0309	5.36	>sp|Q02880|TOP2B_HUMAN DNA topoisomerase 2-beta OS=Homo sapiens GN=TOP2B PE=1 SV=3	18.5944	-0.855556
9	Q.AYHTQTTPL.I	AYHTQTTPL		24.8052	5.7465	11.0696	16.387	10.984	0.0359	4.06	>sp|P54819|KAD2_HUMAN Adenylate kinase 2, mitochondrial OS=Homo sapiens GN=AK2 PE=1 SV=2	30.6066	-0.677778
9	A.AYIENAKQV.G	AYIENAKQV		8.8205	5.9313	4.5128	6.9447	6.8906	0.2003	6.1	>sp|Q92905|CSN5_HUMAN COP9 signalosome complex subunit 5 OS=Homo sapiens GN=COPS5 PE=1 SV=4	31.1404	-0.377778
9	F.AYM[+15.995]PPTSEA.A	AYMPPTSEA	M[+16]	7.494	5.406	8.3871	13.715	4.9101	0.158	3.79	>sp|O15533|TPSN_HUMAN Tapasin OS=Homo sapiens GN=TAPBP PE=1 SV=1	31.3058	-0.444444
9	N.AYNEDTSAL.V	AYNEDTSAL		7.9712	2.7247	4.8558	16.9253	1.5216	0.0193	3.83	>sp|Q9BRX5|PSF3_HUMAN DNA replication complex GINS protein PSF3 OS=Homo sapiens GN=GINS3 PE=1 SV=1	37.7377	-0.655556
8	L.AYNLHSAY.G	AYNLHSAY		56.8421	14.652	7.6546	12.785	29.0896	0.8051	2.44	>sp|Q6P2Q9|PRP8_HUMAN Pre-mRNA-processing-splicing factor 8 OS=Homo sapiens GN=PRPF8 PE=1 SV=2	36.3561	-0.3375
10	V.AYQEARGVAM[+15.995].V	AYQEARGVAM	M[+16]	18.2825	9.3814	6.9272	25.6597	7.0709	0.1727	5.6	>sp|Q8TEM1|PO210_HUMAN Nuclear pore membrane glycoprotein 210 OS=Homo sapiens GN=NUP210 PE=1 SV=3	23.4676	-0.17
9	V.AYQEAVRTL.S	AYQEAVRTL		9.0522	1.3988	2.8511	7.3353	2.4238	0.0108	6.04	>sp|Q8IUC6|TCAM1_HUMAN TIR domain-containing adapter molecule 1 OS=Homo sapiens GN=TICAM1 PE=1 SV=1	37.5372	-0.211111
9	S.AYQQRVTAL.Q	AYQQRVTAL		13.3777	3.1521	5.743	13.5548	3.9024	0.0098	6.01	>sp|Q8IWJ2|GCC2_HUMAN GRIP and coiled-coil domain-containing protein 2 OS=Homo sapiens GN=GCC2 PE=1 SV=4	35.2612	-0.211111
9	D.AYSNM[+15.995]GNTL.K	AYSNMGNTL	M[+16]	12.0901	2.2991	5.3637	13.3027	3.0972	0.0237	4.37	>sp|O15294|OGT1_HUMAN UDP-N-acetylglucosamine--peptide N-acetylglucosaminyltransferase 110 kDa subunit OS=Homo sapiens GN=OGT PE=1 SV=3	30.9349	-0.3
10	S.AYYDPKTRAM[+15.995].R	AYYDPKTRAM	M[+16]	15.3641	3.4358	5.906	12.1617	2.8793	0.0193	2.93	>sp|O95391|SLU7_HUMAN Pre-mRNA-splicing factor SLU7 OS=Homo sapiens GN=SLU7 PE=1 SV=2	24.3412	-1.13
9	L.AYYRDAEAY.R	AYYRDAEAY		20.6597	1.9905	3.2464	21.7841	15.5364	0.1268	3.66	>sp|P15976-2|GATA1_HUMAN Isoform 2 of Erythroid transcription factor OS=Homo sapiens GN=GATA1	34.539	-1.11111
9	I.AYYVSNEEL.R	AYYVSNEEL		11.0045	2.4916	7.8911	9.4376	4.7854	0.0403	5.01	>sp|P26641|EF1G_HUMAN Elongation factor 1-gamma OS=Homo sapiens GN=EEF1G PE=1 SV=3	51.117	-0.455556
9	H.DAAAKALRI.L	DAAAKALRI		19.6484	12.6637	11.9565	0.0366	5.9924	6.1006	6.38	>sp|O95793|STAU1_HUMAN Double-stranded RNA-binding protein Staufen homolog 1 OS=Homo sapiens GN=STAU1 PE=1 SV=2	34.7916	0.4
8	G.DAAASLTV.A	DAAASLTV		34.6923	36.2143	31.1	0.041	17.9679	22.1481	3.12	>sp|Q9UJZ1|STML2_HUMAN Stomatin-like protein 2, mitochondrial OS=Homo sapiens GN=STOML2 PE=1 SV=1	42.8736	1.05
9	K.DAAAVGNHV.A	DAAAVGNHV		13.5581	9.2831	8.7997	0.0573	6.4035	10.9335	4.92	>sp|Q13564|ULA1_HUMAN NEDD8-activating enzyme E1 regulatory subunit OS=Homo sapiens GN=NAE1 PE=1 SV=1	22.9628	0.355556
8	E.DAAEIRLV.S	DAAEIRLV		32.5517	45.6	25.4444	0.0419	25.1386	24.3433	4.41	>sp|P19338|NUCL_HUMAN Nucleolin OS=Homo sapiens GN=NCL PE=1 SV=3	47.8917	0.575
9	Q.DAAELAQHV.R	DAAELAQHV		11.0376	13.8897	7.166	0.0338	7.0075	11.4918	6.15	>sp|Q9UK33|ZN580_HUMAN Zinc finger protein 580 OS=Homo sapiens GN=ZNF580 PE=1 SV=1	38.5048	-0.0333333
9	C.DAAHAQTEV.A	DAAHAQTEV		16.6	15.9563	15.6591	0.1786	6.8239	10.9332	6.45	>sp|O94826|TOM70_HUMAN Mitochondrial import receptor subunit TOM70 OS=Homo sapiens GN=TOMM70 PE=1 SV=1	20.4728	-0.533333
9	L.DAAISKVQV.S	DAAISKVQV		17.6926	18.9597	15.5568	0.0896	11.1863	13.2024	3.6	>sp|Q5T4S7|UBR4_HUMAN E3 ubiquitin-protein ligase UBR4 OS=Homo sapiens GN=UBR4 PE=1 SV=1	37.5354	0.533333
9	P.DAAPAPASI.S	DAAPAPASI		12.781	4.9847	6.6465	0.0091	2.3113	2.9191	5.58	>sp|Q9H8Y5|ANKZ1_HUMAN Ankyrin repeat and zinc finger domain-containing protein 1 OS=Homo sapiens GN=ANKZF1 PE=1 SV=1	38.0429	0.466667
8	A.DAASSLTV.D	DAASSLTV		36.7368	39.5	32.375	0.0554	19.6972	22.8434	2.14	>sp|Q9H8Y8|GORS2_HUMAN Golgi reassembly-stacking protein 2 OS=Homo sapiens GN=GORASP2 PE=1 SV=3	40.9438	0.725
9	A.DADSRAATV.K	DADSRAATV		13.2599	17.9123	13.9291	0.0776	1.144	5.1255	5.36	>sp|Q9BYB0|SHAN3_HUMAN SH3 and multiple ankyrin repeat domains protein 3 OS=Homo sapiens GN=SHANK3 PE=1 SV=3	19.3211	-0.377778
9	K.DADSSERII.A	DADSSERII		33.4074	27.3333	14.6847	0.2431	2.9962	16.0907	5.61	>sp|Q96FZ2|HMCES_HUMAN Embryonic stem cell-specific 5-hydroxymethylcytosine-binding protein OS=Homo sapiens GN=HMCES PE=1 SV=1	34.9989	-0.644444
9	P.DAEAKFREI.A	DAEAKFREI		31.9118	29.7742	14.1802	0.1005	8.9634	8.6635	5.97	>sp|Q9UBS3|DNJB9_HUMAN DnaJ homolog subfamily B member 9 OS=Homo sapiens GN=DNAJB9 PE=1 SV=1	37.3778	-0.888889
9	D.DAELATRAI.P	DAELATRAI		37.6667	24.5424	13.0213	0.0937	5.0916	9.2569	5.36	>sp|P35222|CTNB1_HUMAN Catenin beta-1 OS=Homo sapiens GN=CTNNB1 PE=1 SV=1	39.6376	0.166667
9	D.DAELATRAL.P	DAELATRAL		34.4615	22.4667	9.8046	0.5594	4.1062	4.7141	5.36	>sp|P14923|PLAK_HUMAN Junction plakoglobin OS=Homo sapiens GN=JUP PE=1 SV=3	39.6376	0.0888889
9	A.DAEM[+15.995]TTRM[+15.995]V.A	DAEMTTRMV	M[+16]*2	33.6296	36.2143	23.125	0.1512	7.0131	18.8207	6.08	>sp|P40306|PSB10_HUMAN Proteasome subunit beta type-10 OS=Homo sapiens GN=PSMB10 PE=1 SV=1	20.8138	-0.344444
9	A.DAEMTTRM[+15.995]V.A	DAEMTTRMV	M[+16]	33.6296	36.2143	23.125	0.1512	7.0131	18.8207	5.89	>sp|P40306|PSB10_HUMAN Proteasome subunit beta type-10 OS=Homo sapiens GN=PSMB10 PE=1 SV=1	28.2588	-0.344444
9	A.DAEM[+15.995]TTRMV.A	DAEMTTRMV	M[+16]	33.6296	36.2143	23.125	0.1512	7.0131	18.8207	4.61	>sp|P40306|PSB10_HUMAN Proteasome subunit beta type-10 OS=Homo sapiens GN=PSMB10 PE=1 SV=1	29.0243	-0.344444
9	A.DAEMTTRMV.A	DAEMTTRMV		33.6296	36.2143	23.125	0.1512	7.0131	18.8207	4.26	>sp|P40306|PSB10_HUMAN Proteasome subunit beta type-10 OS=Homo sapiens GN=PSMB10 PE=1 SV=1	37.9245	-0.344444
9	A.DAENAM[+15.995]RYI.N	DAENAMRYI	M[+16]	31.8235	24.2712	14.6757	0.1076	6.4547	11.5515	5.9	>sp|P52298|NCBP2_HUMAN Nuclear cap-binding protein subunit 2 OS=Homo sapiens GN=NCBP2 PE=1 SV=1	38.1963	-0.7
9	A.DAENAMRYI.N	DAENAMRYI		31.8235	24.2712	14.6757	0.1076	6.4547	11.5515	4.66	>sp|P52298|NCBP2_HUMAN Nuclear cap-binding protein subunit 2 OS=Homo sapiens GN=NCBP2 PE=1 SV=1	51.5657	-0.7
9	P.DAEPHQRVV.G	DAEPHQRVV		30.6389	28.697	10.7165	0.0738	4.4109	9.117	6.26	>sp|Q14657|LAGE3_HUMAN EKC/KEOPS complex subunit LAGE3 OS=Homo sapiens GN=LAGE3 PE=1 SV=2	20.0563	-1.06667
9	A.DAFKDDRKI.A	DAFKDDRKI		29.975	15.0833	11.2826	0.0414	18.816	16.9084	5.73	>sp|Q14554|PDIA5_HUMAN Protein disulfide-isomerase A5 OS=Homo sapiens GN=PDIA5 PE=1 SV=1	25.3287	-1.52222
8	M.DAFNQEKV.N	DAFNQEKV		39.5333	47.8	34.4286	0.1042	32.5455	32.506	2.57	>sp|Q9NQY0|BIN3_HUMAN Bridging integrator 3 OS=Homo sapiens GN=BIN3 PE=1 SV=1	32.1733	-1.1375
8	D.DAFPVHRV.M	DAFPVHRV		15.9202	23.3881	17.7966	0.0057	14.5574	14.626	3.56	>sp|Q9P2N7-5|KLH13_HUMAN Isoform 5 of Kelch-like protein 13 OS=Homo sapiens GN=KLHL13	34.0645	0.025
8	P.DAFRFENV.N	DAFRFENV		26.5085	36.3571	37	0.0972	30.5455	30.1677	2.26	>sp|P08243|ASNS_HUMAN Asparagine synthetase [glutamine-hydrolyzing] OS=Homo sapiens GN=ASNS PE=1 SV=4	53.7907	-0.425
9	G.DAFVGGHRI.S	DAFVGGHRI		12.239	6.3214	5.947	0.0053	4.8386	4.026	3.5	>sp|Q99758|ABCA3_HUMAN ATP-binding cassette sub-family A member 3 OS=Homo sapiens GN=ABCA3 PE=1 SV=2	34.2195	0.144444
8	L.DAGKIKQV.G	DAGKIKQV		50.3704	64.375	38.25	0.6158	51.1429	44.2368	4.33	>sp|Q15750|TAB1_HUMAN TGF-beta-activated kinase 1 and MAP3K7-binding protein 1 OS=Homo sapiens GN=TAB1 PE=1 SV=1	16.4887	-0.5875
9	G.DAHIYLNHI.E	DAHIYLNHI		19.989	14.163	17.1864	0.0078	12.6696	10.2276	10.29	>sp|P04818|TYSY_HUMAN Thymidylate synthase OS=Homo sapiens GN=TYMS PE=1 SV=3	45.9228	-0.0111111
9	A.DAHLGSSSV.A	DAHLGSSSV		22.7075	19.6271	15.7614	0.0534	9.8803	7.4953	5.62	>sp|Q8NFQ8|TOIP2_HUMAN Torsin-1A-interacting protein 2 OS=Homo sapiens GN=TOR1AIP2 PE=1 SV=1	26.4389	0.0333333
8	L.DAHM[+15.995]NAKI.A	DAHMNAKI	M[+16]	56.3158	45	34.7143	0.1021	29.6269	26.1562	3.37	>sp|Q13131|AAPK1_HUMAN 5'-AMP-activated protein kinase catalytic subunit alpha-1 OS=Homo sapiens GN=PRKAA1 PE=1 SV=4	14.2158	-0.5125
9	D.DAHNVQAVI.D	DAHNVQAVI		25.4638	10.9818	14.8468	0.0144	7.4764	7.7546	5.16	>sp|Q96GE4|CEP95_HUMAN Centrosomal protein of 95 kDa OS=Homo sapiens GN=CEP95 PE=1 SV=1	38.3935	0.311111
9	E.DAHPSVAKI.N	DAHPSVAKI		16.9194	9.0331	8.784	0.0043	5.176	5.1468	5.44	>sp|Q9UL15|BAG5_HUMAN BAG family molecular chaperone regulator 5 OS=Homo sapiens GN=BAG5 PE=1 SV=1	26.6829	-0.0777778
8	Q.DAHRLHHV.S	DAHRLHHV		45.1	61.875	38.75	0.3096	38.2	32.9679	2.54	>sp|O75083|WDR1_HUMAN WD repeat-containing protein 1 OS=Homo sapiens GN=WDR1 PE=1 SV=4	6.8597	-0.975
9	K.DAHRSHPFI.K	DAHRSHPFI		33.4815	22.68	26.5625	0.0469	13.6289	10.9121	5.72	>sp|O14579|COPE_HUMAN Coatomer subunit epsilon OS=Homo sapiens GN=COPE PE=1 SV=3	24.878	-0.855556
8	A.DAHRSVLV.H	DAHRSVLV		48	54.375	44.6667	0.1466	27.6667	31.9228	4.99	>sp|Q13469|NFAC2_HUMAN Nuclear factor of activated T-cells, cytoplasmic 2 OS=Homo sapiens GN=NFATC2 PE=1 SV=2	25.4024	0.25
9	A.DAHSNLASI.H	DAHSNLASI		18.4484	11.6608	12.467	0.0133	8.1172	5.5734	6.59	>sp|O15294|OGT1_HUMAN UDP-N-acetylglucosamine--peptide N-acetylglucosaminyltransferase 110 kDa subunit OS=Homo sapiens GN=OGT PE=1 SV=3	37.1369	0.0111111
8	V.DAHVGKHI.F	DAHVGKHI		52.7778	53.75	23.4583	0.1948	38.52	31.5973	3.36	>sp|Q96J66|ABCCB_HUMAN ATP-binding cassette sub-family C member 11 OS=Homo sapiens GN=ABCC11 PE=1 SV=1	11.1832	-0.4625
9	A.DAIENKTTV.Y	DAIENKTTV		11.1673	8.8424	7.5468	0.015	5.7475	5.0158	6.02	>sp|Q9NVN8|GNL3L_HUMAN Guanine nucleotide-binding protein-like 3-like protein OS=Homo sapiens GN=GNL3L PE=1 SV=1	26.925	-0.588889
9	D.DAIITKASI.K	DAIITKASI		23.033	12.9514	12.0659	0.0166	11.9983	8.2599	2.4	>sp|Q9UPT9|UBP22_HUMAN Ubiquitin carboxyl-terminal hydrolase 22 OS=Homo sapiens GN=USP22 PE=1 SV=2	43.7004	0.911111
8	L.DAIRTSEI.P	DAIRTSEI		48.5	47.8	38.5	0.0694	21.257	19.5353	4.2	>sp|Q9BWL3|CA043_HUMAN Uncharacterized protein C1orf43 OS=Homo sapiens GN=C1orf43 PE=2 SV=1	33.9249	-0.275
9	C.DAIRVTKTV.R	DAIRVTKTV		17.9	10.35	9.1379	0.0102	11.3576	8.4936	6.75	>sp|Q9BZH6|WDR11_HUMAN WD repeat-containing protein 11 OS=Homo sapiens GN=WDR11 PE=1 SV=1	28.4835	0.155556
9	E.DAITQQNTI.Q	DAITQQNTI		20.2917	10.3455	8.8606	0.0084	7.6204	7.6889	4.64	>sp|Q96IZ0|PAWR_HUMAN PRKC apoptosis WT1 regulator protein OS=Homo sapiens GN=PAWR PE=1 SV=1	39.4042	-0.511111
8	H.DAIVVRKM[+15.995].A	DAIVVRKM	M[+16]	41.0833	36.3571	16.48	0.4879	31.72	19.9658	2.4	>sp|Q14997|PSME4_HUMAN Proteasome activator complex subunit 4 OS=Homo sapiens GN=PSME4 PE=1 SV=2	20.5658	0.5875
9	E.DAKEIQNKI.E	DAKEIQNKI		25.942	10.9841	9.9188	0.0316	10.8646	9.8455	6.19	>sp|O43432|IF4G3_HUMAN Eukaryotic translation initiation factor 4 gamma 3 OS=Homo sapiens GN=EIF4G3 PE=1 SV=2	28.6642	-1.22222
10	H.DAKGGGSSTV.Q	DAKGGGSSTV		34.3846	40.6	28.9231	1.2369	31.04	31.0671	3.25	>sp|Q9BT23|LIMD2_HUMAN LIM domain-containing protein 2 OS=Homo sapiens GN=LIMD2 PE=1 SV=1	1.8603	-0.49
9	K.DAKKQFEKV.S	DAKKQFEKV		27.2407	28.4848	21.5625	0.1976	22.2685	16.4768	5.67	>sp|Q15057|ACAP2_HUMAN Arf-GAP with coiled-coil, ANK repeat and PH domain-containing protein 2 OS=Homo sapiens GN=ACAP2 PE=1 SV=3	20.7758	-1.48889
9	T.DAKKQIKQV.Q	DAKKQIKQV		30.0278	31.6667	16.6	0.2532	23.1805	17.2102	6.01	>sp|Q96Q89|KI20B_HUMAN Kinesin-like protein KIF20B OS=Homo sapiens GN=KIF20B PE=1 SV=3	14.0004	-1.3
9	R.DAKLDKSQI.H	DAKLDKSQI		46.75	30.8889	18.7843	0.3573	27.1795	21.6037	6.91	>sp|P11142|HSP7C_HUMAN Heat shock cognate 71 kDa protein OS=Homo sapiens GN=HSPA8 PE=1 SV=1	25.8728	-1
9	S.DAKLEPTNV.Q	DAKLEPTNV		21.4351	27.3333	20.6944	0.1409	19.0199	13.897	4.79	>sp|Q99741|CDC6_HUMAN Cell division control protein 6 homolog OS=Homo sapiens GN=CDC6 PE=1 SV=1	33.8539	-0.766667
9	D.DAKQLTTTI.N	DAKQLTTTI		25.5072	8.3536	9.6142	0.0138	8.7658	4.6782	3.52	>sp|Q14511|CASL_HUMAN Enhancer of filamentation 1 OS=Homo sapiens GN=NEDD9 PE=1 SV=1	39.451	-0.322222
9	F.DAKSTIVSI.F	DAKSTIVSI		17.6185	7.717	9.2866	0.0163	8.25	5.1967	5.32	>sp|Q96JJ7|TMX3_HUMAN Protein disulfide-isomerase TMX3 OS=Homo sapiens GN=TMX3 PE=1 SV=2	45.302	0.588889
9	E.DALAKVTKI.I	DALAKVTKI		12.8986	9.0814	11.1478	0.0076	7.5188	5.7595	4.04	>sp|Q96MW5|COG8_HUMAN Conserved oligomeric Golgi complex subunit 8 OS=Homo sapiens GN=COG8 PE=1 SV=2	39.2738	0.455556
9	L.DALDHYKTV.C	DALDHYKTV		10.9132	12.5791	8.4014	0.0071	8.8391	5.2402	5.12	>sp|Q27J81|INF2_HUMAN Inverted formin-2 OS=Homo sapiens GN=INF2 PE=1 SV=2	34.3271	-0.7
8	L.DALHAQTV.S	DALHAQTV		39.9333	40.8	28.6154	0.041	29.1493	25.9376	4.45	>sp|Q8TEK3|DOT1L_HUMAN Histone-lysine N-methyltransferase, H3 lysine-79 specific OS=Homo sapiens GN=DOT1L PE=1 SV=2	28.9887	0.0875
8	R.DALKEKVI.K	DALKEKVI		58.4211	54.375	46	0.183	42.7059	33.8297	7.58	>sp|P31153|METK2_HUMAN S-adenosylmethionine synthase isoform type-2 OS=Homo sapiens GN=MAT2A PE=1 SV=1	31.6256	-0.0625
9	Q.DALKNHRTV.C	DALKNHRTV		24.5455	14.5423	9.6117	0.0191	13.8758	7.5663	5.72	>sp|Q8NCM8|DYHC2_HUMAN Cytoplasmic dynein 2 heavy chain 1 OS=Homo sapiens GN=DYNC2H1 PE=1 SV=4	16.4149	-1.05556
9	T.DALKNRSSV.E	DALKNRSSV		26.7288	18.8524	15.0568	0.1194	16.0699	8.179	4.27	>sp|Q8N1F7|NUP93_HUMAN Nuclear pore complex protein Nup93 OS=Homo sapiens GN=NUP93 PE=1 SV=2	18.7453	-0.8
8	A.DALRPSVV.S	DALRPSVV		44.9	47.2	44.6667	0.1169	28.971	26.8419	5.16	>sp|Q92616|GCN1_HUMAN eIF-2-alpha kinase activator GCN1 OS=Homo sapiens GN=GCN1 PE=1 SV=6	37.8527	0.45
9	E.DALRQTASV.T	DALRQTASV		16.3161	16.1028	21.2188	0.0395	11.8601	9.5419	6.21	>sp|Q16891|MIC60_HUMAN MICOS complex subunit MIC60 OS=Homo sapiens GN=IMMT PE=1 SV=1	30.3498	-0.155556
9	S.DALRSGLTV.P	DALRSGLTV		16.4484	11.4571	14.7387	0.0254	6.5131	6.9233	6.17	>sp|Q53EL6|PDCD4_HUMAN Programmed cell death protein 4 OS=Homo sapiens GN=PDCD4 PE=1 SV=2	44.1314	0.411111
9	S.DALSETSSV.S	DALSETSSV		12.8748	16.2523	14.3063	0.0322	10.3015	10.7942	2.46	>sp|Q6P996|PDXD1_HUMAN Pyridoxal-dependent decarboxylase domain-containing protein 1 OS=Homo sapiens GN=PDXDC1 PE=1 SV=2	38.5132	-0.0333333
8	E.DALVTKNL.V	DALVTKNL		42.8333	48.2	24.85	0.348	36.069	24.2575	4.18	>sp|P22087|FBRL_HUMAN rRNA 2'-O-methyltransferase fibrillarin OS=Homo sapiens GN=FBL PE=1 SV=2	38.5365	0.25
9	E.DALVTKNLV.P	DALVTKNLV		21.9466	20.5294	23.125	0.0427	14.8667	16.4006	6.61	>sp|P22087|FBRL_HUMAN rRNA 2'-O-methyltransferase fibrillarin OS=Homo sapiens GN=FBL PE=1 SV=2	46.6528	0.688889
9	E.DAM[+15.995]EEVRKV.N	DAMEEVRKV	M[+16]	7.9672	12.786	5.559	0.0083	6.8512	7.6701	5.19	>sp|Q68DH5|LMBD2_HUMAN LMBR1 domain-containing protein 2 OS=Homo sapiens GN=LMBRD2 PE=1 SV=1	24.6209	-0.755556
9	S.DAM[+15.995]SSQQNV.M	DAMSSQQNV	M[+16]	13.6758	15.881	8.8554	0.0381	12.0066	11.3016	4.87	>sp|Q96Q42|ALS2_HUMAN Alsin OS=Homo sapiens GN=ALS2 PE=1 SV=2	16.9323	-0.855556
8	Y.DANIVAVV.N	DANIVAVV		34.5769	44.8571	27.3571	0.0648	17.691	27.2576	2.04	>sp|P19367|HXK1_HUMAN Hexokinase-1 OS=Homo sapiens GN=HK1 PE=1 SV=3	54.5404	1.7125
9	D.DANNAKAVV.K	DANNAKAVV		29.425	20.2549	14.0901	0.1776	8.5761	10.2195	5.78	>sp|P60033|CD81_HUMAN CD81 antigen OS=Homo sapiens GN=CD81 PE=1 SV=1	21.6375	-0.0666667
9	R.DANVSGTLV.S	DANVSGTLV		20.4931	20.6569	11.5957	0.0927	4.3865	10.9811	6.13	>sp|Q96IZ0|PAWR_HUMAN PRKC apoptosis WT1 regulator protein OS=Homo sapiens GN=PAWR PE=1 SV=1	43.2866	0.566667
8	R.DAPAGRKV.G	DAPAGRKV		45.5	57.2727	25.7778	0.2373	32.0909	23.529	5.44	>sp|P62917|RL8_HUMAN 60S ribosomal protein L8 OS=Homo sapiens GN=RPL8 PE=1 SV=2	11.0665	-0.7625
9	S.DAPHPPLKI.P	DAPHPPLKI		15.7057	9.228	16.24	0.0851	3.4753	5.2146	8.47	>sp|P54368|OAZ1_HUMAN Ornithine decarboxylase antizyme 1 OS=Homo sapiens GN=OAZ1 PE=1 SV=3	41.6439	-0.588889
8	E.DAPIGPHL.Q	DAPIGPHL		26.7966	32.9	17.4407	0.1863	14.1889	10.9654	4.05	>sp|Q14152|EIF3A_HUMAN Eukaryotic translation initiation factor 3 subunit A OS=Homo sapiens GN=EIF3A PE=1 SV=1	42.5858	-0.025
9	K.DAPISPASI.A	DAPISPASI		17.7556	16.0514	17.2881	0.0375	6.714	5.792	2.93	>sp|Q04727|TLE4_HUMAN Transducin-like enhancer protein 4 OS=Homo sapiens GN=TLE4 PE=1 SV=3	51.1672	0.477778
8	A.DAPIVAHL.W	DAPIVAHL		24.974	31.7917	16.12	0.1165	18.1632	11.8559	5.17	>sp|P50416|CPT1A_HUMAN Carnitine O-palmitoyltransferase 1, liver isoform OS=Homo sapiens GN=CPT1A PE=1 SV=2	47.3594	0.975
8	T.DAPKAGQL.E	DAPKAGQL		45.5	35.75	31.5	1.0602	26.3333	15.3186	4.73	>sp|P51532|SMCA4_HUMAN Transcription activator BRG1 OS=Homo sapiens GN=SMARCA4 PE=1 SV=2	24.7788	-0.6875
9	S.DAPM[+15.995]TPKQI.L	DAPMTPKQI	M[+16]	23.4176	22.88	14.5676	0.0631	10.8304	8.7895	5.64	>sp|Q8IXJ9|ASXL1_HUMAN Putative Polycomb group protein ASXL1 OS=Homo sapiens GN=ASXL1 PE=1 SV=3	30.8364	-0.733333
9	G.DAPPPYSSI.S	DAPPPYSSI		10.6881	7.4609	11.1478	0.0102	2.7219	2.6291	2.14	>sp|Q9BT67|NFIP1_HUMAN NEDD4 family-interacting protein 1 OS=Homo sapiens GN=NDFIP1 PE=1 SV=1	48.1633	-0.544444
8	K.DAPRADEI.T	DAPRADEI		54.4444	59.0909	35.8	0.4399	33.4211	27.7208	3.81	>sp|Q9H501|ESF1_HUMAN ESF1 homolog OS=Homo sapiens GN=ESF1 PE=1 SV=1	29.2959	-1.0625
9	S.DAPRVGDEV.P	DAPRVGDEV		21.3664	24.1864	22.9643	0.4361	9.6398	14.0519	5	>sp|Q5VY09|IER5_HUMAN Immediate early response gene 5 protein OS=Homo sapiens GN=IER5 PE=1 SV=3	31.445	-0.755556
9	K.DAPTSPASV.A	DAPTSPASV		13.8777	20.5686	22.5	0.0968	7.9695	7.149	2.18	>sp|Q04726|TLE3_HUMAN Transducin-like enhancer protein 3 OS=Homo sapiens GN=TLE3 PE=1 SV=2	31.9737	-0.133333
8	T.DAPTSPRV.S	DAPTSPRV		37.8889	56.8182	36.5	0.1424	25.9307	23.4194	2.47	>sp|Q9UPN7|PP6R1_HUMAN Serine/threonine-protein phosphatase 6 regulatory subunit 1 OS=Homo sapiens GN=PPP6R1 PE=1 SV=5	25.7348	-0.8375
8	E.DAPTSVKI.E	DAPTSVKI		35.7727	39.2	25.2222	0.0397	21.4413	21.1321	3.75	>sp|O00559|RCAS1_HUMAN Receptor-binding cancer antigen expressed on SiSo cells OS=Homo sapiens GN=EBAG9 PE=1 SV=1	36.0371	0
8	S.DAPVTGM[+15.995]V.S	DAPVTGMV	M[+16]	40.5	55.4545	45.6667	0.2031	27.3205	23.7846	3.5	>sp|Q9UJY4|GGA2_HUMAN ADP-ribosylation factor-binding protein GGA2 OS=Homo sapiens GN=GGA2 PE=1 SV=3	32.5518	0.7375
9	E.DAQM[+15.995]HTVTI.W	DAQMHTVTI	M[+16]	18.0135	7.4473	10.7508	0.0076	4.1929	3.7521	5.28	>sp|Q9BYM8|HOIL1_HUMAN RanBP-type and C3HC4-type zinc finger-containing protein 1 OS=Homo sapiens GN=RBCK1 PE=1 SV=2	32.8589	0.0888889
9	Y.DAREIVNNV.R	DAREIVNNV		13.4083	11.0204	13.9291	0.0185	10.917	7.4762	6.02	>sp|Q02880|TOP2B_HUMAN DNA topoisomerase 2-beta OS=Homo sapiens GN=TOP2B PE=1 SV=3	41.5518	-0.422222
9	W.DAREQQQQI.L	DAREQQQQI		30.1389	15.3333	12.8132	0.0509	14.6852	9.8722	5.28	>sp|Q96G75|RMD5B_HUMAN Protein RMD5 homolog B OS=Homo sapiens GN=RMND5B PE=1 SV=1	22.3827	-2.13333
9	D.DARHAIKKI.T	DARHAIKKI		34.2692	17.8363	13.6383	0.1464	19.6016	12.8133	5.94	>sp|Q93074|MED12_HUMAN Mediator of RNA polymerase II transcription subunit 12 OS=Homo sapiens GN=MED12 PE=1 SV=4	16.5856	-0.711111
9	S.DARHNVSRV.P	DARHNVSRV		28.0652	21.8256	22.2143	0.2259	16.9518	12.0513	5.57	>sp|Q5T6F0|DCA12_HUMAN DDB1- and CUL4-associated factor 12 OS=Homo sapiens GN=DCAF12 PE=1 SV=1	14.1093	-1.08889
9	F.DARPSVNAV.A	DARPSVNAV		17.7185	11.0087	12.7473	0.0254	7.042	3.5038	6.64	>sp|Q13614|MTMR2_HUMAN Myotubularin-related protein 2 OS=Homo sapiens GN=MTMR2 PE=1 SV=4	29.7208	-0.211111
8	A.DASLLKKV.G	DASLLKKV		54.6296	71.25	39	0.41	43	49.1	3.87	>sp|Q9UBB4|ATX10_HUMAN Ataxin-10 OS=Homo sapiens GN=ATXN10 PE=1 SV=1	34.8076	0.1875
9	K.DASLQPRNV.P	DASLQPRNV		24.8831	31.7083	17.8136	0.1199	16.7807	14.8936	6.41	>sp|Q9Y508|RN114_HUMAN E3 ubiquitin-protein ligase RNF114 OS=Homo sapiens GN=RNF114 PE=1 SV=1	31.0168	-0.844444
9	G.DASPSAPEV.V	DASPSAPEV		10.7498	16.3318	12.3352	0.0483	3.3161	7.8551	2.93	>sp|Q96B18|DACT3_HUMAN Dapper homolog 3 OS=Homo sapiens GN=DACT3 PE=1 SV=2	34.7618	-0.444444
9	V.DASPSPLSV.Q	DASPSPLSV		9.4942	7.5855	10.0093	0.0316	1.7709	3.863	4.01	>sp|Q8IWZ8|SUGP1_HUMAN SURP and G-patch domain-containing protein 1 OS=Homo sapiens GN=SUGP1 PE=1 SV=2	47.3789	0.0777778
8	M.DATNM[+15.995]PAV.K	DATNMPAV	M[+16]	41.0833	56.8182	40.25	0.213	28.7826	27.8377	3.74	>sp|P37268|FDFT_HUMAN Squalene synthase OS=Homo sapiens GN=FDFT1 PE=1 SV=1	26.3014	0.05
8	M.DATNMPAV.K	DATNMPAV		41.0833	56.8182	40.25	0.213	28.7826	27.8377	3.34	>sp|P37268|FDFT_HUMAN Squalene synthase OS=Homo sapiens GN=FDFT1 PE=1 SV=1	41.0916	0.05
9	P.DATSSHRTV.E	DATSSHRTV		34	24.0678	13.9716	0.0653	15.1761	10.2254	6.09	>sp|P51610|HCFC1_HUMAN Host cell factor 1 OS=Homo sapiens GN=HCFC1 PE=1 SV=2	12.5346	-0.911111
8	M.DATSYSSI.A	DATSYSSI		55.7895	46.1667	39.2	0.1655	33.9211	24.1316	3.56	>sp|Q96JJ7|TMX3_HUMAN Protein disulfide-isomerase TMX3 OS=Homo sapiens GN=TMX3 PE=1 SV=2	39.5808	-0.2
8	K.DATTIAKI.Q	DATTIAKI		45.1	48.6	31.7	0.0565	26.5376	33.9913	4.57	>sp|P48736|PK3CG_HUMAN Phosphatidylinositol 4,5-bisphosphate 3-kinase catalytic subunit gamma isoform OS=Homo sapiens GN=PIK3CG PE=1 SV=3	38.4454	0.475
8	L.DAVAQAVV.D	DAVAQAVV		45.3	54.0625	47.3333	0.1127	31.62	37.3974	3.37	>sp|Q15750|TAB1_HUMAN TGF-beta-activated kinase 1 and MAP3K7-binding protein 1 OS=Homo sapiens GN=TAB1 PE=1 SV=1	38.6347	1.375
8	Y.DAVRQSVV.V	DAVRQSVV		58.4211	68	51.6667	0.3393	36.7586	38.0231	2.78	>sp|Q92616|GCN1_HUMAN eIF-2-alpha kinase activator GCN1 OS=Homo sapiens GN=GCN1 PE=1 SV=6	26.7526	0.2625
8	I.DAVRTKM[+15.995]V.Y	DAVRTKMV	M[+16]	60.7143	72.5	49	0.4201	50	44.3289	5.33	>sp|Q7L2H7|EIF3M_HUMAN Eukaryotic translation initiation factor 3 subunit M OS=Homo sapiens GN=EIF3M PE=1 SV=1	14.5361	-0.0625
8	I.DAVRTKMV.Y	DAVRTKMV		60.7143	72.5	49	0.4201	50	44.3289	3.74	>sp|Q7L2H7|EIF3M_HUMAN Eukaryotic translation initiation factor 3 subunit M OS=Homo sapiens GN=EIF3M PE=1 SV=1	22.9432	-0.0625
8	R.DAVSGM[+15.995]GV.I	DAVSGMGV	M[+16]	37.5556	54.6875	38	0.3026	34.027	37.2051	2.91	>sp|P49720|PSB3_HUMAN Proteasome subunit beta type-3 OS=Homo sapiens GN=PSMB3 PE=1 SV=2	26.0008	0.875
9	Q.DAVTAREAI.R	DAVTAREAI		30.5	18.2886	12.9341	0.1088	15.6842	9.7571	3.75	>sp|Q15345|LRC41_HUMAN Leucine-rich repeat-containing protein 41 OS=Homo sapiens GN=LRRC41 PE=1 SV=3	33.791	0.211111
9	K.DAWASDQKV.K	DAWASDQKV		14.1115	17.5789	10.9315	0.0872	12.1817	17.0867	2.48	>sp|Q7Z3J2|CP062_HUMAN UPF0505 protein C16orf62 OS=Homo sapiens GN=C16orf62 PE=1 SV=2	34.9933	-0.922222
9	Q.DAYDGKDYI.A	DAYDGKDYI		9.5333	8.309	9.6015	0.0119	2.4548	3.8773	6.23	>sp|P03989|1B27_HUMAN HLA class I histocompatibility antigen, B-27 alpha chain OS=Homo sapiens GN=HLA-B PE=1 SV=2	42.6566	-1.23333
9	T.DAYPKNPHL.R	DAYPKNPHL		6.3712	4.1393	8.01	0.0097	1.8893	0.972	3.94	>sp|O95721|SNP29_HUMAN Synaptosomal-associated protein 29 OS=Homo sapiens GN=SNAP29 PE=1 SV=1	31.7472	-1.44444
8	S.DAYQTREI.C	DAYQTREI		39.6	35.5	24	0.0093	16.7831	11.4484	2.44	>sp|Q99996-2|AKAP9_HUMAN Isoform 2 of A-kinase anchor protein 9 OS=Homo sapiens GN=AKAP9	32.0292	-1.3375
9	S.DAYRDKQHI.L	DAYRDKQHI		27.2778	15.25	11.5696	0.0282	12.8348	10.7486	4.1	>sp|Q96AE7|TTC17_HUMAN Tetratricopeptide repeat protein 17 OS=Homo sapiens GN=TTC17 PE=1 SV=1	18.53	-1.9
9	R.DAYREAQQL.V	DAYREAQQL		19.1978	8.1678	9.2026	0.0648	7.0172	4.0727	4.34	>sp|P25098|ARBK1_HUMAN Beta-adrenergic receptor kinase 1 OS=Homo sapiens GN=GRK2 PE=1 SV=2	36.8438	-1.37778
9	Q.DAYSFSRKI.T	DAYSFSRKI		15.6808	5.5872	6.4957	0.0032	6.4264	3.9514	8	>sp|Q15021|CND1_HUMAN Condensin complex subunit 1 OS=Homo sapiens GN=NCAPD2 PE=1 SV=3	40.4946	-0.633333
9	A.DAYSSFRSV.R	DAYSSFRSV		11.0564	7.9765	9.835	0.0034	6.7158	2.9454	5.78	>sp|Q5JTV8|TOIP1_HUMAN Torsin-1A-interacting protein 1 OS=Homo sapiens GN=TOR1AIP1 PE=1 SV=2	45.2668	-0.322222
8	N.DAYTAPAL.P	DAYTAPAL		28.413	26.8696	19.7209	0.0348	11.6863	5.9107	3.68	>sp|Q9BY77|PDIP3_HUMAN Polymerase delta-interacting protein 3 OS=Homo sapiens GN=POLDIP3 PE=1 SV=2	48.9224	0.2625
8	R.DAYTHPQF.V	DAYTHPQF		38.4118	15.4484	11.8304	0.1615	15.8036	5.36	3.44	>sp|P61221|ABCE1_HUMAN ATP-binding cassette sub-family E member 1 OS=Homo sapiens GN=ABCE1 PE=1 SV=1	40.745	-1.15
9	S.DAYTKKELI.E	DAYTKKELI		20.875	13.3813	15.5114	0.0117	8.8099	7.1314	5.03	>sp|Q9Y490|TLN1_HUMAN Talin-1 OS=Homo sapiens GN=TLN1 PE=1 SV=3	33.9613	-0.744444
9	A.DAYTSSQKV.S	DAYTSSQKV		15.6359	13.53	10.1869	0.0056	6.6751	6.2706	5.6	>sp|Q8NFQ8|TOIP2_HUMAN Torsin-1A-interacting protein 2 OS=Homo sapiens GN=TOR1AIP2 PE=1 SV=1	24.4573	-0.944444
8	E.DAYTVQQL.T	DAYTVQQL		26.3898	25.8431	19	0.0351	14.4111	9.3929	4.41	>sp|Q13616|CUL1_HUMAN Cullin-1 OS=Homo sapiens GN=CUL1 PE=1 SV=2	48.7895	-0.3375
9	E.DEALIGKKF.Q	DEALIGKKF		29.05	9.6832	0.0212	7.2266	21.838	16.2489	3.93	>sp|O14647|CHD2_HUMAN Chromodomain-helicase-DNA-binding protein 2 OS=Homo sapiens GN=CHD2 PE=1 SV=2	39.4733	-0.255556
10	Y.DEARNLHSKW.L	DEARNLHSKW		60	15.0556	0.0455	6.3844	44.1538	32.9719	3.03	>sp|Q01082|SPTB2_HUMAN Spectrin beta chain, non-erythrocytic 1 OS=Homo sapiens GN=SPTBN1 PE=1 SV=2	27.242	-1.82
9	D.DEATRKAYY.K	DEATRKAYY		52.5926	18.6376	0.1679	11.0794	29.1045	16.2593	5.11	>sp|Q9NVN8|GNL3L_HUMAN Guanine nucleotide-binding protein-like 3-like protein OS=Homo sapiens GN=GNL3L PE=1 SV=1	23.616	-1.67778
9	L.DEAVGVQKW.L	DEAVGVQKW		36.4211	7.2464	0.0045	5.467	29.6567	23.7343	5	>sp|Q14667|K0100_HUMAN Protein KIAA0100 OS=Homo sapiens GN=KIAA0100 PE=1 SV=3	42.1538	-0.611111
11	V.DEDPTGNKALW.D	DEDPTGNKALW		48.5	14.3386	0.2065	12.0393	27.6026	39.6694	4.72	>sp|Q15393|SF3B3_HUMAN Splicing factor 3B subunit 3 OS=Homo sapiens GN=SF3B3 PE=1 SV=4	48.2204	-1.44545
10	A.DEGSGEGHKW.L	DEGSGEGHKW		65	16.8224	0.0532	15.9695	51	50.7216	7.42	>sp|Q96K76|UBP47_HUMAN Ubiquitin carboxyl-terminal hydrolase 47 OS=Homo sapiens GN=USP47 PE=1 SV=3	20.9635	-2.05
11	I.DEIDAIGTKRY.D	DEIDAIGTKRY		49	17.1462	0.1205	20.3105	37.5	33.0393	5.68	>sp|P62191|PRS4_HUMAN 26S proteasome regulatory subunit 4 OS=Homo sapiens GN=PSMC1 PE=1 SV=1	38.9655	-0.954545
9	S.DEIKTLQRY.M	DEIKTLQRY		33.7407	9.981	0.0223	8.991	25.1287	16.0091	3.47	>sp|Q96IP4|FA46A_HUMAN Protein FAM46A OS=Homo sapiens GN=FAM46A PE=1 SV=2	36.8977	-1.4
9	L.DEITGKKGY.K	DEITGKKGY		44.8	13.7098	0.0434	15.2588	40.9474	23.136	5.95	>sp|Q14149|MORC3_HUMAN MORC family CW-type zinc finger protein 3 OS=Homo sapiens GN=MORC3 PE=1 SV=3	21.7285	-1.45556
10	E.DELESTNRRY.T	DELESTNRRY		52.4074	17.9064	0.105	20.361	32.0909	24.4406	3.69	>sp|P30876|RPB2_HUMAN DNA-directed RNA polymerase II subunit RPB2 OS=Homo sapiens GN=POLR2B PE=1 SV=1	27.3083	-2.2
9	V.DENGKISRL.R	DENGKISRL		26.6441	15.3492	0.385	5.7885	11.8535	11.7991	5.38	>sp|P62979|RS27A_HUMAN Ubiquitin-40S ribosomal protein S27a OS=Homo sapiens GN=RPS27A PE=1 SV=2	25.0662	-1.31111
9	D.DENPNANLL.E	DENPNANLL		18.2735	11.6769	0.335	3.2987	6.4481	8.0443	2.99	>sp|Q9UPN7|PP6R1_HUMAN Serine/threonine-protein phosphatase 6 regulatory subunit 1 OS=Homo sapiens GN=PPP6R1 PE=1 SV=5	46.5499	-1.07778
9	D.DENPYVAKL.L	DENPYVAKL		14.758	7.0263	0.1493	2.3125	7.7021	7.1654	5.52	>sp|Q13415|ORC1_HUMAN Origin recognition complex subunit 1 OS=Homo sapiens GN=ORC1 PE=1 SV=2	47.6577	-0.833333
9	K.DENSTQKRL.S	DENSTQKRL		35.9545	15.2817	0.1859	9.7848	19.2629	18.8088	4.77	>sp|Q9UNX4|WDR3_HUMAN WD repeat-containing protein 3 OS=Homo sapiens GN=WDR3 PE=1 SV=1	15.494	-2.23333
9	I.DESSPGTEW.E	DESSPGTEW		35	7.8634	0.014	7.7753	18.9931	23.3262	2.09	>sp|P09496|CLCA_HUMAN Clathrin light chain A OS=Homo sapiens GN=CLTA PE=1 SV=1	43.1792	-1.74444
9	V.DETEAVKRY.N	DETEAVKRY		44.9	11.8341	0.0452	13.2615	29.5373	21.9544	3.67	>sp|Q9BXP5|SRRT_HUMAN Serrate RNA effector molecule homolog OS=Homo sapiens GN=SRRT PE=1 SV=1	25.765	-1.65556
9	D.DEVYQVTVY.Q	DEVYQVTVY		40.3571	18.7651	0.1362	9.4219	25.7723	16.253	2.47	>sp|Q00987|MDM2_HUMAN E3 ubiquitin-protein ligase Mdm2 OS=Homo sapiens GN=MDM2 PE=1 SV=1	58.2155	-0.133333
9	C.DGKVSVHVI.E	DGKVSVHVI		38.2353	29.7419	19.5116	0.2602	19.8287	12.3723	5	>sp|P49327|FAS_HUMAN Fatty acid synthase OS=Homo sapiens GN=FASN PE=1 SV=3	35.2465	0.588889
9	L.DGLKSGTTI.A	DGLKSGTTI		29.825	15.4762	20.4722	0.1291	11.9321	6.9381	3.64	>sp|O60610|DIAP1_HUMAN Protein diaphanous homolog 1 OS=Homo sapiens GN=DIAPH1 PE=1 SV=2	30.6271	-0.233333
8	A.DGPRVFRV.V	DGPRVFRV		46.5	59.5455	34.5714	1.9171	43.6667	33.559	3.59	>sp|Q9Y285|SYFA_HUMAN Phenylalanine--tRNA ligase alpha subunit OS=Homo sapiens GN=FARSA PE=1 SV=3	38.0011	-0.4125
8	S.DGPSGVLI.C	DGPSGVLI		37.6111	47	34.2857	0.7325	30.6182	25.8272	3.68	>sp|Q15393|SF3B3_HUMAN Splicing factor 3B subunit 3 OS=Homo sapiens GN=SF3B3 PE=1 SV=4	53.7546	0.725
9	Y.DGRLVINRV.P	DGRLVINRV		29.675	26	31.4	0.2878	23.1579	15.0668	2.7	>sp|Q53HC9|TSSC1_HUMAN Protein TSSC1 OS=Homo sapiens GN=EIPR1 PE=1 SV=2	36.9192	0.0333333
8	A.DGVIVSGV.K	DGVIVSGV		54.4444	68	64	1.0484	57.0833	55.4511	2.51	>sp|Q9UNH7|SNX6_HUMAN Sorting nexin-6 OS=Homo sapiens GN=SNX6 PE=1 SV=1	47.5128	1.5
9	F.DGVPSKNTV.A	DGVPSKNTV		27.9444	21.8954	23.6667	0.18	14.587	10.1145	2.84	>sp|P61221|ABCE1_HUMAN ATP-binding cassette sub-family E member 1 OS=Homo sapiens GN=ABCE1 PE=1 SV=1	23.9855	-0.666667
9	A.DGVTM[+15.995]QVTV.R	DGVTMQVTV	M[+16]	18.5112	20.5196	31.8	0.148	16.2169	16.8432	2.48	>sp|Q9UBF2|COPG2_HUMAN Coatomer subunit gamma-2 OS=Homo sapiens GN=COPG2 PE=1 SV=1	41.4762	0.633333
9	A.DGYAVDRAI.T	DGYAVDRAI		25.0145	10.9284	17.4915	0.0414	12.1344	7.1601	4.9	>sp|P14866|HNRPL_HUMAN Heterogeneous nuclear ribonucleoprotein L OS=Homo sapiens GN=HNRNPL PE=1 SV=2	41.6786	-0.1
9	A.DGYEQAARV.A	DGYEQAARV		13.7141	17.4152	21.7188	0.0523	9.731	9.0586	8.19	>sp|P48643|TCPE_HUMAN T-complex protein 1 subunit epsilon OS=Homo sapiens GN=CCT5 PE=1 SV=1	31.6141	-0.988889
8	V.DGYETEGI.R	DGYETEGI		44.8	46.1667	42.25	0.566	48.1	32.6908	3.71	>sp|Q14566|MCM6_HUMAN DNA replication licensing factor MCM6 OS=Homo sapiens GN=MCM6 PE=1 SV=1	41.9845	-1.1
9	K.DGYKVNSHI.A	DGYKVNSHI		27.0185	11.4571	21.0625	0.0581	11.4123	8.9358	2.15	>sp|Q8WUB2|F216A_HUMAN Protein FAM216A OS=Homo sapiens GN=FAM216A PE=2 SV=1	29.7915	-0.877778
8	E.DGYSGVEV.R	DGYSGVEV		28.1739	35.375	40	0.2395	26.6237	19.0856	4.94	>sp|P23396|RS3_HUMAN 40S ribosomal protein S3 OS=Homo sapiens GN=RPS3 PE=1 SV=2	43.6	-0.1875
9	L.DGYVSGQEV.K	DGYVSGQEV		20.9792	21.1977	21	0.0939	11.9056	7.2154	4.44	>sp|Q9UBC2|EP15R_HUMAN Epidermal growth factor receptor substrate 15-like 1 OS=Homo sapiens GN=EPS15L1 PE=1 SV=1	37.3236	-0.555556
9	S.DGYVVKETI.G	DGYVVKETI		21.4885	10.9534	19.2326	0.0392	12.1773	9.3009	6.16	>sp|Q15418|KS6A1_HUMAN Ribosomal protein S6 kinase alpha-1 OS=Homo sapiens GN=RPS6KA1 PE=1 SV=2	43.6947	-0.0444444
8	L.DPASFTEI.T	DPASFTEI		37.7222	42	22.7143	0.0952	23.9023	21.2586	3.56	>sp|Q86T82|UBP37_HUMAN Ubiquitin carboxyl-terminal hydrolase 37 OS=Homo sapiens GN=USP37 PE=1 SV=2	55.7652	-0.125
9	L.DPATSAVTV.T	DPATSAVTV		24.5844	16.9953	11.2435	0.0547	11.1515	12.9974	3.25	>sp|Q9NVX7|KBTB4_HUMAN Kelch repeat and BTB domain-containing protein 4 OS=Homo sapiens GN=KBTBD4 PE=1 SV=3	38.6872	0.522222
8	S.DPFSSSSV.S	DPFSSSSV		52.963	51.25	30.5	0.1004	34.5676	23.9244	3.53	>sp|Q9UBC2|EP15R_HUMAN Epidermal growth factor receptor substrate 15-like 1 OS=Homo sapiens GN=EPS15L1 PE=1 SV=1	43.2547	-0.1625
9	V.DPHSFPRTV.E	DPHSFPRTV		24	13.5635	8.4729	0.0157	12.2445	6.2735	5.11	>sp|Q9NXX6|NSE4A_HUMAN Non-structural maintenance of chromosomes element 4 homolog A OS=Homo sapiens GN=NSMCE4A PE=1 SV=2	33.1017	-0.988889
9	V.DPKATSVTV.K	DPKATSVTV		30.9444	22.0267	14.7117	0.0873	15.3259	11.2824	2.9	>sp|Q58EX2|SDK2_HUMAN Protein sidekick-2 OS=Homo sapiens GN=SDK2 PE=1 SV=3	29.5585	-0.111111
9	S.DPKVQINAI.C	DPKVQINAI		34.0769	26.2826	14.3153	0.1208	21.5922	10.1871	5.32	>sp|Q7Z2Z2|EFL1_HUMAN Elongation factor-like GTPase 1 OS=Homo sapiens GN=EFL1 PE=1 SV=2	45.8763	-0.111111
9	L.DPLKATHAV.K	DPLKATHAV		20.9236	14.3323	10.6324	0.058	7.9773	7.9419	3.73	>sp|Q9Y5P4|C43BP_HUMAN Collagen type IV alpha-3-binding protein OS=Homo sapiens GN=COL4A3BP PE=1 SV=1	26.6358	-0.144444
8	A.DPMKARVV.L	DPMKARVV		58.4211	60	26.75	0.2108	36.4828	21.907	2.37	>sp|P49458|SRP09_HUMAN Signal recognition particle 9 kDa protein OS=Homo sapiens GN=SRP9 PE=1 SV=2	25.7212	-0.175
9	K.DPNKQVIRV.Y	DPNKQVIRV		22.9717	22.2267	11.6913	0.0518	10.8625	11.8228	6.3	>sp|O15371|EIF3D_HUMAN Eukaryotic translation initiation factor 3 subunit D OS=Homo sapiens GN=EIF3D PE=1 SV=1	30.3304	-0.844444
9	Y.DPNPQSTVV.A	DPNPQSTVV		26.5593	18.745	11.6565	0.0445	5.0188	7.7261	5.63	>sp|P24928|RPB1_HUMAN DNA-directed RNA polymerase II subunit RPB1 OS=Homo sapiens GN=POLR2A PE=1 SV=2	34.6802	-0.755556
9	L.DPPPGSHVI.D	DPPPGSHVI		14.6295	10.6057	8.8397	0.058	4.1087	6.4379	3.49	>sp|Q96P11|NSUN5_HUMAN Probable 28S rRNA (cytosine-C(5))-methyltransferase OS=Homo sapiens GN=NSUN5 PE=1 SV=2	31.6544	-0.444444
8	S.DPPSASTV.A	DPPSASTV		47.25	55.9091	23.75	0.2258	27.9359	27.2294	4.26	>sp|Q96IV0|NGLY1_HUMAN Peptide-N(4)-(N-acetyl-beta-glucosaminyl)asparagine amidase OS=Homo sapiens GN=NGLY1 PE=1 SV=1	27.8213	-0.375
8	L.DPPYSRVI.T	DPPYSRVI		50.3704	51.5625	33.25	0.2449	30.3091	22.455	3.48	>sp|O43164|PJA2_HUMAN E3 ubiquitin-protein ligase Praja-2 OS=Homo sapiens GN=PJA2 PE=1 SV=4	45.5087	-0.575
9	S.DPRYSDPQI.K	DPRYSDPQI		44.3	28.5758	22.6429	0.1955	23.391	15.8215	3.77	>sp|Q96N67|DOCK7_HUMAN Dedicator of cytokinesis protein 7 OS=Homo sapiens GN=DOCK7 PE=1 SV=4	39.4692	-1.75556
9	D.DPSQPQTTI.N	DPSQPQTTI		32.3448	15.4722	9.8883	0.0614	7.9453	9.4195	5.03	>sp|Q09472|EP300_HUMAN Histone acetyltransferase p300 OS=Homo sapiens GN=EP300 PE=1 SV=2	35.2905	-1.26667
8	S.DPTDIPVV.C	DPTDIPVV		37.2778	52.1875	31.4	0.1567	19.2709	34.0556	3.88	>sp|O43504|LTOR5_HUMAN Ragulator complex protein LAMTOR5 OS=Homo sapiens GN=LAMTOR5 PE=1 SV=1	55.2284	0.25
8	Y.DPTTGRLV.T	DPTTGRLV		62.8571	73.75	33.375	0.7019	37.3077	44.6316	2.95	>sp|Q9P281|BAHC1_HUMAN BAH and coiled-coil domain-containing protein 1 OS=Homo sapiens GN=BAHCC1 PE=1 SV=3	32.7329	-0.425
9	L.DPYGGHRDV.A	DPYGGHRDV		28.7609	21.2791	14.3784	0.1176	18.3194	10.3544	7.39	>sp|Q71F56|MD13L_HUMAN Mediator of RNA polymerase II transcription subunit 13-like OS=Homo sapiens GN=MED13L PE=1 SV=1	20.9513	-1.57778
9	M.DPYKASYGV.E	DPYKASYGV		22.7547	12.5845	14.6216	0.0307	12.5947	9.5191	5.95	>sp|Q9UJZ1|STML2_HUMAN Stomatin-like protein 2, mitochondrial OS=Homo sapiens GN=STOML2 PE=1 SV=1	37.6738	-0.755556
9	L.DPYKHKVNI.G	DPYKHKVNI		23.7033	14.3166	12.6923	0.0103	8.7222	6.5049	5.36	>sp|P42345|MTOR_HUMAN Serine/threonine-protein kinase mTOR OS=Homo sapiens GN=MTOR PE=1 SV=1	24.9315	-1.35556
8	R.DPYSGSTI.S	DPYSGSTI		39.4	34.5294	16.92	0.0156	20.1577	12.8392	5.3	>sp|Q15149|PLEC_HUMAN Plectin OS=Homo sapiens GN=PLEC PE=1 SV=3	38.7841	-0.575
9	E.DPYSVKRNV.A	DPYSVKRNV		30.3333	17.7895	11.5261	0.0391	14.5778	11.4186	4.6	>sp|Q5VYS8|TUT7_HUMAN Terminal uridylyltransferase 7 OS=Homo sapiens GN=ZCCHC6 PE=1 SV=1	26.5407	-1.18889
8	K.DPYTGQQI.S	DPYTGQQI		40.8571	37.9231	17.4915	0.0305	23.0451	17.2827	4.67	>sp|Q15149|PLEC_HUMAN Plectin OS=Homo sapiens GN=PLEC PE=1 SV=3	40.5522	-1.25
8	R.DPYTGQSV.S	DPYTGQSV		43.3	45.4	15.5909	0.0569	25.9307	16.8236	4.99	>sp|Q15149|PLEC_HUMAN Plectin OS=Homo sapiens GN=PLEC PE=1 SV=3	34.4195	-0.95
8	S.DSPHAVTV.Y	DSPHAVTV		31.0882	35.75	33.5	0.3458	20.3423	20.6279	3.91	>sp|Q96DZ1|ERLEC_HUMAN Endoplasmic reticulum lectin 1 OS=Homo sapiens GN=ERLEC1 PE=1 SV=1	27.7152	0.05
8	A.DSPRSSTV.H	DSPRSSTV		48	58.1818	43.3333	1.4295	32.2045	25.0704	5.61	>sp|Q9UNY4|TTF2_HUMAN Transcription termination factor 2 OS=Homo sapiens GN=TTF2 PE=1 SV=2	13.8442	-1.0625
8	T.DSRITHQI.V	DSRITHQI		52.963	31.75	29.8182	0.6838	29.2239	26.8419	2.71	>sp|O00541|PESC_HUMAN Pescadillo homolog OS=Homo sapiens GN=PES1 PE=1 SV=1	25.1069	-0.9
9	S.DSYDKAPEI.T	DSYDKAPEI		7.355	4.912	12.1099	0.0189	2.0697	2.487	5.82	>sp|Q8N2E2|VWDE_HUMAN von Willebrand factor D and EGF domain-containing protein OS=Homo sapiens GN=VWDE PE=2 SV=4	39.9981	-1.31111
9	R.DSYGGLRNV.S	DSYGGLRNV		6.3274	6.0565	14.8919	0.1025	6.2591	5.6387	6.18	>sp|Q96RU2|UBP28_HUMAN Ubiquitin carboxyl-terminal hydrolase 28 OS=Homo sapiens GN=USP28 PE=1 SV=1	38.3918	-0.711111
9	R.DSYPRNPTV.R	DSYPRNPTV		5.9951	3.1271	13.4184	0.0114	2.0663	2.1971	6.36	>sp|P35610|SOAT1_HUMAN Sterol O-acyltransferase 1 OS=Homo sapiens GN=SOAT1 PE=1 SV=3	32.8862	-1.47778
8	N.DSYTLHKI.L	DSYTLHKI		33.7037	27.2143	34.1429	0.1058	19.8327	20.7981	2.34	>sp|P62195|PRS8_HUMAN 26S proteasome regulatory subunit 8 OS=Homo sapiens GN=PSMC5 PE=1 SV=1	33.835	-0.6375
8	C.DSYTPKVI.Q	DSYTPKVI		43.4	28.5152	34.5714	0.1528	20.3739	17.6064	5.14	>sp|Q96BY9|SARAF_HUMAN Store-operated calcium entry-associated regulatory factor OS=Homo sapiens GN=SARAF PE=1 SV=1	41.6167	-0.3875
9	R.DVRQQYESV.A	DVRQQYESV		20.9097	18.953	26.5	0.8976	22.2685	10.9325	5.3	>sp|P08670|VIME_HUMAN Vimentin OS=Homo sapiens GN=VIM PE=1 SV=4	35.199	-1.35556
8	F.DVRQTPQV.N	DVRQTPQV		39.7333	46.6667	46	1.4503	36.6897	29.0606	3.63	>sp|P30291|WEE1_HUMAN Wee1-like protein kinase OS=Homo sapiens GN=WEE1 PE=1 SV=2	28.2192	-1.1125
9	S.EADAAAATF.R	EADAAAATF		18.8206	3.375	2.3711	0.7332	0.2166	1.851	2.91	>sp|P07902|GALT_HUMAN Galactose-1-phosphate uridylyltransferase OS=Homo sapiens GN=GALT PE=1 SV=3	38.154	0.455556
9	L.EAFGNAKTV.K	EAFGNAKTV		11.9597	7.24	6.5082	0.0235	6.4662	4.5643	5.8	>sp|P35579|MYH9_HUMAN Myosin-9 OS=Homo sapiens GN=MYH9 PE=1 SV=4	28.8904	-0.155556
9	K.EAIEKNAQL.Q	EAIEKNAQL		10.6753	6.2043	6.1837	0.4324	3.43	2.4005	2.94	>sp|O75179-2|ANR17_HUMAN Isoform 2 of Ankyrin repeat domain-containing protein 17 OS=Homo sapiens GN=ANKRD17	27.5944	-0.666667
8	L.EAIKALEV.R	EAIKALEV		29.25	41.5	11.3826	0.1971	20.2838	18.7862	4.96	>sp|P52739|ZN131_HUMAN Zinc finger protein 131 OS=Homo sapiens GN=ZNF131 PE=1 SV=2	44.0491	0.65
8	S.EALEAARI.C	EALEAARI		40.9286	38.8182	7.9344	0.0938	25.3762	24.093	3.57	>sp|Q96L21|RL10L_HUMAN 60S ribosomal protein L10-like OS=Homo sapiens GN=RPL10L PE=1 SV=3	37.7275	0.275
9	K.EANPAVPEV.E	EANPAVPEV		4.1596	6.0046	5.892	0.0704	0.8441	3.6238	3.59	>sp|Q04637|IF4G1_HUMAN Eukaryotic translation initiation factor 4 gamma 1 OS=Homo sapiens GN=EIF4G1 PE=1 SV=4	43.5945	-0.188889
8	A.EAYLGKKV.T	EAYLGKKV		42.0833	43	5.625	0.1522	26.4516	22.6836	7.95	>sp|P11021|GRP78_HUMAN 78 kDa glucose-regulated protein OS=Homo sapiens GN=HSPA5 PE=1 SV=2	24.0833	-0.4
8	A.EAYLGKTV.T	EAYLGKTV		32.4138	28.7576	4.5734	0.0383	19.5418	14.3769	7.59	>sp|P11142|HSP7C_HUMAN Heat shock cognate 71 kDa protein OS=Homo sapiens GN=HSPA8 PE=1 SV=1	33.9194	0
8	S.EAYSSPSI.V	EAYSSPSI		30.1111	21.9302	6.9435	0.0112	14.8093	9.836	3.57	>sp|P46977|STT3A_HUMAN Dolichyl-diphosphooligosaccharide--protein glycosyltransferase subunit STT3A OS=Homo sapiens GN=STT3A PE=1 SV=2	40.6605	-0.3125
8	K.EAYVHKSV.M	EAYVHKSV		39.8667	28	7.0452	0.1375	23.1579	16.5775	3.98	>sp|Q96A72|MGN2_HUMAN Protein mago nashi homolog 2 OS=Homo sapiens GN=MAGOHB PE=1 SV=1	18.4924	-0.3125
8	K.EAYVQKM[+15.995]V.K	EAYVQKMV	M[+16]	43.3	47.6	9.306	0.131	27.2051	28.5581	5.18	>sp|Q96IP4|FA46A_HUMAN Protein FAM46A OS=Homo sapiens GN=FAM46A PE=1 SV=2	26.3611	-0.0125
9	A.EDKENYKKF.Y	EDKENYKKF		50	16.6869	0.6712	10.6644	24.5678	23.7884	9.44	>sp|P08238|HS90B_HUMAN Heat shock protein HSP 90-beta OS=Homo sapiens GN=HSP90AB1 PE=1 SV=4	20.3536	-2.68889
9	N.EDNGIIKAF.R	EDNGIIKAF		27.7778	8.353	0.1175	9.3864	11.2864	13.9327	4.35	>sp|P36578|RL4_HUMAN 60S ribosomal protein L4 OS=Homo sapiens GN=RPL4 PE=1 SV=5	50.7879	-0.133333
9	S.EDQVQIHTY.F	EDQVQIHTY		56.0526	16.3224	0.334	14.7099	21.0894	22.3704	2.43	>sp|O95302|FKBP9_HUMAN Peptidyl-prolyl cis-trans isomerase FKBP9 OS=Homo sapiens GN=FKBP9 PE=1 SV=2	36.3981	-1.16667
9	G.EDVETSKKW.A	EDVETSKKW		53.8889	11.0131	0.0928	11.4584	32.7955	36.1716	4.95	>sp|O60869|EDF1_HUMAN Endothelial differentiation-related factor 1 OS=Homo sapiens GN=EDF1 PE=1 SV=1	26.5246	-1.83333
10	P.EEADGGLKSW.R	EEADGGLKSW		36.6842	9.8357	0.0034	8.1784	19.4343	24.6724	5.06	>sp|P52907|CAZA1_HUMAN F-actin-capping protein subunit alpha-1 OS=Homo sapiens GN=CAPZA1 PE=1 SV=3	40.6964	-1.13
10	R.EEADKLVRQY.N	EEADKLVRQY		37.9444	16.215	0.0058	12.8785	15.2126	19.9555	11.63	>sp|Q9BUJ2|HNRL1_HUMAN Heterogeneous nuclear ribonucleoprotein U-like protein 1 OS=Homo sapiens GN=HNRNPUL1 PE=1 SV=2	34.7042	-1.39
9	K.EEADRYQRL.K	EEADRYQRL		19.9835	10.0125	0.1222	7.1974	12.9912	11.088	2.3	>sp|Q14683|SMC1A_HUMAN Structural maintenance of chromosomes protein 1A OS=Homo sapiens GN=SMC1A PE=1 SV=2	26.7549	-2.07778
8	R.EEAEGARW.T	EEAEGARW		59.2105	18.2215	0.1063	15.4277	49.25	33.2707	2.48	>sp|Q9UPQ4|TRI35_HUMAN Tripartite motif-containing protein 35 OS=Homo sapiens GN=TRIM35 PE=1 SV=2	30.3996	-1.5875
9	S.EEAEIIRKY.V	EEAEIIRKY		22.4623	5.7085	0.001	9.2087	15.5405	9.4855	11.37	>sp|P09874|PARP1_HUMAN Poly [ADP-ribose] polymerase 1 OS=Homo sapiens GN=PARP1 PE=1 SV=4	33.3422	-1.04444
10	R.EEAENTLQSF.R	EEAENTLQSF		30.4167	13.5468	0.0522	7.5867	15.2348	20.0325	5.07	>sp|P08670|VIME_HUMAN Vimentin OS=Homo sapiens GN=VIM PE=1 SV=4	50.2681	-1.06
9	S.EEAGGGSTF.E	EEAGGGSTF		21.1221	6.4916	0.0479	8.659	9.2857	7.4666	4.49	>sp|Q9UKZ1|CNO11_HUMAN CCR4-NOT transcription complex subunit 11 OS=Homo sapiens GN=CNOT11 PE=1 SV=1	27.7012	-0.566667
9	D.EEAGGRPAM[+15.995].E	EEAGGRPAM	M[+16]	20.9375	13.4388	0.3528	10.3671	14.5	8.9359	5.88	>sp|Q00839|HNRPU_HUMAN Heterogeneous nuclear ribonucleoprotein U OS=Homo sapiens GN=HNRNPU PE=1 SV=6	11.8074	-0.933333
9	Q.EEAHLNTSF.K	EEAHLNTSF		27.1667	7.4202	0.0419	10.389	13.7085	11.6271	5.77	>sp|Q9H8S9|MOB1A_HUMAN MOB kinase activator 1A OS=Homo sapiens GN=MOB1A PE=1 SV=4	39.4106	-0.755556
9	L.EEAHRAQQY.Y	EEAHRAQQY		57.1053	13.9496	0.0426	13.3969	21.905	16.2552	4.44	>sp|Q01082|SPTB2_HUMAN Spectrin beta chain, non-erythrocytic 1 OS=Homo sapiens GN=SPTBN1 PE=1 SV=2	13.1298	-2.15556
9	A.EEAKLKAKY.P	EEAKLKAKY		46.5	12.6781	0.0129	14.5787	30.5091	19.1739	5.84	>sp|O43768|ENSA_HUMAN Alpha-endosulfine OS=Homo sapiens GN=ENSA PE=1 SV=1	18.4965	-1.4
9	K.EEAKQIQNL.Q	EEAKQIQNL		23.6484	12.9766	0.1281	8.1124	17.7376	16.1404	2.01	>sp|P10644|KAP0_HUMAN cAMP-dependent protein kinase type I-alpha regulatory subunit OS=Homo sapiens GN=PRKAR1A PE=1 SV=1	32.1399	-1.25556
11	M.EEAKQLVDKAY.K	EEAKQLVDKAY		72.5	31.6667	0.209	36.4146	54.7143	47.4667	12.58	>sp|P05164|PERM_HUMAN Myeloperoxidase OS=Homo sapiens GN=MPO PE=1 SV=1	34.1046	-1.04545
10	T.EEALHASHGF.M	EEALHASHGF		46	15.9722	0.068	9.4928	31.08	25.2992	11.56	>sp|Q9P0J0|NDUAD_HUMAN NADH dehydrogenase [ubiquinone] 1 alpha subcomplex subunit 13 OS=Homo sapiens GN=NDUFA13 PE=1 SV=3	29.3892	-0.44
9	I.EEANVGRGY.I	EEANVGRGY		37.2778	9.62	0.0043	16.4558	21.8659	13.0871	6.21	>sp|Q5QP82|DCA10_HUMAN DDB1- and CUL4-associated factor 10 OS=Homo sapiens GN=DCAF10 PE=1 SV=1	24.1859	-1.23333
10	S.EEAPPATQNF.I	EEAPPATQNF		34.2308	8.6203	0.0366	3.8775	13.7206	11.768	2.47	>sp|Q15257|PTPA_HUMAN Serine/threonine-protein phosphatase 2A activator OS=Homo sapiens GN=PTPA PE=1 SV=3	39.8946	-1.15
11	Q.EEAQFETKKLY.A	EEAQFETKKLY		50.1852	17.8129	0.0907	22.4422	45.9167	24.7697	12.69	>sp|O60613|SEP15_HUMAN Selenoprotein F OS=Homo sapiens GN=SELENOF PE=1 SV=3	39.3001	-1.4
10	I.EEAQIGKRGY.L	EEAQIGKRGY		59.4737	17.3158	0.0093	20.9278	41.4737	25.3776	5.71	>sp|O95602|RPA1_HUMAN DNA-directed RNA polymerase I subunit RPA1 OS=Homo sapiens GN=POLR1A PE=1 SV=2	22.9529	-1.47
10	E.EEAQKAQKHF.N	EEAQKAQKHF		54.0741	25.4118	0.0456	11.4989	36.1035	29.9559	3.8	>sp|Q9Y4C8|RBM19_HUMAN Probable RNA-binding protein 19 OS=Homo sapiens GN=RBM19 PE=1 SV=3	13.2762	-1.86
11	E.EEAQVRKENQW.C	EEAQVRKENQW		61.7857	25.8627	0.0373	26.9688	62.5	57.5564	2.02	>sp|P63208|SKP1_HUMAN S-phase kinase-associated protein 1 OS=Homo sapiens GN=SKP1 PE=1 SV=2	26.7491	-2.20909
9	Q.EEAQYQREY.S	EEAQYQREY		44.4	8.2639	0.0034	12.6449	21.9609	14.9238	5.84	>sp|Q14457|BECN1_HUMAN Beclin-1 OS=Homo sapiens GN=BECN1 PE=1 SV=2	28.9042	-2.53333
10	T.EEARLNQKKY.P	EEARLNQKKY		71.875	24.7966	0.0555	21.9339	47.7	28.601	5.46	>sp|Q99707|METH_HUMAN Methionine synthase OS=Homo sapiens GN=MTR PE=1 SV=2	16.8304	-2.2
9	L.EEATFQQIY.S	EEATFQQIY		39	8.8457	0.006	11.0008	20.4099	18.2514	3.99	>sp|Q13415|ORC1_HUMAN Origin recognition complex subunit 1 OS=Homo sapiens GN=ORC1 PE=1 SV=2	54.4132	-0.766667
9	L.EEATKPHTF.Q	EEATKPHTF		27.9259	7.333	0.022	6.7191	11.3874	7.6388	6.78	>sp|O94759|TRPM2_HUMAN Transient receptor potential cation channel subfamily M member 2 OS=Homo sapiens GN=TRPM2 PE=1 SV=2	20.7688	-1.38889
9	L.EEAYTTEHW.L	EEAYTTEHW		38.8235	9.0042	0.0048	10.0309	31.38	29.3251	5.34	>sp|P46977|STT3A_HUMAN Dolichyl-diphosphooligosaccharide--protein glycosyltransferase subunit STT3A OS=Homo sapiens GN=STT3A PE=1 SV=2	41.5946	-1.72222
10	G.EEDDKSKKQF.V	EEDDKSKKQF		49.2857	27.8333	0.178	30.1948	24.9746	35.5645	3.5	>sp|O94967|WDR47_HUMAN WD repeat-containing protein 47 OS=Homo sapiens GN=WDR47 PE=1 SV=1	11.3173	-2.72
11	M.EEDEDAYKKQF.S	EEDEDAYKKQF		47.125	15.3214	0.4881	35.9565	24.161	46.8154	9.5	>sp|P46777|RL5_HUMAN 60S ribosomal protein L5 OS=Homo sapiens GN=RPL5 PE=1 SV=3	32.3336	-2.31818
11	G.EEDFEDNRHLY.R	EEDFEDNRHLY		41.3333	23.2836	0.3596	28.9231	17.5539	13.1717	3.48	>sp|Q8WUY9|DEP1B_HUMAN DEP domain-containing protein 1B OS=Homo sapiens GN=DEPDC1B PE=1 SV=2	40.3036	-2.12727
10	S.EEDGDHNRTF.D	EEDGDHNRTF		35.5455	15.4484	0.0922	18.2705	14.2037	24.4835	5.06	>sp|Q9H992|MARH7_HUMAN E3 ubiquitin-protein ligase MARCH7 OS=Homo sapiens GN=MARCH7 PE=1 SV=1	19.6515	-2.35
9	R.EEDGHTHQW.T	EEDGHTHQW		19.8352	4.8133	0.0058	5.9171	8.3176	13.568	6.3	>sp|O95619|YETS4_HUMAN YEATS domain-containing protein 4 OS=Homo sapiens GN=YEATS4 PE=1 SV=1	20.9279	-2.48889
9	P.EEDGKTKGY.I	EEDGKTKGY		51.2963	14.9154	0.105	24.4713	12.2148	17.485	9.15	>sp|P55884|EIF3B_HUMAN Eukaryotic translation initiation factor 3 subunit B OS=Homo sapiens GN=EIF3B PE=1 SV=3	10.3255	-2.34444
10	Q.EEDPNTHILY.A	EEDPNTHILY		26.2712	12.8076	0.1002	13.6243	6.3144	14.6043	3.78	>sp|Q13105|ZBT17_HUMAN Zinc finger and BTB domain-containing protein 17 OS=Homo sapiens GN=ZBTB17 PE=1 SV=3	43.7583	-1.25
11	S.EEDQAAELRAY.L	EEDQAAELRAY		60.3571	25.3137	0.1452	37.8947	34.1351	31.094	5.93	>sp|Q7L2H7|EIF3M_HUMAN Eukaryotic translation initiation factor 3 subunit M OS=Homo sapiens GN=EIF3M PE=1 SV=1	39.9503	-1.28182
11	K.EEDSSGHTRAY.G	EEDSSGHTRAY		62.1429	26.1522	0.1666	28.5192	23.8947	28.8056	11.84	>sp|P52701|MSH6_HUMAN DNA mismatch repair protein Msh6 OS=Homo sapiens GN=MSH6 PE=1 SV=2	16.0834	-1.85455
9	Y.EEDSYSHIM[+15.995].A	EEDSYSHIM	M[+16]	20.4792	10.9432	0.3276	8.1897	4.2431	12.7459	3.51	>sp|P14324|FPPS_HUMAN Farnesyl pyrophosphate synthase OS=Homo sapiens GN=FDPS PE=1 SV=4	27.7192	-1.13333
10	S.EEDYRTLTNY.K	EEDYRTLTNY		48.8333	20.2745	0.2392	17.4369	17.3528	21.7433	5.85	>sp|Q14839|CHD4_HUMAN Chromodomain-helicase-DNA-binding protein 4 OS=Homo sapiens GN=CHD4 PE=1 SV=2	45.911	-1.87
9	E.EEEDRKARY.L	EEEDRKARY		50.3704	16.0607	0.2038	16.9057	19.6454	19.397	5.51	>sp|Q05516|ZBT16_HUMAN Zinc finger and BTB domain-containing protein 16 OS=Homo sapiens GN=ZBTB16 PE=1 SV=2	12.6323	-2.93333
10	S.EEEEALQKKF.N	EEEEALQKKF		53.3333	26.7826	0.1065	30.7013	36.6897	39.9339	5.53	>sp|P18615|NELFE_HUMAN Negative elongation factor E OS=Homo sapiens GN=NELFE PE=1 SV=3	33.1437	-1.69
10	A.EEEEDRKARY.L	EEEEDRKARY		70.625	38.6364	0.3262	31.3188	44.4615	41.3619	3.26	>sp|Q05516|ZBT16_HUMAN Zinc finger and BTB domain-containing protein 16 OS=Homo sapiens GN=ZBTB16 PE=1 SV=2	15.0906	-2.99
10	E.EEEEKQKSTW.K	EEEEKQKSTW		73.125	21.8954	0.0733	24.9045	52	50.2835	10.59	>sp|Q9BSC4|NOL10_HUMAN Nucleolar protein 10 OS=Homo sapiens GN=NOL10 PE=1 SV=1	20.2626	-2.77
10	L.EEEGDRVITY.L	EEEGDRVITY		49.7143	16.7664	0.1175	17.1472	25.2079	24.5308	5.44	>sp|Q13619|CUL4A_HUMAN Cullin-4A OS=Homo sapiens GN=CUL4A PE=1 SV=3	37.9469	-1.22
10	F.EEEHGKGREY.G	EEEHGKGREY		77	31.625	0.1202	28.6442	42.5882	33.0087	7.3	>sp|O14646|CHD1_HUMAN Chromodomain-helicase-DNA-binding protein 1 OS=Homo sapiens GN=CHD1 PE=1 SV=2	7.9195	-2.77
9	S.EEEKGGKVY.Q	EEEKGGKVY		56.8421	24.1186	0.0802	21.2863	20.8018	21.9386	5.92	>sp|Q5HYK3|COQ5_HUMAN 2-methoxy-6-polyprenyl-1,4-benzoquinol methylase, mitochondrial OS=Homo sapiens GN=COQ5 PE=1 SV=2	14.3228	-1.8
9	T.EEEKNFKAF.A	EEEKNFKAF		33.6667	17.7544	0.0744	13.5053	19.5936	15.1652	9.12	>sp|P26373|RL13_HUMAN 60S ribosomal protein L13 OS=Homo sapiens GN=RPL13 PE=1 SV=4	32.9988	-1.6
9	E.EEEKQKSTW.K	EEEKQKSTW		64.2857	14.0063	0.0417	15.5643	34.2703	31.6678	7.76	>sp|Q9BSC4|NOL10_HUMAN Nucleolar protein 10 OS=Homo sapiens GN=NOL10 PE=1 SV=1	17.7689	-2.68889
10	A.EEEKTGKVKY.S	EEEKTGKVKY		75	34.4118	0.1392	29.3636	37.1154	37.4231	3.27	>sp|Q15269|PWP2_HUMAN Periodic tryptophan protein 2 homolog OS=Homo sapiens GN=PWP2 PE=2 SV=2	15.5887	-2.04
8	S.EEELKKAY.R	EEELKKAY		80	52.8125	0.6927	31.8841	53.5714	42.4479	2.46	>sp|Q5F1R6|DJC21_HUMAN DnaJ homolog subfamily C member 21 OS=Homo sapiens GN=DNAJC21 PE=1 SV=2	24.2508	-1.75
9	T.EEENGKKLI.S	EEENGKKLI		51.2963	25.5294	0.6126	17.8832	26.4194	37.8654	4.94	>sp|Q6P996|PDXD1_HUMAN Pyridoxal-dependent decarboxylase domain-containing protein 1 OS=Homo sapiens GN=PDXDC1 PE=1 SV=2	22.2265	-1.54444
9	G.EEENQKRYY.L	EEENQKRYY		69.5	17.9415	0.1117	23.8	34.2973	25.7584	6.06	>sp|Q6PL18|ATAD2_HUMAN ATPase family AAA domain-containing protein 2 OS=Homo sapiens GN=ATAD2 PE=1 SV=1	20.8965	-3.16667
10	H.EEEPVKKRGW.P	EEEPVKKRGW		62.8571	18.2483	0.0383	25.7361	53.7143	45	5.12	>sp|Q9P0W2|HM20B_HUMAN SWI/SNF-related matrix-associated actin-dependent regulator of chromatin subfamily E member 1-related OS=Homo sapiens GN=HMG20B PE=1 SV=1	22.6425	-2.15
10	L.EEEQAVRPKY.L	EEEQAVRPKY		69	24.9492	0.0496	30.5714	37.9231	32.8233	11.13	>sp|P14635|CCNB1_HUMAN G2/mitotic-specific cyclin-B1 OS=Homo sapiens GN=CCNB1 PE=1 SV=1	24.5191	-1.93
10	E.EEEQENGKAY.C	EEEQENGKAY		67.5	37.5385	0.0883	27.4037	39.7143	38.3077	3.66	>sp|P52701|MSH6_HUMAN DNA mismatch repair protein Msh6 OS=Homo sapiens GN=MSH6 PE=1 SV=2	18.43	-2.48
9	G.EEERNITSF.P	EEERNITSF		31.8529	14.4263	0.1198	12.4402	14.2185	14.2001	2.5	>sp|O00214|LEG8_HUMAN Galectin-8 OS=Homo sapiens GN=LGALS8 PE=1 SV=4	39.1333	-1.41111
9	P.EEERTRQGW.Q	EEERTRQGW		62.5	14.5204	0.0216	20.6426	40.2632	36.3846	4.24	>sp|O95433|AHSA1_HUMAN Activator of 90 kDa heat shock protein ATPase homolog 1 OS=Homo sapiens GN=AHSA1 PE=1 SV=1	21.7441	-2.77778
11	E.EEESQPAKKTY.T	EEESQPAKKTY		73.75	29.2903	0.103	30.026	42.9412	31.4161	5.45	>sp|O75400|PR40A_HUMAN Pre-mRNA-processing factor 40 homolog A OS=Homo sapiens GN=PRPF40A PE=1 SV=2	15.7941	-2.21818
9	G.EEETTRISY.F	EEETTRISY		47	18.6376	0.0643	17.736	19.2988	16.2876	5.77	>sp|O43396|TXNL1_HUMAN Thioredoxin-like protein 1 OS=Homo sapiens GN=TXNL1 PE=1 SV=3	34.1534	-1.55556
9	D.EEEVPKRKW.Q	EEEVPKRKW		54.2593	12.0612	0.0202	18.3607	35.6562	32.5341	3.81	>sp|Q14687|GSE1_HUMAN Genetic suppressor element 1 OS=Homo sapiens GN=GSE1 PE=1 SV=3	24.4437	-2.34444
9	P.EEFEYQRSY.G	EEFEYQRSY		20.5278	5.6909	0.0034	4.6377	13.1646	7.1877	5.24	>sp|Q8WUY9|DEP1B_HUMAN DEP domain-containing protein 1B OS=Homo sapiens GN=DEPDC1B PE=1 SV=2	41.0399	-2.12222
9	M.EEFREKQKL.Q	EEFREKQKL		34.1923	15.127	0.2079	8.5892	27.5513	20.0205	5.79	>sp|Q9H939|PPIP2_HUMAN Proline-serine-threonine phosphatase-interacting protein 2 OS=Homo sapiens GN=PSTPIP2 PE=1 SV=4	22.0152	-2.18889
9	R.EEGAVDKSY.C	EEGAVDKSY		60	16.757	0.0419	22.2211	34.3243	30.4114	6.53	>sp|Q86XI2|CNDG2_HUMAN Condensin-2 complex subunit G2 OS=Homo sapiens GN=NCAPG2 PE=1 SV=1	22.5544	-1.21111
9	E.EEGDRVITY.L	EEGDRVITY		29.125	7.3822	0.0238	10.4351	13.5776	8.961	5.88	>sp|Q13619|CUL4A_HUMAN Cullin-4A OS=Homo sapiens GN=CUL4A PE=1 SV=3	36.9992	-0.966667
9	P.EEGGATHVY.R	EEGGATHVY		45.8	11.2853	0.0235	15.5145	18.5556	13.2716	5.5	>sp|Q9NQ31|AKIP1_HUMAN A-kinase-interacting protein 1 OS=Homo sapiens GN=AKIP1 PE=1 SV=2	23.0652	-0.777778
9	N.EEHFRGQEF.K	EEHFRGQEF		38.7059	12.7572	0.0461	8.9532	18.4062	8.105	6.27	>sp|Q99707|METH_HUMAN Methionine synthase OS=Homo sapiens GN=MTR PE=1 SV=2	32.3077	-1.83333
10	D.EEHLESHKKY.K	EEHLESHKKY		65	25.3333	0.0369	25.5833	47.6	22.5608	11.79	>sp|Q9Y2D5|AKAP2_HUMAN A-kinase anchor protein 2 OS=Homo sapiens GN=AKAP2 PE=1 SV=3	13.8185	-2.3
9	F.EEHNSM[+15.995]NEL.K	EEHNSMNEL	M[+16]	28.4565	17.1579	0.3321	10.9818	17.9475	14.7201	6.23	>sp|Q9BXS6|NUSAP_HUMAN Nucleolar and spindle-associated protein 1 OS=Homo sapiens GN=NUSAP1 PE=1 SV=1	19.4049	-1.75556
10	T.EEHPNPGKRY.P	EEHPNPGKRY		55.7895	19.6864	0.0476	23.6324	37.0385	17.6448	6.75	>sp|Q8TDB6|DTX3L_HUMAN E3 ubiquitin-protein ligase DTX3L OS=Homo sapiens GN=DTX3L PE=1 SV=1	16.0062	-2.7
9	W.EEHVNRTGW.T	EEHVNRTGW		34.5385	13.0791	0.0144	9.6076	34.2162	21.0047	5.54	>sp|Q9P2N6|KANL3_HUMAN KAT8 regulatory NSL complex subunit 3 OS=Homo sapiens GN=KANSL3 PE=1 SV=2	26.9173	-1.77778
10	Q.EEIASSGTSY.L	EEIASSGTSY		43.3	16.9486	0.0504	21.4141	24.3983	16.9362	4.06	>sp|Q92900|RENT1_HUMAN Regulator of nonsense transcripts 1 OS=Homo sapiens GN=UPF1 PE=1 SV=2	34.1679	-0.55
9	R.EEIDHAEYY.L	EEIDHAEYY		23.6703	7.254	0.008	8.7187	15.0263	9.4616	5.52	>sp|Q92552|RT27_HUMAN 28S ribosomal protein S27, mitochondrial OS=Homo sapiens GN=MRPS27 PE=1 SV=3	38.1888	-1.5
10	L.EEIEAKNREL.I	EEIEAKNREL		31.5588	29.4516	0.2004	16.7721	22.9597	30.3924	2.54	>sp|Q9BZI7|REN3B_HUMAN Regulator of nonsense transcripts 3B OS=Homo sapiens GN=UPF3B PE=1 SV=1	26.833	-1.58
9	E.EEIGTPRKF.T	EEIGTPRKF		21.2977	6.8383	0.0039	8.5435	17.688	10.6454	8.64	>sp|P28749|RBL1_HUMAN Retinoblastoma-like protein 1 OS=Homo sapiens GN=RBL1 PE=1 SV=3	30.8607	-1.2
10	K.EEIKEKVHKY.N	EEIKEKVHKY		41.1667	13.6259	0.0138	19.4783	31.68	20.6835	5.96	>sp|Q86WH2|RASF3_HUMAN Ras association domain-containing protein 3 OS=Homo sapiens GN=RASSF3 PE=1 SV=1	18.8195	-1.8
9	L.EEIKKNYRY.K	EEIKKNYRY		34.3077	7.9115	0.0204	11.4547	22.0537	18.0088	3.97	>sp|Q9BYV8|CEP41_HUMAN Centrosomal protein of 41 kDa OS=Homo sapiens GN=CEP41 PE=1 SV=1	21.5797	-2.32222
9	C.EEIKKSKSF.S	EEIKKSKSF		33.4074	13.1247	0.0176	9.2487	24.7712	10.0842	6.3	>sp|Q9NSV4|DIAP3_HUMAN Protein diaphanous homolog 3 OS=Homo sapiens GN=DIAPH3 PE=1 SV=4	15.492	-1.44444
9	N.EEIKQSHSF.S	EEIKQSHSF		24.5325	6.8549	0.0059	6.5935	17.2799	8.7171	7.88	>sp|Q9BYW2|SETD2_HUMAN Histone-lysine N-methyltransferase SETD2 OS=Homo sapiens GN=SETD2 PE=1 SV=3	23.8988	-1.32222
9	A.EEIKREQRL.R	EEIKREQRL		33.7037	14.0752	0.2341	10.0194	24.6525	18.1398	2.43	>sp|Q9BZV1|UBXN6_HUMAN UBX domain-containing protein 6 OS=Homo sapiens GN=UBXN6 PE=1 SV=1	19.345	-2.06667
9	Q.EEIKTLERY.M	EEIKTLERY		28.413	9.5776	0.0086	15.4855	25.703	18.6715	5.28	>sp|Q5VWP2|FA46C_HUMAN Protein FAM46C OS=Homo sapiens GN=FAM46C PE=1 SV=1	36.1047	-1.4
9	D.EEIPDSSKI.S	EEIPDSSKI		22.0472	12.7122	0.1526	4.5856	17.0641	21.2065	2.06	>sp|Q9BYW2|SETD2_HUMAN Histone-lysine N-methyltransferase SETD2 OS=Homo sapiens GN=SETD2 PE=1 SV=3	37.6856	-0.955556
9	L.EEIPKNAAY.R	EEIPKNAAY		26.3729	10.6102	0.0142	8.9353	14.487	8.4516	5.68	>sp|Q16718|NDUA5_HUMAN NADH dehydrogenase [ubiquinone] 1 alpha subcomplex subunit 5 OS=Homo sapiens GN=NDUFA5 PE=1 SV=3	33.0011	-1.02222
9	E.EEIPKNYSI.A	EEIPKNYSI		13.1315	6.3892	0.1183	2.106	11.3692	9.4702	3.77	>sp|Q9Y4A5|TRRAP_HUMAN Transformation/transcription domain-associated protein OS=Homo sapiens GN=TRRAP PE=1 SV=3	43.983	-1.01111
9	T.EEIPKRETY.C	EEIPKRETY		31.9412	9.9377	0.0142	9.2967	20.3468	8.4152	8.15	>sp|Q9BZE1|RM37_HUMAN 39S ribosomal protein L37, mitochondrial OS=Homo sapiens GN=MRPL37 PE=1 SV=2	26.7268	-2
9	K.EEIPVHEEF.I	EEIPVHEEF		15.9676	4.1265	0.019	4.8173	9.1523	7.0933	2.56	>sp|Q9H6V9|LDAH_HUMAN Lipid droplet-associated hydrolase OS=Homo sapiens GN=LDAH PE=1 SV=1	47.7537	-0.811111
9	D.EEIPVSSHY.F	EEIPVSSHY		25.5797	7.955	0.0047	7.7431	15.5243	8.8535	5.31	>sp|P54132|BLM_HUMAN Bloom syndrome protein OS=Homo sapiens GN=BLM PE=1 SV=1	37.9624	-0.666667
10	L.EEISERKGGF.F	EEISERKGGF		49	32.9	0.1002	26.4531	41.1053	33.4498	3.26	>sp|P61599|NAA20_HUMAN N-alpha-acetyltransferase 20 OS=Homo sapiens GN=NAA20 PE=1 SV=1	26.8608	-1.32
9	A.EEKEDGRRW.R	EEKEDGRRW		43.4	12.3112	0.0088	13.4959	36.7241	28.697	5.6	>sp|Q12982|BNIP2_HUMAN BCL2/adenovirus E1B 19 kDa protein-interacting protein 2 OS=Homo sapiens GN=BNIP2 PE=1 SV=1	17.5707	-3.13333
9	L.EEKGEGGEF.S	EEKGEGGEF		46	22.9333	0.2928	20.1264	28.7681	25.2384	3.46	>sp|Q8NC51|PAIRB_HUMAN Plasminogen activator inhibitor 1 RNA-binding protein OS=Homo sapiens GN=SERBP1 PE=1 SV=2	22.248	-1.81111
12	I.EEKGSDGAASSY.Q	EEKGSDGAASSY		66	27.6667	0.5156	32.8197	14.2296	30.4842	2.23	>sp|Q14203|DCTN1_HUMAN Dynactin subunit 1 OS=Homo sapiens GN=DCTN1 PE=1 SV=3	18.8676	-1.275
10	S.EEKISDSEGF.K	EEKISDSEGF		52.037	30.2963	0.1929	31.2319	47.1	46.4615	4.99	>sp|P23246|SFPQ_HUMAN Splicing factor, proline- and glutamine-rich OS=Homo sapiens GN=SFPQ PE=1 SV=2	36.8479	-1.26
9	A.EEKKEEKTW.K	EEKKEEKTW		64.6429	16.472	0.0431	14.7362	47.9	44.6184	2.14	>sp|Q8IY63|AMOL1_HUMAN Angiomotin-like protein 1 OS=Homo sapiens GN=AMOTL1 PE=1 SV=1	14.08	-3.03333
9	M.EEKKGISGY.S	EEKKGISGY		46.125	14.6238	0.0492	18.9016	29.4328	18.9404	6.98	>sp|Q8WYA0|IFT81_HUMAN Intraflagellar transport protein 81 homolog OS=Homo sapiens GN=IFT81 PE=1 SV=1	19.6795	-1.46667
9	C.EEKNETSKY.A	EEKNETSKY		59.4737	20.5882	0.0992	19.1863	26.8065	23.1675	5.03	>sp|Q5UIP0|RIF1_HUMAN Telomere-associated protein RIF1 OS=Homo sapiens GN=RIF1 PE=1 SV=2	11.2194	-2.73333
9	S.EEKNRTENY.N	EEKNRTENY		61.4286	15.2421	0.1552	20.6209	36.1379	22.527	5.28	>sp|Q9BVS4|RIOK2_HUMAN Serine/threonine-protein kinase RIO2 OS=Homo sapiens GN=RIOK2 PE=1 SV=2	12.7507	-3.1
9	P.EEKPKKEGF.I	EEKPKKEGF		47	19.0339	0.2067	18.959	31.26	25.2272	5.27	>sp|Q9Y520|PRC2C_HUMAN Protein PRRC2C OS=Homo sapiens GN=PRRC2C PE=1 SV=4	14.2828	-2.37778
8	Y.EEKTGNAW.H	EEKTGNAW		65	36.6429	0.2523	19.2174	47.7	36.0237	3.99	>sp|P09874|PARP1_HUMAN Poly [ADP-ribose] polymerase 1 OS=Homo sapiens GN=PARP1 PE=1 SV=4	23.7893	-1.825
9	A.EEKTISAKY.A	EEKTISAKY		50	12.1133	0.0228	13.7032	29.8955	16.3801	7.23	>sp|P35579|MYH9_HUMAN Myosin-9 OS=Homo sapiens GN=MYH9 PE=1 SV=4	23.6882	-1.25556
10	L.EELDGKVKGY.E	EELDGKVKGY		35.3182	14.627	0.0239	19.5621	21.0391	22.1672	5.69	>sp|Q9BXX0|EMIL2_HUMAN EMILIN-2 OS=Homo sapiens GN=EMILIN2 PE=1 SV=3	30.6101	-1.24
10	L.EELDPESREY.W	EELDPESREY		29.7	12.8669	0.0201	20.3574	7.2823	13.4172	5.67	>sp|Q6P161|RM54_HUMAN 39S ribosomal protein L54, mitochondrial OS=Homo sapiens GN=MRPL54 PE=1 SV=1	37.4577	-2.19
10	Q.EELEEKNKKY.S	EELEEKNKKY		50.3704	23.9851	0.0564	31.5217	31	29.5289	2.14	>sp|Q13439|GOGA4_HUMAN Golgin subfamily A member 4 OS=Homo sapiens GN=GOLGA4 PE=1 SV=1	16.886	-2.67
9	A.EELEKLQQY.K	EELEKLQQY		24.9481	9.1839	0.0071	12.1093	20.1441	13.9786	6.21	>sp|Q9ULW0|TPX2_HUMAN Targeting protein for Xklp2 OS=Homo sapiens GN=TPX2 PE=1 SV=2	42.2723	-1.67778
9	L.EELEQKYTY.E	EELEQKYTY		23.989	7.1328	0.0178	9.1364	20.045	13.0464	6.06	>sp|P42224|STAT1_HUMAN Signal transducer and activator of transcription 1-alpha/beta OS=Homo sapiens GN=STAT1 PE=1 SV=2	39.1388	-1.93333
9	R.EELGFRPEY.S	EELGFRPEY		20.1806	5.8875	0.0322	10.5231	20.0766	11.3755	5.63	>sp|P09874|PARP1_HUMAN Poly [ADP-ribose] polymerase 1 OS=Homo sapiens GN=PARP1 PE=1 SV=4	50.0375	-1.3
9	L.EELGNHKAF.K	EELGNHKAF		25.913	11.4017	0.0412	8.8529	21.3966	11.4058	6.92	>sp|P09543|CN37_HUMAN 2',3'-cyclic-nucleotide 3'-phosphodiesterase OS=Homo sapiens GN=CNP PE=1 SV=2	26.9228	-1.06667
9	E.EELGSKAKF.A	EELGSKAKF		28.913	11.4716	0.0377	11.5551	23.4962	16.3833	3.43	>sp|P06733|ENOA_HUMAN Alpha-enolase OS=Homo sapiens GN=ENO1 PE=1 SV=2	27.5261	-0.844444
9	E.EELKELKEY.R	EELKELKEY		43	13.7674	0.0088	19.587	36.4828	25.3328	8.98	>sp|Q9GZU8|F192A_HUMAN Protein FAM192A OS=Homo sapiens GN=FAM192A PE=1 SV=1	37.1226	-1.72222
9	L.EELKQQQKL.D	EELKQQQKL		31.0588	13.4125	0.146	11.7176	26.7849	23.2393	9.36	>sp|Q9BVP2|GNL3_HUMAN Guanine nucleotide-binding protein-like 3 OS=Homo sapiens GN=GNL3 PE=1 SV=2	21.5819	-1.96667
10	D.EELLGDGHSY.S	EELLGDGHSY		26.7797	9.6525	0.0315	23.3351	26.2473	18.0809	6.2	>sp|P28070|PSB4_HUMAN Proteasome subunit beta type-4 OS=Homo sapiens GN=PSMB4 PE=1 SV=4	41.7237	-0.9
9	V.EELNSTQRV.A	EELNSTQRV		25.8986	16.4673	0.2682	9.7885	24.6441	30.1519	5.29	>sp|Q9H583|HEAT1_HUMAN HEAT repeat-containing protein 1 OS=Homo sapiens GN=HEATR1 PE=1 SV=3	25.9607	-1.33333
9	L.EELQQKVSY.K	EELQQKVSY		39.6	12.2212	0.0245	14.4199	26.6559	16.0242	5.88	>sp|P40763|STAT3_HUMAN Signal transducer and activator of transcription 3 OS=Homo sapiens GN=STAT3 PE=1 SV=2	34.8492	-1.33333
10	R.EELQRLKDRY.G	EELQRLKDRY		57.8947	23.1493	0.1264	32.0328	51.7143	43.2771	4.82	>sp|Q8N9T8|KRI1_HUMAN Protein KRI1 homolog OS=Homo sapiens GN=KRI1 PE=1 SV=3	31.6012	-2.06
9	N.EELQTTREL.P	EELQTTREL		24.8571	13.9472	0.0884	7.686	15.8036	11.4441	3.04	>sp|O75153|CLU_HUMAN Clustered mitochondria protein homolog OS=Homo sapiens GN=CLUH PE=1 SV=2	35.4173	-1.36667
9	Q.EELRDKRAY.S	EELRDKRAY		61.7857	20.9118	0.0345	17.6332	40.5789	21.654	2.91	>sp|Q8N9T8|KRI1_HUMAN Protein KRI1 homolog OS=Homo sapiens GN=KRI1 PE=1 SV=3	19.3355	-2.12222
9	C.EELRKSESF.S	EELRKSESF		40.5714	12.5737	0.0896	14.8729	28.8986	17.5549	7.24	>sp|O60610|DIAP1_HUMAN Protein diaphanous homolog 1 OS=Homo sapiens GN=DIAPH1 PE=1 SV=2	25.9345	-1.54444
9	Y.EELRQKHEY.E	EELRQKHEY		53.8889	13.0456	0.0424	18.7596	32.6136	22.2942	3.64	>sp|Q9UK61|TASOR_HUMAN Protein TASOR OS=Homo sapiens GN=FAM208A PE=1 SV=3	16.685	-2.56667
9	H.EELSRLSQY.R	EELSRLSQY		32	12.2698	0.038	11.9678	24.0593	14.0409	6.49	>sp|Q15027|ACAP1_HUMAN Arf-GAP with coiled-coil, ANK repeat and PH domain-containing protein 1 OS=Homo sapiens GN=ACAP1 PE=1 SV=1	42.3953	-1.14444
9	I.EEM[+15.995]AEQERF.L	EEMAEQERF	M[+16]	27.6481	10.7182	0.0168	10.9272	22.2081	24.907	6.08	>sp|Q8WUM0|NU133_HUMAN Nuclear pore complex protein Nup133 OS=Homo sapiens GN=NUP133 PE=1 SV=2	28.868	-1.72222
10	K.EEM[+15.995]ARHLREY.Q	EEMARHLREY	M[+16]	43.3	15.3571	0.0341	20.3393	36.9655	19.3183	3.64	>sp|P08670|VIME_HUMAN Vimentin OS=Homo sapiens GN=VIM PE=1 SV=4	20.2168	-1.65
9	L.EEM[+15.995]DSKEQF.S	EEMDSKEQF	M[+16]	20.4931	8.7367	0.0077	10.0971	17.6501	12.2798	5.42	>sp|Q8IXJ9|ASXL1_HUMAN Putative Polycomb group protein ASXL1 OS=Homo sapiens GN=ASXL1 PE=1 SV=3	23.5759	-1.94444
9	L.EEMDSKEQF.S	EEMDSKEQF		20.4931	8.7367	0.0077	10.0971	17.6501	12.2798	4.55	>sp|Q8IXJ9|ASXL1_HUMAN Putative Polycomb group protein ASXL1 OS=Homo sapiens GN=ASXL1 PE=1 SV=3	31.7569	-1.94444
10	Q.EEM[+15.995]DSNKVSL.L	EEMDSNKVSL	M[+16]	11.1637	19.0508	0.1568	12.4224	3.1075	12.9972	4.63	>sp|Q9H583|HEAT1_HUMAN HEAT repeat-containing protein 1 OS=Homo sapiens GN=HEATR1 PE=1 SV=3	30.1328	-0.96
10	E.EEM[+15.995]DTSERKI.N	EEMDTSERKI	M[+16]	29.875	27.6429	0.1614	13.3569	14.85	38.2	3.68	>sp|Q9BWU0|NADAP_HUMAN Kanadaptin OS=Homo sapiens GN=SLC4A1AP PE=1 SV=1	18.5709	-1.75
9	M.EEM[+15.995]EAEHRL.Q	EEMEAEHRL	M[+16]	11.1208	7.6459	0.0531	5.3777	9.6628	13.9132	6.21	>sp|P28340|DPOD1_HUMAN DNA polymerase delta catalytic subunit OS=Homo sapiens GN=POLD1 PE=1 SV=2	19.8311	-1.57778
9	E.EEM[+15.995]GHAETY.A	EEMGHAETY	M[+16]	26.1525	6.9276	0.0043	8.6205	17.8513	9.3362	6.02	>sp|A3KN83|SBNO1_HUMAN Protein strawberry notch homolog 1 OS=Homo sapiens GN=SBNO1 PE=1 SV=1	19.2921	-1.37778
9	E.EEMGHAETY.A	EEMGHAETY		26.1525	6.9276	0.0043	8.6205	17.8513	9.3362	5.02	>sp|A3KN83|SBNO1_HUMAN Protein strawberry notch homolog 1 OS=Homo sapiens GN=SBNO1 PE=1 SV=1	26.7827	-1.37778
9	Y.EEM[+15.995]GKVKKI.D	EEMGKVKKI	M[+16]	20.2014	14.0658	0.0607	3.7512	20.9324	13.4806	5.29	>sp|P30085|KCY_HUMAN UMP-CMP kinase OS=Homo sapiens GN=CMPK1 PE=1 SV=3	10.9184	-0.944444
9	W.EEMKKGSQF.G	EEMKKGSQF		31.2941	11.8341	0.0227	8.6367	18.8507	8.7197	6.54	>sp|P07814|SYEP_HUMAN Bifunctional glutamate/proline--tRNA ligase OS=Homo sapiens GN=EPRS PE=1 SV=5	19.0086	-1.64444
9	W.EEM[+15.995]KKGSQF.G	EEMKKGSQF	M[+16]	31.2941	11.8341	0.0227	8.6367	18.8507	8.7197	5.42	>sp|P07814|SYEP_HUMAN Bifunctional glutamate/proline--tRNA ligase OS=Homo sapiens GN=EPRS PE=1 SV=5	11.4163	-1.64444
10	K.EEM[+15.995]PATKGGF.S	EEMPATKGGF	M[+16]	36.9474	16.9626	0.0224	14.413	29.9104	19.3005	4.44	>sp|P49790|NU153_HUMAN Nuclear pore complex protein Nup153 OS=Homo sapiens GN=NUP153 PE=1 SV=2	26.9354	-0.75
9	R.EENAEQQAL.A	EENAEQQAL		28.6087	19.4915	0.1366	13.9729	14.7111	19.2752	6.18	>sp|Q9UQE7|SMC3_HUMAN Structural maintenance of chromosomes protein 3 OS=Homo sapiens GN=SMC3 PE=1 SV=2	30.3403	-1.51111
9	L.EENAQKKRF.N	EENAQKKRF		45.4	11.9549	0.0207	17.3318	28	22.7958	3.64	>sp|Q96JC1|VPS39_HUMAN Vam6/Vps39-like protein OS=Homo sapiens GN=VPS39 PE=1 SV=2	10.1845	-2.41111
10	Q.EENAVDVKQY.R	EENAVDVKQY		51.8519	19.6102	0.0125	25.7153	33.9474	30.4715	3.94	>sp|Q8TF40|FNIP1_HUMAN Folliculin-interacting protein 1 OS=Homo sapiens GN=FNIP1 PE=1 SV=3	33.4825	-1.25
9	I.EENDLVRKH.Q	EENDLVRKH		73.75	36.6429	0.3604	26.375	61.25	31.6309	5.29	>sp|Q9P265|DIP2B_HUMAN Disco-interacting protein 2 homolog B OS=Homo sapiens GN=DIP2B PE=1 SV=3	15.4317	-1.95556
9	T.EENEEEHNF.F	EENEEEHNF		26.1695	9.2042	0.0538	11.2794	16.3157	17.3726	5.35	>sp|O60934|NBN_HUMAN Nibrin OS=Homo sapiens GN=NBN PE=1 SV=1	26.1496	-2.76667
10	V.EENFPENKEY.L	EENFPENKEY		52.4074	18.6779	0.0413	17.6986	30.8909	27.4437	5.67	>sp|O43683|BUB1_HUMAN Mitotic checkpoint serine/threonine-protein kinase BUB1 OS=Homo sapiens GN=BUB1 PE=1 SV=1	36.4376	-2.5
9	E.EENFYQQQQ.Q	EENFYQQQQ		76	54.375	1.3462	45.9474	59.5833	75	2.25	>sp|P01106|MYC_HUMAN Myc proto-oncogene protein OS=Homo sapiens GN=MYC PE=1 SV=1	35.7205	-2.55556
9	Q.EENGQQQKY.L	EENGQQQKY		52.5926	11.5677	0.023	15.2797	20.5946	18.2765	3.72	>sp|Q9UGP5|DPOLL_HUMAN DNA polymerase lambda OS=Homo sapiens GN=POLL PE=1 SV=1	14.8563	-2.95556
9	L.EENGVGSNF.K	EENGVGSNF		23.9231	7.4266	0.0136	9.9122	11.8874	10.6711	5.9	>sp|Q8NF50|DOCK8_HUMAN Dedicator of cytokinesis protein 8 OS=Homo sapiens GN=DOCK8 PE=1 SV=3	36.0848	-0.955556
10	L.EENISEVKSY.K	EENISEVKSY		57.3684	23.2239	0.0211	22.9648	41.5789	27.8355	3.6	>sp|Q96RD7|PANX1_HUMAN Pannexin-1 OS=Homo sapiens GN=PANX1 PE=1 SV=4	36.1597	-1.21
9	G.EENKGHQM[+15.995]L.V	EENKGHQML	M[+16]	27.2222	10.5125	0.1181	10.699	12.9482	13.5268	3.51	>sp|Q8IWX8|CHERP_HUMAN Calcium homeostasis endoplasmic reticulum protein OS=Homo sapiens GN=CHERP PE=1 SV=3	10.9595	-1.75556
9	F.EENKIDRTF.G	EENKIDRTF		24.6883	6.3927	0.0063	10.2464	15.415	13.5757	9.06	>sp|Q9BWT6|MND1_HUMAN Meiotic nuclear division protein 1 homolog OS=Homo sapiens GN=MND1 PE=1 SV=1	28.9993	-1.75556
9	E.EENKLVKKI.K	EENKLVKKI		34.0769	13.5851	0.0467	7.5146	19.8247	21.0344	9.52	>sp|Q16181|SEPT7_HUMAN Septin-7 OS=Homo sapiens GN=SEPT7 PE=1 SV=2	22.0549	-1.07778
10	I.EENNGVDKRI.S	EENNGVDKRI		52.2222	30.7778	0.3767	21.3833	46.1667	49.62	5.08	>sp|P43007|SATT_HUMAN Neutral amino acid transporter A OS=Homo sapiens GN=SLC1A4 PE=1 SV=1	20.8384	-1.76
9	I.EENNNFSKM[+15.995].A	EENNNFSKM	M[+16]	32.4483	14.8715	0.1673	10.264	15.9858	13.4389	5.83	>sp|P16949|STMN1_HUMAN Stathmin OS=Homo sapiens GN=STMN1 PE=1 SV=3	16.8899	-1.94444
9	T.EENPKREDY.F	EENPKREDY		58.6842	19.4746	0.1145	24.5223	27.5641	21.8577	5.17	>sp|O43395|PRPF3_HUMAN U4/U6 small nuclear ribonucleoprotein Prp3 OS=Homo sapiens GN=PRPF3 PE=1 SV=2	16.9505	-3.2
11	N.EENPNNNENTY.G	EENPNNNENTY		61.7857	29.3226	0.2103	17.9369	34.8919	33.8821	2.53	>sp|Q9H2G4|TSYL2_HUMAN Testis-specific Y-encoded-like protein 2 OS=Homo sapiens GN=TSPYL2 PE=1 SV=1	25.0119	-2.87273
9	Q.EENPRNQLM[+15.995].A	EENPRNQLM	M[+16]	28.6304	12.0719	0.104	8.0124	9.2267	8.8654	5.59	>sp|O14709|ZN197_HUMAN Zinc finger protein 197 OS=Homo sapiens GN=ZNF197 PE=2 SV=1	23.9394	-1.98889
9	L.EENQVKKYH.R	EENQVKKYH		88.3333	63.75	0.7464	38.3636	71.1111	42.0729	5.66	>sp|Q14683|SMC1A_HUMAN Structural maintenance of chromosomes protein 1A OS=Homo sapiens GN=SMC1A PE=1 SV=2	11.4283	-2.45556
9	S.EENRDNQQF.L	EENRDNQQF		35.7727	10.9057	0.0446	19.5373	24.5508	22.9164	5.2	>sp|Q86W56|PARG_HUMAN Poly(ADP-ribose) glycohydrolase OS=Homo sapiens GN=PARG PE=1 SV=1	21.1888	-2.91111
12	W.EENRNENSGNSW.N	EENRNENSGNSW		73.75	26	0.0424	32.0328	52.1429	50.2577	7.27	>sp|Q99590|SCAFB_HUMAN Protein SCAF11 OS=Homo sapiens GN=SCAF11 PE=1 SV=2	24.2349	-2.65833
9	Q.EENRQKLSL.S	EENRQKLSL		38	15.369	0.2619	12.6318	14.4852	14.5073	4.76	>sp|P35579|MYH9_HUMAN Myosin-9 OS=Homo sapiens GN=MYH9 PE=1 SV=4	28.2977	-1.73333
10	N.EENYGVKTTY.D	EENYGVKTTY		34.4231	11.0553	0.0181	12.9766	23.8722	14.0149	5.55	>sp|Q8WWM7|ATX2L_HUMAN Ataxin-2-like protein OS=Homo sapiens GN=ATXN2L PE=1 SV=2	36.1083	-1.46
9	L.EEPTVIKKY.L	EEPTVIKKY		46.125	11.5633	0.0229	16.5638	27.5769	18.015	8.15	>sp|Q9Y5X3|SNX5_HUMAN Sorting nexin-5 OS=Homo sapiens GN=SNX5 PE=1 SV=1	29.5192	-1.07778
9	E.EEQAVRPKY.L	EEQAVRPKY		42	8.9588	0.0081	14.6519	24.3475	15.3817	11.47	>sp|P14635|CCNB1_HUMAN G2/mitotic-specific cyclin-B1 OS=Homo sapiens GN=CCNB1 PE=1 SV=1	22.7432	-1.75556
10	E.EEQDPGKPAL.P	EEQDPGKPAL		15.5087	17.7778	0.3732	11.9386	3.6909	13.6951	3.3	>sp|Q96F46|I17RA_HUMAN Interleukin-17 receptor A OS=Homo sapiens GN=IL17RA PE=1 SV=2	29.1466	-1.59
9	T.EEQELEKSM[+15.995].K	EEQELEKSM	M[+16]	33.4815	19.2458	0.1782	15.672	29.0299	23.6045	6.25	>sp|Q9ULW0|TPX2_HUMAN Targeting protein for Xklp2 OS=Homo sapiens GN=TPX2 PE=1 SV=2	19.0382	-1.83333
9	T.EEQELEKSM.K	EEQELEKSM		33.4815	19.2458	0.1782	15.672	29.0299	23.6045	3.45	>sp|Q9ULW0|TPX2_HUMAN Targeting protein for Xklp2 OS=Homo sapiens GN=TPX2 PE=1 SV=2	30.6316	-1.83333
9	E.EEQENGKAY.C	EEQENGKAY		39.3333	20.0392	0.0224	15.074	22.6577	14.6792	6.24	>sp|P52701|MSH6_HUMAN DNA mismatch repair protein Msh6 OS=Homo sapiens GN=MSH6 PE=1 SV=2	15.8539	-2.36667
9	E.EEQENNKSF.N	EEQENNKSF		23.3736	11.409	0.0362	12.9804	17.1429	13.891	2.93	>sp|Q9NR48|ASH1L_HUMAN Histone-lysine N-methyltransferase ASH1L OS=Homo sapiens GN=ASH1L PE=1 SV=2	19.2886	-2.54444
10	E.EEQEPLRKQF.L	EEQEPLRKQF		39.8	19.6949	0.0224	17.7079	27.1282	21.2084	7.66	>sp|Q9NWW0|HPIP_HUMAN Host cell factor C1 regulator 1 OS=Homo sapiens GN=HCFC1R1 PE=1 SV=1	31.2368	-2.09
9	G.EEQERVLRY.L	EEQERVLRY		34.9615	9.0093	0.0217	11.9228	15.7085	9.351	2.07	>sp|Q96D70|R3HD4_HUMAN R3H domain-containing protein 4 OS=Homo sapiens GN=R3HDM4 PE=1 SV=3	31.8325	-1.81111
9	K.EEQEVQATL.E	EEQEVQATL		14.6654	8.5399	0.1034	5.7792	8.9568	10.666	3.63	>sp|Q08211|DHX9_HUMAN ATP-dependent RNA helicase A OS=Homo sapiens GN=DHX9 PE=1 SV=4	40.1417	-0.933333
10	T.EEQGSSRNTF.Q	EEQGSSRNTF		45.2	19.0593	0.054	19.118	28.8986	22.219	3.67	>sp|Q5PRF9|SMAG2_HUMAN Protein Smaug homolog 2 OS=Homo sapiens GN=SAMD4B PE=1 SV=1	20.7915	-1.84
10	S.EEQLNRYEM[+15.995]Y.R	EEQLNRYEMY	M[+16]	49.1429	27.1905	0.1763	27.5413	44.6154	26.4781	5.3	>sp|Q15544|TAF11_HUMAN Transcription initiation factor TFIID subunit 11 OS=Homo sapiens GN=TAF11 PE=1 SV=1	40.618	-1.89
10	R.EEQSHPARLY.T	EEQSHPARLY		55.2632	14.953	0.0244	22.4271	34.5676	21.0047	12.81	>sp|Q8WTW4|NPRL2_HUMAN GATOR complex protein NPRL2 OS=Homo sapiens GN=NPRL2 PE=1 SV=2	25.3265	-1.63
11	S.EEQSRLAARKY.A	EEQSRLAARKY		81	33.05	0.1072	39.8621	58.9583	42.3125	3.91	>sp|P20226|TBP_HUMAN TATA-box-binding protein OS=Homo sapiens GN=TBP PE=1 SV=2	20.5202	-1.64545
9	K.EEQTPQNKI.T	EEQTPQNKI		33.4444	15.5833	0.2087	8.9647	18.375	28.149	6.1	>sp|P00338|LDHA_HUMAN L-lactate dehydrogenase A chain OS=Homo sapiens GN=LDHA PE=1 SV=2	23.6825	-2.13333
9	I.EEQVARESY.L	EEQVARESY		54.2593	19.5932	0.0243	20.8014	32.75	19.6646	6.33	>sp|Q96G74|OTUD5_HUMAN OTU domain-containing protein 5 OS=Homo sapiens GN=OTUD5 PE=1 SV=1	26.2503	-1.62222
9	S.EEQVSKNLF.G	EEQVSKNLF		40.1429	15.1627	0.0482	16.664	22.2148	21.6753	5.48	>sp|O14526|FCHO1_HUMAN F-BAR domain only protein 1 OS=Homo sapiens GN=FCHO1 PE=1 SV=2	42.9377	-0.877778
11	V.EEQVSTTERVF.Q	EEQVSTTERVF		61.4286	42.875	0.5003	29.3977	45.9167	45.4203	2.09	>sp|Q13619|CUL4A_HUMAN Cullin-4A OS=Homo sapiens GN=CUL4A PE=1 SV=3	41.6565	-0.863636
9	K.EERAVIKAY.R	EERAVIKAY		41.0833	12.509	0.015	11.8951	22.8859	10.7124	2.72	>sp|Q16560|U1SBP_HUMAN U11/U12 small nuclear ribonucleoprotein 35 kDa protein OS=Homo sapiens GN=SNRNP35 PE=1 SV=1	28.5975	-0.488889
9	L.EERGFDKAY.V	EERGFDKAY		45.5	13.1631	0.0689	17.1145	23.7068	17.2911	5.27	>sp|O75531|BAF_HUMAN Barrier-to-autointegration factor OS=Homo sapiens GN=BANF1 PE=1 SV=1	27.1276	-1.77778
9	S.EESADARSF.E	EESADARSF		35.6364	14.5549	0.0093	14.3343	22.255	19.8282	2.5	>sp|Q9BVS4|RIOK2_HUMAN Serine/threonine-protein kinase RIO2 OS=Homo sapiens GN=RIOK2 PE=1 SV=2	26.6241	-1.13333
9	T.EESDLAQQY.G	EESDLAQQY		36.9474	8.0405	0.0067	11.6891	17.5773	14.6922	6.03	>sp|P07237|PDIA1_HUMAN Protein disulfide-isomerase OS=Homo sapiens GN=P4HB PE=1 SV=3	38.3971	-1.55556
9	A.EESDLSRQY.Q	EESDLSRQY		42.3333	9.6543	0.0039	11.8659	20.3468	13.6825	6.56	>sp|Q12789-3|TF3C1_HUMAN Isoform 2 of General transcription factor 3C polypeptide 1 OS=Homo sapiens GN=GTF3C1	29.6309	-1.95556
9	S.EESEAYKSL.F	EESEAYKSL		21.7863	12.9371	0.0985	8.9644	16.3807	12.5905	5.84	>sp|Q9BY42|RTF2_HUMAN Protein RTF2 homolog OS=Homo sapiens GN=RTFDC1 PE=1 SV=3	32.6817	-1.3
9	E.EESKGSATY.C	EESKGSATY		44.4	10.2489	0.0265	13.1154	16.7446	12.7474	4.85	>sp|Q969S3|ZN622_HUMAN Zinc finger protein 622 OS=Homo sapiens GN=ZNF622 PE=1 SV=1	14.9232	-1.45556
9	N.EESKHNQEL.T	EESKHNQEL		29.975	14.9028	0.2721	14.8425	15.9089	17.0699	5.68	>sp|Q86XR8|CEP57_HUMAN Centrosomal protein of 57 kDa OS=Homo sapiens GN=CEP57 PE=1 SV=2	11.5316	-2.4
10	F.EESKIDEHHF.V	EESKIDEHHF		52.037	20.7059	0.093	21.4361	40.2105	39.8512	3.73	>sp|Q9NRN7|ADPPT_HUMAN L-aminoadipate-semialdehyde dehydrogenase-phosphopantetheinyl transferase OS=Homo sapiens GN=AASDHPPT PE=1 SV=2	25.537	-1.78
11	N.EESQEIQKKLY.T	EESQEIQKKLY		76	36.8571	0.2022	39.7241	57.0833	51.0567	2.34	>sp|O75116|ROCK2_HUMAN Rho-associated protein kinase 2 OS=Homo sapiens GN=ROCK2 PE=1 SV=4	33.7334	-1.73636
10	E.EESQPAKKTY.T	EESQPAKKTY		61.0714	16.8879	0.0205	18.1148	30.2182	20.1437	10.06	>sp|O75400|PR40A_HUMAN Pre-mRNA-processing factor 40 homolog A OS=Homo sapiens GN=PRPF40A PE=1 SV=2	14.0637	-2.09
9	K.EESQSRHVL.P	EESQSRHVL		31.0588	14.489	0.1818	10.2027	14.3815	13.4312	3.58	>sp|Q6P4H8|F173B_HUMAN Protein FAM173B OS=Homo sapiens GN=FAM173B PE=1 SV=2	18.5829	-1.31111
9	C.EESRGNNQW.V	EESRGNNQW		45.2	9.8312	0.0092	16.2122	33.8158	34.8981	5.65	>sp|O75293|GA45B_HUMAN Growth arrest and DNA damage-inducible protein GADD45 beta OS=Homo sapiens GN=GADD45B PE=1 SV=1	23.0141	-2.67778
9	T.EESRIKKLH.K	EESRIKKLH		95	67	1.3547	42.4348	82.5	62.4138	6.11	>sp|P35790|CHKA_HUMAN Choline kinase alpha OS=Homo sapiens GN=CHKA PE=1 SV=3	12.8784	-1.66667
10	G.EESSDDGKKY.H	EESSDDGKKY		68	26.913	0.125	25.9792	40.3684	37.6474	6.67	>sp|Q9P2B7|CFA97_HUMAN Cilia- and flagella-associated protein 97 OS=Homo sapiens GN=CFAP97 PE=1 SV=2	10.2003	-2.51
10	G.EESS[+79.966]DDGKKY.H	EESSDDGKKY	S[+80]	68	26.913	0.125	25.9792	40.3684	37.6474	5.16	>sp|Q9P2B7|CFA97_HUMAN Cilia- and flagella-associated protein 97 OS=Homo sapiens GN=CFAP97 PE=1 SV=2	13.639	-2.51
10	G.EES[+79.966]SDDGKKY.H	EESSDDGKKY	S[+80]	68	26.913	0.125	25.9792	40.3684	37.6474	2.42	>sp|Q9P2B7|CFA97_HUMAN Cilia- and flagella-associated protein 97 OS=Homo sapiens GN=CFAP97 PE=1 SV=2	13.9808	-2.51
9	R.EESYSRM[+15.995]GY.M	EESYSRMGY	M[+16]	49.5714	13.0336	0.0549	18.8771	22.4228	15.327	5.4	>sp|P23246|SFPQ_HUMAN Splicing factor, proline- and glutamine-rich OS=Homo sapiens GN=SFPQ PE=1 SV=2	26.9314	-1.57778
9	V.EETAIGKKI.G	EETAIGKKI		33.6667	16.0561	0.0707	7.3303	24.0593	27.6753	3.11	>sp|Q15459|SF3A1_HUMAN Splicing factor 3A subunit 1 OS=Homo sapiens GN=SF3A1 PE=1 SV=1	24.4038	-0.566667
10	S.EETEQINKHF.H	EETEQINKHF		43.7	21.2326	0.0551	18.8552	20.518	29.3251	9.62	>sp|Q96QK1|VPS35_HUMAN Vacuolar protein sorting-associated protein 35 OS=Homo sapiens GN=VPS35 PE=1 SV=2	29.9249	-1.8
9	L.EETESHGSY.S	EETESHGSY		54.8148	16.8364	0.1171	16.7308	20.7477	17.9222	4.04	>sp|Q9Y597|KCTD3_HUMAN BTB/POZ domain-containing protein KCTD3 OS=Homo sapiens GN=KCTD3 PE=1 SV=2	16.7711	-1.96667
10	E.EETLDTIKQY.Y	EETLDTIKQY		34.8846	12.8831	0.0156	18.8388	27.1667	16.1741	5.3	>sp|Q9NUU7|DD19A_HUMAN ATP-dependent RNA helicase DDX19A OS=Homo sapiens GN=DDX19A PE=1 SV=1	44.6753	-1.23
10	S.EETQTLVREY.F	EETQTLVREY		56.3158	18.6711	0.0344	26.3047	35.1875	25.8432	6.12	>sp|P26641|EF1G_HUMAN Elongation factor 1-gamma OS=Homo sapiens GN=EEF1G PE=1 SV=3	40.6054	-1.32
9	L.EETREVQNL.R	EETREVQNL		37.5556	19.6949	0.4004	16.5422	29.3881	31.1913	5.78	>sp|Q9NZ63|CI078_HUMAN Uncharacterized protein C9orf78 OS=Homo sapiens GN=C9orf78 PE=1 SV=1	29.9214	-1.63333
9	A.EETRQKQLL.A	EETRQKQLL		49.2857	16.5701	0.4796	18.5383	29.6269	34.2269	5.19	>sp|Q9UPQ4|TRI35_HUMAN Tripartite motif-containing protein 35 OS=Homo sapiens GN=TRIM35 PE=1 SV=2	23.768	-1.72222
9	P.EETSPGKQF.H	EETSPGKQF		29.9	14.2665	0.0142	14.953	20.0811	18.6815	3.08	>sp|O15417|TNC18_HUMAN Trinucleotide repeat-containing gene 18 protein OS=Homo sapiens GN=TNRC18 PE=1 SV=3	25.2809	-1.67778
10	L.EEVESLNRKY.T	EEVESLNRKY		46.375	18.953	0.013	26.5234	34.3243	25.352	8.21	>sp|Q9NVH2|INT7_HUMAN Integrator complex subunit 7 OS=Homo sapiens GN=INTS7 PE=1 SV=1	30.1213	-1.65
10	Y.EEVHDLERKY.A	EEVHDLERKY		52.5926	16.6449	0.0418	24.5796	44.3077	23.9194	13.22	>sp|Q99733|NP1L4_HUMAN Nucleosome assembly protein 1-like 4 OS=Homo sapiens GN=NAP1L4 PE=1 SV=1	29.4343	-1.89
10	E.EEVKANPHNY.D	EEVKANPHNY		52.037	15.9087	0.0501	21.7225	36.4138	22.5704	2.01	>sp|Q9BZJ0|CRNL1_HUMAN Crooked neck-like protein 1 OS=Homo sapiens GN=CRNKL1 PE=1 SV=4	21.1329	-1.8
9	D.EEVKLIKKM[+15.995].G	EEVKLIKKM	M[+16]	29.925	17.848	0.047	10.5328	27.1154	20.0753	9.56	>sp|P02792|FRIL_HUMAN Ferritin light chain OS=Homo sapiens GN=FTL PE=1 SV=2	20.571	-0.477778
9	D.EEVKLIKKM.G	EEVKLIKKM		29.925	17.848	0.047	10.5328	27.1154	20.0753	4.11	>sp|P02792|FRIL_HUMAN Ferritin light chain OS=Homo sapiens GN=FTL PE=1 SV=2	28.3308	-0.477778
10	M.EEVLIPDQKY.S	EEVLIPDQKY		42.5833	16.5234	0.0484	21.3524	37.1154	26.6743	4.57	>sp|Q9UKT7|FBXL3_HUMAN F-box/LRR-repeat protein 3 OS=Homo sapiens GN=FBXL3 PE=1 SV=1	48.3361	-0.83
9	E.EEVQKLKRY.K	EEVQKLKRY		45.2	10.8545	0.0123	17.9416	32.8864	22.1556	6	>sp|Q9Y5K5|UCHL5_HUMAN Ubiquitin carboxyl-terminal hydrolase isozyme L5 OS=Homo sapiens GN=UCHL5 PE=1 SV=3	21.1229	-1.78889
10	E.EEVQVDPRKY.L	EEVQVDPRKY		53.3333	19.4492	0.0162	23.8541	42.6471	27.9697	8.4	>sp|Q16659|MK06_HUMAN Mitogen-activated protein kinase 6 OS=Homo sapiens GN=MAPK6 PE=1 SV=1	36.4552	-1.69
10	D.EEVRQGLKAY.S	EEVRQGLKAY		49.7143	16.9299	0.0421	26.4922	38.08	17.5507	10.78	>sp|O76003|GLRX3_HUMAN Glutaredoxin-3 OS=Homo sapiens GN=GLRX3 PE=1 SV=2	28.5094	-1.08
9	T.EEVSEKKSY.A	EEVSEKKSY		56.3158	17.2749	0.0131	18.4645	39.1429	24.1931	8.69	>sp|Q96TC7|RMD3_HUMAN Regulator of microtubule dynamics protein 3 OS=Homo sapiens GN=RMDN3 PE=1 SV=2	16.4409	-1.88889
10	H.EEVYAGSHQY.P	EEVYAGSHQY		28.6087	5.4784	0.0093	11.409	16.4386	7.3523	4.13	>sp|Q9H3P7|GCP60_HUMAN Golgi resident protein GCP60 OS=Homo sapiens GN=ACBD3 PE=1 SV=4	31.2668	-1.15
9	A.EEYEARENF.R	EEYEARENF		19.6044	6.2808	0.0244	4.9679	15.0789	7.5367	5.33	>sp|O60566|BUB1B_HUMAN Mitotic checkpoint serine/threonine-protein kinase BUB1 beta OS=Homo sapiens GN=BUB1B PE=1 SV=3	35.7919	-2.07778
9	L.EEYSNTRAY.Y	EEYSNTRAY		26.9831	6.4708	0.0043	5.9611	15.9717	4.1751	3.55	>sp|Q8N884|CGAS_HUMAN Cyclic GMP-AMP synthase OS=Homo sapiens GN=MB21D1 PE=1 SV=2	26.99	-1.92222
9	G.EEYYYAKDY.T	EEYYYAKDY		46.375	9.6417	0.0421	11.7521	28.1594	15.6286	5.17	>sp|Q7Z392|TPC11_HUMAN Trafficking protein particle complex subunit 11 OS=Homo sapiens GN=TRAPPC11 PE=1 SV=2	41.7884	-1.97778
9	E.ELDRTPPEV.S	ELDRTPPEV		0.9029	11.8443	17.2203	6.4069	0.1808	7.7129	5.92	>sp|Q15393|SF3B3_HUMAN Splicing factor 3B subunit 3 OS=Homo sapiens GN=SF3B3 PE=1 SV=4	36.6414	-1.21111
8	I.EPFKTKKI.K	EPFKTKKI		58.9474	54.375	17.8814	0.1871	33.0263	26.8914	3.28	>sp|Q9BPX3|CND3_HUMAN Condensin complex subunit 3 OS=Homo sapiens GN=NCAPG PE=1 SV=1	20.1908	-1.275
9	T.EPHQVYVQI.L	EPHQVYVQI		27.3889	13.259	9.6827	0.0301	11.4015	9.5056	5.41	>sp|Q13415|ORC1_HUMAN Origin recognition complex subunit 1 OS=Homo sapiens GN=ORC1 PE=1 SV=2	46.0269	-0.411111
9	G.EPIGRGTKV.I	EPIGRGTKV		22.5566	20.451	10.0249	0.2345	11.1258	8.2202	6.06	>sp|P08238|HS90B_HUMAN Heat shock protein HSP 90-beta OS=Homo sapiens GN=HSP90AB1 PE=1 SV=4	20.6698	-0.7
9	P.EPLPAHRQA.L	EPLPAHRQA		44.4	40.6	13.227	1.4124	27.3205	20.2147	2.09	>sp|O95071|UBR5_HUMAN E3 ubiquitin-protein ligase UBR5 OS=Homo sapiens GN=UBR5 PE=1 SV=2	27.8039	-1.16667
9	V.EPYNATLSV.H	EPYNATLSV		15.1771	9.5334	8.44	0.0124	4.7928	3.7465	5.29	>sp|Q9BVA1|TBB2B_HUMAN Tubulin beta-2B chain OS=Homo sapiens GN=TUBB2B PE=1 SV=1	50.6914	-0.177778
9	K.EQYQQQQQW.G	EQYQQQQQW		21.687	1.2066	0.1854	3.9305	16.0337	7.5037	2.09	>sp|Q14103|HNRPD_HUMAN Heterogeneous nuclear ribonucleoprotein D0 OS=Homo sapiens GN=HNRNPD PE=1 SV=1	39.5181	-2.96667
8	A.ESLIAKKI.H	ESLIAKKI		58.4211	36.8571	3.7117	1.8994	34.7838	37.3718	2.45	>sp|P78371|TCPB_HUMAN T-complex protein 1 subunit beta OS=Homo sapiens GN=CCT2 PE=1 SV=4	32.6298	0.3125
9	Y.FAEDPPTSL.K	FAEDPPTSL		2.5149	4.5846	7.6698	0.482	0.0127	0.1985	3.65	>sp|Q9Y616|IRAK3_HUMAN Interleukin-1 receptor-associated kinase 3 OS=Homo sapiens GN=IRAK3 PE=1 SV=2	50.1151	-0.366667
9	F.FASHVSPEV.S	FASHVSPEV		0.6811	7.1821	22.4286	0.3189	0.1758	2.8334	3.16	>sp|Q9NP61|ARFG3_HUMAN ADP-ribosylation factor GTPase-activating protein 3 OS=Homo sapiens GN=ARFGAP3 PE=1 SV=1	35.24	0.344444
9	F.FEDENGQRW.L	FEDENGQRW		9.0029	5.0058	0.0461	4.0881	1.7206	6.4117	3.37	>sp|O95573|ACSL3_HUMAN Long-chain-fatty-acid--CoA ligase 3 OS=Homo sapiens GN=ACSL3 PE=1 SV=3	37.6243	-2.27778
9	S.FHTTPNTSL.G	FHTTPNTSL		16.171	13.3309	16.1867	5.921	3.276	0.391	3.57	>sp|O43683|BUB1_HUMAN Mitotic checkpoint serine/threonine-protein kinase BUB1 OS=Homo sapiens GN=BUB1 PE=1 SV=1	34.8529	-0.511111
10	T.FIDKNGETEL.C	FIDKNGETEL		1.0887	15.9405	19.6512	13.8681	0.0819	3.6787	4.74	>sp|O95433|AHSA1_HUMAN Activator of 90 kDa heat shock protein ATPase homolog 1 OS=Homo sapiens GN=AHSA1 PE=1 SV=1	38.6711	-0.79
8	V.FIDKQTNL.S	FIDKQTNL		5.2903	23.8806	33.875	8.157	0.3544	3.4883	3.49	>sp|O95319|CELF2_HUMAN CUGBP Elav-like family member 2 OS=Homo sapiens GN=CELF2 PE=1 SV=1	34.9299	-0.5
9	S.FLDEKTHEL.L	FLDEKTHEL		0.0013	0.8531	5.4642	1.7204	0.001	0.1184	3.83	>sp|Q9H0K6|PUS7L_HUMAN Pseudouridylate synthase 7 homolog-like protein OS=Homo sapiens GN=PUS7L PE=1 SV=1	37.1898	-0.877778
9	L.FLDEPTNHL.D	FLDEPTNHL		0.0027	1.1311	6.0203	1.947	0.0008	0.1858	4.07	>sp|Q9UG63|ABCF2_HUMAN ATP-binding cassette sub-family F member 2 OS=Homo sapiens GN=ABCF2 PE=1 SV=2	46.8576	-0.622222
11	L.FLDESRSTQYM[+15.995].K	FLDESRSTQYM	M[+16]	0.4906	17.2573	9.9112	26.3281	0.196	8.8734	3.49	>sp|Q9Y230|RUVB2_HUMAN RuvB-like 2 OS=Homo sapiens GN=RUVBL2 PE=1 SV=3	37.8449	-0.918182
9	E.FLDKNDHSL.A	FLDKNDHSL		0.0099	1.6074	7.9941	3.0375	0.0042	0.3618	3.35	>sp|O14578|CTRO_HUMAN Citron Rho-interacting kinase OS=Homo sapiens GN=CIT PE=1 SV=2	32.9146	-0.888889
9	D.FLDNERHEV.Q	FLDNERHEV		0.0126	5.2093	12.6538	4.8505	0.0123	1.5595	7.77	>sp|Q16512|PKN1_HUMAN Serine/threonine-protein kinase N1 OS=Homo sapiens GN=PKN1 PE=1 SV=2	32.7551	-1.21111
10	K.FLDPNNIPKA.S	FLDPNNIPKA		0.0983	19.6102	23.4583	22.5075	0.3336	13.3529	5.56	>sp|Q9BVK2|ALG8_HUMAN Probable dolichyl pyrophosphate Glc1Man9GlcNAc2 alpha-1,3-glucosyltransferase OS=Homo sapiens GN=ALG8 PE=1 SV=2	48.8965	-0.47
9	A.FLDQHGHNL.T	FLDQHGHNL		0.0107	1.5815	6.7357	2.4947	0.0036	0.1648	3.77	>sp|Q9UPN3|MACF1_HUMAN Microtubule-actin cross-linking factor 1, isoforms 1/2/3/5 OS=Homo sapiens GN=MACF1 PE=1 SV=4	32.2563	-0.766667
9	R.FLHDHQAEL.H	FLHDHQAEL		0.0132	1.468	8.8049	2.7805	0.0504	0.1319	3.8	>sp|O14931|NCTR3_HUMAN Natural cytotoxicity triggering receptor 3 OS=Homo sapiens GN=NCR3 PE=1 SV=1	33.1417	-0.522222
9	V.FLHEATARL.M	FLHEATARL		0.0144	1.216	11.0174	2.4692	0.0487	0.1613	5.41	>sp|P36956|SRBP1_HUMAN Sterol regulatory element-binding protein 1 OS=Homo sapiens GN=SREBF1 PE=1 SV=2	37.4034	0.233333
9	K.FLNKEITSV.G	FLNKEITSV		0.0058	2.112	14.3694	2.9592	0.1083	1.2858	4.06	>sp|Q9UI10|EI2BD_HUMAN Translation initiation factor eIF-2B subunit delta OS=Homo sapiens GN=EIF2B4 PE=1 SV=2	46.1818	0.322222
9	A.FLQEHNTTL.Q	FLQEHNTTL		0.0102	0.7945	7.9368	2.0452	0.0213	0.1244	5.57	>sp|Q9P219|DAPLE_HUMAN Protein Daple OS=Homo sapiens GN=CCDC88C PE=1 SV=3	39.5702	-0.522222
9	V.FLQEKSPAV.A	FLQEKSPAV		0.0103	3.373	14.6757	2.491	0.0993	0.8197	5.72	>sp|Q14157|UBP2L_HUMAN Ubiquitin-associated protein 2-like OS=Homo sapiens GN=UBAP2L PE=1 SV=2	37.3334	-0.0777778
9	S.FLSQTGHGV.S	FLSQTGHGV		0.0599	6.6181	17.5424	6.141	0.2776	3.2166	2.93	>sp|O14526|FCHO1_HUMAN F-BAR domain only protein 1 OS=Homo sapiens GN=FCHO1 PE=1 SV=2	32.6158	0.2
9	K.FLYDDNQRV.E	FLYDDNQRV		0.0039	1.7202	8.7526	1.9501	0.0705	1.018	5.77	>sp|Q02880|TOP2B_HUMAN DNA topoisomerase 2-beta OS=Homo sapiens GN=TOP2B PE=1 SV=3	44.3567	-1
9	T.FM[+15.995]NDAIEKA.R	FMNDAIEKA	M[+16]	0.0372	6.0916	13.2837	10.1517	0.5774	4.7002	3.64	>sp|O43395|PRPF3_HUMAN U4/U6 small nuclear ribonucleoprotein Prp3 OS=Homo sapiens GN=PRPF3 PE=1 SV=2	30.8776	-0.177778
9	I.FPAPTPKNI.P	FPAPTPKNI		11.2719	11.1921	7.387	0.0047	1.8282	2.1787	4.49	>sp|Q13423|NNTM_HUMAN NAD(P) transhydrogenase, mitochondrial OS=Homo sapiens GN=NNT PE=1 SV=3	43.7944	-0.422222
9	T.FPDPNVKYV.F	FPDPNVKYV		2.8022	11.7074	6.0327	0.0161	0.1163	1.4642	5.55	>sp|P22415|USF1_HUMAN Upstream stimulatory factor 1 OS=Homo sapiens GN=USF1 PE=1 SV=1	50.4187	-0.466667
8	L.FPHPVNQV.T	FPHPVNQV		18.0224	30	26.5	0.0076	7.458	8.2506	2.88	>sp|O95163|ELP1_HUMAN Elongator complex protein 1 OS=Homo sapiens GN=IKBKAP PE=1 SV=3	37.9855	-0.275
9	I.FPPETSASV.A	FPPETSASV		6.7358	16.771	12.4615	0.0331	1.3715	2.8056	5.14	>sp|P09874|PARP1_HUMAN Poly [ADP-ribose] polymerase 1 OS=Homo sapiens GN=PARP1 PE=1 SV=4	45.1125	-0.0222222
9	S.FPVQGVHTV.A	FPVQGVHTV		3.8699	7.354	5.2849	0.0049	1.5289	1.2829	3.25	>sp|Q68CP9|ARID2_HUMAN AT-rich interactive domain-containing protein 2 OS=Homo sapiens GN=ARID2 PE=1 SV=2	42.289	0.666667
9	G.FQHTGIYSV.M	FQHTGIYSV		0.1279	1.9305	8.622	1.8834	1.0751	1.1011	2.01	>sp|Q9Y5S1|TRPV2_HUMAN Transient receptor potential cation channel subfamily V member 2 OS=Homo sapiens GN=TRPV2 PE=1 SV=1	42.4601	0.177778
9	L.FQSDTNAM[+15.995]L.G	FQSDTNAML	M[+16]	0.3914	3.3505	7.3193	4.5676	0.2036	1.1864	2.44	>sp|O95619|YETS4_HUMAN YEATS domain-containing protein 4 OS=Homo sapiens GN=YEATS4 PE=1 SV=1	38.614	-0.188889
9	S.FVDEHEPSM[+15.995].V	FVDEHEPSM	M[+16]	0.1663	2.7598	9.3017	1.5915	0.0104	0.3269	2.23	>sp|Q16649|NFIL3_HUMAN Nuclear factor interleukin-3-regulated protein OS=Homo sapiens GN=NFIL3 PE=1 SV=2	26.3925	-0.8
9	I.FYHPETTQL.M	FYHPETTQL		6.2546	2.3337	12.0769	3.1858	1.0178	0.0064	5.5	>sp|P51114|FXR1_HUMAN Fragile X mental retardation syndrome-related protein 1 OS=Homo sapiens GN=FXR1 PE=1 SV=3	44.5537	-0.877778
8	E.FYHPGQEY.N	FYHPGQEY		41.9167	12.3903	14.5495	13.3086	13.3779	0.1324	2.5	>sp|P68400|CSK21_HUMAN Casein kinase II subunit alpha OS=Homo sapiens GN=CSNK2A1 PE=1 SV=1	37.5427	-1.5
8	N.FYQEHPDL.A	FYQEHPDL		30.25	36.5714	44	11.7184	9.9491	1.3292	3.03	>sp|P17844|DDX5_HUMAN Probable ATP-dependent RNA helicase DDX5 OS=Homo sapiens GN=DDX5 PE=1 SV=1	41.0877	-1.25
9	N.FYQHNVEKL.E	FYQHNVEKL		9.5267	5.7918	15.8636	8.4986	3.5281	0.0982	5.17	>sp|Q86W56|PARG_HUMAN Poly(ADP-ribose) glycohydrolase OS=Homo sapiens GN=PARG PE=1 SV=1	32.7715	-0.9
9	L.FYSEVHPHY.-	FYSEVHPHY		8.8909	1.4832	5.8335	7.9537	2.6763	0.0478	4.9	>sp|Q9BRR6|ADPGK_HUMAN ADP-dependent glucokinase OS=Homo sapiens GN=ADPGK PE=1 SV=1	36.3341	-0.877778
8	Y.GADDPSSV.T	GADDPSSV		16.0387	32.5	31.9	6.6468	0.8762	19.0383	2.12	>sp|Q9NRK6|ABCBA_HUMAN ATP-binding cassette sub-family B member 10, mitochondrial OS=Homo sapiens GN=ABCB10 PE=1 SV=2	21.3427	-0.575
9	Y.GADIASKEF.G	GADIASKEF		22.9717	5.2825	4.0043	7.8553	0.1901	3.1698	5.35	>sp|Q9UGL1|KDM5B_HUMAN Lysine-specific demethylase 5B OS=Homo sapiens GN=KDM5B PE=1 SV=3	36.0733	-0.133333
9	A.GADPNATTL.E	GADPNATTL		3.3008	2.7812	7.6838	1.819	0.0164	0.4674	3.49	>sp|Q9Y575|ASB3_HUMAN Ankyrin repeat and SOCS box protein 3 OS=Homo sapiens GN=ASB3 PE=1 SV=1	32.3814	-0.333333
9	A.GADPSTVEM[+15.995].C	GADPSTVEM	M[+16]	3.4883	4.4537	8.9111	3.6621	0.0105	0.7509	2.94	>sp|Q9Y5B9|SP16H_HUMAN FACT complex subunit SPT16 OS=Homo sapiens GN=SUPT16H PE=1 SV=1	22.6773	-0.288889
9	A.GADPSTVEM.C	GADPSTVEM		3.4883	4.4537	8.9111	3.6621	0.0105	0.7509	2.93	>sp|Q9Y5B9|SP16H_HUMAN FACT complex subunit SPT16 OS=Homo sapiens GN=SUPT16H PE=1 SV=1	36.033	-0.288889
11	P.GASENELKKAY.R	GASENELKKAY		46.5	25.4314	0.1876	40.0714	22.5839	25.064	4.34	>sp|O60884|DNJA2_HUMAN DnaJ homolog subfamily A member 2 OS=Homo sapiens GN=DNAJA2 PE=1 SV=1	26.7949	-1.21818
9	T.GEAAISRSF.Q	GEAAISRSF		14.7732	4.7971	0.004	14.7624	8.9082	5.5039	3.86	>sp|Q96JY6|PDLI2_HUMAN PDZ and LIM domain protein 2 OS=Homo sapiens GN=PDLIM2 PE=1 SV=1	35.7063	0.1
11	C.GEAALNDPKM[+15.995]Y.V	GEAALNDPKMY	M[+16]	49.8571	28.1515	0.2313	38.9091	37.5769	36.2544	4.97	>sp|Q13616|CUL1_HUMAN Cullin-1 OS=Homo sapiens GN=CUL1 PE=1 SV=2	33.1735	-0.763636
9	V.GEAGDTVQF.A	GEAGDTVQF		15.1072	5.6625	0.0808	20.4657	8.7914	12.1795	3.66	>sp|P49721|PSB2_HUMAN Proteasome subunit beta type-2 OS=Homo sapiens GN=PSMB2 PE=1 SV=1	43.7804	-0.355556
9	A.GEASRLAHY.N	GEASRLAHY		19.544	11.0626	0.0433	23.5514	12.3822	10.8619	8.94	>sp|P06899|H2B1J_HUMAN Histone H2B type 1-J OS=Homo sapiens GN=HIST1H2BJ PE=1 SV=3	25.506	-0.7
9	A.GEAVVNRVF.D	GEAVVNRVF		24.7013	8.76	0.0229	17.1379	12.2357	10.8935	5.78	>sp|P28065|PSB9_HUMAN Proteasome subunit beta type-9 OS=Homo sapiens GN=PSMB9 PE=1 SV=2	43.7463	0.588889
9	A.GEDNGQRGY.L	GEDNGQRGY		32.8621	14.3041	0.0577	28.1154	7.2392	11.974	2.02	>sp|O00116|ADAS_HUMAN Alkyldihydroxyacetonephosphate synthase, peroxisomal OS=Homo sapiens GN=AGPS PE=1 SV=1	15.2418	-2.33333
10	M.GEDPAQPRKY.K	GEDPAQPRKY		39.6667	17.6959	0.0856	30.7922	9.6018	17.2223	5.28	>sp|Q12873-3|CHD3_HUMAN Isoform 3 of Chromodomain-helicase-DNA-binding protein 3 OS=Homo sapiens GN=CHD3	20.0863	-2.2
9	N.GEDPYPHKF.H	GEDPYPHKF		10.9288	3.7763	0.0428	8.7388	1.1662	3.7674	6.08	>sp|Q15046|SYK_HUMAN Lysine--tRNA ligase OS=Homo sapiens GN=KARS PE=1 SV=3	32.3872	-1.8
10	R.GEDVETSKKW.A	GEDVETSKKW		41.1667	21.1046	0.0055	32.377	33.9737	48.4909	11	>sp|O60869|EDF1_HUMAN Endothelial differentiation-related factor 1 OS=Homo sapiens GN=EDF1 PE=1 SV=1	27.3358	-1.69
9	A.GEEDPAAAF.L	GEEDPAAAF		20.1597	8.6941	0.0888	17.9369	3.4684	8.7994	5.05	>sp|P09496|CLCA_HUMAN Clathrin light chain A OS=Homo sapiens GN=CLTA PE=1 SV=1	46.5288	-0.477778
9	D.GEEENQKRY.Y	GEEENQKRY		42.9167	25.4706	0.07	28.8269	14.4333	18.7893	3.63	>sp|Q6PL18|ATAD2_HUMAN ATPase family AAA domain-containing protein 2 OS=Homo sapiens GN=ATAD2 PE=1 SV=1	12.991	-3.06667
10	D.GEEENQKRYY.L	GEEENQKRYY		55.7895	35.3125	0.1525	38.8182	24.2881	30.9335	7.18	>sp|Q6PL18|ATAD2_HUMAN ATPase family AAA domain-containing protein 2 OS=Homo sapiens GN=ATAD2 PE=1 SV=1	22.3793	-2.89
9	H.GEEGSARM[+15.995]W.K	GEEGSARMW	M[+16]	45.2	15.8056	0.0052	26.9375	22.9195	28.3965	2.01	>sp|P12074|CX6A1_HUMAN Cytochrome c oxidase subunit 6A1, mitochondrial OS=Homo sapiens GN=COX6A1 PE=1 SV=4	27.556	-1.14444
9	L.GEEQQRQQW.M	GEEQQRQQW		47	14.2633	0.0073	26.8359	28.8841	26.1124	3.57	>sp|Q9H1B7|I2BPL_HUMAN Interferon regulatory factor 2-binding protein-like OS=Homo sapiens GN=IRF2BPL PE=1 SV=1	26.1375	-2.97778
9	S.GEFSSGRKW.G	GEFSSGRKW		18.704	4.5961	0.0018	13.0059	16.9783	13.1239	2.01	>sp|Q96HW7|INT4_HUMAN Integrator complex subunit 4 OS=Homo sapiens GN=INTS4 PE=1 SV=2	30.3342	-1.37778
9	A.GEGETVQHF.P	GEGETVQHF		18.5426	8.3837	0.0247	17.8715	13.7341	16.3592	3.27	>sp|Q96DT7|ZBT10_HUMAN Zinc finger and BTB domain-containing protein 10 OS=Homo sapiens GN=ZBTB10 PE=1 SV=2	29.7659	-0.911111
9	L.GEGSPKPGI.T	GEGSPKPGI		23.1868	20.5392	0.5606	24.7389	17.4461	34.6389	2.85	>sp|Q13191|CBLB_HUMAN E3 ubiquitin-protein ligase CBL-B OS=Homo sapiens GN=CBLB PE=1 SV=2	23.5942	-0.9
11	L.GEHGDSSVAVW.S	GEHGDSSVAVW		45.1	26.3696	0.1366	31.6667	23.9173	39.686	2.55	>sp|P07195|LDHB_HUMAN L-lactate dehydrogenase B chain OS=Homo sapiens GN=LDHB PE=1 SV=2	41.8985	-0.3
9	R.GEIETVKQL.H	GEIETVKQL		6.2193	10.242	0.0446	8.5838	6.4429	8.6521	4.56	>sp|P42704|LPPRC_HUMAN Leucine-rich PPR motif-containing protein, mitochondrial OS=Homo sapiens GN=LRPPRC PE=1 SV=3	39.8059	-0.333333
9	L.GEIGGTEEY.K	GEIGGTEEY		14.9905	6.077	0.0433	19.7205	8.258	7.7482	3.43	>sp|P53396|ACLY_HUMAN ATP-citrate synthase OS=Homo sapiens GN=ACLY PE=1 SV=3	36.4532	-1.02222
11	T.GELSSADEKRY.R	GELSSADEKRY		60.3571	36.1429	0.2757	55.7143	47.9	52.9381	5.15	>sp|Q92900|RENT1_HUMAN Regulator of nonsense transcripts 1 OS=Homo sapiens GN=UPF1 PE=1 SV=2	25.5131	-1.50909
9	W.GEM[+15.995]PTSVAY.I	GEMPTSVAY	M[+16]	11.178	3.1775	0.0068	12.3935	5.7811	2.8527	4.79	>sp|Q8N4C8|MINK1_HUMAN Misshapen-like kinase 1 OS=Homo sapiens GN=MINK1 PE=1 SV=2	36.5967	-0.0444444
9	Q.GEM[+15.995]REM[+15.995]QQL.S	GEMREMQQL	M[+16]*2	11.6977	13.4484	0.1157	16.6778	12.0936	14.5433	2.01	>sp|Q9UQE7|SMC3_HUMAN Structural maintenance of chromosomes protein 3 OS=Homo sapiens GN=SMC3 PE=1 SV=2	20.8926	-1.25556
9	W.GENDRGVSF.T	GENDRGVSF		12.4643	4.725	0.0196	11.6427	3.9976	2.5535	6.17	>sp|P62136|PP1A_HUMAN Serine/threonine-protein phosphatase PP1-alpha catalytic subunit OS=Homo sapiens GN=PPP1CA PE=1 SV=1	32.7164	-1.06667
9	I.GENGDPKAF.L	GENGDPKAF		29.475	14.4232	0.0471	24.3822	15.1134	11.6129	5.55	>sp|Q6NW29|RWDD4_HUMAN RWD domain-containing protein 4 OS=Homo sapiens GN=RWDD4 PE=1 SV=3	24.4907	-1.35556
10	L.GENGTGKTTF.I	GENGTGKTTF		27.3519	13.6403	0.048	27.8899	16.6554	15.4341	4.46	>sp|P61221|ABCE1_HUMAN ATP-binding cassette sub-family E member 1 OS=Homo sapiens GN=ABCE1 PE=1 SV=1	21.4265	-1.14
9	H.GENLKTEQW.P	GENLKTEQW		31.8235	9.2686	0.0049	22.804	26.0108	24.5823	5.52	>sp|Q71SY5-3|MED25_HUMAN Isoform 3 of Mediator of RNA polymerase II transcription subunit 25 OS=Homo sapiens GN=MED25	37.691	-1.78889
9	C.GENLPPLTY.D	GENLPPLTY		15.4364	3.897	0.0088	12.3654	5.4879	4.5962	2.09	>sp|Q16850|CP51A_HUMAN Lanosterol 14-alpha demethylase OS=Homo sapiens GN=CYP51A1 PE=1 SV=3	57.7851	-0.555556
9	V.GENPASHSY.V	GENPASHSY		16.5032	4.0832	0.0031	15.4984	4.6986	3.6802	4.37	>sp|P13995|MTDC_HUMAN Bifunctional methylenetetrahydrofolate dehydrogenase/cyclohydrolase, mitochondrial OS=Homo sapiens GN=MTHFD2 PE=1 SV=2	20.6731	-1.47778
9	D.GENPQRQRI.K	GENPQRQRI		23.5714	14.837	0.1439	10.0055	8.6148	12.124	5.18	>sp|Q93074|MED12_HUMAN Mediator of RNA polymerase II transcription subunit 12 OS=Homo sapiens GN=MED12 PE=1 SV=4	16.7431	-2.27778
11	N.GEQAAGHARQF.H	GEQAAGHARQF		44.4	23.1791	0.1126	28.8077	26.6452	25.4544	8.57	>sp|Q96FS4|SIPA1_HUMAN Signal-induced proliferation-associated protein 1 OS=Homo sapiens GN=SIPA1 PE=1 SV=1	19.4293	-0.981818
10	P.GEQGAEYQHF.I	GEQGAEYQHF		35.6364	16.986	0.0945	32.3115	30.5091	29.1708	3.5	>sp|Q14019|COTL1_HUMAN Coactosin-like protein OS=Homo sapiens GN=COTL1 PE=1 SV=3	33.9156	-1.47
10	G.GEQNGQEEKW.C	GEQNGQEEKW		42.1667	8.9009	0.0455	37.7368	46.0833	44.8158	4.43	>sp|Q15796|SMAD2_HUMAN Mothers against decapentaplegic homolog 2 OS=Homo sapiens GN=SMAD2 PE=1 SV=1	27.0535	-2.66
10	I.GEQQRKLESY.L	GEQQRKLESY		37.7222	21.7907	0.1768	42.2609	34.8378	27.2035	4.94	>sp|Q96IP4|FA46A_HUMAN Protein FAM46A OS=Homo sapiens GN=FAM46A PE=1 SV=2	23.3511	-2.11
9	A.GERQIYHRY.C	GERQIYHRY		23.5165	6.1127	0.0226	18.6667	14.3981	8.5609	3.54	>sp|P13807|GYS1_HUMAN Glycogen [starch] synthase, muscle OS=Homo sapiens GN=GYS1 PE=1 SV=2	20.3557	-1.96667
9	I.GESDTDPHF.Q	GESDTDPHF		18.8072	10.8432	0.1733	19.2484	12.3535	19.0376	4.34	>sp|Q9Y490|TLN1_HUMAN Talin-1 OS=Homo sapiens GN=TLN1 PE=1 SV=3	31.3865	-1.6
9	R.GESPGLHHF.H	GESPGLHHF		13.6498	4.1106	0.0102	13.9211	5.4953	6.6053	5.92	>sp|Q5VT52-5|RPRD2_HUMAN Isoform 5 of Regulation of nuclear pre-mRNA domain-containing protein 2 OS=Homo sapiens GN=RPRD2	27.9315	-0.722222
10	S.GESSFTYRAY.C	GESSFTYRAY		32.9655	11.9767	0.0477	29.3295	23.7744	20.8956	3.61	>sp|Q99590|SCAFB_HUMAN Protein SCAF11 OS=Homo sapiens GN=SCAF11 PE=1 SV=2	42.2723	-0.87
9	A.GESSSRLGY.E	GESSSRLGY		27.2963	9.667	0.0545	32.1475	13.0769	11.1268	3.16	>sp|Q7Z591|AKNA_HUMAN AT-hook-containing transcription factor OS=Homo sapiens GN=AKNA PE=1 SV=2	26.5062	-0.966667
10	S.GETPQTDVRW.M	GETPQTDVRW		39.9333	8.7826	0.0486	27.2202	21.4749	36.8462	2.66	>sp|Q14697|GANAB_HUMAN Neutral alpha-glucosidase AB OS=Homo sapiens GN=GANAB PE=1 SV=3	43.3022	-1.51
10	L.GETSTVEKLY.A	GETSTVEKLY		40.2143	9.5352	0.0957	36.6341	28.942	29.6033	5.67	>sp|Q15653|IKBB_HUMAN NF-kappa-B inhibitor beta OS=Homo sapiens GN=NFKBIB PE=1 SV=2	39.6725	-0.68
9	E.GETSYIRVY.P	GETSYIRVY		23.5824	10.1614	0.0058	16.9293	17.5627	9.9148	5.6	>sp|Q13242|SRSF9_HUMAN Serine/arginine-rich splicing factor 9 OS=Homo sapiens GN=SRSF9 PE=1 SV=1	45.6253	-0.422222
11	N.GEVDDSREHSF.N	GEVDDSREHSF		30.9167	24.8475	0.1545	33.6786	17.8717	34.0602	8.7	>sp|P53367|ARFP1_HUMAN Arfaptin-1 OS=Homo sapiens GN=ARFIP1 PE=1 SV=2	26.841	-1.51818
9	D.GEVDYKKKY.R	GEVDYKKKY		21.6183	14.0188	0.007	17.6285	21.1788	12.574	10.22	>sp|Q8NBZ0|IN80E_HUMAN INO80 complex subunit E OS=Homo sapiens GN=INO80E PE=1 SV=1	19.4072	-1.94444
9	D.GEVEQQRTY.S	GEVEQQRTY		21.0305	9.6986	0.0064	17.7266	16.1446	10.6604	7.25	>sp|Q15022|SUZ12_HUMAN Polycomb protein SUZ12 OS=Homo sapiens GN=SUZ12 PE=1 SV=3	23.0867	-1.85556
10	R.GEVERAQSEY.S	GEVERAQSEY		32.5517	19.0424	0.0541	28.5577	18.0764	21.1107	4.74	>sp|O15020|SPTN2_HUMAN Spectrin beta chain, non-erythrocytic 2 OS=Homo sapiens GN=SPTBN2 PE=1 SV=3	26.4852	-1.5
9	M.GEVGKTTGI.P	GEVGKTTGI		10.4217	12.5216	0.3705	12.7028	11.9056	15.5705	5.08	>sp|P53396|ACLY_HUMAN ATP-citrate synthase OS=Homo sapiens GN=ACLY PE=1 SV=3	24.1774	-0.144444
9	K.GEVSARQEL.K	GEVSARQEL		18.1749	14.2288	0.1603	17.3832	11.6556	7.8983	5.2	>sp|P13639|EF2_HUMAN Elongation factor 2 OS=Homo sapiens GN=EEF2 PE=1 SV=4	27.8177	-0.711111
11	E.GEWASGGVRSF.S	GEWASGGVRSF		20	12.491	0.1228	21.7665	18.8403	14.7288	3.35	>sp|P30044|PRDX5_HUMAN Peroxiredoxin-5, mitochondrial OS=Homo sapiens GN=PRDX5 PE=1 SV=4	46.82	-0.263636
9	A.GEYGRHSLY.K	GEYGRHSLY		15.8778	4.1559	0.0551	11.0764	8.4901	3.8322	5.16	>sp|Q9Y262|EIF3L_HUMAN Eukaryotic translation initiation factor 3 subunit L OS=Homo sapiens GN=EIF3L PE=1 SV=1	28.4546	-1.28889
9	M.GFPEAASSF.R	GFPEAASSF		17.0741	2.269	6.0728	17.0023	3.6244	0.0996	2.83	>sp|P22307|NLTP_HUMAN Non-specific lipid-transfer protein OS=Homo sapiens GN=SCP2 PE=1 SV=2	55.6025	0.233333
8	F.GIDRPAEL.S	GIDRPAEL		11.4794	26.1304	35.2	18.8716	1.2539	8.4392	3.62	>sp|Q8IWZ8|SUGP1_HUMAN SURP and G-patch domain-containing protein 1 OS=Homo sapiens GN=SUGP1 PE=1 SV=2	36.3519	-0.425
9	A.GIDSSSPEV.K	GIDSSSPEV		0.4012	7.3258	23.5	16.6719	0.0793	6.4191	5.87	>sp|Q15365|PCBP1_HUMAN Poly(rC)-binding protein 1 OS=Homo sapiens GN=PCBP1 PE=1 SV=2	34.6142	-0.3
11	Q.GLADNTVIAKV.N	GLADNTVIAKV		0.1785	18.5973	29.1818	38.8485	5.9331	34.4769	5.59	>sp|P26639|SYTC_HUMAN Threonine--tRNA ligase, cytoplasmic OS=Homo sapiens GN=TARS PE=1 SV=3	49.3491	0.754545
9	L.GLAKSIHHA.R	GLAKSIHHA		0.3068	9.769	14.6937	38.4545	5.8433	20.769	5.86	>sp|P46781|RS9_HUMAN 40S ribosomal protein S9 OS=Homo sapiens GN=RPS9 PE=1 SV=3	13.3645	0.0444444
9	V.GLAPKPVQV.L	GLAPKPVQV		0.0157	0.751	12.0824	9.3052	0.3076	1.641	3.63	>sp|Q6ZNJ1|NBEL2_HUMAN Neurobeachin-like protein 2 OS=Homo sapiens GN=NBEAL2 PE=1 SV=2	37.5256	0.333333
9	A.GLATDVQTV.A	GLATDVQTV		0.0465	3.4279	11.3217	14.9655	1.0841	7.7425	5.32	>sp|P49720|PSB3_HUMAN Proteasome subunit beta type-3 OS=Homo sapiens GN=PSMB3 PE=1 SV=2	44.0296	0.577778
9	Q.GLDGHSHLV.M	GLDGHSHLV		0.0485	2.8611	9.5381	12.8542	0.0425	4.5031	6.1	>sp|Q9H3S1|SEM4A_HUMAN Semaphorin-4A OS=Homo sapiens GN=SEMA4A PE=1 SV=2	28.741	0.0333333
9	Q.GLDGPPPTV.E	GLDGPPPTV		0.0401	1.5336	10.8972	8.9097	0.0265	2.6115	2	>sp|Q03169|TNAP2_HUMAN Tumor necrosis factor alpha-induced protein 2 OS=Homo sapiens GN=TNFAIP2 PE=2 SV=2	42.4275	-0.2
9	G.GLDNQIQEI.K	GLDNQIQEI		0.0727	2.4253	10.5607	12.0505	0.0448	4.0562	2.23	>sp|P62191|PRS4_HUMAN 26S proteasome regulatory subunit 4 OS=Homo sapiens GN=PSMC1 PE=1 SV=1	52.7525	-0.566667
9	S.GLGPPGRSV.S	GLGPPGRSV		0.8095	2.1749	10.3583	14.7334	1.3954	3.7295	5.09	>sp|Q68D10|SPT2_HUMAN Protein SPT2 homolog OS=Homo sapiens GN=SPTY2D1 PE=1 SV=3	30.9756	-0.188889
9	S.GLHGQLQEA.R	GLHGQLQEA		0.4309	14.2351	26.4375	40.6429	10.6532	17.6973	2.49	>sp|Q9P2E9|RRBP1_HUMAN Ribosome-binding protein 1 OS=Homo sapiens GN=RRBP1 PE=1 SV=4	25.9368	-0.566667
9	G.GLHSVAEGV.R	GLHSVAEGV		0.2294	5.5384	16.96	26.9297	4.1879	15.2761	5.92	>sp|Q9NWK9|BCD1_HUMAN Box C/D snoRNA protein 1 OS=Homo sapiens GN=ZNHIT6 PE=1 SV=1	31.5607	0.633333
9	A.GLKNGVPAV.G	GLKNGVPAV		0.1251	2.3741	18.3333	14.9586	1.9603	3.2893	4.84	>sp|P53621|COPA_HUMAN Coatomer subunit alpha OS=Homo sapiens GN=COPA PE=1 SV=2	35.1518	0.466667
9	F.GLM[+15.995]DTVKKV.L	GLMDTVKKV	M[+16]	0.0191	1.6448	6.5532	8.1227	0.8489	3.8245	4.06	>sp|Q9Y692|GMEB1_HUMAN Glucocorticoid modulatory element-binding protein 1 OS=Homo sapiens GN=GMEB1 PE=1 SV=2	29.8442	0.188889
9	Q.GLNDRSDAV.K	GLNDRSDAV		0.1958	5.0713	10.053	18.123	0.7825	5.2658	4.99	>sp|Q9BPX3|CND3_HUMAN Condensin complex subunit 3 OS=Homo sapiens GN=NCAPG PE=1 SV=1	24.5837	-0.711111
9	N.GLNEEIARV.E	GLNEEIARV		0.0137	2.3999	10.6947	15.9759	0.4076	6.8057	5.29	>sp|O14777|NDC80_HUMAN Kinetochore protein NDC80 homolog OS=Homo sapiens GN=NDC80 PE=1 SV=1	45.2531	-0.122222
9	C.GLNEHNHHL.I	GLNEHNHHL		0.0404	0.5971	4.1806	13.0518	0.186	1.2324	7.44	>sp|Q13363|CTBP1_HUMAN C-terminal-binding protein 1 OS=Homo sapiens GN=CTBP1 PE=1 SV=2	16.5835	-1.43333
9	L.GLQEGTHEL.C	GLQEGTHEL		0.0306	0.9511	5.6155	13.6855	0.13	0.8364	6.45	>sp|O76094|SRP72_HUMAN Signal recognition particle subunit SRP72 OS=Homo sapiens GN=SRP72 PE=1 SV=3	32.0917	-0.844444
9	R.GLQEHSISV.D	GLQEHSISV		0.0189	1.2017	9.9822	11.5124	0.344	2.5484	5.71	>sp|Q86TI0|TBCD1_HUMAN TBC1 domain family member 1 OS=Homo sapiens GN=TBC1D1 PE=1 SV=2	38.0055	0.0333333
9	K.GLQHEPAGV.S	GLQHEPAGV		0.2627	9.8159	19.7442	36.3659	3.6606	15.9282	2.24	>sp|Q8IWT3|CUL9_HUMAN Cullin-9 OS=Homo sapiens GN=CUL9 PE=1 SV=2	27.6025	-0.311111
9	L.GLSAGLSSV.-	GLSAGLSSV		0.0775	3.8755	19.0233	22.3417	1.6415	7.2495	6.11	>sp|Q9NPI8|FANCF_HUMAN Fanconi anemia group F protein OS=Homo sapiens GN=FANCF PE=1 SV=1	48.5824	1.15556
9	K.GLSQVAVTV.Q	GLSQVAVTV		0.0788	0.8869	13.383	11.3978	0.8947	6.2009	2.47	>sp|Q96II8|LRCH3_HUMAN Leucine-rich repeat and calponin homology domain-containing protein 3 OS=Homo sapiens GN=LRCH3 PE=1 SV=2	52.0427	1.42222
9	S.GLTSAIQAV.E	GLTSAIQAV		0.1063	3.9338	13.6028	17.2453	2.0099	6.8499	3.53	>sp|Q9Y692|GMEB1_HUMAN Glucocorticoid modulatory element-binding protein 1 OS=Homo sapiens GN=GMEB1 PE=1 SV=2	53.883	1.18889
11	G.GLVDEKALAQA.L	GLVDEKALAQA		0.6256	49	53.3333	75	31.28	72.3864	5.71	>sp|Q13363|CTBP1_HUMAN C-terminal-binding protein 1 OS=Homo sapiens GN=CTBP1 PE=1 SV=2	45.068	0.218182
9	A.GLYERPTAA.A	GLYERPTAA		0.0612	3.0674	14.7207	14.5981	2.1329	2.9211	6.13	>sp|Q99684|GFI1_HUMAN Zinc finger protein Gfi-1 OS=Homo sapiens GN=GFI1 PE=1 SV=2	31.0972	-0.511111
9	Q.GLYSGVTTV.E	GLYSGVTTV		0.0106	0.2281	10.081	3.5395	0.4923	0.97	4.51	>sp|P23921|RIR1_HUMAN Ribonucleoside-diphosphate reductase large subunit OS=Homo sapiens GN=RRM1 PE=1 SV=1	50.5382	0.877778
9	K.GM[+15.995]M[+15.995]STVTEV.R	GMMSTVTEV	M[+16]*2	0.0311	0.8481	9.7437	6.8736	1.0521	1.9616	2.09	>sp|Q5VYK3|ECM29_HUMAN Proteasome-associated protein ECM29 homolog OS=Homo sapiens GN=ECM29 PE=1 SV=2	30.1631	0.677778
9	L.GSDPRVTQL.Q	GSDPRVTQL		4.3362	2.4016	12.1923	6.0018	0.0301	0.7703	5.49	>sp|Q969X0|RIPL2_HUMAN RILP-like protein 2 OS=Homo sapiens GN=RILPL2 PE=1 SV=1	33.0999	-0.777778
9	L.GSFHIRASY.A	GSFHIRASY		19.9341	0.1671	6.4464	14.703	10.4103	2.0012	5.38	>sp|Q9H269|VPS16_HUMAN Vacuolar protein sorting-associated protein 16 homolog OS=Homo sapiens GN=VPS16 PE=1 SV=2	36.8089	-0.211111
9	A.GTLSGHASW.V	GTLSGHASW		16.5258	0.0451	2.2084	12.7318	5.3328	5.0814	3.24	>sp|Q9GZS3|WDR61_HUMAN WD repeat-containing protein 61 OS=Homo sapiens GN=WDR61 PE=1 SV=1	35.7164	-0.177778
9	L.GTM[+15.995]DVHHHW.T	GTMDVHHHW	M[+16]	6.7635	0.0267	0.72	5.1486	1.5238	2.8076	2.29	>sp|Q8N3R3|TCAIM_HUMAN T-cell activation inhibitor, mitochondrial OS=Homo sapiens GN=TCAIM PE=2 SV=2	19.097	-1
9	L.GVTTSVPEV.P	GVTTSVPEV		0.6644	5.1394	24	9.8576	2.1897	9.1228	2.92	>sp|Q8TB24|RIN3_HUMAN Ras and Rab interactor 3 OS=Homo sapiens GN=RIN3 PE=1 SV=4	45.7846	0.544444
10	S.GVYGGSVHEA.M	GVYGGSVHEA		1.0454	7.1637	22.6071	30.974	10.2736	20.7956	4.08	>sp|Q96KP4|CNDP2_HUMAN Cytosolic non-specific dipeptidase OS=Homo sapiens GN=CNDP2 PE=1 SV=2	26.0124	0.02
12	G.GYGGGYGGQSSM[+15.995].S	GYGGGYGGQSSM	M[+16]	30.4444	14.3699	35.8	34.52	27.7051	1.925	4.49	>sp|P31943|HNRH1_HUMAN Heterogeneous nuclear ribonucleoprotein H OS=Homo sapiens GN=HNRNPH1 PE=1 SV=4	27.4265	-0.683333
9	S.GYPYNAPTV.K	GYPYNAPTV		13.708	10.4705	23.1667	8.443	8.5996	0.7397	2.34	>sp|O00762|UBE2C_HUMAN Ubiquitin-conjugating enzyme E2 C OS=Homo sapiens GN=UBE2C PE=1 SV=1	48.4566	-0.488889
9	L.GYSVGAGHF.R	GYSVGAGHF		39.7333	5.3558	8.885	26.75	13.4696	0.5278	2.3	>sp|P13612|ITA4_HUMAN Integrin alpha-4 OS=Homo sapiens GN=ITGA4 PE=1 SV=3	40.0367	0.255556
9	A.HADDPERVV.R	HADDPERVV		8.9021	12.8435	11.3696	0.7072	0.0917	4.0569	3.96	>sp|Q9BU89|DOHH_HUMAN Deoxyhypusine hydroxylase OS=Homo sapiens GN=DOHH PE=1 SV=1	23.4382	-1.06667
8	L.HALDTRVV.E	HALDTRVV		26.2203	31.0417	32.125	0.3612	12.1718	8.5548	3.96	>sp|Q9Y240|CLC11_HUMAN C-type lectin domain family 11 member A OS=Homo sapiens GN=CLEC11A PE=1 SV=1	26.9627	0.2625
9	V.HAPEDKKEI.L	HAPEDKKEI		24.8701	19.339	17.0508	1.019	7.2859	6.139	5.59	>sp|P53396|ACLY_HUMAN ATP-citrate synthase OS=Homo sapiens GN=ACLY PE=1 SV=3	11.5339	-1.86667
9	F.HASQPSLTV.D	HASQPSLTV		7.2776	2.3712	10.0374	0.2207	0.4028	1.6287	6.15	>sp|Q15796|SMAD2_HUMAN Mothers against decapentaplegic homolog 2 OS=Homo sapiens GN=SMAD2 PE=1 SV=1	33.5919	-0.0888889
9	F.HASQPSM[+15.995]TV.D	HASQPSMTV	M[+16]	6.3809	2.0674	9.0797	0.1772	0.4249	1.48	5.78	>sp|P84022|SMAD3_HUMAN Mothers against decapentaplegic homolog 3 OS=Homo sapiens GN=SMAD3 PE=1 SV=1	17.2091	-0.3
8	A.HATIIPKV.L	HATIIPKV		20.8264	31.2083	37	0.3718	13.3954	17.9548	5.38	>sp|P30153|2AAA_HUMAN Serine/threonine-protein phosphatase 2A 65 kDa regulatory subunit A alpha isoform OS=Homo sapiens GN=PPP2R1A PE=1 SV=4	34.4437	0.7
8	L.HAYIIAKV.Q	HAYIIAKV		15.5561	9.1415	33.75	0.0769	8.1294	10.9119	2.49	>sp|P08575|PTPRC_HUMAN Receptor-type tyrosine-protein phosphatase C OS=Homo sapiens GN=PTPRC PE=1 SV=2	34.8119	1.05
9	F.HEAADQKRF.S	HEAADQKRF		34.1538	10.167	0.0233	16.0157	17.8542	16.4079	8.34	>sp|Q9BZQ8|NIBAN_HUMAN Protein Niban OS=Homo sapiens GN=FAM129A PE=1 SV=1	13.5404	-1.74444
9	S.HEAEVLKQL.A	HEAEVLKQL		8.741	6.719	0.0648	6.1946	6.5133	5.5719	7.54	>sp|P16949|STMN1_HUMAN Stathmin OS=Homo sapiens GN=STMN1 PE=1 SV=3	35.556	-0.444444
11	A.HEAQDAGYRM[+15.995]Y.R	HEAQDAGYRMY	M[+16]	43.8	20.2843	0.1246	29.7386	15.3846	13.432	5.15	>sp|P16298|PP2BB_HUMAN Serine/threonine-protein phosphatase 2B catalytic subunit beta isoform OS=Homo sapiens GN=PPP3CB PE=1 SV=2	23.9653	-1.42727
9	D.HEAQHYNTY.T	HEAQHYNTY		22.4434	5.512	0.0092	7.9859	8.6885	3.1393	5.2	>sp|O60281|ZN292_HUMAN Zinc finger protein 292 OS=Homo sapiens GN=ZNF292 PE=1 SV=3	19.0649	-2.04444
11	C.HEEVYAGSHQY.P	HEEVYAGSHQY		22.5755	2.7261	0.0911	18.8224	14.113	6.8072	5.28	>sp|Q9H3P7|GCP60_HUMAN Golgi resident protein GCP60 OS=Homo sapiens GN=ACBD3 PE=1 SV=4	26.845	-1.33636
10	L.HEIESAGQTW.Q	HEIESAGQTW		22.8302	3.9857	0.0028	11.4831	9.4107	16.1281	5.89	>sp|Q8NEY8|PPHLN_HUMAN Periphilin-1 OS=Homo sapiens GN=PPHLN1 PE=1 SV=2	36.5516	-1.02
9	L.HEIHDPQHL.E	HEIHDPQHL		13.2416	10.7886	0.1823	11.8262	12.1244	8.8078	5.55	>sp|Q9H582|ZN644_HUMAN Zinc finger protein 644 OS=Homo sapiens GN=ZNF644 PE=1 SV=2	20.8183	-1.48889
10	I.HEIYTVGKRF.K	HEIYTVGKRF		21.6794	2.2722	0.0285	12.3673	17.5423	7.5265	7.02	>sp|P18124|RL7_HUMAN 60S ribosomal protein L7 OS=Homo sapiens GN=RPL7 PE=1 SV=1	32.8274	-0.6
9	Y.HENDTIAKY.E	HENDTIAKY		15.601	4.4541	0.0052	9.579	5.4199	3.9533	7.04	>sp|Q4G0F5|VP26B_HUMAN Vacuolar protein sorting-associated protein 26B OS=Homo sapiens GN=VPS26B PE=1 SV=2	23.5879	-1.47778
10	C.HENSPRKEVY.F	HENSPRKEVY		51.2963	18.4295	0.0561	24.8917	20.7883	14.1151	2.79	>sp|P48426|PI42A_HUMAN Phosphatidylinositol 5-phosphate 4-kinase type-2 alpha OS=Homo sapiens GN=PIP4K2A PE=1 SV=2	15.4837	-2.16
9	L.HETFSQHTF.L	HETFSQHTF		23.3187	4.787	0.0429	7.0837	10.2038	4.9662	4.92	>sp|Q5SR56|MF14B_HUMAN Hippocampus abundant transcript-like protein 1 OS=Homo sapiens GN=MFSD14B PE=2 SV=3	32.2327	-1.11111
9	D.HEVTVEKKW.G	HEVTVEKKW		33.9259	8.0058	0.0038	13.3698	33.4737	25.2352	6.17	>sp|Q9NU22|MDN1_HUMAN Midasin OS=Homo sapiens GN=MDN1 PE=1 SV=2	24.8803	-1.24444
9	L.HFIEKAHTL.I	HFIEKAHTL		2.525	0.9739	4.9006	2.9792	1.5935	0.0124	4.4	>sp|Q9HD20|AT131_HUMAN Manganese-transporting ATPase 13A1 OS=Homo sapiens GN=ATP13A1 PE=1 SV=2	25.8009	-0.177778
9	Q.HFQEKVESL.E	HFQEKVESL		6.2557	3.7392	9.698	9.1553	2.9845	0.0588	3.16	>sp|P05067|A4_HUMAN Amyloid beta A4 protein OS=Homo sapiens GN=APP PE=1 SV=3	33.4865	-0.844444
9	R.HHSDGSVSL.S	HHSDGSVSL		11.6762	4.2231	6.7144	5.6055	3.2778	0.3395	5.66	>sp|O15533|TPSN_HUMAN Tapasin OS=Homo sapiens GN=TAPBP PE=1 SV=1	20.231	-0.522222
9	I.HHSGAKVVL.S	HHSGAKVVL		21.6947	7.5527	9.9162	7.6292	6.7013	0.8291	3.65	>sp|Q99832|TCPH_HUMAN T-complex protein 1 subunit eta OS=Homo sapiens GN=CCT7 PE=1 SV=2	16.6134	0.277778
10	C.HIDGHPRPTY.Q	HIDGHPRPTY		15.394	3.348	3.9683	19.0528	1.5967	2.8688	5.09	>sp|Q13308|PTK7_HUMAN Inactive tyrosine-protein kinase 7 OS=Homo sapiens GN=PTK7 PE=1 SV=2	21.0181	-1.55
9	K.HINDSAPEV.R	HINDSAPEV		0.3623	3.0681	12.8791	3.1337	0.2905	2.1492	5.35	>sp|Q14008|CKAP5_HUMAN Cytoskeleton-associated protein 5 OS=Homo sapiens GN=CKAP5 PE=1 SV=3	30.1153	-0.622222
9	T.HLAEALHQA.R	HLAEALHQA		0.0636	5.4933	13.1986	12.2262	1.7831	7.1315	8.18	>sp|Q9BWS9|CHID1_HUMAN Chitinase domain-containing protein 1 OS=Homo sapiens GN=CHID1 PE=1 SV=1	24.057	-0.0444444
9	Q.HLAEVSAEV.R	HLAEVSAEV		0.0164	1.5706	9.5406	3.9638	0.1692	1.8929	6.13	>sp|O95229|ZWINT_HUMAN ZW10 interactor OS=Homo sapiens GN=ZWINT PE=1 SV=2	36.4495	0.533333
9	H.HLAPRTPEV.R	HLAPRTPEV		0.0236	1.2634	12.2198	2.305	0.1789	0.6684	5.74	>sp|O00268|TAF4_HUMAN Transcription initiation factor TFIID subunit 4 OS=Homo sapiens GN=TAF4 PE=1 SV=2	29.0089	-0.588889
8	S.HLDKASVM[+15.995].R	HLDKASVM	M[+16]	9.3787	19.8644	32.125	15.135	0.7265	4.4535	3.17	>sp|Q16665|HIF1A_HUMAN Hypoxia-inducible factor 1-alpha OS=Homo sapiens GN=HIF1A PE=1 SV=1	15.1979	0.0375
9	V.HLDPAVKEV.Q	HLDPAVKEV		0.073	2.9502	9.069	3.6743	0.0228	1.5195	4.72	>sp|O60508|PRP17_HUMAN Pre-mRNA-processing factor 17 OS=Homo sapiens GN=CDC40 PE=1 SV=1	28.4606	-0.188889
9	G.HLGPEGRSV.A	HLGPEGRSV		1.3821	4.7594	12.6978	7.9821	2.2064	3.4866	5.68	>sp|Q6ZMK1-3|CYHR1_HUMAN Isoform 3 of Cysteine and histidine-rich protein 1 OS=Homo sapiens GN=CYHR1	22.152	-0.711111
9	D.HLNGHIKQV.H	HLNGHIKQV		0.3037	2.4582	9.4677	5.6974	1.4431	2.8448	2.64	>sp|Q9HBE1|PATZ1_HUMAN POZ-, AT hook-, and zinc finger-containing protein 1 OS=Homo sapiens GN=PATZ1 PE=1 SV=1	18.0735	-0.577778
9	D.HLNSHVRQV.H	HLNSHVRQV		0.6453	2.2742	9.4246	4.6039	1.5122	2.4282	5.74	>sp|P56270|MAZ_HUMAN Myc-associated zinc finger protein OS=Homo sapiens GN=MAZ PE=1 SV=1	16.3128	-0.722222
9	R.HLQAEVKQV.L	HLQAEVKQV		0.7801	6.3338	13.0922	9.0741	3.6801	6.9519	2.19	>sp|O75962|TRIO_HUMAN Triple functional domain protein OS=Homo sapiens GN=TRIO PE=1 SV=2	24.4968	-0.4
9	N.HLYSEVKEV.L	HLYSEVKEV		0.0724	1.8405	13.4468	2.6704	1.565	2.451	5.89	>sp|Q7Z333|SETX_HUMAN Probable helicase senataxin OS=Homo sapiens GN=SETX PE=1 SV=4	32.2839	-0.444444
9	R.HPDSHQLFI.G	HPDSHQLFI		13.9633	9.4475	9.9569	0.1388	0.2598	3.329	2.28	>sp|Q13283|G3BP1_HUMAN Ras GTPase-activating protein-binding protein 1 OS=Homo sapiens GN=G3BP1 PE=1 SV=1	42.0997	-0.522222
9	N.HPHNVQSQV.V	HPHNVQSQV		29.3	18.4564	13.3191	0.2404	7.1404	5.8945	4.64	>sp|P78560|CRADD_HUMAN Death domain-containing protein CRADD OS=Homo sapiens GN=CRADD PE=1 SV=1	15.1814	-1.21111
9	Y.HPHPFLNSV.Y	HPHPFLNSV		10.7749	6.4489	6.4186	0.0108	3.109	1.307	5.32	>sp|P12980|LYL1_HUMAN Protein lyl-1 OS=Homo sapiens GN=LYL1 PE=1 SV=3	36.6123	-0.344444
9	V.HPIEGSTTV.F	HPIEGSTTV		8.8721	5.5573	4.9006	0.0225	2.2047	1.4879	5.66	>sp|P49327|FAS_HUMAN Fatty acid synthase OS=Homo sapiens GN=FASN PE=1 SV=3	24.0541	-0.244444
9	D.HPLEDRNTI.E	HPLEDRNTI		20.375	9.3627	7.0088	0.0775	4.0579	3.3517	3.49	>sp|Q9BZE4|NOG1_HUMAN Nucleolar GTP-binding protein 1 OS=Homo sapiens GN=GTPBP4 PE=1 SV=3	25.6877	-1.35556
8	S.HPRSQPAI.L	HPRSQPAI		50.7407	46.6667	32.375	0.5512	21.6369	12.7467	4.51	>sp|Q5JTV8|TOIP1_HUMAN Torsin-1A-interacting protein 1 OS=Homo sapiens GN=TOR1AIP1 PE=1 SV=2	16.8523	-1.1125
8	L.HPRTSITV.V	HPRTSITV		45.6	44.4286	33.625	0.2763	15.3441	12.3177	5.59	>sp|Q9NQT4|EXOS5_HUMAN Exosome complex component RRP46 OS=Homo sapiens GN=EXOSC5 PE=1 SV=1	23.9278	-0.35
9	L.HPRTSITVV.L	HPRTSITVV		30.0556	19.9661	12.3407	0.1195	6.5984	3.9428	4.95	>sp|Q9NQT4|EXOS5_HUMAN Exosome complex component RRP46 OS=Homo sapiens GN=EXOSC5 PE=1 SV=1	28.7547	0.155556
9	T.HPYPPGPGV.A	HPYPPGPGV		7.5766	4.5293	6.1529	0.0098	1.411	1.3272	4.48	>sp|O43660|PLRG1_HUMAN Pleiotropic regulator 1 OS=Homo sapiens GN=PLRG1 PE=1 SV=1	32.6708	-0.833333
9	K.HQPHKVTQY.K	HQPHKVTQY		19.8901	3.8583	2.717	19.5404	8.7329	1.1136	2.44	>sp|Q969Q0|RL36L_HUMAN 60S ribosomal protein L36a-like OS=Homo sapiens GN=RPL36AL PE=1 SV=3	13.1012	-1.85556
8	G.HSYSPRAI.H	HSYSPRAI		36.1053	8.3461	32.25	0.924	7.5508	4.8324	3.85	>sp|P28070|PSB4_HUMAN Proteasome subunit beta type-4 OS=Homo sapiens GN=PSMB4 PE=1 SV=4	24.3578	-0.7375
8	Y.HTDTTVKF.V	HTDTTVKF		33.4815	6.5457	16.4267	9.9314	0.4327	4.7424	5.07	>sp|Q02880|TOP2B_HUMAN DNA topoisomerase 2-beta OS=Homo sapiens GN=TOP2B PE=1 SV=3	26.7029	-0.7125
9	R.HTSAVRESY.E	HTSAVRESY		25.3913	0.5753	4.1114	14.8039	5.1727	2.1901	3.83	>sp|Q6ZSG1|RN165_HUMAN E3 ubiquitin-protein ligase RNF165 OS=Homo sapiens GN=RNF165 PE=1 SV=1	18.4055	-0.977778
9	Q.HTSSTTSAW.M	HTSSTTSAW		26.9492	0.2433	2.6363	7.7838	2.6276	2.8211	5.5	>sp|Q16850|CP51A_HUMAN Lanosterol 14-alpha demethylase OS=Homo sapiens GN=CYP51A1 PE=1 SV=3	24.4342	-0.755556
9	T.HVADFAPEV.A	HVADFAPEV		0.0596	0.8667	6.9967	0.8585	0.1537	0.9686	2.46	>sp|P07814|SYEP_HUMAN Bifunctional glutamate/proline--tRNA ligase OS=Homo sapiens GN=EPRS PE=1 SV=5	45.0623	0.333333
8	L.HVDGVSDI.C	HVDGVSDI		21.5573	28.5758	34.4286	9.4789	1.8993	17.1745	2.43	>sp|Q15155|NOMO1_HUMAN Nodal modulator 1 OS=Homo sapiens GN=NOMO1 PE=1 SV=5	32.4027	0.1875
9	A.HVDHGKSTL.T	HVDHGKSTL		4.8625	2.7901	11.9261	6.0684	0.0728	0.407	5.32	>sp|P13639|EF2_HUMAN Elongation factor 2 OS=Homo sapiens GN=EEF2 PE=1 SV=4	7.5402	-0.855556
9	R.HVSRVRALY.K	HVSRVRALY		22.6698	0.5999	5.3377	12.9794	6.0684	1.9933	3.44	>sp|Q9NRP4|SDHF3_HUMAN Succinate dehydrogenase assembly factor 3, mitochondrial OS=Homo sapiens GN=SDHAF3 PE=1 SV=1	24.432	-0.0333333
9	V.HYHPSKVAA.A	HYHPSKVAA		27.3333	17.3158	22.8214	12.8187	18.9236	0.5983	5.27	>sp|O95067|CCNB2_HUMAN G2/mitotic-specific cyclin-B2 OS=Homo sapiens GN=CCNB2 PE=1 SV=1	14.2264	-0.688889
9	H.HYQDGIRAA.K	HYQDGIRAA		15.611	16.8131	12.6813	13.8952	17.6676	0.3755	3.47	>sp|Q15751|HERC1_HUMAN Probable E3 ubiquitin-protein ligase HERC1 OS=Homo sapiens GN=HERC1 PE=1 SV=2	21.6674	-0.922222
8	G.HYTEGAEL.V	HYTEGAEL		38.9412	28.5455	34.2857	14.2749	17.5539	0.8699	5.24	>sp|Q9BVA1|TBB2B_HUMAN Tubulin beta-2B chain OS=Homo sapiens GN=TUBB2B PE=1 SV=1	29.7719	-0.875
9	R.HYVGSAAAF.A	HYVGSAAAF		18.7085	1.3908	5.3933	10.1214	7.5312	0.0183	5.68	>sp|Q13227|GPS2_HUMAN G protein pathway suppressor 2 OS=Homo sapiens GN=GPS2 PE=1 SV=3	35.9155	0.744444
10	Q.HYYEGGNSQY.S	HYYEGGNSQY		24.6104	2.2226	5.8885	14.7666	11.8071	0.0653	5.38	>sp|O75177|CREST_HUMAN Calcium-responsive transactivator OS=Homo sapiens GN=SS18L1 PE=1 SV=2	28.9629	-1.92
9	V.IADPRGNTL.G	IADPRGNTL		2.6491	1.7711	8.2071	0.2952	0.0065	0.1078	2.48	>sp|P14625|ENPL_HUMAN Endoplasmin OS=Homo sapiens GN=HSP90B1 PE=1 SV=1	32.2406	-0.455556
9	T.IAKIQQSTV.G	IAKIQQSTV		17.0963	6.5312	25.5556	0.3293	4.9276	4.8168	4.28	>sp|P48736|PK3CG_HUMAN Phosphatidylinositol 4,5-bisphosphate 3-kinase catalytic subunit gamma isoform OS=Homo sapiens GN=PIK3CG PE=1 SV=3	28.5476	0.288889
9	R.IANATRPTI.H	IANATRPTI		10.5919	1.3985	15.4318	0.0796	0.7612	1.2753	3.44	>sp|Q9NR09|BIRC6_HUMAN Baculoviral IAP repeat-containing protein 6 OS=Homo sapiens GN=BIRC6 PE=1 SV=2	31.995	0.177778
9	F.IANPSSTEI.S	IANPSSTEI		5.3056	1.631	10.1931	0.1091	0.117	0.7425	2.82	>sp|Q9NPC7|MYNN_HUMAN Myoneurin OS=Homo sapiens GN=MYNN PE=1 SV=1	38.7557	-0.0111111
9	D.IAYKFGKTV.V	IAYKFGKTV		4.0794	0.8933	11.3652	0.017	1.7349	1.0332	6.51	>sp|Q96BY9|SARAF_HUMAN Store-operated calcium entry-associated regulatory factor OS=Homo sapiens GN=SARAF PE=1 SV=1	36.934	0.344444
9	K.IEKEIQQKW.D	IEKEIQQKW		24.1818	3.0009	0.0041	8.3852	20.2973	15.2548	3.87	>sp|Q9P2J5|SYLC_HUMAN Leucine--tRNA ligase, cytoplasmic OS=Homo sapiens GN=LARS PE=1 SV=2	33.7668	-1.52222
9	A.IEM[+15.995]PSHQTY.G	IEMPSHQTY	M[+16]	17.7222	2.2725	0.0086	4.5832	6.9707	1.7922	5.98	>sp|Q9NVV5|AIG1_HUMAN Androgen-induced gene 1 protein OS=Homo sapiens GN=AIG1 PE=1 SV=2	27.9043	-0.911111
9	R.IENQNSRQY.L	IENQNSRQY		36.5263	9.8881	0.0214	14.5359	10.9833	6.2358	3.29	>sp|O15379|HDAC3_HUMAN Histone deacetylase 3 OS=Homo sapiens GN=HDAC3 PE=1 SV=2	20.1426	-2.17778
9	W.IEQEGPEYW.D	IEQEGPEYW		20.5972	4.1847	0.0206	8.4674	11.4139	15.1542	2.24	>sp|P18464|1B51_HUMAN HLA class I histocompatibility antigen, B-51 alpha chain OS=Homo sapiens GN=HLA-B PE=1 SV=1	55.0914	-1.52222
9	K.IFQGNVHNF.E	IFQGNVHNF		11.2308	0.8544	4.4286	7.3053	3.1886	0.0367	3.87	>sp|Q96DI7|SNR40_HUMAN U5 small nuclear ribonucleoprotein 40 kDa protein OS=Homo sapiens GN=SNRNP40 PE=1 SV=1	43.363	0.0222222
9	Q.IFQNIKQEY.S	IFQNIKQEY		15.9975	1.956	4.5794	21.7489	7.6875	0.1077	5.63	>sp|Q9H9L7|AKIR1_HUMAN Akirin-1 OS=Homo sapiens GN=AKIRIN1 PE=1 SV=1	43.8222	-0.822222
9	V.IGDTHASEV.S	IGDTHASEV		8.2126	20.598	40	2.9598	0.2582	4.5032	2.09	>sp|Q5JRA6|MIA3_HUMAN Melanoma inhibitory activity protein 3 OS=Homo sapiens GN=MIA3 PE=1 SV=1	23.4903	-0.177778
9	K.IGEHTPSAL.A	IGEHTPSAL		23.044	14.9561	40.75	8.4134	0.7531	1.7709	2.48	>sp|P04075|ALDOA_HUMAN Fructose-bisphosphate aldolase A OS=Homo sapiens GN=ALDOA PE=1 SV=2	33.3455	-0.0111111
9	M.IHEPEPHIL.L	IHEPEPHIL		18.148	9.1347	11.8348	4.4782	1.7392	1.1172	6.34	>sp|P33552|CKS2_HUMAN Cyclin-dependent kinases regulatory subunit 2 OS=Homo sapiens GN=CKS2 PE=1 SV=1	39.9302	-0.422222
9	K.ILADATAKM[+15.995].V	ILADATAKM	M[+16]	0.0691	0.47	7.2014	5.5614	0.0615	0.2479	2.62	>sp|Q9Y490|TLN1_HUMAN Talin-1 OS=Homo sapiens GN=TLN1 PE=1 SV=3	24.2451	0.833333
9	S.ILDEHVQRV.L	ILDEHVQRV		0.005	1.5371	8.7003	2.5152	0.0106	1.5848	9.47	>sp|O15169|AXIN1_HUMAN Axin-1 OS=Homo sapiens GN=AXIN1 PE=1 SV=2	31.8912	-0.166667
9	L.ILDEPTNNL.D	ILDEPTNNL		0.0125	0.6764	8.1986	3.3379	0.0021	0.3916	3.49	>sp|Q8NE71|ABCF1_HUMAN ATP-binding cassette sub-family F member 1 OS=Homo sapiens GN=ABCF1 PE=1 SV=2	48.7775	-0.466667
9	L.ILDESHERV.F	ILDESHERV		0.0317	4.2825	16.32	6.1323	0.0143	3.4911	5.88	>sp|O95777|LSM8_HUMAN U6 snRNA-associated Sm-like protein LSm8 OS=Homo sapiens GN=LSM8 PE=1 SV=3	27.6753	-0.722222
9	E.ILDKKVEKV.T	ILDKKVEKV		0.0453	4.1927	20.0556	7.1952	0.0755	4.0392	9.6	>sp|P08238|HS90B_HUMAN Heat shock protein HSP 90-beta OS=Homo sapiens GN=HSP90AB1 PE=1 SV=4	22.6953	-0.222222
9	D.ILDQKINEV.S	ILDQKINEV		0.0126	2.9967	17	4.0076	0.0161	1.4533	5.99	>sp|P11926|DCOR_HUMAN Ornithine decarboxylase OS=Homo sapiens GN=ODC1 PE=1 SV=2	40.8104	-0.1
9	F.ILDQTNVSA.A	ILDQTNVSA		0.3305	7.4086	21.4688	17.2383	0.2258	8.1824	2.98	>sp|Q00839|HNRPU_HUMAN Heterogeneous nuclear ribonucleoprotein U OS=Homo sapiens GN=HNRNPU PE=1 SV=6	37.4779	0.255556
10	K.ILDSGKIVQI.P	ILDSGKIVQI		0.2322	4.3296	15.0909	10.8101	0.1714	9.8538	2.47	>sp|P07814|SYEP_HUMAN Bifunctional glutamate/proline--tRNA ligase OS=Homo sapiens GN=EPRS PE=1 SV=5	21.7786	0.94
9	D.ILEKKVEKV.V	ILEKKVEKV		0.4641	7.6638	28.8462	10.79	0.8824	7.8861	4.81	>sp|P07900-2|HS90A_HUMAN Isoform 2 of Heat shock protein HSP 90-alpha OS=Homo sapiens GN=HSP90AA1	20.6419	-0.222222
9	L.ILHDDEVTV.T	ILHDDEVTV		0.0194	1.4655	15.4886	3.5215	0.2848	3.1608	5.19	>sp|P05386|RLA1_HUMAN 60S acidic ribosomal protein P1 OS=Homo sapiens GN=RPLP1 PE=1 SV=1	40.197	0.255556
9	I.ILHSVTTNL.S	ILHSVTTNL		0.1564	0.1995	13.8369	3.794	0.5609	0.3758	3.16	>sp|Q8NHV4|NEDD1_HUMAN Protein NEDD1 OS=Homo sapiens GN=NEDD1 PE=1 SV=1	41.5183	0.822222
9	R.ILM[+15.995]EHIHKL.K	ILMEHIHKL	M[+16]	0.0026	0.0545	4.4422	1.2937	0.0791	0.163	2.53	>sp|P84098|RL19_HUMAN 60S ribosomal protein L19 OS=Homo sapiens GN=RPL19 PE=1 SV=1	30.3556	0.522222
9	E.ILM[+15.995]HHPPQV.D	ILMHHPPQV	M[+16]	0.0103	0.4529	12.4341	2.0586	0.2995	0.9571	5.76	>sp|Q7Z5Y7|KCD20_HUMAN BTB/POZ domain-containing protein KCTD20 OS=Homo sapiens GN=KCTD20 PE=1 SV=1	27.1297	0.144444
9	A.ILNNKIPEA.Q	ILNNKIPEA		0.0677	4.7888	24.5	18.7404	1.5578	5.9589	2.49	>sp|Q96JI7|SPTCS_HUMAN Spatacsin OS=Homo sapiens GN=SPG11 PE=1 SV=3	38.4867	-0.155556
9	A.ILPKGSARV.T	ILPKGSARV		0.3119	4.6334	25.9444	6.596	0.6338	2.5743	2.4	>sp|Q96L91|EP400_HUMAN E1A-binding protein p400 OS=Homo sapiens GN=EP400 PE=1 SV=4	24.0541	0.344444
9	T.ILQDRLNQV.S	ILQDRLNQV		0.0386	2.6344	17.678	4.4567	0.4005	1.9182	5.74	>sp|Q99741|CDC6_HUMAN Cell division control protein 6 homolog OS=Homo sapiens GN=CDC6 PE=1 SV=1	41.4563	-0.244444
9	E.ILQEREYRL.Q	ILQEREYRL		0.1328	1.0383	15.1364	6.4938	0.5143	2.3267	3.71	>sp|P51532|SMCA4_HUMAN Transcription activator BRG1 OS=Homo sapiens GN=SMARCA4 PE=1 SV=2	39.7065	-0.966667
9	W.ILQQHIATV.P	ILQQHIATV		0.052	0.9341	18.3529	2.3863	0.47	1.5045	5.4	>sp|Q9Y575|ASB3_HUMAN Ankyrin repeat and SOCS box protein 3 OS=Homo sapiens GN=ASB3 PE=1 SV=1	38.9897	0.877778
9	S.ILSEVQQAV.S	ILSEVQQAV		0.0228	1.149	12.456	3.3315	0.1949	2.4316	5.57	>sp|P09874|PARP1_HUMAN Poly [ADP-ribose] polymerase 1 OS=Homo sapiens GN=PARP1 PE=1 SV=4	48.8035	0.8
9	N.ILTDITKGV.Q	ILTDITKGV		0.0693	3.4863	16.6267	7.9376	0.7884	5.3943	5.27	>sp|P13639|EF2_HUMAN Elongation factor 2 OS=Homo sapiens GN=EEF2 PE=1 SV=4	48.5539	0.866667
9	S.ILTEAIKAA.S	ILTEAIKAA		0.4709	14.6176	24.45	16.5638	5.4289	10.655	2.36	>sp|Q99575|POP1_HUMAN Ribonucleases P/MRP protein subunit POP1 OS=Homo sapiens GN=POP1 PE=1 SV=2	40.5481	1.12222
9	D.ILTETINTV.S	ILTETINTV		0.0305	1.3286	19.4884	1.9201	0.3463	2.4658	2.23	>sp|O60763|USO1_HUMAN General vesicular transport factor p115 OS=Homo sapiens GN=USO1 PE=1 SV=2	51.9371	0.877778
9	E.IM[+15.995]KKIRESY.E	IMKKIRESY	M[+16]	14.5236	0.297	4.7579	18.7896	14.1741	1.5522	3.76	>sp|O00425|IF2B3_HUMAN Insulin-like growth factor 2 mRNA-binding protein 3 OS=Homo sapiens GN=IGF2BP3 PE=1 SV=2	19.4527	-0.777778
9	L.IM[+15.995]KSQQESW.D	IMKSQQESW	M[+16]	15.5112	0.1957	2.8955	11.7498	11.7591	4.5314	3.92	>sp|Q9H3R5|CENPH_HUMAN Centromere protein H OS=Homo sapiens GN=CENPH PE=1 SV=1	27.7821	-1.16667
9	T.IM[+15.995]VDDSKTV.T	IMVDDSKTV	M[+16]	0.2068	2.4294	10.7103	3.0053	1.4239	2.9622	2.49	>sp|Q9Y490|TLN1_HUMAN Talin-1 OS=Homo sapiens GN=TLN1 PE=1 SV=3	29.6653	0.266667
9	A.IPESQIRQV.I	IPESQIRQV		24.8961	24.1356	14.8198	0.0514	4.681	7.9903	2.44	>sp|P57678|GEMI4_HUMAN Gem-associated protein 4 OS=Homo sapiens GN=GEMIN4 PE=1 SV=2	34.3648	-0.466667
9	H.IPESSGRIV.S	IPESSGRIV		37.7778	30.0741	14.5766	0.1937	4.2585	8.6617	4.63	>sp|Q13469|NFAC2_HUMAN Nuclear factor of activated T-cells, cytoplasmic 2 OS=Homo sapiens GN=NFATC2 PE=1 SV=2	33.3729	0.177778
9	D.IPHRPQQAI.R	IPHRPQQAI		31.5294	13.2494	10.9938	0.0522	4.521	3.2273	3.57	>sp|P78396|CCNA1_HUMAN Cyclin-A1 OS=Homo sapiens GN=CCNA1 PE=1 SV=1	26.495	-0.788889
9	I.IPKKEIHTV.P	IPKKEIHTV		15.8703	9.1788	8.3943	0.0226	7.0601	4.0164	5.75	>sp|Q15257|PTPA_HUMAN Serine/threonine-protein phosphatase 2A activator OS=Homo sapiens GN=PTPA PE=1 SV=3	19.4092	-0.4
9	D.IPLGPQSNV.S	IPLGPQSNV		17.4667	12.8327	15.5114	0.0418	5.7912	6.8724	3.52	>sp|Q9UJV9|DDX41_HUMAN Probable ATP-dependent RNA helicase DDX41 OS=Homo sapiens GN=DDX41 PE=1 SV=2	45.6942	0.122222
9	V.IPNEKIRNI.G	IPNEKIRNI		13.5336	10.9057	7.7998	0.0151	3.0877	2.445	3.54	>sp|Q96RP9|EFGM_HUMAN Elongation factor G, mitochondrial OS=Homo sapiens GN=GFM1 PE=1 SV=2	32.7904	-0.777778
9	W.IPNNVKTAV.C	IPNNVKTAV		15.7406	11.7948	11.1348	0.1002	2.809	2.4815	2.49	>sp|Q9BVA1|TBB2B_HUMAN Tubulin beta-2B chain OS=Homo sapiens GN=TUBB2B PE=1 SV=1	31.5412	0.166667
8	D.IPPRGLKM[+15.995].S	IPPRGLKM	M[+16]	33.4444	28.3636	27.0714	0.7465	12.8161	3.8806	2.12	>sp|Q9BVA1|TBB2B_HUMAN Tubulin beta-2B chain OS=Homo sapiens GN=TUBB2B PE=1 SV=1	20.5636	-0.225
9	L.IPRNQLQSV.A	IPRNQLQSV		24.974	17.9649	16.36	0.0892	9.7299	4.168	3.68	>sp|Q5T4S7|UBR4_HUMAN E3 ubiquitin-protein ligase UBR4 OS=Homo sapiens GN=UBR4 PE=1 SV=1	33.5412	-0.544444
9	D.IPRQQNSSV.A	IPRQQNSSV		34.6538	24.1525	19.2093	0.1286	8.424	4.9038	4.96	>sp|O60244|MED14_HUMAN Mediator of RNA polymerase II transcription subunit 14 OS=Homo sapiens GN=MED14 PE=1 SV=2	19.367	-1.05556
8	Y.IPTELDQV.R	IPTELDQV		31.1471	48.4	37.8333	0.2769	18.1701	23.3149	2.45	>sp|Q7L2H7|EIF3M_HUMAN Eukaryotic translation initiation factor 3 subunit M OS=Homo sapiens GN=EIF3M PE=1 SV=1	52.3543	-0.0375
9	S.IPTNAVSVV.S	IPTNAVSVV		22.4151	17.8947	18.8431	0.0203	4.8328	5.1879	4.26	>sp|P50851|LRBA_HUMAN Lipopolysaccharide-responsive and beige-like anchor protein OS=Homo sapiens GN=LRBA PE=1 SV=4	49.1347	1.36667
9	T.IPVSQISTI.A	IPVSQISTI		16.3613	6.5145	9.5584	0.0029	4.0631	2.8082	3.68	>sp|Q53GS7|GLE1_HUMAN Nucleoporin GLE1 OS=Homo sapiens GN=GLE1 PE=1 SV=2	54.5062	1.14444
11	H.IQDNHDGTYTV.A	IQDNHDGTYTV		1.4503	9.5126	22.8571	17.0888	0.9472	20.0257	5.96	>sp|P21333|FLNA_HUMAN Filamin-A OS=Homo sapiens GN=FLNA PE=1 SV=4	32.0469	-1.05455
9	A.IQHSEFEEV.T	IQHSEFEEV		1.9361	6.0389	11.0435	5.6929	6.6096	7.4267	5.31	>sp|Q9ULJ6|ZMIZ1_HUMAN Zinc finger MIZ domain-containing protein 1 OS=Homo sapiens GN=ZMIZ1 PE=1 SV=3	38.2138	-0.722222
8	P.ISDHEVTL.R	ISDHEVTL		16.8968	15.6548	45.3333	4.9654	0.4804	7.7213	2.09	>sp|P30481|1B44_HUMAN HLA class I histocompatibility antigen, B-44 alpha chain OS=Homo sapiens GN=HLA-B PE=1 SV=1	38.2404	0.1
9	T.ISNPTRHVY.T	ISNPTRHVY		19.489	0.5436	3.5789	5.1158	0.8	0.339	5.99	>sp|Q04727|TLE4_HUMAN Transducin-like enhancer protein 4 OS=Homo sapiens GN=TLE4 PE=1 SV=3	25.6926	-0.766667
8	P.ITDSPVVV.Q	ITDSPVVV		9.4527	18.1946	47	3.8436	0.2825	12.2874	3.51	>sp|O75694|NU155_HUMAN Nuclear pore complex protein Nup155 OS=Homo sapiens GN=NUP155 PE=1 SV=1	46.0732	1.3125
9	T.IVAESLQQV.R	IVAESLQQV		0.1191	1.37	15.0795	1.1279	0.3542	2.3111	2.02	>sp|P42224|STAT1_HUMAN Signal transducer and activator of transcription 1-alpha/beta OS=Homo sapiens GN=STAT1 PE=1 SV=2	47.4688	0.8
9	T.IVDKSGRTL.S	IVDKSGRTL		3.8761	1.7225	10.8193	2.9372	0.035	0.3114	2.24	>sp|Q99707|METH_HUMAN Methionine synthase OS=Homo sapiens GN=MTR PE=1 SV=2	20.5561	-0.144444
9	N.IVDKTASFV.A	IVDKTASFV		1.2049	7.3533	23.5	3.4436	0.0432	3.4028	5.15	>sp|Q15459|SF3A1_HUMAN Splicing factor 3A subunit 1 OS=Homo sapiens GN=SF3A1 PE=1 SV=1	39.3681	0.955556
9	W.IVDRTTTVV.N	IVDRTTTVV		1.7372	4.9974	27.7143	2.1497	0.0287	1.8542	5.49	>sp|P43007|SATT_HUMAN Neutral amino acid transporter A OS=Homo sapiens GN=SLC1A4 PE=1 SV=1	31.3865	0.777778
8	K.IVDS[+79.966]PEKL.K	IVDSPEKL	S[+80]	12.8135	19.5593	36.5	9.921	0.34	8.0751	3.97	>sp|Q9BZD4|NUF2_HUMAN Kinetochore protein Nuf2 OS=Homo sapiens GN=NUF2 PE=1 SV=2	39.3681	-0.1
9	A.IVKSKQHSW.H	IVKSKQHSW		24.2208	0.2313	3.3577	5.6455	10.6609	3.4433	3.69	>sp|Q9NWQ4|GPT2L_HUMAN G patch domain-containing protein 2-like OS=Homo sapiens GN=GPATCH2L PE=1 SV=3	15.1759	-0.922222
9	V.IVVDNVPQV.G	IVVDNVPQV		0.0472	0.6997	12.0659	0.5746	0.3093	1.3253	2.24	>sp|P55884|EIF3B_HUMAN Eukaryotic translation initiation factor 3 subunit B OS=Homo sapiens GN=EIF3B PE=1 SV=3	52.8026	1.02222
8	P.IYHNGQDL.S	IYHNGQDL		50.7407	32.8	43.6667	17.5958	27.1154	1.1789	3.19	>sp|Q7L591|DOK3_HUMAN Docking protein 3 OS=Homo sapiens GN=DOK3 PE=1 SV=2	27.1888	-0.8875
10	Q.IYHNPTANSF.R	IYHNPTANSF		30.5556	3.1152	6.2361	10.9751	6.5375	0.0802	3.82	>sp|P50552|VASP_HUMAN Vasodilator-stimulated phosphoprotein OS=Homo sapiens GN=VASP PE=1 SV=3	37.4799	-0.55
9	P.IYLATGTSA.Q	IYLATGTSA		13.2263	12.8022	26.375	13.523	17.5481	0.6826	2.48	>sp|O94979|SC31A_HUMAN Protein transport protein Sec31A OS=Homo sapiens GN=SEC31A PE=1 SV=3	42.2548	0.888889
9	M.IYQESVGSY.V	IYQESVGSY		26.1695	2.7229	7.0845	13.5501	10.3043	0.0475	2.86	>sp|Q03519|TAP2_HUMAN Antigen peptide transporter 2 OS=Homo sapiens GN=TAP2 PE=1 SV=1	42.2387	-0.322222
9	L.IYQNAATSF.Q	IYQNAATSF		20.7708	1.0992	5.633	9.7573	3.5832	0.0091	2.06	>sp|Q12772|SRBP2_HUMAN Sterol regulatory element-binding protein 2 OS=Homo sapiens GN=SREBF2 PE=1 SV=2	45.4274	0.122222
9	G.IYQSKVREL.I	IYQSKVREL		19.011	6.4265	10.7913	10.3295	6.0327	0.0343	8.5	>sp|P25205|MCM3_HUMAN DNA replication licensing factor MCM3 OS=Homo sapiens GN=MCM3 PE=1 SV=3	30.1827	-0.555556
8	S.KADEASEL.A	KADEASEL		17.7741	18.8725	27.9286	7.8204	0.3068	7.3684	4.6	>sp|P49327|FAS_HUMAN Fatty acid synthase OS=Homo sapiens GN=FASN PE=1 SV=3	21.3128	-0.975
9	A.KADGGKEQL.T	KADGGKEQL		7.8529	4.3727	12.1484	8.299	0.1185	2.7172	2.87	>sp|Q9Y5Q8|TF3C5_HUMAN General transcription factor 3C polypeptide 5 OS=Homo sapiens GN=GTF3C5 PE=1 SV=2	9.7704	-1.5
10	A.KADGIVSKNF.-	KADGIVSKNF		21.3359	1.7966	3.4354	12.1551	0.6291	7.5051	3.58	>sp|P63220|RS21_HUMAN 40S ribosomal protein S21 OS=Homo sapiens GN=RPS21 PE=1 SV=1	30.7151	-0.27
9	G.KADGQQSSF.C	KADGQQSSF		16.8903	0.7128	4.6881	5.1197	0.0891	0.8342	5.25	>sp|Q12772|SRBP2_HUMAN Sterol regulatory element-binding protein 2 OS=Homo sapiens GN=SREBF2 PE=1 SV=2	17.268	-1.31111
9	S.KADNVGSAL.G	KADNVGSAL		4.687	1.6617	8.0571	4.3371	0.0158	0.3916	3.91	>sp|Q8WU10|PYRD1_HUMAN Pyridine nucleotide-disulfide oxidoreductase domain-containing protein 1 OS=Homo sapiens GN=PYROXD1 PE=1 SV=1	25.7788	-0.0555556
9	E.KAEEPPSQL.D	KAEEPPSQL		8.761	2.5092	9.9797	4.3604	0.0732	1.256	3.19	>sp|Q15459|SF3A1_HUMAN Splicing factor 3A subunit 1 OS=Homo sapiens GN=SF3A1 PE=1 SV=1	29.1488	-1.42222
9	G.KAFTHRSTF.V	KAFTHRSTF		18.1704	0.0465	4.3116	1.6632	2.7271	0.2302	3.8	>sp|Q5CZA5|ZN805_HUMAN Zinc finger protein 805 OS=Homo sapiens GN=ZNF805 PE=2 SV=3	20.0105	-0.711111
9	V.KAISGVHTV.R	KAISGVHTV		0.4228	0.1292	4.3361	0.357	0.6369	0.8359	5.61	>sp|P41091|IF2G_HUMAN Eukaryotic translation initiation factor 2 subunit 3 OS=Homo sapiens GN=EIF2S3 PE=1 SV=3	20.5182	0.633333
9	M.KAKEGRNVY.S	KAKEGRNVY		36.6842	1.2585	3.762	14.5166	6.0399	0.9031	6.1	>sp|O75494-3|SRS10_HUMAN Isoform 3 of Serine/arginine-rich splicing factor 10 OS=Homo sapiens GN=SRSF10	7.64	-1.66667
9	M.KAM[+15.995]EKLESV.R	KAMEKLESV	M[+16]	0.2699	0.5994	9.0388	0.729	0.6464	1.1261	2.5	>sp|Q14683|SMC1A_HUMAN Structural maintenance of chromosomes protein 1A OS=Homo sapiens GN=SMC1A PE=1 SV=2	20.4458	-0.433333
9	L.KAPPAPLAA.S	KAPPAPLAA		7.7761	7.2833	20.3611	4.9185	1.4372	2.8175	2.01	>sp|Q9Y2U8|MAN1_HUMAN Inner nuclear membrane protein Man1 OS=Homo sapiens GN=LEMD3 PE=1 SV=2	27.9413	0.255556
9	C.KEADRAQQY.F	KEADRAQQY		20.375	4.6943	0.0059	14.5677	8.0943	4.8613	4.05	>sp|Q96RU3|FNBP1_HUMAN Formin-binding protein 1 OS=Homo sapiens GN=FNBP1 PE=1 SV=2	13.7827	-2.23333
10	C.KEADRAQQYF.E	KEADRAQQYF		24.7143	6.7002	0.0319	16.3045	1.4463	12.7041	4.65	>sp|Q96RU3|FNBP1_HUMAN Formin-binding protein 1 OS=Homo sapiens GN=FNBP1 PE=1 SV=2	32.2605	-1.73
9	L.KEAETRAEF.A	KEAETRAEF		14.8374	2.3625	0.0434	14.6588	5.1111	3.5672	8.99	>sp|P07951|TPM2_HUMAN Tropomyosin beta chain OS=Homo sapiens GN=TPM2 PE=1 SV=1	21.1782	-1.46667
9	G.KEAGPAHSY.T	KEAGPAHSY		12.2766	1.8904	0.0041	17.5911	5.1895	3.2721	5.67	>sp|Q96L91|EP400_HUMAN E1A-binding protein p400 OS=Homo sapiens GN=EP400 PE=1 SV=4	14.6733	-1.23333
10	S.KEAQKGGHFY.S	KEAQKGGHFY		30.0278	6.0714	0.0458	21.4097	10.2142	7.7743	3.64	>sp|P52701|MSH6_HUMAN DNA mismatch repair protein Msh6 OS=Homo sapiens GN=MSH6 PE=1 SV=2	15.7856	-1.55
9	Q.KEAVIKHSL.V	KEAVIKHSL		14.6276	3.9987	0.1111	12.2393	6.6389	5.5412	3.59	>sp|Q15397|PUM3_HUMAN Pumilio homolog 3 OS=Homo sapiens GN=PUM3 PE=1 SV=3	19.9124	-0.111111
12	G.KEDENLGSVKQY.V	KEDENLGSVKQY		51.2963	20.0588	0.1929	47.1875	17.519	32.1727	3.28	>sp|Q5T447|HECD3_HUMAN E3 ubiquitin-protein ligase HECTD3 OS=Homo sapiens GN=HECTD3 PE=1 SV=1	31.0938	-1.65
10	L.KEDVRNNSVW.N	KEDVRNNSVW		45.7	13.4173	0.0809	25.0694	20.2432	35.0323	2.04	>sp|P49354|FNTA_HUMAN Protein farnesyltransferase/geranylgeranyltransferase type-1 subunit alpha OS=Homo sapiens GN=FNTA PE=1 SV=1	31.2391	-1.57
12	E.KEEDSSGHTRAY.G	KEEDSSGHTRAY		62.8571	14.1003	0.2343	41.88	23.188	22.819	9.29	>sp|P52701|MSH6_HUMAN DNA mismatch repair protein Msh6 OS=Homo sapiens GN=MSH6 PE=1 SV=2	12.9525	-2.025
10	E.KEEEDDHMEY.C	KEEEDDHMEY		48.6667	19.2966	0.3051	30.7143	16.5301	25.3216	2.44	>sp|Q12873-3|CHD3_HUMAN Isoform 3 of Chromodomain-helicase-DNA-binding protein 3 OS=Homo sapiens GN=CHD3	30.821	-2.75
9	M.KEFLDKKKY.H	KEFLDKKKY		33.1852	8.9588	0.0216	17.715	26.9785	15.907	6.25	>sp|O43683|BUB1_HUMAN Mitotic checkpoint serine/threonine-protein kinase BUB1 OS=Homo sapiens GN=BUB1 PE=1 SV=1	19.9965	-1.92222
9	P.KEHPVKQEL.E	KEHPVKQEL		15.3766	4.0718	0.178	10.9017	5.7488	3.344	4.08	>sp|Q13901|C1D_HUMAN Nuclear nucleic acid-binding protein C1D OS=Homo sapiens GN=C1D PE=1 SV=1	14.7812	-1.67778
10	L.KEIDKNDHLY.I	KEIDKNDHLY		17.1037	5.9369	0.031	22.0955	3.2548	10.9325	5.22	>sp|Q9UNF1|MAGD2_HUMAN Melanoma-associated antigen D2 OS=Homo sapiens GN=MAGED2 PE=1 SV=2	23.9434	-1.8
9	Y.KEIEDRQKL.K	KEIEDRQKL		11.6655	6.9836	0.0981	13.2132	8.3698	7.2671	5.84	>sp|Q9NQZ2|SAS10_HUMAN Something about silencing protein 10 OS=Homo sapiens GN=UTP3 PE=1 SV=1	18.4078	-2
9	R.KEIETQKQM[+15.995].Y	KEIETQKQM	M[+16]	14.603	6.4468	0.0601	12.9897	9.6488	7.6239	4.71	>sp|P42331|RHG25_HUMAN Rho GTPase-activating protein 25 OS=Homo sapiens GN=ARHGAP25 PE=1 SV=2	7.6715	-1.78889
10	R.KEIETQKQM[+15.995]Y.E	KEIETQKQMY	M[+16]	28.913	12.3129	0.0244	31.6522	21.0168	20.982	4.44	>sp|P42331|RHG25_HUMAN Rho GTPase-activating protein 25 OS=Homo sapiens GN=ARHGAP25 PE=1 SV=2	19.9361	-1.74
9	L.KEIEVKKEY.L	KEIEVKKEY		14.0302	4.7713	0.0034	17.4766	14.0519	7.9981	5.52	>sp|Q13769|THOC5_HUMAN THO complex subunit 5 homolog OS=Homo sapiens GN=THOC5 PE=1 SV=2	20.8418	-1.64444
10	K.KEIFTTNNGY.K	KEIFTTNNGY		23.7582	1.8136	0.1197	30.6234	22.396	15.3487	3.81	>sp|Q9Y366|IFT52_HUMAN Intraflagellar transport protein 52 homolog OS=Homo sapiens GN=IFT52 PE=1 SV=3	39.8104	-1.02
9	L.KEIGDVENW.A	KEIGDVENW		16.2742	3.2348	0.0067	15.8923	20.5676	20.2926	4	>sp|P78537|BL1S1_HUMAN Biogenesis of lysosome-related organelles complex 1 subunit 1 OS=Homo sapiens GN=BLOC1S1 PE=1 SV=2	46.6353	-1.16667
9	I.KEIGTKQSF.S	KEIGTKQSF		12.8185	1.9928	0.0206	12.5047	8.8823	3.9027	6.18	>sp|Q9UKK3|PARP4_HUMAN Poly [ADP-ribose] polymerase 4 OS=Homo sapiens GN=PARP4 PE=1 SV=3	21.8756	-1.04444
10	N.KEIRDINRVY.R	KEIRDINRVY		20.9514	1.4586	0.0094	25.0764	18.7604	8.5143	2.59	>sp|P04083|ANXA1_HUMAN Annexin A1 OS=Homo sapiens GN=ANXA1 PE=1 SV=2	29.7537	-1.15
9	S.KEISNVSSF.Q	KEISNVSSF		9.94	1.5894	0.0244	8.5511	5.7425	2.7667	2.46	>sp|Q13129|RLF_HUMAN Zinc finger protein Rlf OS=Homo sapiens GN=RLF PE=1 SV=2	36.3736	-0.2
9	G.KEKKEEQVI.S	KEKKEEQVI		45.7	18.1477	0.9885	16.7741	29	30.1487	2.78	>sp|P62263|RS14_HUMAN 40S ribosomal protein S14 OS=Homo sapiens GN=RPS14 PE=1 SV=3	14.4813	-1.88889
10	L.KEKSPTEEKF.Q	KEKSPTEEKF		42.9167	13.0719	0.1742	32.3443	28.1159	23.8413	4.74	>sp|P48736|PK3CG_HUMAN Phosphatidylinositol 4,5-bisphosphate 3-kinase catalytic subunit gamma isoform OS=Homo sapiens GN=PIK3CG PE=1 SV=3	18.4723	-2.25
9	E.KELESHSSW.Y	KELESHSSW		19.3242	1.7663	0.0048	13.0094	14.2722	9.1717	4.55	>sp|Q13586|STIM1_HUMAN Stromal interaction molecule 1 OS=Homo sapiens GN=STIM1 PE=1 SV=3	25.9211	-1.51111
12	V.KELGGADNIRKY.W	KELGGADNIRKY		34.1538	16.4393	0.0693	37.3684	27.9103	19.7481	3.87	>sp|Q9NXU5|ARL15_HUMAN ADP-ribosylation factor-like protein 15 OS=Homo sapiens GN=ARL15 PE=1 SV=1	27.1415	-1.23333
11	L.KELPSEQQEQW.E	KELPSEQQEQW		45.5	14.1693	0.1154	19.1242	40.4211	54.4845	4.64	>sp|Q9UPN7|PP6R1_HUMAN Serine/threonine-protein phosphatase 6 regulatory subunit 1 OS=Homo sapiens GN=PPP6R1 PE=1 SV=5	39.6153	-2.21818
9	Q.KEM[+15.995]ALQKKL.S	KEMALQKKL	M[+16]	13.7661	5.2841	0.0513	13.6678	10.3196	8.0996	5.58	>sp|Q5JRA6|MIA3_HUMAN Melanoma inhibitory activity protein 3 OS=Homo sapiens GN=MIA3 PE=1 SV=1	16.721	-0.822222
11	D.KEM[+15.995]DSDQQRSY.E	KEMDSDQQRSY	M[+16]	32.5862	16.2944	0.0384	35.3913	26.7849	24.2003	2.72	>sp|Q96SN8|CK5P2_HUMAN CDK5 regulatory subunit-associated protein 2 OS=Homo sapiens GN=CDK5RAP2 PE=1 SV=5	15.2139	-2.44545
9	V.KEM[+15.995]EDTQRL.D	KEMEDTQRL	M[+16]	5.0636	3.3376	0.051	9.7069	4.3098	5.9094	3.34	>sp|Q8IX21|SLF2_HUMAN SMC5-SMC6 complex localization factor protein 2 OS=Homo sapiens GN=SLF2 PE=1 SV=2	17.0489	-1.93333
9	F.KEM[+15.995]ESIDQY.I	KEMESIDQY	M[+16]	11.6628	3.4215	0.0061	17.5164	8.5613	6.9827	2.93	>sp|Q9BXS6|NUSAP_HUMAN Nucleolar and spindle-associated protein 1 OS=Homo sapiens GN=NUSAP1 PE=1 SV=1	30.0119	-1.51111
9	G.KEM[+15.995]S[+79.966]PTRQL.R	KEMSPTRQL	M[+16], S[+80]	8.5907	2.4682	0.0438	8.4069	3.6249	2.4115	5.59	>sp|Q4G0N7|F229B_HUMAN Protein FAM229B OS=Homo sapiens GN=FAM229B PE=3 SV=1	21.0878	-1.42222
11	V.KEM[+15.995]YDYQGRSY.L	KEMYDYQGRSY	M[+16]	41.75	13.5204	0.0913	35.1087	21.1955	5.3061	3.05	>sp|O60508|PRP17_HUMAN Pre-mRNA-processing factor 17 OS=Homo sapiens GN=CDC40 PE=1 SV=1	30.6949	-2.00909
10	Y.KENEENQKSY.G	KENEENQKSY		43.5	14.0972	0.0463	34.8	25.2772	23.5013	3.3	>sp|Q969K3|RNF34_HUMAN E3 ubiquitin-protein ligase RNF34 OS=Homo sapiens GN=RNF34 PE=1 SV=1	11.7659	-3.09
9	Y.KENEGLHQF.E	KENEGLHQF		7.0323	1.319	0.0046	12.3486	2.5686	2.8328	5.52	>sp|Q9Y664|KPTN_HUMAN KICSTOR complex protein kaptin OS=Homo sapiens GN=KPTN PE=1 SV=2	26.6907	-1.65556
10	L.KENGFTQHVY.H	KENGFTQHVY		29.975	6.6581	0.0216	28.9904	14.3759	13.1846	2.4	>sp|Q6PKG0|LARP1_HUMAN La-related protein 1 OS=Homo sapiens GN=LARP1 PE=1 SV=2	30.639	-1.3
9	L.KENNIEQIY.P	KENNIEQIY		27.4074	4.9967	0.0217	21.0176	10.6783	11.1636	3.11	>sp|O43684|BUB3_HUMAN Mitotic checkpoint protein BUB3 OS=Homo sapiens GN=BUB3 PE=1 SV=1	39.2924	-1.52222
10	Y.KENSKVDDKW.E	KENSKVDDKW		57.3684	13	0.0482	34.28	43.7333	52.6031	2.46	>sp|Q96QK1|VPS35_HUMAN Vacuolar protein sorting-associated protein 35 OS=Homo sapiens GN=VPS35 PE=1 SV=2	19.9662	-2.32
9	S.KEPERVVHY.E	KEPERVVHY		17.663	3.6977	0.0996	18.1448	8.8309	4.6051	3.76	>sp|O95169|NDUB8_HUMAN NADH dehydrogenase [ubiquinone] 1 beta subcomplex subunit 8, mitochondrial OS=Homo sapiens GN=NDUFB8 PE=1 SV=1	21.0814	-1.45556
9	K.KEQEIKKKF.K	KEQEIKKKF		20.7431	5.3531	0.0091	17.7991	10.09	7.6586	6.26	>sp|O15117|FYB_HUMAN FYN-binding protein OS=Homo sapiens GN=FYB PE=1 SV=2	13.4447	-2.08889
9	Q.KEQELQQTL.Q	KEQELQQTL		10.3919	3.2414	0.0813	11.1655	5.1976	5.6847	2.26	>sp|Q15149|PLEC_HUMAN Plectin OS=Homo sapiens GN=PLEC PE=1 SV=3	33.7614	-1.61111
9	A.KEQEQAQKL.K	KEQEQAQKL		17.1481	6.8916	0.1014	14.1492	8.0179	10.4762	8.22	>sp|Q6P3W7|SCYL2_HUMAN SCY1-like protein 2 OS=Homo sapiens GN=SCYL2 PE=1 SV=1	14.3047	-2.18889
9	Y.KEQESKKGF.D	KEQESKKGF		28.6304	10.1932	0.045	27.2936	15.8401	11.8875	9.15	>sp|P30876|RPB2_HUMAN DNA-directed RNA polymerase II subunit RPB2 OS=Homo sapiens GN=POLR2B PE=1 SV=1	4.2263	-2.28889
10	L.KEQQPKVRGW.L	KEQQPKVRGW		36.1053	2.859	0.0083	22.4322	28.942	19.3888	2.55	>sp|Q92968|PEX13_HUMAN Peroxisomal membrane protein PEX13 OS=Homo sapiens GN=PEX13 PE=1 SV=2	24.6271	-2.15
9	R.KEQQQQQM[+15.995]W.N	KEQQQQQMW	M[+16]	37.8333	4.9858	0.0039	20.5848	24.678	22.2741	3.3	>sp|Q96CJ1|EAF2_HUMAN ELL-associated factor 2 OS=Homo sapiens GN=EAF2 PE=1 SV=1	24.3352	-2.65556
9	F.KEQQSLQRF.Q	KEQQSLQRF		24.1429	4.5796	0.0136	18.1339	10.3978	8.9195	5.87	>sp|Q5JRA6|MIA3_HUMAN Melanoma inhibitory activity protein 3 OS=Homo sapiens GN=MIA3 PE=1 SV=1	25.9486	-1.84444
9	C.KEQRDVHRF.E	KEQRDVHRF		27.1481	4.532	0.0356	20.5162	13.2011	13.4323	2.91	>sp|Q7L523|RRAGA_HUMAN Ras-related GTP-binding protein A OS=Homo sapiens GN=RRAGA PE=1 SV=1	13.4968	-2.17778
10	S.KEQYQQQQQW.G	KEQYQQQQQW		26.7458	0.8245	0.0171	20.2563	24.5508	21.3098	4.49	>sp|Q14103|HNRPD_HUMAN Heterogeneous nuclear ribonucleoprotein D0 OS=Homo sapiens GN=HNRNPD PE=1 SV=1	32.9545	-3.06
9	L.KESAVHSQY.K	KESAVHSQY		25.6522	2.8865	0.0311	20.8375	9.7757	6.9921	2.48	>sp|Q99575|POP1_HUMAN Ribonucleases P/MRP protein subunit POP1 OS=Homo sapiens GN=POP1 PE=1 SV=2	14.3533	-1.22222
9	Y.KESESHNSF.G	KESESHNSF		17.0037	2.5856	0.05	15.7026	5.2493	3.9473	2.09	>sp|Q9BXT5|TEX15_HUMAN Testis-expressed protein 15 OS=Homo sapiens GN=TEX15 PE=2 SV=2	13.1772	-1.91111
9	Q.KESEVKREF.K	KESEVKREF		15.591	3.4061	0.0095	17.1495	6.4773	5.1325	5.79	>sp|O75113|N4BP1_HUMAN NEDD4-binding protein 1 OS=Homo sapiens GN=N4BP1 PE=1 SV=4	18.2229	-1.84444
9	V.KESQAKEQY.E	KESQAKEQY		39.8	8.8112	0.0471	28.9808	20.7703	16.005	4.13	>sp|P41091|IF2G_HUMAN Eukaryotic translation initiation factor 2 subunit 3 OS=Homo sapiens GN=EIF2S3 PE=1 SV=3	10.0159	-2.45556
9	G.KESTITRKL.K	KESTITRKL		17.0259	4.8674	0.0856	13.1037	7.7638	7.0671	6.1	>sp|Q01469|FABP5_HUMAN Fatty acid-binding protein, epidermal OS=Homo sapiens GN=FABP5 PE=1 SV=3	17.2594	-1.07778
9	V.KETADFKVY.T	KETADFKVY		39	11.8341	0.0326	23.6324	22.3087	14.7973	4.74	>sp|P21333|FLNA_HUMAN Filamin-A OS=Homo sapiens GN=FLNA PE=1 SV=4	35.1715	-0.888889
9	D.KETEIVKKL.E	KETEIVKKL		9.6861	5.7093	0.0561	10.5012	6.5243	7.8776	8.39	>sp|Q03701|CEBPZ_HUMAN CCAAT/enhancer-binding protein zeta OS=Homo sapiens GN=CEBPZ PE=1 SV=3	23.7739	-0.766667
9	S.KEVDVSKQL.H	KEVDVSKQL		9.5846	5.0643	0.0535	10.318	7.0653	6.0352	7.2	>sp|Q9Y448|SKAP_HUMAN Small kinetochore-associated protein OS=Homo sapiens GN=KNSTRN PE=1 SV=2	27.582	-0.766667
9	A.KEYDLAKKY.I	KEYDLAKKY		16.0419	2.9511	0.0034	10.4757	11.0108	4.6558	6.52	>sp|P49792|RBP2_HUMAN E3 SUMO-protein ligase RanBP2 OS=Homo sapiens GN=RANBP2 PE=1 SV=2	26.0471	-1.74444
9	S.KEYERFSKY.M	KEYERFSKY		12.209	1.4889	0.0328	6.6179	7.0648	2.3002	5.86	>sp|O00148|DX39A_HUMAN ATP-dependent RNA helicase DDX39A OS=Homo sapiens GN=DDX39A PE=1 SV=2	26.4289	-2.21111
9	N.KFEDKTVAY.T	KFEDKTVAY		16.5452	1.4968	3.8572	23.4541	1.9686	0.053	4.05	>sp|P30101|PDIA3_HUMAN Protein disulfide-isomerase A3 OS=Homo sapiens GN=PDIA3 PE=1 SV=4	30.3204	-0.888889
9	L.KFIDTTSKF.G	KFIDTTSKF		8.5548	0.213	2.8488	11.4861	2.703	0.0158	6.03	>sp|Q92901|RL3L_HUMAN 60S ribosomal protein L3-like OS=Homo sapiens GN=RPL3L PE=2 SV=3	39.1517	-0.377778
9	M.KFIEKAQNM[+15.995].S	KFIEKAQNM	M[+16]	8.9137	1.1726	5.8665	14.8066	5.7137	0.0375	5.86	>sp|Q9HCN4|GPN1_HUMAN GPN-loop GTPase 1 OS=Homo sapiens GN=GPN1 PE=1 SV=1	17.1805	-0.811111
9	K.KGDSSAEEL.K	KGDSSAEEL		14.6767	13.9305	26.0625	19.087	0.5461	6.0528	5.35	>sp|P26373|RL13_HUMAN 60S ribosomal protein L13 OS=Homo sapiens GN=RPL13 PE=1 SV=4	20.1226	-1.2
9	H.KGFDERHAY.I	KGFDERHAY		16.5032	0.6557	3.7505	11.4157	6.1713	0.4968	5.63	>sp|O95271|TNKS1_HUMAN Tankyrase-1 OS=Homo sapiens GN=TNKS PE=1 SV=2	22.8206	-1.74444
9	V.KIAGTNAEV.M	KIAGTNAEV		0.3726	1.0215	18.8431	13.768	1.2413	4.793	5.51	>sp|P15104|GLNA_HUMAN Glutamine synthetase OS=Homo sapiens GN=GLUL PE=1 SV=4	24.8119	0.0333333
9	I.KIAPNTPQL.A	KIAPNTPQL		0.1973	0.0577	10.9159	5.602	0.1576	0.2391	6.22	>sp|Q15155|NOMO1_HUMAN Nodal modulator 1 OS=Homo sapiens GN=NOMO1 PE=1 SV=5	38.1986	-0.522222
9	A.KIDEKTAEL.K	KIDEKTAEL		0.1294	0.8944	12.9066	7.9042	0.0102	0.2845	6.14	>sp|Q9BZD4|NUF2_HUMAN Kinetochore protein Nuf2 OS=Homo sapiens GN=NUF2 PE=1 SV=2	27.3203	-0.988889
9	E.KIIGKVEKV.D	KIIGKVEKV		0.0786	0.2972	14.1351	8.6486	2.2904	3.6521	2.25	>sp|O15169|AXIN1_HUMAN Axin-1 OS=Homo sapiens GN=AXIN1 PE=1 SV=2	21.2314	0.2
9	T.KILEDVVGV.P	KILEDVVGV		0.0121	0.3507	15.375	9.2877	0.7259	4.9879	4.82	>sp|Q9ULW0|TPX2_HUMAN Targeting protein for Xklp2 OS=Homo sapiens GN=TPX2 PE=1 SV=2	52.3865	1.06667
9	R.KILEKVEAA.S	KILEKVEAA		0.384	4.2	24.35	22.6583	6.133	8.9229	3.47	>sp|Q9NQC7|CYLD_HUMAN Ubiquitin carboxyl-terminal hydrolase CYLD OS=Homo sapiens GN=CYLD PE=1 SV=1	27.415	0.144444
9	K.KIM[+15.995]DQVQQA.S	KIMDQVQQA	M[+16]	0.2683	1.6752	10.2773	16.9489	2.9912	5.4816	2.62	>sp|P25054|APC_HUMAN Adenomatous polyposis coli protein OS=Homo sapiens GN=APC PE=1 SV=2	22.1634	-0.611111
9	M.KIM[+15.995]EKIRNV.F	KIMEKIRNV	M[+16]	0.0975	0.2188	10.8536	3.4084	1.6227	1.358	5.81	>sp|Q68D06|SLN13_HUMAN Schlafen family member 13 OS=Homo sapiens GN=SLFN13 PE=2 SV=1	20.4272	-0.466667
9	R.KIM[+15.995]EQSPDM[+15.995].H	KIMEQSPDM	M[+16]*2	1.2477	0.6257	14.7748	16.5442	1.7903	1.461	5.98	>sp|P35716|SOX11_HUMAN Transcription factor SOX-11 OS=Homo sapiens GN=SOX11 PE=1 SV=2	17.6441	-0.944444
9	T.KINEKPQVI.A	KINEKPQVI		2.1428	0.2709	12.7308	4.1078	0.69	1.1167	6.09	>sp|O60869|EDF1_HUMAN Endothelial differentiation-related factor 1 OS=Homo sapiens GN=EDF1 PE=1 SV=1	27.5619	-0.744444
9	L.KINNSKHRW.F	KINNSKHRW		21.229	0.1131	2.5776	23.6108	7.1905	6.0026	4.89	>sp|Q9H583|HEAT1_HUMAN HEAT repeat-containing protein 1 OS=Homo sapiens GN=HEATR1 PE=1 SV=3	11.6864	-2.18889
9	Y.KIQDKSVSF.F	KIQDKSVSF		4.6653	0.0297	5.4986	13.7809	0.945	0.2397	5.6	>sp|Q0PNE2|ELP6_HUMAN Elongator complex protein 6 OS=Homo sapiens GN=ELP6 PE=1 SV=1	30.1709	-0.544444
9	D.KIREKADSI.E	KIREKADSI		5.9948	0.897	24.95	7.7153	5.147	3.3806	2.91	>sp|O15020|SPTN2_HUMAN Spectrin beta chain, non-erythrocytic 2 OS=Homo sapiens GN=SPTBN2 PE=1 SV=3	15.6411	-1.03333
9	F.KIRTKTQSF.C	KIRTKTQSF		16.7387	0.1513	6.9476	15.9743	6.3033	0.8217	3.92	>sp|Q9BXY0|MAK16_HUMAN Protein MAK16 homolog OS=Homo sapiens GN=MAK16 PE=1 SV=2	15.4536	-1.18889
9	S.KISELTTEV.N	KISELTTEV		0.0822	0.4346	15.8523	8.4656	0.2829	2.2507	2.44	>sp|Q96LB3|IFT74_HUMAN Intraflagellar transport protein 74 homolog OS=Homo sapiens GN=IFT74 PE=1 SV=1	40.9479	-0.0666667
9	S.KISKNRVHY.M	KISKNRVHY		21.3511	0.4271	6.8347	34.9	9.0184	3.0301	5.61	>sp|Q9BT81-2|SOX7_HUMAN Isoform 2 of Transcription factor SOX-7 OS=Homo sapiens GN=SOX7	13.8306	-1.37778
9	D.KIYEGQVEV.T	KIYEGQVEV		0.0112	0.0413	14.6937	2.4592	0.1962	0.6032	5.74	>sp|P46777|RL5_HUMAN 60S ribosomal protein L5 OS=Homo sapiens GN=RPL5 PE=1 SV=3	39.7358	-0.355556
9	S.KIYPSRDEY.E	KIYPSRDEY		10.6631	0.0717	5.3543	16.9096	3.1134	0.5726	5.71	>sp|Q99496|RING2_HUMAN E3 ubiquitin-protein ligase RING2 OS=Homo sapiens GN=RNF2 PE=1 SV=1	28.3285	-1.76667
9	S.KIYPSREEY.E	KIYPSREEY		9.0469	0.0318	4.6507	15.2267	3.6979	0.4724	5.46	>sp|Q06587|RING1_HUMAN E3 ubiquitin-protein ligase RING1 OS=Homo sapiens GN=RING1 PE=1 SV=2	28.0551	-1.76667
10	Y.KLAENIDAQL.K	KLAENIDAQL		0.1422	1.7792	19.4419	21.2335	1.5	7.781	2.08	>sp|P37198|NUP62_HUMAN Nuclear pore glycoprotein p62 OS=Homo sapiens GN=NUP62 PE=1 SV=3	45.6841	-0.22
9	V.KLAESKVSV.A	KLAESKVSV		0.0477	0.2517	14.1441	11.9678	0.6473	2.4406	5.84	>sp|Q99590|SCAFB_HUMAN Protein SCAF11 OS=Homo sapiens GN=SCAF11 PE=1 SV=2	24.3111	0.122222
9	S.KLAESVEKA.I	KLAESVEKA		0.1296	5.02	17.8475	38.1515	3.4135	15.1337	8.43	>sp|Q9Y5B9|SP16H_HUMAN FACT complex subunit SPT16 OS=Homo sapiens GN=SUPT16H PE=1 SV=1	19.8072	-0.444444
9	E.KLAKLQAQV.R	KLAKLQAQV		0.1306	0.5308	17.9831	14.424	1.5016	7.5818	5.73	>sp|P20290|BTF3_HUMAN Transcription factor BTF3 OS=Homo sapiens GN=BTF3 PE=1 SV=1	28.8099	0.0666667
10	R.KLAKTQGNVF.A	KLAKTQGNVF		10.4407	0.8377	10.5358	17.1893	7.837	5.848	4.84	>sp|O15371|EIF3D_HUMAN Eukaryotic translation initiation factor 3 subunit D OS=Homo sapiens GN=EIF3D PE=1 SV=1	27.2084	-0.33
9	I.KLAPPPKKA.-	KLAPPPKKA		1.2804	3.4015	13.9716	28.9615	3.744	8.3326	6.65	>sp|Q15121|PEA15_HUMAN Astrocytic phosphoprotein PEA-15 OS=Homo sapiens GN=PEA15 PE=1 SV=2	11.6179	-1.01111
9	S.KLAQIRHIY.H	KLAQIRHIY		7.5357	0.0413	2.1901	23.8811	3.6571	1.2052	4.03	>sp|P40425|PBX2_HUMAN Pre-B-cell leukemia transcription factor 2 OS=Homo sapiens GN=PBX2 PE=1 SV=2	29.9741	-0.2
9	Q.KLASPQPSY.A	KLASPQPSY		5.3664	0.0384	2.523	23.6541	1.6693	0.9738	5.71	>sp|Q5TGY3|AHDC1_HUMAN AT-hook DNA-binding motif-containing protein 1 OS=Homo sapiens GN=AHDC1 PE=1 SV=1	31.1449	-0.877778
9	V.KLDDTYIKA.Y	KLDDTYIKA		0.148	4.4799	15.7614	28.2115	0.1854	8.3848	3.64	>sp|Q99615|DNJC7_HUMAN DnaJ homolog subfamily C member 7 OS=Homo sapiens GN=DNAJC7 PE=1 SV=2	34.1502	-0.744444
9	D.KLDETGNSL.K	KLDETGNSL		0.0584	0.4631	6.3348	8.7809	0.008	0.3216	5.35	>sp|P11388|TOP2A_HUMAN DNA topoisomerase 2-alpha OS=Homo sapiens GN=TOP2A PE=1 SV=3	28.8342	-0.966667
9	E.KLDKTKAEL.D	KLDKTKAEL		0.5093	1.3797	14.4505	19.5839	0.0707	1.4328	6.72	>sp|Q8NF50|DOCK8_HUMAN Dedicator of cytokinesis protein 8 OS=Homo sapiens GN=DOCK8 PE=1 SV=3	19.0166	-1.11111
9	E.KLDNQVSKV.H	KLDNQVSKV		0.0707	1.7984	15.7159	15.1592	0.0546	4.2395	3.43	>sp|Q9Y2D8|ADIP_HUMAN Afadin- and alpha-actinin-binding protein OS=Homo sapiens GN=SSX2IP PE=1 SV=3	21.6115	-0.766667
9	S.KLDPTKTTL.L	KLDPTKTTL		0.151	0.1775	6.9664	7.1307	0.011	0.2251	7.82	>sp|Q92597|NDRG1_HUMAN Protein NDRG1 OS=Homo sapiens GN=NDRG1 PE=1 SV=1	31.6521	-0.822222
9	N.KLDQDLNEV.K	KLDQDLNEV		0.0357	3.216	16.0667	17.5257	0.0405	5.0274	5.27	>sp|Q9UQE7|SMC3_HUMAN Structural maintenance of chromosomes protein 3 OS=Homo sapiens GN=SMC3 PE=1 SV=2	37.722	-1.06667
9	G.KLDVGNAEV.K	KLDVGNAEV		0.0626	2.8618	17.8814	16.5029	0.0311	4.1553	5.62	>sp|P51572|BAP31_HUMAN B-cell receptor-associated protein 31 OS=Homo sapiens GN=BCAP31 PE=1 SV=3	36.3102	-0.0888889
9	T.KLFDNTVGA.Y	KLFDNTVGA		0.0193	1.1231	15.2273	17.2313	1.6807	4.3403	2.06	>sp|A0PJW6|TM223_HUMAN Transmembrane protein 223 OS=Homo sapiens GN=TMEM223 PE=1 SV=1	40.6487	0.0666667
10	N.KLFEGENEHL.S	KLFEGENEHL		0.0762	1.084	19.0698	23.2432	2.2697	7.0553	5.23	>sp|Q13576|IQGA2_HUMAN Ras GTPase-activating-like protein IQGAP2 OS=Homo sapiens GN=IQGAP2 PE=1 SV=4	39.0111	-1.11
9	S.KLFEKVKEV.C	KLFEKVKEV		0.0106	0.258	11.2957	3.991	0.814	1.2254	8.59	>sp|Q96K12|FACR2_HUMAN Fatty acyl-CoA reductase 2 OS=Homo sapiens GN=FAR2 PE=1 SV=1	30.2205	-0.411111
9	F.KLGPAPKTL.G	KLGPAPKTL		0.6816	0.2028	8.9564	13.4582	0.747	0.7087	6.62	>sp|Q14527|HLTF_HUMAN Helicase-like transcription factor OS=Homo sapiens GN=HLTF PE=1 SV=2	27.5077	-0.3
9	A.KLHALRTEY.F	KLHALRTEY		9.7975	0.1419	3.638	32.918	8.5086	1.1085	7.26	>sp|Q99871|HAUS7_HUMAN HAUS augmin-like complex subunit 7 OS=Homo sapiens GN=HAUS7 PE=1 SV=3	25.8592	-0.855556
9	A.KLHDINAQM[+15.995].V	KLHDINAQM	M[+16]	0.1205	0.0555	7.1189	14.3011	0.3248	0.3506	5.54	>sp|P63010|AP2B1_HUMAN AP-2 complex subunit beta OS=Homo sapiens GN=AP2B1 PE=1 SV=1	18.6347	-0.622222
9	R.KLHEAVRAV.Q	KLHEAVRAV		0.1144	0.3198	10.2461	6.7135	1.1914	1.0356	4.98	>sp|Q13619|CUL4A_HUMAN Cullin-4A OS=Homo sapiens GN=CUL4A PE=1 SV=3	18.8331	0.0777778
9	Y.KLHQSVTKV.V	KLHQSVTKV		0.2061	0.4979	18.098	10.7106	1.6053	2.6179	7.62	>sp|Q9UP83-2|COG5_HUMAN Isoform 2 of Conserved oligomeric Golgi complex subunit 5 OS=Homo sapiens GN=COG5	15.0173	-0.422222
9	I.KLHSNPSAF.N	KLHSNPSAF		3.8622	0.0828	4.5534	16.4499	1.9151	0.2195	2.08	>sp|O75592|MYCB2_HUMAN E3 ubiquitin-protein ligase MYCBP2 OS=Homo sapiens GN=MYCBP2 PE=1 SV=3	23.5235	-0.6
9	L.KLIANNTTV.E	KLIANNTTV		0.0647	0.2019	11.587	6.8226	1.0749	1.881	3.4	>sp|O96019|ACL6A_HUMAN Actin-like protein 6A OS=Homo sapiens GN=ACTL6A PE=1 SV=1	30.6668	0.222222
9	T.KLIDRTESL.N	KLIDRTESL		0.0164	0.0572	6.6203	9.2442	0.3414	0.1737	5.25	>sp|P33241|LSP1_HUMAN Lymphocyte-specific protein 1 OS=Homo sapiens GN=LSP1 PE=1 SV=1	33.7983	-0.533333
9	Q.KLIEEVHAV.V	KLIEEVHAV		0.002	0.1302	5.8055	4.4553	0.2299	1.2958	5.91	>sp|P53680|AP2S1_HUMAN AP-2 complex subunit sigma OS=Homo sapiens GN=AP2S1 PE=1 SV=2	36.2822	0.488889
9	C.KLIGQVHEV.S	KLIGQVHEV		0.0042	0.1428	8.77	7.2691	0.4244	1.5996	6.63	>sp|Q5TBA9|FRY_HUMAN Protein furry homolog OS=Homo sapiens GN=FRY PE=1 SV=1	30.5156	0.244444
9	A.KLIQESPTV.E	KLIQESPTV		0.0144	0.1806	12.9011	4.951	0.6665	2.4681	5.28	>sp|Q86XR8|CEP57_HUMAN Centrosomal protein of 57 kDa OS=Homo sapiens GN=CEP57 PE=1 SV=2	37.0299	-0.166667
11	E.KLKEAETRAEF.A	KLKEAETRAEF		10.9186	3.0623	0.6822	41.56	12.6696	16.0191	4.38	>sp|P07951|TPM2_HUMAN Tropomyosin beta chain OS=Homo sapiens GN=TPM2 PE=1 SV=1	25.7932	-1.20909
9	I.KLKRAVEEV.K	KLKRAVEEV		0.6296	1.5554	27.7143	23.5784	5.2555	8.4311	2.41	>sp|Q96PU8|QKI_HUMAN Protein quaking OS=Homo sapiens GN=QKI PE=1 SV=1	19.2564	-0.588889
9	L.KLKSKTTSW.E	KLKSKTTSW		11.5036	0.0408	2.1222	16.7682	10.0314	1.8848	2.11	>sp|Q14146|URB2_HUMAN Unhealthy ribosome biogenesis protein 2 homolog OS=Homo sapiens GN=URB2 PE=2 SV=2	16.1248	-1.31111
9	K.KLKSTTESY.V	KLKSTTESY		11.2728	0.1867	3.8107	34.88	9.8798	1.865	6.13	>sp|Q92802|N42L2_HUMAN NEDD4-binding protein 2-like 2 OS=Homo sapiens GN=N4BP2L2 PE=1 SV=1	16.6194	-1.31111
9	L.KLLDVVHPA.A	KLLDVVHPA		0.0346	1.6034	19.9535	23.2054	2.8263	7.802	6.51	>sp|Q99832|TCPH_HUMAN T-complex protein 1 subunit eta OS=Homo sapiens GN=CCT7 PE=1 SV=2	39.9845	0.622222
9	T.KLLEATSAV.S	KLLEATSAV		0.0161	0.2694	15.0682	8.3643	0.4703	1.3266	6.2	>sp|Q504U0|CD046_HUMAN Renal cancer differentiation gene 1 protein OS=Homo sapiens GN=C4orf46 PE=1 SV=1	37.7458	0.722222
9	K.KLLEQRAQY.V	KLLEQRAQY		5.7271	0.0735	3.7776	29.4545	7.9047	1.7496	4.84	>sp|Q6PD62|CTR9_HUMAN RNA polymerase-associated protein CTR9 homolog OS=Homo sapiens GN=CTR9 PE=1 SV=1	28.8221	-1.2
9	K.KLLEVQPQV.A	KLLEVQPQV		0.0087	0.1235	14.3694	6.6175	0.3844	3.744	5.29	>sp|Q8NDI1|EHBP1_HUMAN EH domain-binding protein 1 OS=Homo sapiens GN=EHBP1 PE=1 SV=3	45.9286	0
9	S.KLLSENTNL.T	KLLSENTNL		0.1035	0.2466	13.383	21.7621	1.4914	2.5662	3.33	>sp|Q8IY22|CMIP_HUMAN C-Maf-inducing protein OS=Homo sapiens GN=CMIP PE=1 SV=3	39.3839	-0.5
9	M.KLM[+15.995]QQQQEV.A	KLMQQQQEV	M[+16]	0.0655	0.5447	10.3022	10.0279	1.0985	2.8417	2.93	>sp|O15164|TIF1A_HUMAN Transcription intermediary factor 1-alpha OS=Homo sapiens GN=TRIM24 PE=1 SV=3	20.3184	-1.27778
9	E.KLNATNIEL.A	KLNATNIEL		0.0997	0.0909	10.3583	18.4399	0.1708	1.0104	3.6	>sp|P28066|PSA5_HUMAN Proteasome subunit alpha type-5 OS=Homo sapiens GN=PSMA5 PE=1 SV=3	46.4878	-0.133333
9	T.KLNEQIHM[+15.995]A.A	KLNEQIHMA	M[+16]	0.0696	2.1589	11.7348	23.2595	1.4024	8.7282	2.35	>sp|Q9P1W3|CSC1_HUMAN Calcium permeable stress-gated cation channel 1 OS=Homo sapiens GN=TMEM63C PE=2 SV=1	20.5827	-0.622222
9	L.KLNPQDHRL.F	KLNPQDHRL		0.1363	0.1559	5.8585	15.4502	0.185	1.4977	3.5	>sp|Q49AM3|TTC31_HUMAN Tetratricopeptide repeat protein 31 OS=Homo sapiens GN=TTC31 PE=1 SV=3	20.9159	-1.78889
9	I.KLNTAVRQV.R	KLNTAVRQV		0.3803	0.4946	11.0522	14.7652	1.4682	3.8406	5.3	>sp|O60341|KDM1A_HUMAN Lysine-specific histone demethylase 1A OS=Homo sapiens GN=KDM1A PE=1 SV=2	23.723	-0.233333
9	K.KLPPPPPQA.P	KLPPPPPQA		0.2485	2.2787	21.7188	16.3477	0.693	2.7434	5.03	>sp|O60341|KDM1A_HUMAN Lysine-specific histone demethylase 1A OS=Homo sapiens GN=KDM1A PE=1 SV=2	29.9567	-1.08889
9	I.KLQEENHQL.R	KLQEENHQL		0.0528	0.2883	8.01	16.5147	0.2013	1.6729	2.85	>sp|Q8WXA3|RUFY2_HUMAN RUN and FYVE domain-containing protein 2 OS=Homo sapiens GN=RUFY2 PE=1 SV=2	22.1078	-1.88889
9	E.KLQEKARKW.Q	KLQEKARKW		13.3838	0.2214	1.6252	22.0955	9.3973	4.4015	3.47	>sp|Q6P2Q9|PRP8_HUMAN Pre-mRNA-processing-splicing factor 8 OS=Homo sapiens GN=PRPF8 PE=1 SV=2	16.2617	-2.05556
9	K.KLQEQIHRV.Q	KLQEQIHRV		0.0156	0.4792	8.43	9.7656	0.3824	3.3328	3.93	>sp|O60293|ZC3H1_HUMAN Zinc finger C3H1 domain-containing protein OS=Homo sapiens GN=ZFC3H1 PE=1 SV=3	21.8301	-1.06667
9	E.KLQESVKEI.N	KLQESVKEI		0.3025	0.5922	10.7882	10.4278	1.0199	2.8249	5.82	>sp|Q8N3I7|BBS5_HUMAN Bardet-Biedl syndrome 5 protein OS=Homo sapiens GN=BBS5 PE=1 SV=1	29.6676	-0.733333
9	W.KLQTDSNSW.D	KLQTDSNSW		11.7093	0.138	2.0035	27.6422	5.491	5.4494	5.22	>sp|Q9NR09|BIRC6_HUMAN Baculoviral IAP repeat-containing protein 6 OS=Homo sapiens GN=BIRC6 PE=1 SV=2	32.8876	-1.53333
9	G.KLREKSEAI.Q	KLREKSEAI		1.3785	0.7429	17.6949	9.4228	3.3958	2.3176	5.83	>sp|O94901-9|SUN1_HUMAN Isoform 9 of SUN domain-containing protein 1 OS=Homo sapiens GN=SUN1	15.2215	-1.11111
9	K.KLSDLQTQL.S	KLSDLQTQL		0.048	0.0925	6.7545	16.3477	0.1797	0.7511	6.13	>sp|P19387|RPB3_HUMAN DNA-directed RNA polymerase II subunit RPB3 OS=Homo sapiens GN=POLR2C PE=1 SV=2	45.7439	-0.5
9	S.KLSGLTTNV.V	KLSGLTTNV		0.056	0.2835	15.5341	16.8016	0.9741	4.1811	3.68	>sp|Q9UGV2|NDRG3_HUMAN Protein NDRG3 OS=Homo sapiens GN=NDRG3 PE=1 SV=2	37.3937	0.2
9	G.KLSHSNPTI.L	KLSHSNPTI		0.3106	0.2284	17.4407	10.8859	0.7858	3.6919	4.38	>sp|Q8NI27|THOC2_HUMAN THO complex subunit 2 OS=Homo sapiens GN=THOC2 PE=1 SV=2	21.642	-0.688889
9	V.KLSSKLSAV.S	KLSSKLSAV		0.2108	1.6876	27	15.4389	2.0766	3.8562	3.29	>sp|Q15036|SNX17_HUMAN Sorting nexin-17 OS=Homo sapiens GN=SNX17 PE=1 SV=1	27.3644	0.377778
9	G.KLTEIRHEV.S	KLTEIRHEV		0.0682	0.4973	11.5826	12.2318	0.7778	3.1856	3.77	>sp|Q9UBW7|ZMYM2_HUMAN Zinc finger MYM-type protein 2 OS=Homo sapiens GN=ZMYM2 PE=1 SV=1	24.6154	-0.755556
9	E.KLTESNQKL.G	KLTESNQKL		0.2954	0.5944	10.7975	24.0127	0.6076	2.4385	6.48	>sp|Q16512|PKN1_HUMAN Serine/threonine-protein kinase N1 OS=Homo sapiens GN=PKN1 PE=1 SV=2	20.1403	-1.35556
10	A.KLVSEKLASY.Q	KLVSEKLASY		9.1671	1.0026	7.7951	36.7073	14.7981	9.0573	2.09	>sp|P01106|MYC_HUMAN Myc proto-oncogene protein OS=Homo sapiens GN=MYC PE=1 SV=1	36.4137	-0.06
9	S.KLWKGARSV.Y	KLWKGARSV		0.1582	0.158	10.4393	8.8025	2.398	1.8583	3.28	>sp|Q8IWV8|UBR2_HUMAN E3 ubiquitin-protein ligase UBR2 OS=Homo sapiens GN=UBR2 PE=1 SV=1	23.8058	-0.511111
9	K.KLYEEINQV.F	KLYEEINQV		0.0029	0.0752	10.9315	3.0748	0.2759	1.216	5.49	>sp|Q6UW02|CP20A_HUMAN Cytochrome P450 20A1 OS=Homo sapiens GN=CYP20A1 PE=1 SV=1	43.6404	-0.744444
11	M.KLYEEKTGNAW.H	KLYEEKTGNAW		11.1825	0.3941	0.1439	29.3523	14.7778	11.4323	5.64	>sp|P09874|PARP1_HUMAN Poly [ADP-ribose] polymerase 1 OS=Homo sapiens GN=PARP1 PE=1 SV=4	35.4012	-1.45455
9	C.KLYEHLQRA.G	KLYEHLQRA		0.0321	1.0854	13.3191	12.6262	2.3463	4.5015	5.47	>sp|Q8IWT3|CUL9_HUMAN Cullin-9 OS=Homo sapiens GN=CUL9 PE=1 SV=2	23.3999	-1.16667
9	R.KLYEQHHVV.Q	KLYEQHHVV		0.0234	0.0945	12.1813	2.5181	0.4441	0.8049	6.13	>sp|Q15392|DHC24_HUMAN Delta(24)-sterol reductase OS=Homo sapiens GN=DHCR24 PE=1 SV=2	21.4727	-0.711111
9	I.KLYGKPIRV.N	KLYGKPIRV		0.0113	0.0563	11.8087	4.4149	0.5271	0.7009	6.18	>sp|Q15427|SF3B4_HUMAN Splicing factor 3B subunit 4 OS=Homo sapiens GN=SF3B4 PE=1 SV=1	27.6476	-0.344444
9	H.KLYKNRVEF.D	KLYKNRVEF		1.4938	0.0067	5.3453	9.5702	1.8194	0.2101	2.66	>sp|P22102|PUR2_HUMAN Trifunctional purine biosynthetic protein adenosine-3 OS=Homo sapiens GN=GART PE=1 SV=1	29.8507	-1.08889
9	D.KLYQRDLEV.A	KLYQRDLEV		0.0524	0.2557	18.549	5.3703	0.7162	1.4445	3.56	>sp|Q96B01|R51A1_HUMAN RAD51-associated protein 1 OS=Homo sapiens GN=RAD51AP1 PE=1 SV=1	36.2376	-0.933333
9	N.KM[+15.995]APALRKV.Y	KMAPALRKV	M[+16]	0.198	0.2058	9.5761	6.3815	1.1348	1.5433	5.4	>sp|O75251|NDUS7_HUMAN NADH dehydrogenase [ubiquinone] iron-sulfur protein 7, mitochondrial OS=Homo sapiens GN=NDUFS7 PE=1 SV=3	16.7651	-0.0444444
9	K.KM[+15.995]APPPKEV.E	KMAPPPKEV	M[+16]	0.1814	0.2639	7.781	6.6049	0.3942	0.7636	5.81	>sp|P19338|NUCL_HUMAN Nucleolin OS=Homo sapiens GN=NCL PE=1 SV=3	15.2985	-0.911111
9	N.KM[+15.995]DESKHEI.H	KMDESKHEI	M[+16]	0.1724	0.6671	8.9774	7.2421	0.0348	1.2641	5.94	>sp|Q9Y490|TLN1_HUMAN Talin-1 OS=Homo sapiens GN=TLN1 PE=1 SV=3	10.0644	-1.76667
9	N.KMDESKHEI.H	KMDESKHEI		0.1724	0.6671	8.9774	7.2421	0.0348	1.2641	5.07	>sp|Q9Y490|TLN1_HUMAN Talin-1 OS=Homo sapiens GN=TLN1 PE=1 SV=3	16.2281	-1.76667
9	F.KM[+15.995]HQSRISY.H	KMHQSRISY	M[+16]	11.7674	0.0417	3.3527	26.8047	8.416	0.4816	4.93	>sp|Q8IZT6|ASPM_HUMAN Abnormal spindle-like microcephaly-associated protein OS=Homo sapiens GN=ASPM PE=1 SV=2	16.2911	-1.28889
9	E.KM[+15.995]KDTVQKL.K	KMKDTVQKL	M[+16]	0.6195	0.0992	5.4418	11.4944	1.57	0.3509	2.48	>sp|Q9BZD4|NUF2_HUMAN Kinetochore protein Nuf2 OS=Homo sapiens GN=NUF2 PE=1 SV=2	13.4923	-1.05556
9	T.KM[+15.995]KEIAEAY.L	KMKEIAEAY	M[+16]	7.1127	0.0567	2.3303	26.2344	7.4833	0.7509	4.94	>sp|P11142|HSP7C_HUMAN Heat shock cognate 71 kDa protein OS=Homo sapiens GN=HSPA8 PE=1 SV=1	23.6095	-0.677778
9	E.KM[+15.995]KEKVERI.L	KMKEKVERI	M[+16]	1.1218	0.5409	8.3214	9.2087	4.123	3.3121	3.5	>sp|P78371|TCPB_HUMAN T-complex protein 1 subunit beta OS=Homo sapiens GN=CCT2 PE=1 SV=4	10.478	-1.4
9	T.KM[+15.995]KETAEAY.L	KMKETAEAY	M[+16]	9.6747	0.1996	2.8531	30.0779	9.5699	0.9455	2.44	>sp|P11021|GRP78_HUMAN 78 kDa glucose-regulated protein OS=Homo sapiens GN=HSPA5 PE=1 SV=2	14.4771	-1.25556
9	L.KM[+15.995]KGDYYRY.L	KMKGDYYRY	M[+16]	8.5592	0.0713	3.147	29.5114	12.3216	2.3558	2.33	>sp|P63104|1433Z_HUMAN 14-3-3 protein zeta/delta OS=Homo sapiens GN=YWHAZ PE=1 SV=1	21.2508	-2.02222
10	D.KM[+15.995]M[+15.995]NGGHYTY.S	KMMNGGHYTY	M[+16]*2	6.0427	0.0409	2.7277	25.2569	6.5353	1.54	4.87	>sp|Q99497|PARK7_HUMAN Protein DJ-1 OS=Homo sapiens GN=PARK7 PE=1 SV=2	19.3289	-1.09
10	D.KM[+15.995]MNGGHYTY.S	KMMNGGHYTY	M[+16]	6.0427	0.0409	2.7277	25.2569	6.5353	1.54	4.82	>sp|Q99497|PARK7_HUMAN Protein DJ-1 OS=Homo sapiens GN=PARK7 PE=1 SV=2	23.5922	-1.09
10	D.KMM[+15.995]NGGHYTY.S	KMMNGGHYTY	M[+16]	6.0427	0.0409	2.7277	25.2569	6.5353	1.54	2.69	>sp|Q99497|PARK7_HUMAN Protein DJ-1 OS=Homo sapiens GN=PARK7 PE=1 SV=2	23.2433	-1.09
9	E.KM[+15.995]NEKIASL.E	KMNEKIASL	M[+16]	0.0371	0.0324	5.811	7.4438	0.3119	0.1541	5.03	>sp|O00566|MPP10_HUMAN U3 small nucleolar ribonucleoprotein protein MPP10 OS=Homo sapiens GN=MPHOSPH10 PE=1 SV=2	25.2692	-0.4
9	D.KM[+15.995]NESTRSV.L	KMNESTRSV	M[+16]	0.3053	0.2587	7.6522	7.2604	0.8442	0.9216	2.46	>sp|P33991|MCM4_HUMAN DNA replication licensing factor MCM4 OS=Homo sapiens GN=MCM4 PE=1 SV=5	8.4144	-1.28889
9	C.KM[+15.995]NNVNVVY.T	KMNNVNVVY	M[+16]	4.1847	0.0122	2.7045	19.5466	1.4472	0.5292	3.68	>sp|Q86WR0|CCD25_HUMAN Coiled-coil domain-containing protein 25 OS=Homo sapiens GN=CCDC25 PE=1 SV=2	32.3765	-0.133333
9	H.KM[+15.995]NTERILY.K	KMNTERILY	M[+16]	8.8253	0.0637	3.5033	29.2273	4.6213	1.2967	3.46	>sp|Q8IZT6|ASPM_HUMAN Abnormal spindle-like microcephaly-associated protein OS=Homo sapiens GN=ASPM PE=1 SV=2	30.2635	-0.8
9	A.KM[+15.995]PDEPVEA.P	KMPDEPVEA	M[+16]	0.2859	5.309	24.15	25.5764	1.3682	4.7659	3.97	>sp|Q15059|BRD3_HUMAN Bromodomain-containing protein 3 OS=Homo sapiens GN=BRD3 PE=1 SV=1	23.9354	-1.07778
9	S.KM[+15.995]PEINAKV.A	KMPEINAKV	M[+16]	0.0742	0.5443	13.1844	6.4798	0.4172	1.5855	4.75	>sp|Q15011|HERP1_HUMAN Homocysteine-responsive endoplasmic reticulum-resident ubiquitin-like domain member 1 protein OS=Homo sapiens GN=HERPUD1 PE=1 SV=1	26.1054	-0.444444
9	M.KM[+15.995]QEHSDQV.P	KMQEHSDQV	M[+16]	0.2204	1.1665	13.3404	12.5729	0.8606	3.5518	5.38	>sp|P33993|MCM7_HUMAN DNA replication licensing factor MCM7 OS=Homo sapiens GN=MCM7 PE=1 SV=4	6.3581	-1.75556
9	S.KM[+15.995]TEEQHSL.K	KMTEEQHSL	M[+16]	0.1829	0.2345	8.7544	14.9682	0.6945	1.2816	5.68	>sp|Q96LB3|IFT74_HUMAN Intraflagellar transport protein 74 homolog OS=Homo sapiens GN=IFT74 PE=1 SV=1	15.5328	-1.48889
11	L.KM[+15.995]WDPHNDPNA.Q	KMWDPHNDPNA	M[+16]	0.9574	12.0881	48.5	55.1429	21.5419	34.713	3.13	>sp|P08621|RU17_HUMAN U1 small nuclear ribonucleoprotein 70 kDa OS=Homo sapiens GN=SNRNP70 PE=1 SV=2	24.9767	-1.95455
9	G.KPYDGITTI.K	KPYDGITTI		3.9196	0.8157	2.839	0.0099	0.6684	0.3341	2.44	>sp|O75376|NCOR1_HUMAN Nuclear receptor corepressor 1 OS=Homo sapiens GN=NCOR1 PE=1 SV=2	44.6116	-0.344444
9	S.KQHGVNVSV.N	KQHGVNVSV		0.8115	0.3682	5.7155	11.6367	3.137	2.7545	4.94	>sp|Q14157|UBP2L_HUMAN Ubiquitin-associated protein 2-like OS=Homo sapiens GN=UBAP2L PE=1 SV=2	22.6599	-0.3
9	K.KQIDDRKEW.L	KQIDDRKEW		10.1695	0.4657	0.367	18.9098	10.7599	5.4113	4.4	>sp|P11388|TOP2A_HUMAN DNA topoisomerase 2-alpha OS=Homo sapiens GN=TOP2A PE=1 SV=3	23.3982	-2.52222
9	E.KQIEKRDKY.S	KQIEKRDKY		11.4392	0.8718	1.4012	31.3188	14.0833	3.0414	5.77	>sp|O95926|SYF2_HUMAN Pre-mRNA-splicing factor SYF2 OS=Homo sapiens GN=SYF2 PE=1 SV=1	7.8032	-2.61111
9	D.KQIKEIKEV.I	KQIKEIKEV		0.9663	1.8987	4.363	9.8082	6.3892	8.0718	6.42	>sp|P62195|PRS8_HUMAN 26S proteasome regulatory subunit 8 OS=Homo sapiens GN=PSMC5 PE=1 SV=1	20.3829	-1
9	F.KQISQAYEV.L	KQISQAYEV		0.259	0.5572	5.1482	8.154	3.1476	3.6893	2.65	>sp|P31689|DNJA1_HUMAN DnaJ homolog subfamily A member 1 OS=Homo sapiens GN=DNAJA1 PE=1 SV=2	33.744	-0.666667
9	F.KQMEQISQF.L	KQMEQISQF		1.3035	0.0258	0.8149	9.1046	2.0354	0.3468	4.79	>sp|P37802|TAGL2_HUMAN Transgelin-2 OS=Homo sapiens GN=TAGLN2 PE=1 SV=3	40.7911	-1.05556
9	F.KQM[+15.995]EQISQF.L	KQMEQISQF	M[+16]	1.3035	0.0258	0.8149	9.1046	2.0354	0.3468	4.74	>sp|P37802|TAGL2_HUMAN Transgelin-2 OS=Homo sapiens GN=TAGLN2 PE=1 SV=3	33.9384	-1.05556
9	F.KQNHESVQW.C	KQNHESVQW		13.9373	0.1564	0.6808	24.2229	9.2197	8.0996	5.35	>sp|O43143|DHX15_HUMAN Pre-mRNA-splicing factor ATP-dependent RNA helicase DHX15 OS=Homo sapiens GN=DHX15 PE=1 SV=2	27.1509	-2.06667
9	L.KQQSTRESW.V	KQQSTRESW		18.7803	0.27	0.6138	20.5596	12.0496	5.675	2.47	>sp|Q8IYH5|ZZZ3_HUMAN ZZ-type zinc finger-containing protein 3 OS=Homo sapiens GN=ZZZ3 PE=1 SV=1	18.765	-2.45556
10	S.KQTDVGITHF.R	KQTDVGITHF		5.9265	0.3886	2.0035	19.3727	0.6577	4.1241	5.17	>sp|Q6P2Q9|PRP8_HUMAN Pre-mRNA-processing-splicing factor 8 OS=Homo sapiens GN=PRPF8 PE=1 SV=2	36.481	-0.44
9	L.KQWETQPGF.Y	KQWETQPGF		1.4857	0.0436	1.6536	12.6878	2.5362	1.3527	3.74	>sp|Q9UI26|IPO11_HUMAN Importin-11 OS=Homo sapiens GN=IPO11 PE=1 SV=1	42.5192	-1.68889
9	V.KQYADVEGF.-	KQYADVEGF		2.984	0.1114	1.3946	14.1036	5.3252	2.2369	6.5	>sp|P61978-2|HNRPK_HUMAN Isoform 2 of Heterogeneous nuclear ribonucleoprotein K OS=Homo sapiens GN=HNRNPK	42.8791	-0.811111
10	V.KQYESARIEY.D	KQYESARIEY		9.6266	0.4986	1.8048	27.6147	13.2456	1.4412	2.87	>sp|P53367|ARFP1_HUMAN Arfaptin-1 OS=Homo sapiens GN=ARFIP1 PE=1 SV=2	32.3162	-1.6
10	L.KSFEKAKESW.E	KSFEKAKESW		34.6154	0.5818	3.8542	19.2174	16.6964	11.1284	7.33	>sp|Q13451|FKBP5_HUMAN Peptidyl-prolyl cis-trans isomerase FKBP5 OS=Homo sapiens GN=FKBP5 PE=1 SV=2	24.5436	-1.66
9	G.KSFTHSSTF.R	KSFTHSSTF		17.337	0.0252	5.561	3.0624	1.8125	0.3565	3.23	>sp|Q9H707|ZN552_HUMAN Zinc finger protein 552 OS=Homo sapiens GN=ZNF552 PE=1 SV=2	25.0273	-0.588889
9	I.KSFVKVYNY.N	KSFVKVYNY		17.8074	0.0823	5.793	10.3877	7.4814	2.0049	5.79	>sp|P61353|RL27_HUMAN 60S ribosomal protein L27 OS=Homo sapiens GN=RPL27 PE=1 SV=2	38.5831	-0.388889
9	L.KSNPHRDFY.N	KSNPHRDFY		22.8113	0.8912	4.3033	21.2511	1.911	1.8132	3.84	>sp|Q01432|AMPD3_HUMAN AMP deaminase 3 OS=Homo sapiens GN=AMPD3 PE=1 SV=1	18.233	-2.16667
9	H.KTAGKRYVY.R	KTAGKRYVY		18.3363	0.0683	4.3945	23.4054	4.4102	1.3552	5.64	>sp|P14921-4|ETS1_HUMAN Isoform Ets-1 p27 of Protein C-ets-1 OS=Homo sapiens GN=ETS1	15.9618	-1.11111
9	L.KTAM[+15.995]STPHV.A	KTAMSTPHV	M[+16]	2.16	1.0699	14.5405	6.6986	1.103	6.6297	4.96	>sp|P26038|MOES_HUMAN Moesin OS=Homo sapiens GN=MSN PE=1 SV=3	16.3709	-0.333333
9	G.KTATVHEVI.R	KTATVHEVI		7.7968	0.3488	14.3874	4.1283	1.2812	5.8704	4.91	>sp|Q13415|ORC1_HUMAN Origin recognition complex subunit 1 OS=Homo sapiens GN=ORC1 PE=1 SV=2	26.1636	0.3
10	E.KTAVIDHHNY.D	KTAVIDHHNY		34.1923	1.6461	6.7848	25.1181	13.7126	15.8211	7.99	>sp|P39656|OST48_HUMAN Dolichyl-diphosphooligosaccharide--protein glycosyltransferase 48 kDa subunit OS=Homo sapiens GN=DDOST PE=1 SV=4	19.4983	-0.88
9	G.KTFDAPPAL.P	KTFDAPPAL		0.2795	0.0142	6.5949	2.6806	0.1101	0.1508	5.78	>sp|O95997|PTTG1_HUMAN Securin OS=Homo sapiens GN=PTTG1 PE=1 SV=1	45.2881	-0.122222
9	E.KTFKQRRTF.E	KTFKQRRTF		19.0055	0.0151	4.3496	6.4862	4.8001	0.8534	3.59	>sp|Q9GZQ8|MLP3B_HUMAN Microtubule-associated proteins 1A/1B light chain 3B OS=Homo sapiens GN=MAP1LC3B PE=1 SV=3	16.2414	-1.78889
9	K.KTFPNRTGF.W	KTFPNRTGF		7.1311	0.0047	4.3066	5.4871	1.0749	0.2205	5.66	>sp|Q8N543|OGFD1_HUMAN Prolyl 3-hydroxylase OGFOD1 OS=Homo sapiens GN=OGFOD1 PE=1 SV=1	30.8584	-1.07778
9	F.KTFPYQHRY.R	KTFPYQHRY		5.5004	0.0068	1.6028	5.2913	1.266	0.4115	5.82	>sp|Q8NI27|THOC2_HUMAN THO complex subunit 2 OS=Homo sapiens GN=THOC2 PE=1 SV=2	26.4191	-1.91111
10	L.KTFSEHLTSY.I	KTFSEHLTSY		13.7966	0.1541	7.3978	19.3634	8.3141	1.8319	6.17	>sp|Q6ZMI0|PPR21_HUMAN Protein phosphatase 1 regulatory subunit 21 OS=Homo sapiens GN=PPP1R21 PE=1 SV=1	36.7625	-0.83
9	G.KTIETSPSL.S	KTIETSPSL		0.6381	0.0326	7.8899	3.9808	0.3332	0.5843	4.07	>sp|Q9NVI1|FANCI_HUMAN Fanconi anemia group I protein OS=Homo sapiens GN=FANCI PE=1 SV=4	33.3752	-0.411111
9	G.KTKDIVNGL.R	KTKDIVNGL		3.4027	0.0903	7.726	10.5837	1.5907	1.3899	3.62	>sp|P47756|CAPZB_HUMAN F-actin-capping protein subunit beta OS=Homo sapiens GN=CAPZB PE=1 SV=4	31.375	-0.377778
9	P.KTKETRETY.E	KTKETRETY		26.3729	0.284	4.9394	23.1622	7.984	2.6668	5.61	>sp|O75643|U520_HUMAN U5 small nuclear ribonucleoprotein 200 kDa helicase OS=Homo sapiens GN=SNRNP200 PE=1 SV=2	7.255	-2.52222
9	G.KTKETSVNW.C	KTKETSVNW		21.3588	0.0347	2.7795	12.8589	4.3664	5.0452	5.43	>sp|P55265|DSRAD_HUMAN Double-stranded RNA-specific adenosine deaminase OS=Homo sapiens GN=ADAR PE=1 SV=4	26.3689	-1.52222
9	E.KTKEVIQEW.N	KTKEVIQEW		13.2905	0.015	1.4743	7.4635	3.7775	3.2517	6.04	>sp|Q9Y490|TLN1_HUMAN Talin-1 OS=Homo sapiens GN=TLN1 PE=1 SV=3	36.3496	-1.24444
9	E.KTKEVLQEW.P	KTKEVLQEW		14.6975	0.0278	1.8151	9.6367	4.4848	3.9933	6.04	>sp|Q9Y4G6|TLN2_HUMAN Talin-2 OS=Homo sapiens GN=TLN2 PE=1 SV=4	36.3496	-1.32222
9	H.KTKGKRFTY.K	KTKGKRFTY		22.3679	0.1596	4.8499	27.4128	10.6085	2.1792	4.04	>sp|P50548|ERF_HUMAN ETS domain-containing transcription factor ERF OS=Homo sapiens GN=ERF PE=1 SV=2	13.8208	-1.83333
9	Y.KTKKKYATY.R	KTKKKYATY		27.2963	0.2763	5.5295	22.1055	8.9148	2.2197	6.1	>sp|Q8IZT6|ASPM_HUMAN Abnormal spindle-like microcephaly-associated protein OS=Homo sapiens GN=ASPM PE=1 SV=2	7.2037	-1.97778
9	G.KTNPKIQSI.Y	KTNPKIQSI		2.4879	0.035	6.1695	2.3853	0.426	0.8911	6.94	>sp|Q9Y5J1|UTP18_HUMAN U3 small nucleolar RNA-associated protein 18 homolog OS=Homo sapiens GN=UTP18 PE=1 SV=3	23.1559	-0.988889
9	G.KTQDYVVGF.T	KTQDYVVGF		4.5464	0.0073	3.2604	12.8645	0.4977	0.8203	6.16	>sp|O14530|TXND9_HUMAN Thioredoxin domain-containing protein 9 OS=Homo sapiens GN=TXNDC9 PE=1 SV=2	49.6617	-0.233333
9	Q.KTSGIINKF.C	KTSGIINKF		7.1739	0.004	3.0158	11.5101	0.7873	1.1911	3.65	>sp|O95243|MBD4_HUMAN Methyl-CpG-binding domain protein 4 OS=Homo sapiens GN=MBD4 PE=1 SV=1	33.5059	-0.155556
9	S.KTTNVRQTY.D	KTTNVRQTY		21.1985	0.0941	3.3415	22.9548	4.8576	1.6911	3.93	>sp|Q6PJT7|ZC3HE_HUMAN Zinc finger CCCH domain-containing protein 14 OS=Homo sapiens GN=ZC3H14 PE=1 SV=1	16.393	-1.62222
9	K.KTTTIAVEV.K	KTTTIAVEV		1.7904	0.66	18.6078	8.0385	1.2596	7.3126	4.72	>sp|Q00341|VIGLN_HUMAN Vigilin OS=Homo sapiens GN=HDLBP PE=1 SV=2	40.2953	0.577778
9	R.KTYDKTVAL.G	KTYDKTVAL		0.2384	0.0056	8.6603	2.0986	0.1192	0.0546	6.17	>sp|Q15008|PSMD6_HUMAN 26S proteasome non-ATPase regulatory subunit 6 OS=Homo sapiens GN=PSMD6 PE=1 SV=1	29.7892	-0.466667
11	A.KTYNEPGSQVF.K	KTYNEPGSQVF		20.6944	0.2833	11.2261	19.4534	2.9758	3.2824	5.39	>sp|Q86U86|PB1_HUMAN Protein polybromo-1 OS=Homo sapiens GN=PBRM1 PE=1 SV=1	40.4753	-1.10909
9	Q.KVAGERYVY.K	KVAGERYVY		13.1468	0.0464	3.7717	22.4422	4.7612	1.5311	6.31	>sp|P43268|ETV4_HUMAN ETS translocation variant 4 OS=Homo sapiens GN=ETV4 PE=1 SV=3	28.1061	-0.522222
10	S.KVAKLDTSQW.P	KVAKLDTSQW		30.5833	0.3279	5.3764	20.852	17.3878	17.01	5.67	>sp|O60832|DKC1_HUMAN H/ACA ribonucleoprotein complex subunit 4 OS=Homo sapiens GN=DKC1 PE=1 SV=3	37.6064	-0.74
9	K.KVAPAPAVV.K	KVAPAPAVV		0.4984	0.137	12.8516	2.5667	0.2292	0.7059	6.04	>sp|P62424|RL7A_HUMAN 60S ribosomal protein L7a OS=Homo sapiens GN=RPL7A PE=1 SV=2	31.0792	1.21111
8	E.KVDKDAEL.V	KVDKDAEL		14.1664	18.6711	42.25	23.9946	0.7397	10.3857	3.79	>sp|Q9BY42|RTF2_HUMAN Protein RTF2 homolog OS=Homo sapiens GN=RTFDC1 PE=1 SV=3	17.885	-1.0625
9	A.KVDQNRVRY.M	KVDQNRVRY		11.4553	0.5192	4.3263	17.3294	0.4495	0.7938	3.82	>sp|O75694|NU155_HUMAN Nuclear pore complex protein Nup155 OS=Homo sapiens GN=NUP155 PE=1 SV=1	19.0885	-1.81111
10	E.KVFAEHKISY.S	KVFAEHKISY		12.0851	0.1217	6.9935	20.7726	11.8104	1.4921	3.29	>sp|Q9NZI8|IF2B1_HUMAN Insulin-like growth factor 2 mRNA-binding protein 1 OS=Homo sapiens GN=IGF2BP1 PE=1 SV=2	30.7523	-0.33
9	L.KVFKNGNAF.Q	KVFKNGNAF		5.849	0.0086	4.5713	5.9705	1.5593	0.1426	5.33	>sp|Q7Z3K3|POGZ_HUMAN Pogo transposable element with ZNF domain OS=Homo sapiens GN=POGZ PE=1 SV=2	26.6062	-0.4
9	K.KVFLGRDTY.G	KVFLGRDTY		12.2078	0.0345	4.8737	12.3794	5.0951	0.891	5.78	>sp|P08243|ASNS_HUMAN Asparagine synthetase [glutamine-hydrolyzing] OS=Homo sapiens GN=ASNS PE=1 SV=4	36.1692	-0.388889
9	D.KVGEARALY.N	KVGEARALY		15.182	0.1709	5.3771	24.9936	3.7357	1.7159	2.79	>sp|P81274|GPSM2_HUMAN G-protein-signaling modulator 2 OS=Homo sapiens GN=GPSM2 PE=1 SV=3	26.8686	-0.222222
9	M.KVKEKVQKL.K	KVKEKVQKL		3.8962	0.3058	9.3233	10.5225	3.2422	0.9817	4.93	>sp|Q16181|SEPT7_HUMAN Septin-7 OS=Homo sapiens GN=SEPT7 PE=1 SV=2	11.8097	-1.15556
9	K.KVKTQTSSF.D	KVKTQTSSF		19.4176	0.1291	6.3212	14.5566	5.1861	0.8819	4.95	>sp|Q3L8U1|CHD9_HUMAN Chromodomain-helicase-DNA-binding protein 9 OS=Homo sapiens GN=CHD9 PE=1 SV=2	16.5316	-0.811111
9	K.KVLDVSNSF.A	KVLDVSNSF		3.0753	0.0032	2.9874	6.0086	0.7653	0.1878	6.21	>sp|P51665|PSMD7_HUMAN 26S proteasome non-ATPase regulatory subunit 7 OS=Homo sapiens GN=PSMD7 PE=1 SV=2	46.4214	0.277778
9	E.KVLERVNAV.K	KVLERVNAV		0.104	0.1203	13.4184	2.1346	0.8983	0.64	6.27	>sp|Q9UL46|PSME2_HUMAN Proteasome activator complex subunit 2 OS=Homo sapiens GN=PSME2 PE=1 SV=4	27.1694	0.311111
9	E.KVLGKIEKV.D	KVLGKIEKV		0.1418	0.2312	14.7117	6.7278	1.979	3.63	5.49	>sp|P50851|LRBA_HUMAN Lipopolysaccharide-responsive and beige-like anchor protein OS=Homo sapiens GN=LRBA PE=1 SV=4	23.8623	0.122222
9	Q.KVM[+15.995]DEVEKA.R	KVMDEVEKA	M[+16]	0.4246	2.6655	9.2543	19.1273	2.9802	9.829	6.02	>sp|Q96HJ9-2|FMC1_HUMAN Isoform 2 of Protein FMC1 homolog OS=Homo sapiens GN=FMC1	17.7354	-0.688889
9	C.KVM[+15.995]PQNHSF.L	KVMPQNHSF	M[+16]	2.845	0.0026	2.052	3.9936	0.581	0.1453	5.49	>sp|Q9H8K7|CJ088_HUMAN Uncharacterized protein C10orf88 OS=Homo sapiens GN=C10orf88 PE=1 SV=2	20.1666	-0.844444
9	C.KVMPQNHSF.L	KVMPQNHSF		2.845	0.0026	2.052	3.9936	0.581	0.1453	3.09	>sp|Q9H8K7|CJ088_HUMAN Uncharacterized protein C10orf88 OS=Homo sapiens GN=C10orf88 PE=1 SV=2	24.7252	-0.844444
9	L.KVPPAINQF.T	KVPPAINQF		4.8116	0.0467	4.0025	5.0611	0.4917	0.1536	5.25	>sp|P62424|RL7A_HUMAN 60S ribosomal protein L7a OS=Homo sapiens GN=RPL7A PE=1 SV=2	43.031	-0.0888889
9	T.KVQEAINSL.G	KVQEAINSL		0.6509	0.0373	7.2554	5.7053	0.3036	0.2267	2.02	>sp|O75794|CD123_HUMAN Cell division cycle protein 123 homolog OS=Homo sapiens GN=CDC123 PE=1 SV=1	37.1547	-0.1
9	K.KVQEQVHKV.S	KVQEQVHKV		0.3348	0.3598	8.3914	4.3552	0.7149	2.9368	6.48	>sp|Q96L73|NSD1_HUMAN Histone-lysine N-methyltransferase, H3 lysine-36 and H4 lysine-20 specific OS=Homo sapiens GN=NSD1 PE=1 SV=1	13.41	-0.988889
9	C.KVQGKRFVY.K	KVQGKRFVY		16.2839	0.1159	5.3724	27.8807	6.7575	1.2154	3.49	>sp|Q06546|GABPA_HUMAN GA-binding protein alpha chain OS=Homo sapiens GN=GABPA PE=1 SV=1	22.9672	-0.7
9	E.KVRKQIESI.-	KVRKQIESI		6.3424	0.2789	19.4884	5.4948	5.9197	3.8686	6	>sp|O76095|JTB_HUMAN Protein JTB OS=Homo sapiens GN=JTB PE=1 SV=1	20.1328	-0.766667
9	N.KVYEHTSRF.S	KVYEHTSRF		2.539	0.002	3.2457	2.1956	0.5219	0.0806	4.8	>sp|P46100|ATRX_HUMAN Transcriptional regulator ATRX OS=Homo sapiens GN=ATRX PE=1 SV=5	20.1448	-1.21111
9	S.KVYGNIRAV.A	KVYGNIRAV		0.2183	0.0397	9.3901	1.2947	1.141	0.3473	2.9	>sp|Q9NRX1|PNO1_HUMAN RNA-binding protein PNO1 OS=Homo sapiens GN=PNO1 PE=1 SV=1	29.7858	0.122222
9	L.KYIHSANVL.H	KYIHSANVL		14.7769	1.5089	8.4557	11.6831	5.2306	0.0234	5.53	>sp|Q16659|MK06_HUMAN Mitogen-activated protein kinase 6 OS=Homo sapiens GN=MAPK6 PE=1 SV=1	31.0995	0.177778
9	E.KYISGPHEL.S	KYISGPHEL		4.2263	0.5224	4.3471	7.0795	1.6237	0.0065	5.92	>sp|P49454|CENPF_HUMAN Centromere protein F OS=Homo sapiens GN=CENPF PE=1 SV=2	31.1886	-0.711111
9	R.KYLTSNVAY.G	KYLTSNVAY		19.8736	0.8532	5.299	22.99	12.8216	0.1402	4.93	>sp|Q9BZ23|PANK2_HUMAN Pantothenate kinase 2, mitochondrial OS=Homo sapiens GN=PANK2 PE=1 SV=3	40.0099	-0.188889
9	E.KYM[+15.995]EHRQTY.G	KYMEHRQTY	M[+16]	15.9401	0.3054	1.911	14.4475	7.436	0.0101	3.7	>sp|O95251|KAT7_HUMAN Histone acetyltransferase KAT7 OS=Homo sapiens GN=KAT7 PE=1 SV=1	14.2704	-2.22222
9	S.KYNNGSTEL.H	KYNNGSTEL		10.082	1.4633	7.223	16.5049	1.7107	0.0202	4.09	>sp|Q93100|KPBB_HUMAN Phosphorylase b kinase regulatory subunit beta OS=Homo sapiens GN=PHKB PE=1 SV=3	24.2024	-1.53333
9	D.KYQAAVQAL.R	KYQAAVQAL		10.6888	0.9961	6.3576	14.0235	3.7956	0.0127	3.59	>sp|P34896|GLYC_HUMAN Serine hydroxymethyltransferase, cytosolic OS=Homo sapiens GN=SHMT1 PE=1 SV=1	37.0012	0.133333
9	L.KYQAQDNFM[+15.995].M	KYQAQDNFM	M[+16]	21.3588	5.2162	16.7467	28.2019	6.7093	0.2468	5.7	>sp|Q2TAY7|SMU1_HUMAN WD40 repeat-containing protein SMU1 OS=Homo sapiens GN=SMU1 PE=1 SV=2	28.2703	-1.41111
9	E.KYQEQHSVM[+15.995].C	KYQEQHSVM	M[+16]	23.1868	3.7005	10.1215	16.6169	4.1052	0.024	3.71	>sp|P40855|PEX19_HUMAN Peroxisomal biogenesis factor 19 OS=Homo sapiens GN=PEX19 PE=1 SV=1	14.7594	-1.51111
9	S.KYQEVTNNL.E	KYQEVTNNL		7.0338	0.7816	5.4895	9.618	2.3388	0.0151	5.13	>sp|Q14444|CAPR1_HUMAN Caprin-1 OS=Homo sapiens GN=CAPRIN1 PE=1 SV=2	34.1737	-1.32222
9	S.KYQEYTNEL.Q	KYQEYTNEL		6.0842	1.1684	7.9169	11.0427	2.0584	0.0123	3.4	>sp|Q9UHD2|TBK1_HUMAN Serine/threonine-protein kinase TBK1 OS=Homo sapiens GN=TBK1 PE=1 SV=1	39.6629	-1.93333
9	L.KYQHTGAVL.D	KYQHTGAVL		16.7903	2.6764	11.2652	15.0273	3.8309	0.0462	6.31	>sp|O43684|BUB3_HUMAN Mitotic checkpoint protein BUB3 OS=Homo sapiens GN=BUB3 PE=1 SV=1	23.6038	-0.355556
9	L.KYTEGVQSL.N	KYTEGVQSL		7.3652	0.8252	6.7152	10.9472	2.7442	0.0124	3.47	>sp|Q9Y5B9|SP16H_HUMAN FACT complex subunit SPT16 OS=Homo sapiens GN=SUPT16H PE=1 SV=1	35.6859	-0.677778
9	E.KYTISQEAY.D	KYTISQEAY		38.1176	3.5943	6.6514	35.8913	21.7151	0.5817	3.82	>sp|Q99426|TBCB_HUMAN Tubulin-folding cofactor B OS=Homo sapiens GN=TBCB PE=1 SV=2	37.0922	-0.966667
9	S.LADAINTEF.K	LADAINTEF		6.4828	1.4203	4.7776	1.4469	0.0119	0.5356	2.03	>sp|P08670|VIME_HUMAN Vimentin OS=Homo sapiens GN=VIM PE=1 SV=4	56.5072	0.388889
10	Q.LEDGRTLSDY.N	LEDGRTLSDY		42.4167	22.7733	0.6946	25.9653	7.9583	13.6284	5.16	>sp|P62979|RS27A_HUMAN Ubiquitin-40S ribosomal protein S27a OS=Homo sapiens GN=RPS27A PE=1 SV=2	38.8465	-1.06
9	T.LEENQVKKY.H	LEENQVKKY		56.0526	24.8983	0.1237	22.8241	19.8008	16.7129	2.09	>sp|Q14683|SMC1A_HUMAN Structural maintenance of chromosomes protein 1A OS=Homo sapiens GN=SMC1A PE=1 SV=2	23.5301	-1.67778
10	L.LEGNPDTHSW.E	LEGNPDTHSW		48.1667	8.2431	0.0242	12.8879	19.2749	18.1649	2.44	>sp|Q14157|UBP2L_HUMAN Ubiquitin-associated protein 2-like OS=Homo sapiens GN=UBAP2L PE=1 SV=2	37.2546	-1.43
9	K.LEHEYIQNF.K	LEHEYIQNF		16.9065	4.0941	0.0576	3.9619	10.9881	4.2147	2.09	>sp|Q15691|MARE1_HUMAN Microtubule-associated protein RP/EB family member 1 OS=Homo sapiens GN=MAPRE1 PE=1 SV=3	48.5205	-0.822222
10	L.LEIKKIGDEY.F	LEIKKIGDEY		35.9091	12.5468	0.3596	25.8333	23.6692	19.3135	2.92	>sp|P49368|TCPG_HUMAN T-complex protein 1 subunit gamma OS=Homo sapiens GN=CCT3 PE=1 SV=4	41.4184	-0.72
9	N.LEKETTHRY.C	LEKETTHRY		26.6949	8.18	0.0493	13.2792	10.9288	7.698	5.01	>sp|P61221|ABCE1_HUMAN ATP-binding cassette sub-family E member 1 OS=Homo sapiens GN=ABCE1 PE=1 SV=1	14.4934	-1.94444
9	V.LEM[+15.995]EHTQQM[+15.995].K	LEMEHTQQM	M[+16]*2	10.1342	6.8786	0.1054	3.7719	4.7311	2.2086	5.33	>sp|Q96EV8|DTBP1_HUMAN Dysbindin OS=Homo sapiens GN=DTNBP1 PE=1 SV=1	15.3491	-1.14444
11	K.LEQANDDARTF.Y	LEQANDDARTF		47.375	19.0254	0.2433	12.0916	15.164	19.9582	3.78	>sp|Q8IUR0|TPPC5_HUMAN Trafficking protein particle complex subunit 5 OS=Homo sapiens GN=TRAPPC5 PE=1 SV=1	33.1395	-1.13636
9	R.LEQEEQQRL.A	LEQEEQQRL		21.3511	18.4027	0.4622	12.5019	11.5853	17.7026	5.92	>sp|Q3ZCQ8-2|TIM50_HUMAN Isoform 2 of Mitochondrial import inner membrane translocase subunit TIM50 OS=Homo sapiens GN=TIMM50	28.5252	-1.98889
9	L.LEQGHTRQW.L	LEQGHTRQW		34.5385	5.489	0.0058	10.1104	22.7584	13.1703	2.96	>sp|O60337|MARH6_HUMAN E3 ubiquitin-protein ligase MARCH6 OS=Homo sapiens GN=MARCH6 PE=1 SV=2	23.5542	-1.82222
9	K.LFQDKASEL.Q	LFQDKASEL		9.9372	10.1193	17.1356	10.4879	2.1286	0.0722	2.03	>sp|Q8IYX8|CE57L_HUMAN Centrosomal protein CEP57L1 OS=Homo sapiens GN=CEP57L1 PE=1 SV=1	42.9566	-0.333333
9	L.LGDDPTSSF.E	LGDDPTSSF		11.5733	3.1589	7.7119	3.958	0.059	0.5267	5.78	>sp|Q99941|ATF6B_HUMAN Cyclic AMP-dependent transcription factor ATF-6 beta OS=Homo sapiens GN=ATF6B PE=1 SV=2	45.7824	-0.522222
9	L.LISKIREEY.P	LISKIREEY		18.148	1.5136	9.2888	20.7978	7.1796	4.0804	6.12	>sp|Q9BVA1|TBB2B_HUMAN Tubulin beta-2B chain OS=Homo sapiens GN=TUBB2B PE=1 SV=1	34.2748	-0.522222
9	M.LLANKVPAA.A	LLANKVPAA		0.1369	9.3237	29.2727	15.6624	3.6236	8.1534	3.39	>sp|Q8NHW5|RLA0L_HUMAN 60S acidic ribosomal protein P0-like OS=Homo sapiens GN=RPLP0P6 PE=5 SV=1	34.5822	0.911111
9	L.LLAPRPVAV.A	LLAPRPVAV		0.0194	0.8381	15.5114	1.855	0.1608	0.6177	2.48	>sp|P49918|CDN1C_HUMAN Cyclin-dependent kinase inhibitor 1C OS=Homo sapiens GN=CDKN1C PE=1 SV=1	45.237	1.32222
10	I.LLDEHGHVRI.S	LLDEHGHVRI		0.5812	9.9792	22.3571	8.5101	0.1208	9.4336	4.74	>sp|P25098|ARBK1_HUMAN Beta-adrenergic receptor kinase 1 OS=Homo sapiens GN=GRK2 PE=1 SV=2	34.0874	-0.2
9	A.LLDQTKTLA.E	LLDQTKTLA		2.115	23.2388	32.375	26.1016	0.795	15.5401	5.23	>sp|Q9Y490|TLN1_HUMAN Talin-1 OS=Homo sapiens GN=TLN1 PE=1 SV=3	37.3158	0.1
9	L.LLQNNLPAV.R	LLQNNLPAV		0.0509	4.1097	27.6429	5.6099	0.6016	2.9242	2.09	>sp|P48643|TCPE_HUMAN T-complex protein 1 subunit epsilon OS=Homo sapiens GN=CCT5 PE=1 SV=1	56.2725	0.588889
9	L.LLSAEPVPA.A	LLSAEPVPA		0.908	14.3542	46.5	33.7857	7.6053	18.4702	5.58	>sp|P40259|CD79B_HUMAN B-cell antigen receptor complex-associated protein beta chain OS=Homo sapiens GN=CD79B PE=1 SV=1	46.1531	0.877778
9	K.LLSEETPSA.A	LLSEETPSA		0.1708	10.8841	23.25	16.6699	2.194	13.3428	4.37	>sp|Q9UGL1|KDM5B_HUMAN Lysine-specific demethylase 5B OS=Homo sapiens GN=KDM5B PE=1 SV=3	38.1047	-0.166667
9	L.LLSKIREEY.P	LLSKIREEY		9.4807	0.8879	6.8584	24.5987	5.5597	3.3948	6.12	>sp|Q3ZCM7|TBB8_HUMAN Tubulin beta-8 chain OS=Homo sapiens GN=TUBB8 PE=1 SV=2	34.2748	-0.6
9	N.LLSSHVRGV.G	LLSSHVRGV		0.7066	9.2576	25.4444	8.7126	3.3918	8.2348	6.02	>sp|Q9UI30|TR112_HUMAN Multifunctional methyltransferase subunit TRM112-like protein OS=Homo sapiens GN=TRMT112 PE=1 SV=1	29.0111	0.7
10	A.LLYQGPHNTL.F	LLYQGPHNTL		0.3575	1.3393	18.3529	4.9562	1.4511	0.5117	4.8	>sp|P13612|ITA4_HUMAN Integrin alpha-4 OS=Homo sapiens GN=ITGA4 PE=1 SV=3	45.2782	-0.28
8	T.LM[+15.995]EALHYM.L	LMEALHYM	M[+16]	1.9162	17.7778	41.6667	11.1461	3.8304	7.9446	2.09	>sp|O14980|XPO1_HUMAN Exportin-1 OS=Homo sapiens GN=XPO1 PE=1 SV=1	26.3536	0.65
9	E.LM[+15.995]QTEVHHV.R	LMQTEVHHV	M[+16]	0.2089	4.973	16.0267	4.3358	1.5769	6.14	5.7	>sp|Q6ZSZ5|ARHGI_HUMAN Rho guanine nucleotide exchange factor 18 OS=Homo sapiens GN=ARHGEF18 PE=1 SV=3	20.4597	0
9	S.LM[+15.995]TKEISSV.P	LMTKEISSV	M[+16]	0.4895	5.2833	27.4286	5.4254	3.7356	6.7387	3.54	>sp|P78527|PRKDC_HUMAN DNA-dependent protein kinase catalytic subunit OS=Homo sapiens GN=PRKDC PE=1 SV=3	32.9032	0.522222
9	R.LPAADVKNI.I	LPAADVKNI		25.9565	21.0233	10.7414	0.0419	9.8977	12.6345	5.69	>sp|Q96AX1|VP33A_HUMAN Vacuolar protein sorting-associated protein 33A OS=Homo sapiens GN=VPS33A PE=1 SV=1	40.4045	0.4
9	S.LPAASQPQV.F	LPAASQPQV		18.5336	19.5424	17.1017	0.0427	5.2461	9.3051	5.05	>sp|Q14444|CAPR1_HUMAN Caprin-1 OS=Homo sapiens GN=CAPRIN1 PE=1 SV=2	37.6043	0.0666667
9	L.LPAHPGAEV.S	LPAHPGAEV		16.829	17.8246	10.4143	0.1357	3.0106	5.1439	5.59	>sp|O00478|BT3A3_HUMAN Butyrophilin subfamily 3 member A3 OS=Homo sapiens GN=BTN3A3 PE=1 SV=1	31.3485	0.144444
8	A.LPARLTQV.S	LPARLTQV		14.9849	54.0625	47.3333	0.176	19.2988	16.1185	2.56	>sp|Q76N32|CEP68_HUMAN Centrosomal protein of 68 kDa OS=Homo sapiens GN=CEP68 PE=1 SV=2	40.8183	0.4125
9	Q.LPATGQPTV.N	LPATGQPTV		15.7656	14.0846	13.3972	0.019	3.4726	5.7281	4.82	>sp|P10242|MYB_HUMAN Transcriptional activator Myb OS=Homo sapiens GN=MYB PE=1 SV=2	37.8812	0.144444
9	T.LPDGRIIKV.G	LPDGRIIKV		6.3413	13.7338	10.2523	0.0332	0.4476	3.3512	5.76	>sp|P61160|ARP2_HUMAN Actin-related protein 2 OS=Homo sapiens GN=ACTR2 PE=1 SV=1	42.6984	0.344444
9	E.LPEDKPRLI.S	LPEDKPRLI		24.5714	24.6102	11.5826	0.0794	2.5832	5.7108	3.99	>sp|Q9H974|QTRT2_HUMAN Queuine tRNA-ribosyltransferase accessory subunit 2 OS=Homo sapiens GN=QTRT2 PE=1 SV=1	37.7341	-0.722222
9	L.LPEPSIRSV.M	LPEPSIRSV		18.426	18.0201	11.6174	0.0198	2.3306	4.3991	4.36	>sp|P25098|ARBK1_HUMAN Beta-adrenergic receptor kinase 1 OS=Homo sapiens GN=GRK2 PE=1 SV=2	45.1802	-0.0333333
9	R.LPGPTGSVV.S	LPGPTGSVV		22.066	19.1695	14.5315	0.0408	3.6934	5.8779	3.47	>sp|Q7Z434|MAVS_HUMAN Mitochondrial antiviral-signaling protein OS=Homo sapiens GN=MAVS PE=1 SV=2	46.6331	0.744444
9	A.LPHHRVIEV.G	LPHHRVIEV		14.7637	17.8129	19.9767	0.026	4.6035	3.1534	6.55	>sp|Q15155|NOMO1_HUMAN Nodal modulator 1 OS=Homo sapiens GN=NOMO1 PE=1 SV=5	28.393	0.0777778
8	A.LPHNTHRV.V	LPHNTHRV		15.5312	46	33.25	0.1844	19.1713	15.763	2.58	>sp|O43292|GPAA1_HUMAN Glycosylphosphatidylinositol anchor attachment 1 protein OS=Homo sapiens GN=GPAA1 PE=1 SV=3	13.36	-1.0875
9	A.LPHNTHRVV.S	LPHNTHRVV		33.3704	30.2222	17.5763	0.0688	6.9935	5.4301	5.95	>sp|O43292|GPAA1_HUMAN Glycosylphosphatidylinositol anchor attachment 1 protein OS=Homo sapiens GN=GPAA1 PE=1 SV=3	18.4703	-0.5
8	L.LPHPGLKV.A	LPHPGLKV		22.4717	34.4118	32.5	0.0345	12.4637	11.9804	5.65	>sp|Q8NHH9|ATLA2_HUMAN Atlastin-2 OS=Homo sapiens GN=ATL2 PE=1 SV=2	36.0249	0.1375
9	T.LPIDESNTI.H	LPIDESNTI		13.5107	8.2662	6.3311	0.0052	2.9205	4.0505	2.46	>sp|Q8WTW4|NPRL2_HUMAN GATOR complex protein NPRL2 OS=Homo sapiens GN=NPRL2 PE=1 SV=2	50.6934	-0.0888889
9	F.LPIQPAQHI.Q	LPIQPAQHI		20.6319	10.1114	7.1955	0.0075	5.0542	5.0721	3.9	>sp|Q16236|NF2L2_HUMAN Nuclear factor erythroid 2-related factor 2 OS=Homo sapiens GN=NFE2L2 PE=1 SV=3	42.7024	0.133333
9	W.LPKPPGRGV.A	LPKPPGRGV		26.7966	20.549	10.919	0.182	7.2419	5.7858	3.23	>sp|Q8N531|FBXL6_HUMAN F-box/LRR-repeat protein 6 OS=Homo sapiens GN=FBXL6 PE=2 SV=1	28.2726	-0.666667
9	H.LPLHSQQQV.R	LPLHSQQQV		27.537	22.6667	20.9444	0.0866	11.5546	10.3647	2.15	>sp|P31629|ZEP2_HUMAN Transcription factor HIVEP2 OS=Homo sapiens GN=HIVEP2 PE=1 SV=2	31.1106	-0.477778
9	N.LPNAVITRI.I	LPNAVITRI		14.6371	8.5951	8.7387	0.0065	2.161	3.6669	3.57	>sp|Q9NRF9|DPOE3_HUMAN DNA polymerase epsilon subunit 3 OS=Homo sapiens GN=POLE3 PE=1 SV=1	51.909	0.944444
9	W.LPNNVKTAV.C	LPNNVKTAV		19.7802	15.7857	13.6596	0.119	3.6417	3.8036	2.49	>sp|Q3ZCM7|TBB8_HUMAN Tubulin beta-8 chain OS=Homo sapiens GN=TUBB8 PE=1 SV=2	31.5412	0.0888889
8	S.LPNTTPTI.S	LPNTTPTI		14.6314	30.8889	28.7692	0.015	7.7008	9.5736	3.72	>sp|Q14997|PSME4_HUMAN Proteasome activator complex subunit 4 OS=Homo sapiens GN=PSME4 PE=1 SV=2	46.4556	-0.0625
8	T.LPPESTQV.R	LPPESTQV		13.4113	44.2857	35.8	0.1174	13.3603	15.5621	2.2	>sp|P49366|DHYS_HUMAN Deoxyhypusine synthase OS=Homo sapiens GN=DHPS PE=1 SV=1	37.7096	-0.4625
8	R.LPPEVNRI.L	LPPEVNRI		13.9709	29.2903	32.5	0.0272	10.8702	14.2086	2.38	>sp|Q9Y3B4|SF3B6_HUMAN Splicing factor 3B subunit 6 OS=Homo sapiens GN=SF3B6 PE=1 SV=1	41.8285	-0.275
9	R.LPPEYASTV.R	LPPEYASTV		11.3488	16.3364	13.7092	0.0067	2.8879	3.7138	2.43	>sp|Q15545|TAF7_HUMAN Transcription initiation factor TFIID subunit 7 OS=Homo sapiens GN=TAF7 PE=1 SV=1	45.1963	0.0333333
9	H.LPPPAAKTV.V	LPPPAAKTV		13.0107	12.8417	11.8783	0.011	3.5914	3.5731	3.21	>sp|Q9P0P0|RN181_HUMAN E3 ubiquitin-protein ligase RNF181 OS=Homo sapiens GN=RNF181 PE=1 SV=1	28.7047	0.244444
9	L.LPPPPQQKI.T	LPPPPQQKI		13.7813	7.342	8.5697	0.0214	2.4252	3.8495	3.6	>sp|Q9BZJ0|CRNL1_HUMAN Crooked neck-like protein 1 OS=Homo sapiens GN=CRNKL1 PE=1 SV=4	35.5979	-1
9	T.LPPPTPSQI.N	LPPPTPSQI		13.6697	8.6622	12.1209	0.0147	2.162	2.5891	4.78	>sp|Q5VYS8|TUT7_HUMAN Terminal uridylyltransferase 7 OS=Homo sapiens GN=ZCCHC6 PE=1 SV=1	47.0783	-0.344444
9	L.LPPPVQTQI.K	LPPPVQTQI		12.3892	6.8368	12.511	0.0071	2.0161	2.5026	3.6	>sp|Q8N183|MIMIT_HUMAN Mimitin, mitochondrial OS=Homo sapiens GN=NDUFAF2 PE=1 SV=1	49.698	-9.86865e-17
8	E.LPPQVHKV.-	LPPQVHKV		7.7778	38.2727	31.8	0.0492	11.649	15.4588	5.22	>sp|Q7Z3C6|ATG9A_HUMAN Autophagy-related protein 9A OS=Homo sapiens GN=ATG9A PE=1 SV=3	24.4828	-0.2
9	S.LPQEIKANV.A	LPQEIKANV		21.8473	20.3529	18.3725	0.056	6.8146	8.6601	2.02	>sp|P52815|RM12_HUMAN 39S ribosomal protein L12, mitochondrial OS=Homo sapiens GN=MRPL12 PE=1 SV=2	39.8447	-0.188889
9	A.LPRDPSSEV.P	LPRDPSSEV		26.8305	23.8657	14.7477	0.1049	5.5277	4.9264	5.25	>sp|Q8IY18|SMC5_HUMAN Structural maintenance of chromosomes protein 5 OS=Homo sapiens GN=SMC5 PE=1 SV=2	32.6373	-0.922222
9	M.LPRELSKQV.P	LPRELSKQV		37.2222	29.3548	18.8235	0.1167	11.8783	9.2744	4.95	>sp|P33552|CKS2_HUMAN Cyclin-dependent kinases regulatory subunit 2 OS=Homo sapiens GN=CKS2 PE=1 SV=1	31.6279	-0.666667
9	A.LPRGSSPSV.L	LPRGSSPSV		27.3519	23.8358	20.3056	0.1028	8.879	5.6897	5.14	>sp|Q9GZN2|TGIF2_HUMAN Homeobox protein TGIF2 OS=Homo sapiens GN=TGIF2 PE=1 SV=1	26.7007	-0.277778
9	S.LPRPERKSI.V	LPRPERKSI		33.1111	23.2687	12.8407	0.2198	7.8793	5.0928	4.31	>sp|Q99941|ATF6B_HUMAN Cyclic AMP-dependent transcription factor ATF-6 beta OS=Homo sapiens GN=ATF6B PE=1 SV=2	23.3488	-1.34444
9	A.LPRSSAVVV.D	LPRSSAVVV		34.1538	23.6567	21.5625	0.0476	6.9037	5.9158	2.3	>sp|Q14669|TRIPC_HUMAN E3 ubiquitin-protein ligase TRIP12 OS=Homo sapiens GN=TRIP12 PE=1 SV=1	36.5117	1.16667
8	Y.LPTRVTAI.H	LPTRVTAI		23.0769	48.8	51.6667	0.1062	15.2287	10.9825	2.96	>sp|P49327|FAS_HUMAN Fatty acid synthase OS=Homo sapiens GN=FASN PE=1 SV=3	41.5343	0.85
8	E.LPTVTTNV.Q	LPTVTTNV		12.3867	54.375	56.6667	0.1062	17.07	23.597	3.74	>sp|Q96B01|R51A1_HUMAN RAD51-associated protein 1 OS=Homo sapiens GN=RAD51AP1 PE=1 SV=1	46.3442	0.625
9	E.LPVENREAV.L	LPVENREAV		22.783	20.8431	13.2482	0.1406	7.7099	5.5726	3.94	>sp|Q14676|MDC1_HUMAN Mediator of DNA damage checkpoint protein 1 OS=Homo sapiens GN=MDC1 PE=1 SV=3	32.3744	-0.288889
8	S.LPVEVQEV.S	LPVEVQEV		13.8135	50	33.875	0.034	16.1904	18.8107	2.92	>sp|Q96P16|RPR1A_HUMAN Regulation of nuclear pre-mRNA domain-containing protein 1A OS=Homo sapiens GN=RPRD1A PE=1 SV=1	52.2841	0.5375
9	S.LPYDSKHQI.R	LPYDSKHQI		12.1777	7.3258	6.4217	0.0036	2.3954	2.0662	5.33	>sp|Q9Y2R2|PTN22_HUMAN Tyrosine-protein phosphatase non-receptor type 22 OS=Homo sapiens GN=PTPN22 PE=1 SV=2	31.9042	-1.05556
8	S.LPYNQPGI.C	LPYNQPGI		28.5217	34.5882	38.5	0.016	13.498	12.8805	2.45	>sp|Q9UBF2|COPG2_HUMAN Coatomer subunit gamma-2 OS=Homo sapiens GN=COPG2 PE=1 SV=1	48.3658	-0.45
8	Y.LPYPIHQV.R	LPYPIHQV		7.9292	19.5932	22.3929	0.0027	7.3184	7.5106	3.53	>sp|P49760|CLK2_HUMAN Dual specificity protein kinase CLK2 OS=Homo sapiens GN=CLK2 PE=1 SV=1	47.2046	0.1625
10	G.LPYSCNEKDI.V	LPYSCNEKDI		61.7857	64.375	54.4444	1.1092	30.8182	39.9587	2.01	>sp|Q12849|GRSF1_HUMAN G-rich sequence factor 1 OS=Homo sapiens GN=GRSF1 PE=1 SV=3	46.792	-0.73
10	N.LPYTGAETRI.R	LPYTGAETRI		28.3696	25.6471	23.7083	0.0388	11.4296	9.6935	4.08	>sp|P58215|LOXL3_HUMAN Lysyl oxidase homolog 3 OS=Homo sapiens GN=LOXL3 PE=1 SV=1	44.5498	-0.26
9	A.LQAKVRESY.Q	LQAKVRESY		16.2548	1.3844	2.0487	18.0738	10.6518	3.0944	3.51	>sp|Q13423|NNTM_HUMAN NAD(P) transhydrogenase, mitochondrial OS=Homo sapiens GN=NNT PE=1 SV=3	25.3307	-0.855556
9	I.LQSGIRQTF.G	LQSGIRQTF		9.0169	0.2507	1.7166	7.56	3.8765	0.8253	3.66	>sp|Q99689|FEZ1_HUMAN Fasciculation and elongation protein zeta-1 OS=Homo sapiens GN=FEZ1 PE=1 SV=1	37.9608	-0.255556
9	A.LYFDDCMQL.L	LYFDDCMQL		7.8952	3.5178	15.8409	5.3556	5.2192	0.1266	2.09	>sp|Q16236|NF2L2_HUMAN Nuclear factor erythroid 2-related factor 2 OS=Homo sapiens GN=NFE2L2 PE=1 SV=3	32.0415	0.333333
9	L.LYIQRTKSM[+15.995].F	LYIQRTKSM	M[+16]	32.3448	5.5202	11.7652	8.6183	9.8691	0.025	2.5	>sp|Q9Y262|EIF3L_HUMAN Eukaryotic translation initiation factor 3 subunit L OS=Homo sapiens GN=EIF3L PE=1 SV=1	22.2605	-0.5
9	K.LYQDTHQEY.A	LYQDTHQEY		19.5824	3.4374	4.5967	12.3542	6.6787	0.0494	5.65	>sp|Q9Y2F5|ICE1_HUMAN Little elongation complex subunit 1 OS=Homo sapiens GN=ICE1 PE=1 SV=5	30.7702	-1.85556
8	L.LYQEGAKM[+15.995].A	LYQEGAKM	M[+16]	19.1758	29.2903	33.5	14.3674	15.9555	0.8968	3.52	>sp|P14923|PLAK_HUMAN Junction plakoglobin OS=Homo sapiens GN=JUP PE=1 SV=3	18.7331	-0.6375
9	Q.LYQENKREY.E	LYQENKREY		39.2	7.1791	5.4805	21.5198	15.6012	0.1437	3.45	>sp|P63146|UBE2B_HUMAN Ubiquitin-conjugating enzyme E2 B OS=Homo sapiens GN=UBE2B PE=1 SV=1	23.1856	-2.35556
9	E.LYQKEVSHL.N	LYQKEVSHL		21.5038	7.5977	17.678	12.3028	8.7021	0.161	7.75	>sp|P28340|DPOD1_HUMAN DNA polymerase delta catalytic subunit OS=Homo sapiens GN=POLD1 PE=1 SV=2	30.6116	-0.488889
8	H.LYQNTRSY.H	LYQNTRSY		41.4167	15.3254	14.3153	23.1135	33.2632	1.0261	2.67	>sp|Q9Y2K1|ZBTB1_HUMAN Zinc finger and BTB domain-containing protein 1 OS=Homo sapiens GN=ZBTB1 PE=1 SV=3	27.2785	-1.475
9	K.LYRPGSVAY.V	LYRPGSVAY		26.1695	1.3064	6.0647	10.372	7.9226	0.0178	6.28	>sp|P53396|ACLY_HUMAN ATP-citrate synthase OS=Homo sapiens GN=ACLY PE=1 SV=3	40.2025	-0.0111111
9	V.LYYRDARSY.N	LYYRDARSY		32.3448	2.947	5.595	13.0353	18.559	0.0977	2.44	>sp|P28070|PSB4_HUMAN Proteasome subunit beta type-4 OS=Homo sapiens GN=PSMB4 PE=1 SV=4	32.4721	-1.28889
9	D.M[+15.995]AEPAQRKI.I	MAEPAQRKI	M[+16]	19.5989	7.1708	9.5152	0.1821	0.5759	3.5305	5.22	>sp|Q8TB72|PUM2_HUMAN Pumilio homolog 2 OS=Homo sapiens GN=PUM2 PE=1 SV=2	17.8896	-0.777778
9	-.M[+15.995]APPAHKSI.L	MAPPAHKSI	M[+16]	10.1437	5.0787	8.899	0.0828	1.3633	0.8557	5.56	>sp|Q5VWN6|F208B_HUMAN Protein FAM208B OS=Homo sapiens GN=FAM208B PE=1 SV=1	24.3528	-0.122222
8	A.M[+15.995]APTSPQI.-	MAPTSPQI	M[+16]	12.7297	22.96	34	0.121	6.1172	8.2503	2.46	>sp|Q9BYD2|RM09_HUMAN 39S ribosomal protein L9, mitochondrial OS=Homo sapiens GN=MRPL9 PE=1 SV=2	35.2542	-1.11022e-16
9	R.M[+15.995]EDETQKEL.E	MEDETQKEL	M[+16]	10.9492	10.1193	0.3345	8.0086	1.3282	6.51	5.95	>sp|P48739|PIPNB_HUMAN Phosphatidylinositol transfer protein beta isoform OS=Homo sapiens GN=PITPNB PE=1 SV=2	23.46	-1.82222
9	L.M[+15.995]EGKINKQL.K	MEGKINKQL	M[+16]	28.3913	12.277	0.1858	14.3439	14.9889	13.9769	3.55	>sp|Q9Y2X3|NOP58_HUMAN Nucleolar protein 58 OS=Homo sapiens GN=NOP58 PE=1 SV=1	19.7914	-0.944444
10	H.M[+15.995]EIHDRVENY.N	MEIHDRVENY	M[+16]	16.7677	7.6346	0.0862	15.1029	20.1982	10.2156	2.02	>sp|P10074|TZAP_HUMAN Telomere zinc finger-associated protein OS=Homo sapiens GN=ZBTB48 PE=1 SV=2	28.6542	-1.24
9	Y.M[+15.995]ELQQKAEF.S	MELQQKAEF	M[+16]	24.987	5.6539	0.0835	9.3586	15.0223	5.7543	3.7	>sp|P49454|CENPF_HUMAN Centromere protein F OS=Homo sapiens GN=CENPF PE=1 SV=2	34.8372	-0.844444
9	A.M[+15.995]ENEM[+15.995]RTQL.R	MENEMRTQL	M[+16]*2	11.4177	5.7525	0.1247	4.8863	3.4128	2.3474	5.93	>sp|Q16891|MIC60_HUMAN MICOS complex subunit MIC60 OS=Homo sapiens GN=IMMT PE=1 SV=1	22.8848	-1.28889
9	A.M[+15.995]ENEMRTQL.R	MENEMRTQL	M[+16]	11.4177	5.7525	0.1247	4.8863	3.4128	2.3474	4.79	>sp|Q16891|MIC60_HUMAN MICOS complex subunit MIC60 OS=Homo sapiens GN=IMMT PE=1 SV=1	32.9349	-1.28889
9	A.M[+15.995]ENIHSEM[+15.995]Y.S	MENIHSEMY	M[+16]*2	34.5385	10.9023	0.0454	11.0876	8.6021	8.3527	4.87	>sp|P31350|RIR2_HUMAN Ribonucleoside-diphosphate reductase subunit M2 OS=Homo sapiens GN=RRM2 PE=1 SV=1	27.1614	-0.833333
9	N.M[+15.995]ENRPVETY.Q	MENRPVETY	M[+16]	22.0943	4.1343	0.009	9.3429	7.8282	5.6189	3.92	>sp|P63151-2|2ABA_HUMAN Isoform 2 of Serine/threonine-protein phosphatase 2A 55 kDa regulatory subunit B alpha isoform OS=Homo sapiens GN=PPP2R2A	26.7769	-1.38889
10	K.M[+15.995]EPSTAARAW.A	MEPSTAARAW	M[+16]	42.25	12.991	0.0228	5.3729	26.3333	20.1104	3.47	>sp|P39656|OST48_HUMAN Dolichyl-diphosphooligosaccharide--protein glycosyltransferase 48 kDa subunit OS=Homo sapiens GN=DDOST PE=1 SV=4	34.4723	-0.47
9	A.M[+15.995]EQRPSQEL.L	MEQRPSQEL	M[+16]	24.1558	10.4261	0.2265	11.2045	6.9126	5.7803	2.62	>sp|Q9H257|CARD9_HUMAN Caspase recruitment domain-containing protein 9 OS=Homo sapiens GN=CARD9 PE=1 SV=2	24.7945	-1.68889
9	K.M[+15.995]ESDFEQKL.Q	MESDFEQKL	M[+16]	9.8319	7.2536	0.1415	8.1574	5.8054	7.4568	5.23	>sp|O60610|DIAP1_HUMAN Protein diaphanous homolog 1 OS=Homo sapiens GN=DIAPH1 PE=1 SV=2	39.8986	-1.13333
9	V.M[+15.995]ESINPHKY.C	MESINPHKY	M[+16]	29.675	6.636	0.0246	9.298	7.8587	6.1714	4.87	>sp|O95163|ELP1_HUMAN Elongator complex protein 1 OS=Homo sapiens GN=IKBKAP PE=1 SV=3	24.3212	-1.26667
9	A.M[+15.995]ESTESRHY.P	MESTESRHY	M[+16]	52.037	11.7904	0.035	15.8617	19.2988	14.1427	3.46	>sp|P55265|DSRAD_HUMAN Double-stranded RNA-specific adenosine deaminase OS=Homo sapiens GN=ADAR PE=1 SV=4	13.9289	-1.82222
9	-.M[+15.995]EVKGKKQF.T	MEVKGKKQF	M[+16]	27.0926	8.162	0.025	12.8589	18.7361	7.1514	4.17	>sp|Q15397|PUM3_HUMAN Pumilio homolog 3 OS=Homo sapiens GN=PUM3 PE=1 SV=3	11.1711	-1.13333
9	A.M[+15.995]LHDFTQQV.Q	MLHDFTQQV	M[+16]	0.0124	0.5312	6.4914	1.4029	0.1821	0.7079	2.06	>sp|P48736|PK3CG_HUMAN Phosphatidylinositol 4,5-bisphosphate 3-kinase catalytic subunit gamma isoform OS=Homo sapiens GN=PIK3CG PE=1 SV=3	40.6019	-0.188889
9	A.M[+15.995]LSEHTSKL.K	MLSEHTSKL	M[+16]	0.1067	0.8057	7.9415	3.914	0.1528	0.3985	4.77	>sp|Q9NU22|MDN1_HUMAN Midasin OS=Homo sapiens GN=MDN1 PE=1 SV=2	21.9546	-0.377778
9	R.M[+15.995]LSQDAPTV.K	MLSQDAPTV	M[+16]	0.0659	2.3959	12.7143	3.2678	0.4189	4.352	5.46	>sp|O60934|NBN_HUMAN Nibrin OS=Homo sapiens GN=NBN PE=1 SV=1	37.6947	0.177778
9	K.M[+15.995]PDDHARKI.L	MPDDHARKI	M[+16]	12.7647	11.9942	4.8078	0.0334	0.5368	2.8634	5.6	>sp|Q96AE7|TTC17_HUMAN Tetratricopeptide repeat protein 17 OS=Homo sapiens GN=TTC17 PE=1 SV=1	15.106	-1.33333
9	K.MPDDHARKI.L	MPDDHARKI		12.7647	11.9942	4.8078	0.0334	0.5368	2.8634	4.7	>sp|Q96AE7|TTC17_HUMAN Tetratricopeptide repeat protein 17 OS=Homo sapiens GN=TTC17 PE=1 SV=1	20.1503	-1.33333
8	E.M[+15.995]PFDPSKV.V	MPFDPSKV	M[+16]	23	27.8095	21.5625	0.0099	9.3338	10.4684	2.39	>sp|O75369|FLNB_HUMAN Filamin-B OS=Homo sapiens GN=FLNB PE=1 SV=2	40.0165	-0.3125
9	E.M[+15.995]PKAEKNAV.S	MPKAEKNAV	M[+16]	35.9091	26.6522	13.8511	0.3802	10.6176	6.6069	5.39	>sp|Q9BY32|ITPA_HUMAN Inosine triphosphate pyrophosphatase OS=Homo sapiens GN=ITPA PE=1 SV=2	11.464	-0.744444
10	L.M[+15.995]PM[+15.995]GPGHASV.S	MPMGPGHASV	M[+16]*2	1.6522	8.0671	8.5889	0.1652	4.9652	6.3048	3.79	>sp|Q92585|MAML1_HUMAN Mastermind-like protein 1 OS=Homo sapiens GN=MAML1 PE=1 SV=3	22.7177	0.18
9	M.M[+15.995]PNKHNVEV.L	MPNKHNVEV	M[+16]	12.1239	10.7898	7.4528	0.0707	1.9574	2.5089	2.01	>sp|Q8IYD1|ERF3B_HUMAN Eukaryotic peptide chain release factor GTP-binding subunit ERF3B OS=Homo sapiens GN=GSPT2 PE=1 SV=2	17.224	-0.988889
8	M.M[+15.995]PNKVRKI.G	MPNKVRKI	M[+16]	41.75	33.55	20.4444	0.1663	17.0496	10.5135	2.39	>sp|P55265|DSRAD_HUMAN Double-stranded RNA-specific adenosine deaminase OS=Homo sapiens GN=ADAR PE=1 SV=4	11.1428	-0.85
8	A.M[+15.995]PPASVKV.-	MPPASVKV	M[+16]	15.591	27.7857	31.4	0.0427	11.1697	11.9786	5.22	>sp|Q8IVW8|SPNS2_HUMAN Protein spinster homolog 2 OS=Homo sapiens GN=SPNS2 PE=1 SV=2	27.8192	0.525
9	D.M[+15.995]PPEHVRKI.I	MPPEHVRKI	M[+16]	13.1346	10.7682	7.2809	0.0091	3.6282	2.5749	4.7	>sp|Q6P2Q9|PRP8_HUMAN Pre-mRNA-processing-splicing factor 8 OS=Homo sapiens GN=PRPF8 PE=1 SV=2	16.8643	-0.855556
9	V.M[+15.995]PPKAGQTI.T	MPPKAGQTI	M[+16]	16.2161	8.2639	6.7488	0.0201	2.9168	1.8981	3.14	>sp|Q6P4R8|NFRKB_HUMAN Nuclear factor related to kappa-B-binding protein OS=Homo sapiens GN=NFRKB PE=1 SV=2	21.556	-0.388889
9	A.M[+15.995]PPPPPQGV.K	MPPPPPQGV	M[+16]	7.4682	7.6894	9.5279	0.0383	1.6333	2.888	3.47	>sp|O60216|RAD21_HUMAN Double-strand-break repair protein rad21 homolog OS=Homo sapiens GN=RAD21 PE=1 SV=2	32.7074	-0.644444
9	F.M[+15.995]PPPPSSKV.S	MPPPPSSKV	M[+16]	9.2715	7.3311	9.6827	0.0234	1.6657	2.6787	3.74	>sp|Q7Z7A1|CNTRL_HUMAN Centriolin OS=Homo sapiens GN=CNTRL PE=1 SV=2	20.8161	-0.644444
9	Q.M[+15.995]PTSQSPAV.K	MPTSQSPAV	M[+16]	20.8819	18.0805	15.8864	0.0738	6.3497	5.7836	5.37	>sp|Q16594|TAF9_HUMAN Transcription initiation factor TFIID subunit 9 OS=Homo sapiens GN=TAF9 PE=1 SV=1	25.7507	-0.122222
10	G.M[+15.995]PVGPNAHKV.P	MPVGPNAHKV	M[+16]	7.4751	16.2757	13.7021	0.2108	6.9444	15.3676	5.39	>sp|Q13435|SF3B2_HUMAN Splicing factor 3B subunit 2 OS=Homo sapiens GN=SF3B2 PE=1 SV=2	19.0324	-0.21
9	R.M[+15.995]PYEDIRNV.I	MPYEDIRNV	M[+16]	7.2333	7.9002	5.9115	0.0029	3.3978	2.6578	3.89	>sp|O60879|DIAP2_HUMAN Protein diaphanous homolog 2 OS=Homo sapiens GN=DIAPH2 PE=1 SV=1	40.1174	-0.811111
9	R.M[+15.995]PYQEIKNV.I	MPYQEIKNV	M[+16]	13.5566	11.2955	7.9766	0.0033	5.8084	3.9261	5.45	>sp|O60610|DIAP1_HUMAN Protein diaphanous homolog 1 OS=Homo sapiens GN=DIAPH1 PE=1 SV=2	36.4137	-0.744444
9	L.M[+15.995]TNGFHM[+15.995]TW.S	MTNGFHMTW	M[+16]*2	12.0325	0.0082	1.531	2.3369	1.0888	1.3545	2.49	>sp|Q68CL5|TPGS2_HUMAN Tubulin polyglutamylase complex subunit 2 OS=Homo sapiens GN=TPGS2 PE=2 SV=2	41.4823	-0.311111
9	G.M[+15.995]VAPAVASV.A	MVAPAVASV	M[+16]	0.0764	0.267	9.1724	0.3741	0.2026	0.4448	3.57	>sp|P05412|JUN_HUMAN Transcription factor AP-1 OS=Homo sapiens GN=JUN PE=1 SV=2	40.6528	1.94444
9	Y.M[+15.995]YSGGGSAL.A	MYSGGGSAL	M[+16]	13.7125	2.5413	10.9252	7.9004	2.375	0.0187	4.65	>sp|Q10471|GALT2_HUMAN Polypeptide N-acetylgalactosaminyltransferase 2 OS=Homo sapiens GN=GALNT2 PE=1 SV=1	31.2001	0.377778
9	V.NADGEEVAM[+15.995].R	NADGEEVAM	M[+16]	9.4285	13.4604	13.3759	3.614	0.3452	4.9981	5.5	>sp|Q03252|LMNB2_HUMAN Lamin-B2 OS=Homo sapiens GN=LMNB2 PE=1 SV=4	20.0182	-0.522222
9	Q.NADPQAVTM[+15.995].P	NADPQAVTM	M[+16]	4.8437	3.4219	5.6595	0.534	0.0442	0.5898	2.44	>sp|Q9UNF1|MAGD2_HUMAN Melanoma-associated antigen D2 OS=Homo sapiens GN=MAGED2 PE=1 SV=2	23.4359	-0.344444
8	H.NADQPLRV.R	NADQPLRV		25.971	42.375	35.4	1.2082	2.1264	18.3937	3.53	>sp|B5ME19|EIFCL_HUMAN Eukaryotic translation initiation factor 3 subunit C-like protein OS=Homo sapiens GN=EIF3CL PE=3 SV=1	31.6685	-0.85
9	D.NADSSNTAL.N	NADSSNTAL		9.6059	8.5007	10.1558	1.8236	0.0764	1.2834	5.38	>sp|O15294|OGT1_HUMAN UDP-N-acetylglucosamine--peptide N-acetylglucosaminyltransferase 110 kDa subunit OS=Homo sapiens GN=OGT PE=1 SV=3	23.5321	-0.6
9	L.NADTVSSKL.Q	NADTVSSKL		12.035	8.7347	9.7614	1.2204	0.0971	2.551	4.47	>sp|P63010|AP2B1_HUMAN AP-2 complex subunit beta OS=Homo sapiens GN=AP2B1 PE=1 SV=1	27.6951	-0.377778
10	Q.NAESGRGQVM[+15.995].S	NAESGRGQVM	M[+16]	45.4	39.3	1.0075	8.605	12.4328	11.4972	3.64	>sp|P24001|IL32_HUMAN Interleukin-32 OS=Homo sapiens GN=IL32 PE=1 SV=3	12.6848	-0.87
8	R.NAFATPTI.S	NAFATPTI		18.9552	11.0015	23.8333	0.0063	8.6576	6.2261	4.92	>sp|Q7KZ85|SPT6H_HUMAN Transcription elongation factor SPT6 OS=Homo sapiens GN=SUPT6H PE=1 SV=2	54.8029	0.55
9	K.NAFLEKKTV.P	NAFLEKKTV		13.6239	10.8057	11.8435	0.0684	9.5067	6.0925	6.58	>sp|Q99549|MPP8_HUMAN M-phase phosphoprotein 8 OS=Homo sapiens GN=MPHOSPH8 PE=1 SV=2	29.8904	-0.322222
9	S.NANAASPLI.V	NANAASPLI		11.0662	5.3188	9.8274	0.1203	1.1143	3.7381	2.47	>sp|Q15155|NOMO1_HUMAN Nodal modulator 1 OS=Homo sapiens GN=NOMO1 PE=1 SV=5	44.6392	0.477778
9	Y.NASPVISSV.K	NASPVISSV		2.4949	3.2038	8.38	0.0545	0.8194	2.1134	5.22	>sp|Q96T58|MINT_HUMAN Msx2-interacting protein OS=Homo sapiens GN=SPEN PE=1 SV=1	42.1741	0.8
9	S.NAYPNTPYI.S	NAYPNTPYI		1.3292	0.8445	7.4705	0.0032	0.3254	0.3098	3.22	>sp|O94979|SC31A_HUMAN Protein transport protein Sec31A OS=Homo sapiens GN=SEC31A PE=1 SV=3	53.881	-0.8
9	L.NAYRQVQEV.S	NAYRQVQEV		4.8172	5.3551	13.6667	0.0425	2.8828	2.888	3.71	>sp|Q9BZ67|FRMD8_HUMAN FERM domain-containing protein 8 OS=Homo sapiens GN=FRMD8 PE=1 SV=1	30.2191	-1.06667
8	D.NAYTSSQI.R	NAYTSSQI		38.5882	27.9286	33.375	0.0576	10.8381	10.1576	4.09	>sp|O95067|CCNB2_HUMAN G2/mitotic-specific cyclin-B2 OS=Homo sapiens GN=CCNB2 PE=1 SV=1	34.3603	-0.5375
9	Y.NEAENKRSY.H	NEAENKRSY		38.9412	12.0126	0.0154	14.4088	21.9665	7.9951	3.8	>sp|Q9H3H1|MOD5_HUMAN tRNA dimethylallyltransferase, mitochondrial OS=Homo sapiens GN=TRIT1 PE=1 SV=1	12.565	-2.52222
9	E.NEAGPPEGY.E	NEAGPPEGY		31.6765	9.489	0.0725	18.1093	17.2332	12.7069	3.85	>sp|Q9BTT0|AN32E_HUMAN Acidic leucine-rich nuclear phosphoprotein 32 family member E OS=Homo sapiens GN=ANP32E PE=1 SV=1	33.6646	-1.55556
9	S.NEAQTAKEF.I	NEAQTAKEF		27.9444	9.0576	0.01	14.1782	16.759	9.2294	5.99	>sp|P52907|CAZA1_HUMAN F-actin-capping protein subunit alpha-1 OS=Homo sapiens GN=CAPZA1 PE=1 SV=3	26.0189	-1.35556
11	R.NEDEDSPNKLY.T	NEDEDSPNKLY		52.963	26.6522	0.4398	35.7826	23.391	38.4538	9.67	>sp|P62899|RL31_HUMAN 60S ribosomal protein L31 OS=Homo sapiens GN=RPL31 PE=1 SV=1	34.3979	-2.25455
9	A.NEDEIKKAY.R	NEDEIKKAY		33.5926	11.4585	0.03	15.8875	7.3804	9.979	5.65	>sp|O75953|DNJB5_HUMAN DnaJ homolog subfamily B member 5 OS=Homo sapiens GN=DNAJB5 PE=1 SV=1	23.8966	-1.86667
10	Y.NEDNGIIKAF.R	NEDNGIIKAF		25.6087	10.9739	0.0344	17.4743	9.5011	15.6464	4.51	>sp|P36578|RL4_HUMAN 60S ribosomal protein L4 OS=Homo sapiens GN=RPL4 PE=1 SV=5	50.7638	-0.47
10	M.NEDPAKRPKF.D	NEDPAKRPKF		37.2222	15.6944	0.1117	17.8224	8.7675	16.0005	4.82	>sp|Q13418|ILK_HUMAN Integrin-linked protein kinase OS=Homo sapiens GN=ILK PE=1 SV=2	22.5584	-2.14
10	Y.NEEEEERRYY.R	NEEEEERRYY		72.5	34.6471	0.2431	37.3421	46.5	37.8013	3.01	>sp|Q9H1C4|UN93B_HUMAN Protein unc-93 homolog B1 OS=Homo sapiens GN=UNC93B1 PE=1 SV=2	28.6391	-3.26
9	D.NEFEATQKL.S	NEFEATQKL		7.4774	5.49	0.0853	2.9707	7.5197	4.7078	5.74	>sp|Q16649|NFIL3_HUMAN Nuclear factor interleukin-3-regulated protein OS=Homo sapiens GN=NFIL3 PE=1 SV=2	39.4127	-1.13333
9	T.NEKTTKVSY.R	NEKTTKVSY		46.5	16.5888	0.0884	18.7186	30.6364	11.3511	6.09	>sp|P46013|KI67_HUMAN Proliferation marker protein Ki-67 OS=Homo sapiens GN=MKI67 PE=1 SV=2	18.0896	-1.56667
8	L.NEKVAQLY.A	NEKVAQLY		74.375	27.9762	0.43	26.2188	40.8947	31.9329	2.24	>sp|Q16850|CP51A_HUMAN Lanosterol 14-alpha demethylase OS=Homo sapiens GN=CYP51A1 PE=1 SV=3	35.1162	-0.7375
10	M.NELDAVQREY.Q	NELDAVQREY		18.8251	9.7184	0.0108	19.3478	7.8007	14.6429	5.57	>sp|O14777|NDC80_HUMAN Kinetochore protein NDC80 homolog OS=Homo sapiens GN=NDC80 PE=1 SV=1	44.3991	-1.35
9	V.NELIYKRGY.G	NELIYKRGY		42.25	8.7374	0.025	20.4332	32.1136	18.3818	5.65	>sp|P18124|RL7_HUMAN 60S ribosomal protein L7 OS=Homo sapiens GN=RPL7 PE=1 SV=1	33.1157	-1.12222
9	A.NELVSTHGY.S	NELVSTHGY		33.7778	9.7626	0.0112	16.2279	21.4246	15.6422	6.09	>sp|Q9UM11|FZR1_HUMAN Fizzy-related protein homolog OS=Homo sapiens GN=FZR1 PE=1 SV=2	36.2708	-0.6
10	F.NEM[+15.995]EAPTTAY.K	NEMEAPTTAY	M[+16]	21.4504	9.4161	0.0233	15.4646	9.3462	6.9202	2.71	>sp|P14317|HCLS1_HUMAN Hematopoietic lineage cell-specific protein OS=Homo sapiens GN=HCLS1 PE=1 SV=3	33.5554	-0.93
9	G.NEM[+15.995]IEKREF.F	NEMIEKREF	M[+16]	29.375	11.4076	0.0173	11.3513	22.302	11.0791	3.49	>sp|Q8IYU8|MICU2_HUMAN Calcium uptake protein 2, mitochondrial OS=Homo sapiens GN=MICU2 PE=1 SV=2	27.9435	-1.46667
9	F.NEM[+15.995]M[+15.995]SKEQF.N	NEMMSKEQF	M[+16]*2	27.4444	9.9892	0.0331	12.4692	21.6201	10.4516	4.96	>sp|Q16236|NF2L2_HUMAN Nuclear factor erythroid 2-related factor 2 OS=Homo sapiens GN=NFE2L2 PE=1 SV=3	22.5284	-1.34444
10	E.NEM[+15.995]QPNGKVF.K	NEMQPNGKVF	M[+16]	26.8475	9.3136	0.0333	12.9972	14.0148	6.1928	2.66	>sp|O60488|ACSL4_HUMAN Long-chain-fatty-acid--CoA ligase 4 OS=Homo sapiens GN=ACSL4 PE=1 SV=2	31.1601	-1.1
9	S.NENAVVKRM[+15.995].Q	NENAVVKRM	M[+16]	25.1739	11.3406	0.025	9.882	11.9098	10.8607	2.61	>sp|Q13546|RIPK1_HUMAN Receptor-interacting serine/threonine-protein kinase 1 OS=Homo sapiens GN=RIPK1 PE=1 SV=3	13.567	-0.755556
9	H.NENGHTPLM[+15.995].E	NENGHTPLM	M[+16]	16.2	9.1415	0.234	5.8709	6.1913	5.1976	4.96	>sp|O75179-2|ANR17_HUMAN Isoform 2 of Ankyrin repeat domain-containing protein 17 OS=Homo sapiens GN=ANKRD17	20.6866	-1.18889
9	L.NENHSGELW.K	NENHSGELW		40.5714	7.3868	0.0053	15.9164	23.0226	21.8586	2.45	>sp|Q13418|ILK_HUMAN Integrin-linked protein kinase OS=Homo sapiens GN=ILK PE=1 SV=2	39.1517	-1.72222
10	L.NENINLGKKY.V	NENINLGKKY		52.2222	22.96	0.0218	25.2708	41.9474	28.1818	5.43	>sp|Q8WY64|MYLIP_HUMAN E3 ubiquitin-protein ligase MYLIP OS=Homo sapiens GN=MYLIP PE=1 SV=2	30.2345	-1.52
9	A.NENSNIQVL.S	NENSNIQVL		16.5065	12.0809	0.122	6.6891	8.2336	4.9314	3.33	>sp|Q6UN15|FIP1_HUMAN Pre-mRNA 3'-end-processing factor FIP1 OS=Homo sapiens GN=FIP1L1 PE=1 SV=1	45.8565	-0.644444
9	L.NEPGSTATW.P	NEPGSTATW		27.037	5.2078	0.0499	7.8181	20.4324	14.4629	3.43	>sp|Q9ULT8|HECD1_HUMAN E3 ubiquitin-protein ligase HECTD1 OS=Homo sapiens GN=HECTD1 PE=1 SV=3	39.2076	-1.14444
11	K.NEQESRHAASY.S	NEQESRHAASY		68	36.3571	0.2186	35.7174	44.4615	33.4629	7.24	>sp|Q96D71|REPS1_HUMAN RalBP1-associated Eps domain-containing protein 1 OS=Homo sapiens GN=REPS1 PE=1 SV=3	16.2148	-1.90909
9	H.NEQKHKAGF.L	NEQKHKAGF		44.5	12.4748	0.1086	20.7148	28.5507	12.6471	5.82	>sp|Q9Y490|TLN1_HUMAN Talin-1 OS=Homo sapiens GN=TLN1 PE=1 SV=3	7.0775	-1.92222
9	S.NEQTLQRSW.A	NEQTLQRSW		42.25	8.0272	0.0019	12.4822	31.44	19.4004	5.66	>sp|Q9Y6J8|STYL1_HUMAN Serine/threonine/tyrosine-interacting-like protein 1 OS=Homo sapiens GN=STYXL1 PE=2 SV=1	37.6674	-1.9
9	A.NESEEVRQF.R	NESEEVRQF		22.9057	8.8338	0.0097	11.161	16.8024	10.796	6.49	>sp|P04632|CPNS1_HUMAN Calpain small subunit 1 OS=Homo sapiens GN=CAPNS1 PE=1 SV=1	33.191	-1.75556
9	Q.NESKVNKKL.R	NESKVNKKL		30.4167	10.9205	0.1206	15.9244	17.723	18.6069	6.48	>sp|Q562F6|SGO2_HUMAN Shugoshin 2 OS=Homo sapiens GN=SGO2 PE=1 SV=2	7.8722	-1.66667
9	C.NESLYGRKY.I	NESLYGRKY		47.625	8.5485	0.0062	18.3771	25.1683	14.0272	2.82	>sp|Q13643|FHL3_HUMAN Four and a half LIM domains protein 3 OS=Homo sapiens GN=FHL3 PE=1 SV=4	28.3576	-1.71111
9	L.NESSVLHTL.R	NESSVLHTL		10.6549	6.3986	0.0859	4.2624	7.2164	5.6258	2.74	>sp|Q92614|MY18A_HUMAN Unconventional myosin-XVIIIa OS=Homo sapiens GN=MYO18A PE=1 SV=3	42.6236	-0.0777778
9	S.NETSTGKTF.Q	NETSTGKTF		27.9815	9.0271	0.0328	13.119	18.4549	8.4707	2.36	>sp|Q9UPU5|UBP24_HUMAN Ubiquitin carboxyl-terminal hydrolase 24 OS=Homo sapiens GN=USP24 PE=1 SV=3	20.5427	-1.26667
9	A.NEVRKVKKY.E	NEVRKVKKY		51.2963	12.9353	0.0356	15.5756	35.5312	17.6117	3.23	>sp|P12268|IMDH2_HUMAN Inosine-5'-monophosphate dehydrogenase 2 OS=Homo sapiens GN=IMPDH2 PE=1 SV=2	10.4037	-1.78889
10	V.NEVVAGIKEY.F	NEVVAGIKEY		30.6389	12.2068	0.0412	24.8153	29.8806	16.7283	5.71	>sp|Q9UBU8|MO4L1_HUMAN Mortality factor 4-like protein 1 OS=Homo sapiens GN=MORF4L1 PE=1 SV=2	42.2778	-0.14
9	P.NFQQSVQEY.R	NFQQSVQEY		26	6.057	3.6734	20.1083	13.3441	0.3065	2.1	>sp|Q9BQ52|RNZ2_HUMAN Zinc phosphodiesterase ELAC protein 2 OS=Homo sapiens GN=ELAC2 PE=1 SV=2	45.1243	-1.4
9	N.NFQTAKEAL.S	NFQTAKEAL		22.3491	15.2857	14.2342	15.3039	9.8305	0.4692	5.57	>sp|Q709C8|VP13C_HUMAN Vacuolar protein sorting-associated protein 13C OS=Homo sapiens GN=VPS13C PE=1 SV=1	36.6429	-0.544444
9	N.NFQTAKESL.S	NFQTAKESL		22.1132	13.1415	14.0991	15.2733	10.141	0.4555	5.29	>sp|Q709C8|VP13C_HUMAN Vacuolar protein sorting-associated protein 13C OS=Homo sapiens GN=VPS13C PE=1 SV=1	34.7341	-0.833333
9	F.NLAEKPKTV.Q	NLAEKPKTV		0.3896	7.0591	9.6421	3.3467	1.7568	2.989	2.23	>sp|Q5VYK3|ECM29_HUMAN Proteasome-associated protein ECM29 homolog OS=Homo sapiens GN=ECM29 PE=1 SV=2	20.745	-0.811111
9	R.NLAENISRV.L	NLAENISRV		0.053	5.2658	10.8816	3.4152	0.7122	4.194	4.35	>sp|P06737|PYGL_HUMAN Glycogen phosphorylase, liver form OS=Homo sapiens GN=PYGL PE=1 SV=4	43.4619	-0.166667
9	E.NLDNPIQTV.S	NLDNPIQTV		0.082	2.4936	7.4519	3.1365	0.0445	2.5028	2.09	>sp|Q15155|NOMO1_HUMAN Nodal modulator 1 OS=Homo sapiens GN=NOMO1 PE=1 SV=5	51.835	-0.422222
9	I.NLDPAVHEV.P	NLDPAVHEV		0.0138	2.1067	6.3656	2.325	0.0131	1.4906	2.22	>sp|Q9HCN4|GPN1_HUMAN GPN-loop GTPase 1 OS=Homo sapiens GN=GPN1 PE=1 SV=1	37.5311	-0.144444
9	K.NLDSTTVAV.H	NLDSTTVAV		0.1248	4.1983	11.3435	4.9394	0.0488	2.8739	5.53	>sp|P21291|CSRP1_HUMAN Cysteine and glycine-rich protein 1 OS=Homo sapiens GN=CSRP1 PE=1 SV=3	44.0057	0.533333
9	E.NM[+15.995]VAKVDEV.K	NMVAKVDEV	M[+16]	0.3521	8.9309	16.8933	5.2412	4.5345	5.3799	5.53	>sp|P62906|RL10A_HUMAN 60S ribosomal protein L10a OS=Homo sapiens GN=RPL10A PE=1 SV=2	28.2799	0.211111
9	E.NMVAKVDEV.K	NMVAKVDEV		0.3521	8.9309	16.8933	5.2412	4.5345	5.3799	3.68	>sp|P62906|RL10A_HUMAN 60S ribosomal protein L10a OS=Homo sapiens GN=RPL10A PE=1 SV=2	37.5738	0.211111
9	L.NM[+15.995]YGKVVTV.R	NMYGKVVTV	M[+16]	0.0173	0.2689	10.8442	0.7276	1.0084	0.4133	2.76	>sp|O00267|SPT5H_HUMAN Transcription elongation factor SPT5 OS=Homo sapiens GN=SUPT5H PE=1 SV=1	36.4002	0.522222
8	E.NPLETRNI.A	NPLETRNI		47.125	53.75	20.7222	0.1681	25.9307	22.6349	2.09	>sp|P05023|AT1A1_HUMAN Sodium/potassium-transporting ATPase subunit alpha-1 OS=Homo sapiens GN=ATP1A1 PE=1 SV=1	35.8238	-1.125
9	K.NPLPSKETI.E	NPLPSKETI		24.1429	9.0076	8.4586	0.0711	7.1735	6.1307	5.5	>sp|P62328|TYB4_HUMAN Thymosin beta-4 OS=Homo sapiens GN=TMSB4X PE=1 SV=2	36.7746	-0.811111
9	I.NPSM[+15.995]PQRTV.K	NPSMPQRTV	M[+16]	34.1923	21.907	8.4443	0.2157	9.1577	9.5695	3.92	>sp|P16885|PLCG2_HUMAN 1-phosphatidylinositol 4,5-bisphosphate phosphodiesterase gamma-2 OS=Homo sapiens GN=PLCG2 PE=1 SV=4	20.2966	-1.12222
9	V.NQM[+15.995]PTQPQV.Q	NQMPTQPQV	M[+16]	0.5684	2.2826	3.2545	1.6025	2.6079	3.4201	2.42	>sp|Q09472|EP300_HUMAN Histone acetyltransferase p300 OS=Homo sapiens GN=EP300 PE=1 SV=2	29.1035	-1.31111
9	F.NSDTHSSTF.D	NSDTHSSTF		25.5072	4.2375	6.0721	3.5779	0.1396	1.1914	5.78	>sp|P04406|G3P_HUMAN Glyceraldehyde-3-phosphate dehydrogenase OS=Homo sapiens GN=GAPDH PE=1 SV=3	19.0726	-1.24444
8	E.NSYVSPRI.L	NSYVSPRI		34.7692	18.4497	43.6667	0.4517	16.0892	15.1964	3.8	>sp|Q9H992|MARH7_HUMAN E3 ubiquitin-protein ligase MARCH7 OS=Homo sapiens GN=MARCH7 PE=1 SV=1	37.4412	-0.475
9	E.NTM[+15.995]PRVTEM[+15.995].R	NTMPRVTEM	M[+16]*2	3.2276	0.7597	7.1582	1.4498	0.7713	0.1611	4.57	>sp|Q9UM11|FZR1_HUMAN Fizzy-related protein homolog OS=Homo sapiens GN=FZR1 PE=1 SV=2	20.0363	-0.722222
9	D.NVDDPTGNF.R	NVDDPTGNF		9.7909	2.0256	4.8913	5.0969	0.1057	0.841	5.26	>sp|Q12907|LMAN2_HUMAN Vesicular integral-membrane protein VIP36 OS=Homo sapiens GN=LMAN2 PE=1 SV=1	42.8174	-1.07778
9	L.NVDPDNVVL.C	NVDPDNVVL		1.7516	3.1086	9.8096	2.3693	0.0187	1.3365	3.49	>sp|P24522|GA45A_HUMAN Growth arrest and DNA damage-inducible protein GADD45 alpha OS=Homo sapiens GN=GADD45A PE=1 SV=1	53.0598	0.0888889
9	G.NYNNQSSNF.G	NYNNQSSNF		32.7931	4.1216	5.3865	13.3062	9.2093	0.1426	3.64	>sp|P09651|ROA1_HUMAN Heterogeneous nuclear ribonucleoprotein A1 OS=Homo sapiens GN=HNRNPA1 PE=1 SV=5	32.0665	-1.95556
9	F.NYNPAQQAF.-	NYNPAQQAF		16.0323	1.2277	2.6928	7.4335	2.899	0.0177	5.84	>sp|Q9NZN8|CNOT2_HUMAN CCR4-NOT transcription complex subunit 2 OS=Homo sapiens GN=CNOT2 PE=1 SV=1	46.5936	-1.16667
8	S.PIPDSAIV.N	PIPDSAIV		37.4444	60.625	56.6667	1.1986	29.8806	38.1077	2.36	>sp|Q9H8Y5|ANKZ1_HUMAN Ankyrin repeat and zinc finger domain-containing protein 1 OS=Homo sapiens GN=ANKZF1 PE=1 SV=1	50.2238	0.9375
8	I.PKKEIHTV.P	PKKEIHTV		64.2857	69	49	1.9817	48.8	35.7366	4.92	>sp|Q15257|PTPA_HUMAN Serine/threonine-protein phosphatase 2A activator OS=Homo sapiens GN=PTPA PE=1 SV=3	19.5431	-1.0125
9	A.QAAEVAATV.P	QAAEVAATV		2.8856	2.2795	5.632	0.1381	0.9399	3.5483	5.62	>sp|Q7L5N7|PCAT2_HUMAN Lysophosphatidylcholine acyltransferase 2 OS=Homo sapiens GN=LPCAT2 PE=1 SV=1	33.4015	0.877778
9	F.QADAPNPSL.I	QADAPNPSL		5.689	4.2742	8.4329	1.9214	0.0362	1.548	2.82	>sp|Q9NVP2|ASF1B_HUMAN Histone chaperone ASF1B OS=Homo sapiens GN=ASF1B PE=1 SV=1	35.5224	-0.788889
9	S.QADQEAKEL.A	QADQEAKEL		21.6183	17.2924	9.1983	5.313	0.4671	6.536	4.32	>sp|Q9Y385|UB2J1_HUMAN Ubiquitin-conjugating enzyme E2 J1 OS=Homo sapiens GN=UBE2J1 PE=1 SV=2	23.4983	-1.55556
8	G.QAPEGLKV.K	QAPEGLKV		23.1758	33	28.6154	1.431	12.0396	17.7325	3.72	>sp|O15014|ZN609_HUMAN Zinc finger protein 609 OS=Homo sapiens GN=ZNF609 PE=1 SV=2	33.2098	-0.3875
9	H.QAPPPPQQV.S	QAPPPPQQV		5.9133	5.4368	10.891	0.4499	0.8863	2.0645	2.83	>sp|Q9UPW0|FOXJ3_HUMAN Forkhead box protein J3 OS=Homo sapiens GN=FOXJ3 PE=1 SV=2	29.0878	-1.21111
8	M.QAPRAALV.F	QAPRAALV		32.9655	45	31.5	1.4185	17.9563	18.2182	4	>sp|Q6P9G4|TM154_HUMAN Transmembrane protein 154 OS=Homo sapiens GN=TMEM154 PE=1 SV=2	28.9224	0.475
9	H.QAPVAAHTV.T	QAPVAAHTV		10.078	8.5406	12.7912	0.2729	3.4784	3.7249	4.04	>sp|Q96KR1|ZFR_HUMAN Zinc finger RNA-binding protein OS=Homo sapiens GN=ZFR PE=1 SV=2	23.3608	0.533333
10	D.QEAAPEKSSF.Q	QEAAPEKSSF		41.1667	11.5313	0.0649	9.7266	15.085	13.4911	5.84	>sp|O15062|ZBTB5_HUMAN Zinc finger and BTB domain-containing protein 5 OS=Homo sapiens GN=ZBTB5 PE=1 SV=1	26.8708	-1.12
11	F.QEAASLLGKKY.G	QEAASLLGKKY		61.4286	30.5556	0.0707	39.9655	43.8	37.2821	8.08	>sp|P49321|NASP_HUMAN Nuclear autoantigenic sperm protein OS=Homo sapiens GN=NASP PE=1 SV=2	36.5711	-0.554545
10	Q.QEADIQNSKF.S	QEADIQNSKF		24.1039	11.0116	0.0225	13.7727	3.7566	17.9312	3.26	>sp|Q14789|GOGB1_HUMAN Golgin subfamily B member 1 OS=Homo sapiens GN=GOLGB1 PE=1 SV=2	34.252	-1.31
9	Q.QEAEAAQRL.A	QEAEAAQRL		15.4065	8.2575	0.0468	11.567	7.8539	11.346	6.17	>sp|Q99426|TBCB_HUMAN Tubulin-folding cofactor B OS=Homo sapiens GN=TBCB PE=1 SV=2	24.5857	-1.03333
10	L.QEAENRNQEL.S	QEAENRNQEL		32.8621	29.0645	0.4343	21.8238	15.8462	25.896	2.62	>sp|P82094|TMF1_HUMAN TATA element modulatory factor OS=Homo sapiens GN=TMF1 PE=1 SV=2	20.9125	-2.34
9	L.QEAGIKTAF.T	QEAGIKTAF		18.0224	4.5647	0.0211	13.8787	9.8669	3.9354	7.59	>sp|P22234|PUR6_HUMAN Multifunctional protein ADE2 OS=Homo sapiens GN=PAICS PE=1 SV=3	38.1754	-0.122222
10	A.QEAKDSKVTY.A	QEAKDSKVTY		40.7857	10.3239	0.0393	19.4286	23.6165	11.9393	5.08	>sp|A2RRP1|NBAS_HUMAN Neuroblastoma-amplified sequence OS=Homo sapiens GN=NBAS PE=1 SV=2	18.9147	-1.51
9	S.QEALHTQM[+15.995]L.T	QEALHTQML	M[+16]	26.8475	11.7409	0.1221	12.1084	10.277	9.2212	3.71	>sp|Q9Y490|TLN1_HUMAN Talin-1 OS=Homo sapiens GN=TLN1 PE=1 SV=3	32.5639	-0.344444
9	E.QEAQPRPSL.T	QEAQPRPSL		17.3556	8.7114	0.1578	11.0936	6.8105	4.6654	7.28	>sp|Q7Z6P3|RAB44_HUMAN Ras-related protein Rab-44 OS=Homo sapiens GN=RAB44 PE=1 SV=3	29.4152	-1.48889
10	M.QEATKPNRQF.S	QEATKPNRQF		43.5	13.6763	0.0288	15.5434	20.9279	19.0507	8.69	>sp|Q9NRP4|SDHF3_HUMAN Succinate dehydrogenase assembly factor 3, mitochondrial OS=Homo sapiens GN=SDHAF3 PE=1 SV=1	20.1206	-2.01
10	F.QEAVVDERQY.I	QEAVVDERQY		53.7037	23.8955	0.055	28.2596	42.1765	39.8347	3.73	>sp|Q92540|SMG7_HUMAN Protein SMG7 OS=Homo sapiens GN=SMG7 PE=1 SV=2	32.3142	-1.31
9	K.QEDEVM[+15.995]RAY.L	QEDEVMRAY	M[+16]	21.855	6.8992	0.0063	14.7265	4.3476	6.2982	3.72	>sp|O15145|ARPC3_HUMAN Actin-related protein 2/3 complex subunit 3 OS=Homo sapiens GN=ARPC3 PE=1 SV=3	27.4006	-1.32222
9	S.QEDM[+15.995]PHNQF.I	QEDMPHNQF	M[+16]	22.1415	6.9422	0.0598	11.9371	2.4661	7.2405	3.49	>sp|Q13571|LAPM5_HUMAN Lysosomal-associated transmembrane protein 5 OS=Homo sapiens GN=LAPTM5 PE=1 SV=1	25.0378	-1.95556
11	L.QEDPNYSPQRF.P	QEDPNYSPQRF		42.9167	17.0234	0.2321	15.09	12.5694	23.0214	5.76	>sp|P46379|BAG6_HUMAN Large proline-rich protein BAG6 OS=Homo sapiens GN=BAG6 PE=1 SV=2	39.1293	-2.22727
10	G.QEDQGLTKDY.G	QEDQGLTKDY		57.1053	22.2933	0.1084	41.2	17.7901	29.8898	5.42	>sp|P26599|PTBP1_HUMAN Polypyrimidine tract-binding protein 1 OS=Homo sapiens GN=PTBP1 PE=1 SV=1	31.0837	-2
10	E.QEDRPGLHAY.E	QEDRPGLHAY		33.2963	11.8311	0.0446	24.6242	8.2351	13.9382	4	>sp|P33241|LSP1_HUMAN Lymphocyte-specific protein 1 OS=Homo sapiens GN=LSP1 PE=1 SV=1	28.3953	-1.59
9	A.QEEAAAQSF.Y	QEEAAAQSF		30.5278	10.0318	0.023	16.8978	9.0114	12.0511	2.65	>sp|O14980|XPO1_HUMAN Exportin-1 OS=Homo sapiens GN=XPO1 PE=1 SV=1	33.5715	-0.733333
10	L.QEEAHLNTSF.K	QEEAHLNTSF		45.6	16.9019	0.1404	27.6514	21.0838	26.1105	4.73	>sp|Q9H8S9|MOB1A_HUMAN MOB kinase activator 1A OS=Homo sapiens GN=MOB1A PE=1 SV=4	39.9682	-1.03
10	D.QEEAQYQREY.S	QEEAQYQREY		68	15.4286	0.0395	39.2069	40.1053	35.0323	4.84	>sp|Q14457|BECN1_HUMAN Beclin-1 OS=Homo sapiens GN=BECN1 PE=1 SV=2	29.833	-2.63
11	K.QEEDPEYKKKF.R	QEEDPEYKKKF		61.7857	17.9708	0.3087	41.4	37.1923	49.34	5.69	>sp|Q3B820|F161A_HUMAN Protein FAM161A OS=Homo sapiens GN=FAM161A PE=1 SV=2	23.9337	-2.66364
9	L.QEENRRDSW.S	QEENRRDSW		60.3571	13.7986	0.0515	24.2675	30.7818	25.5104	2.09	>sp|P13612|ITA4_HUMAN Integrin alpha-4 OS=Homo sapiens GN=ITGA4 PE=1 SV=3	20.5461	-3.13333
9	D.QEEPLPHEL.R	QEEPLPHEL		16.429	8.5053	0.1945	11.3648	4.0201	7.5823	5.78	>sp|O60318|GANP_HUMAN Germinal-center associated nuclear protein OS=Homo sapiens GN=MCM3AP PE=1 SV=2	43.2687	-1.42222
9	K.QEEQRYQAL.K	QEEQRYQAL		33.4815	19.5	0.3543	16.9509	14.3796	9.0072	5.82	>sp|O75410|TACC1_HUMAN Transforming acidic coiled-coil-containing protein 1 OS=Homo sapiens GN=TACC1 PE=1 SV=2	31.1129	-1.96667
9	L.QEESLRQDY.A	QEESLRQDY		64.6429	19.2881	0.1148	33.8036	25.495	24.1674	5.54	>sp|Q8ND83|SLAI1_HUMAN SLAIN motif-containing protein 1 OS=Homo sapiens GN=SLAIN1 PE=1 SV=3	30.4886	-2.25556
11	L.QEFEEKSGRTF.L	QEFEEKSGRTF		31.8529	17.5439	0.0592	16.4656	25.3465	19.1595	8.48	>sp|Q9NP77|SSU72_HUMAN RNA polymerase II subunit A C-terminal domain phosphatase SSU72 OS=Homo sapiens GN=SSU72 PE=1 SV=1	31.2235	-1.7
9	L.QEFGVPHQY.S	QEFGVPHQY		9.9651	2.0003	0.0029	6.8597	7.3568	3.1387	6.22	>sp|O60502|OGA_HUMAN Protein O-GlcNAcase OS=Homo sapiens GN=MGEA5 PE=1 SV=2	43.0473	-1.11111
9	L.QEFPEHHKM[+15.995].I	QEFPEHHKM	M[+16]	16.4613	5.3975	0.0552	5.2348	8.3389	4.9189	4.71	>sp|P52739|ZN131_HUMAN Zinc finger protein 131 OS=Homo sapiens GN=ZNF131 PE=1 SV=2	15.0372	-1.96667
9	K.QEGDTTRKY.C	QEGDTTRKY		46.875	12.8651	0.0071	24.4331	20.6441	12.9217	5.28	>sp|Q15596|NCOA2_HUMAN Nuclear receptor coactivator 2 OS=Homo sapiens GN=NCOA2 PE=1 SV=2	13.3922	-2.44444
11	S.QEGGPAHKREY.T	QEGGPAHKREY		78	28.7576	0.1623	47.75	41.3158	32.7028	5.44	>sp|O75569|PRKRA_HUMAN Interferon-inducible double-stranded RNA-dependent protein kinase activator A OS=Homo sapiens GN=PRKRA PE=1 SV=1	12.0771	-2.18182
9	I.QEGKLDRTF.H	QEGKLDRTF		39.3333	10.6875	0.0446	22.8995	28.8841	25.1232	5.27	>sp|O95168|NDUB4_HUMAN NADH dehydrogenase [ubiquinone] 1 beta subcomplex subunit 4 OS=Homo sapiens GN=NDUFB4 PE=1 SV=3	27.6302	-1.48889
10	C.QEGKPKRTLY.S	QEGKPKRTLY		61.7857	18.8859	0.0979	31.1739	33	13.4183	3.36	>sp|Q6UXN9|WDR82_HUMAN WD repeat-containing protein 82 OS=Homo sapiens GN=WDR82 PE=1 SV=1	17.4219	-1.95
9	T.QEGQRYQAL.K	QEGQRYQAL		36.1053	16.6308	0.3139	17.3131	23.9323	10.8506	5.77	>sp|Q9Y6A5|TACC3_HUMAN Transforming acidic coiled-coil-containing protein 3 OS=Homo sapiens GN=TACC3 PE=1 SV=1	29.0066	-1.62222
9	T.QEHERSTAY.G	QEHERSTAY		34.7308	9.7996	0.0374	13.0012	10.5771	4.599	2.46	>sp|Q5SR56|MF14B_HUMAN Hippocampus abundant transcript-like protein 1 OS=Homo sapiens GN=MFSD14B PE=2 SV=3	13.2785	-2.13333
9	S.QEHQGHQTF.R	QEHQGHQTF		18.6996	4.1171	0.0161	9.7334	10.9442	3.4668	5.54	>sp|Q8IYM9|TRI22_HUMAN E3 ubiquitin-protein ligase TRIM22 OS=Homo sapiens GN=TRIM22 PE=1 SV=1	14.0026	-2.07778
10	A.QEHYPVSAGY.T	QEHYPVSAGY		28.6522	7.1208	0.0565	15.5595	21.0559	3.9821	6.18	>sp|P06858|LIPL_HUMAN Lipoprotein lipase OS=Homo sapiens GN=LPL PE=1 SV=1	36.5253	-0.96
10	K.QEIDEQRTKY.R	QEIDEQRTKY		28.4565	14.3574	0.0073	26.0625	9.0565	15.992	6.68	>sp|Q01850|CDR2_HUMAN Cerebellar degeneration-related protein 2 OS=Homo sapiens GN=CDR2 PE=1 SV=2	24.6311	-2.34
9	E.QEIDGKSLL.L	QEIDGKSLL		12.5444	8.5233	0.0904	10.4982	9.0312	6.5689	3.49	>sp|Q5VXD3|SAM13_HUMAN Sterile alpha motif domain-containing protein 13 OS=Homo sapiens GN=SAMD13 PE=2 SV=1	44.9457	-0.388889
10	E.QEIEEIRQKY.Q	QEIEEIRQKY		24.7143	11.9258	0.0041	24.2803	22.0067	18.5498	5.93	>sp|Q13043|STK4_HUMAN Serine/threonine-protein kinase 4 OS=Homo sapiens GN=STK4 PE=1 SV=2	35.7083	-1.82
9	H.QEIETKEIY.A	QEIETKEIY		27.1667	11.5677	0.0096	19.7981	20.7613	15.2647	6.21	>sp|O75665|OFD1_HUMAN Oral-facial-digital syndrome 1 protein OS=Homo sapiens GN=OFD1 PE=1 SV=1	38.1362	-1.21111
9	R.QEIGGPRSY.T	QEIGGPRSY		17.837	5.3615	0.003	13.4817	12.6079	4.1544	6.02	>sp|P06280|AGAL_HUMAN Alpha-galactosidase A OS=Homo sapiens GN=GLA PE=1 SV=1	29.5624	-1.27778
10	I.QEINAQTTGL.R	QEINAQTTGL		19.0495	17.6842	0.3226	23.6054	17.7755	22.2328	3	>sp|P78560|CRADD_HUMAN Death domain-containing protein CRADD OS=Homo sapiens GN=CRADD PE=1 SV=1	42.4719	-0.57
9	K.QEIQRKSGY.A	QEIQRKSGY		39.4	12.9101	0.0433	21.5286	22.6107	14.1651	5.38	>sp|Q7Z3B4|NUP54_HUMAN Nucleoporin p54 OS=Homo sapiens GN=NUP54 PE=1 SV=2	16.8166	-1.87778
10	L.QEISEIEKRY.D	QEISEIEKRY		27.9444	12.2536	0.0094	30.2078	35.8125	28.7803	6.09	>sp|Q8TDB6|DTX3L_HUMAN E3 ubiquitin-protein ligase DTX3L OS=Homo sapiens GN=DTX3L PE=1 SV=1	37.1918	-1.55
9	D.QEITVNPQF.V	QEITVNPQF		13.789	3.8642	0.0201	9.4538	9.7864	7.4112	2.47	>sp|Q9UNS2|CSN3_HUMAN COP9 signalosome complex subunit 3 OS=Homo sapiens GN=COPS3 PE=1 SV=3	54.7037	-0.533333
10	Y.QEIVETTKM[+15.995]Y.M	QEIVETTKMY	M[+16]	35.5	13.1415	0.0205	28.6154	32.7727	20.3473	3.23	>sp|Q8IY37|DHX37_HUMAN Probable ATP-dependent RNA helicase DHX37 OS=Homo sapiens GN=DHX37 PE=1 SV=1	34.3113	-0.65
11	D.QEIYGGSDSRF.A	QEIYGGSDSRF		42	26.7391	0.2279	30.1429	34.4324	17.4467	4.91	>sp|O75533|SF3B1_HUMAN Splicing factor 3B subunit 1 OS=Homo sapiens GN=SF3B1 PE=1 SV=3	41.0843	-1.03636
9	M.QEKDVFERY.Y	QEKDVFERY		19.9725	7.5962	0.008	17.3528	17.7755	12.0283	3.48	>sp|Q13618|CUL3_HUMAN Cullin-3 OS=Homo sapiens GN=CUL3 PE=1 SV=2	35.2025	-1.85556
11	Q.QEKNADALRNY.E	QEKNADALRNY		57.1053	25.2353	0.0762	42.2609	44.5385	33.2751	4.62	>sp|Q14997|PSME4_HUMAN Proteasome activator complex subunit 4 OS=Homo sapiens GN=PSME4 PE=1 SV=2	27.0195	-1.8
12	T.QEKNPLPSKETI.E	QEKNPLPSKETI		48.3333	37.2308	1.9873	5.3567	37.8846	42.6354	7.23	>sp|P62328|TYB4_HUMAN Thymosin beta-4 OS=Homo sapiens GN=TMSB4X PE=1 SV=2	33.7293	-1.51667
9	L.QEKPSTEGY.I	QEKPSTEGY		45.5	11.69	0.0406	25.5486	20.8243	16.675	5.65	>sp|Q9NX38|F206A_HUMAN Protein Simiate OS=Homo sapiens GN=FAM206A PE=1 SV=1	22.712	-2.13333
9	E.QEKQLM[+15.995]KQY.R	QEKQLMKQY	M[+16]	36.8947	11.3275	0.0152	22.5327	27.7564	18.9743	2.44	>sp|Q8N3C0|ASCC3_HUMAN Activating signal cointegrator 1 complex subunit 3 OS=Homo sapiens GN=ASCC3 PE=1 SV=3	18.168	-1.93333
9	L.QEKRFIQKY.H	QEKRFIQKY		33.4444	7.8332	0.0099	13.457	22.2282	14.8806	5.13	>sp|Q8IZT6|ASPM_HUMAN Abnormal spindle-like microcephaly-associated protein OS=Homo sapiens GN=ASPM PE=1 SV=2	23.5638	-1.86667
9	N.QEKVSDYEM[+15.995].K	QEKVSDYEM	M[+16]	46.625	20.3235	0.5773	25.9861	28.3188	24.4363	5.8	>sp|P12004|PCNA_HUMAN Proliferating cell nuclear antigen OS=Homo sapiens GN=PCNA PE=1 SV=1	24.6291	-1.54444
10	Q.QELDARHDKY.E	QELDARHDKY		29.75	13.9952	0.0098	31.7681	12.6817	19.707	9.94	>sp|Q99598|TSNAX_HUMAN Translin-associated protein X OS=Homo sapiens GN=TSNAX PE=1 SV=1	21.1868	-2.13
11	L.QELDNPGAKRI.L	QELDNPGAKRI		37.6667	44.2857	0.5434	31.2174	17.621	46.9385	3.18	>sp|P12956|XRCC6_HUMAN X-ray repair cross-complementing protein 6 OS=Homo sapiens GN=XRCC6 PE=1 SV=2	28.2215	-1.3
9	N.QELIGKKEY.K	QELIGKKEY		43.3	14.9404	0.0098	24.9108	28.5507	19.9158	7.08	>sp|Q6P0N0|M18BP_HUMAN Mis18-binding protein 1 OS=Homo sapiens GN=MIS18BP1 PE=1 SV=1	27.7411	-1.3
10	L.QELNDRFANY.I	QELNDRFANY		16.9613	6.1311	0.0917	26.3984	18.4549	12.9815	4.32	>sp|P08670|VIME_HUMAN Vimentin OS=Homo sapiens GN=VIM PE=1 SV=4	44.5918	-1.49
9	E.QELQEIRKY.F	QELQEIRKY		30.4167	9.8357	0.0022	17.7196	25.9208	17.2365	2.76	>sp|Q6XUX3|DUSTY_HUMAN Dual serine/threonine and tyrosine protein kinase OS=Homo sapiens GN=DSTYK PE=1 SV=2	32.8511	-1.71111
9	L.QELQRENTF.L	QELQRENTF		25.6667	7.003	0.0559	11.8577	18.1736	8.9256	6.55	>sp|Q6P2H3|CEP85_HUMAN Centrosomal protein of 85 kDa OS=Homo sapiens GN=CEP85 PE=1 SV=1	32.5231	-1.78889
11	A.QELSGEDM[+15.995]HQF.H	QELSGEDMHQF	M[+16]	35.0455	18.1275	0.1453	33.5893	27.1026	40.7193	5.48	>sp|Q99598|TSNAX_HUMAN Translin-associated protein X OS=Homo sapiens GN=TSNAX PE=1 SV=1	35.0669	-1.21818
11	L.QELVRRGNSQY.P	QELVRRGNSQY		65	22.4	0.4864	46.5625	47.3	32.241	2.46	>sp|P24928|RPB1_HUMAN DNA-directed RNA polymerase II subunit RPB1 OS=Homo sapiens GN=POLR2A PE=1 SV=2	24.3957	-1.59091
11	L.QEM[+15.995]EGTVKSKY.K	QEMEGTVKSKY	M[+16]	35.7727	14.1755	0.0498	33.4643	29.1194	25.4848	4.4	>sp|P35579|MYH9_HUMAN Myosin-9 OS=Homo sapiens GN=MYH9 PE=1 SV=4	18.8656	-1.4
10	V.QEM[+15.995]EVVKQGM[+15.995].S	QEMEVVKQGM	M[+16]*2	19.522	16.6262	0.0646	21.6564	20.8198	23.1751	3.63	>sp|Q99459|CDC5L_HUMAN Cell division cycle 5-like protein OS=Homo sapiens GN=CDC5L PE=1 SV=2	19.0051	-0.61
10	S.QEM[+15.995]GGAERAL.V	QEMGGAERAL	M[+16]	17.937	18.4228	0.1306	25.0903	22.6376	19.384	4.89	>sp|O15417|TNC18_HUMAN Trinucleotide repeat-containing gene 18 protein OS=Homo sapiens GN=TNRC18 PE=1 SV=3	23.45	-0.65
10	A.QEM[+15.995]QEKLQNF.A	QEMQEKLQNF	M[+16]	21.8092	6.9155	0.0333	21.859	23.8421	13.3386	2.59	>sp|P42575|CASP2_HUMAN Caspase-2 OS=Homo sapiens GN=CASP2 PE=1 SV=2	35.8299	-1.64
10	I.QENEEAVKKM[+15.995].L	QENEEAVKKM	M[+16]	37.5	27.4524	0.1098	34.38	28.5797	36.8462	5.14	>sp|Q9NYB0|TE2IP_HUMAN Telomeric repeat-binding factor 2-interacting protein 1 OS=Homo sapiens GN=TERF2IP PE=1 SV=1	11.5941	-1.74
9	L.QENETHSQL.T	QENETHSQL		19.5549	9.7464	0.0951	11.3026	6.758	7.7024	5.86	>sp|Q96LB3|IFT74_HUMAN Intraflagellar transport protein 74 homolog OS=Homo sapiens GN=IFT74 PE=1 SV=1	19.2979	-2.04444
9	I.QENGSLVEI.R	QENGSLVEI		11.1691	8.3576	0.17	9.9168	7.0754	14.1745	2.6	>sp|P32969|RL9_HUMAN 60S ribosomal protein L9 OS=Homo sapiens GN=RPL9 PE=1 SV=1	51.4378	-0.3
9	T.QENGTLKEI.N	QENGTLKEI		21.3969	17.2573	0.0827	12.2411	15.4453	18.6564	3.57	>sp|P49454|CENPF_HUMAN Centromere protein F OS=Homo sapiens GN=CENPF PE=1 SV=2	31.8285	-1.18889
9	M.QENLKPKQF.R	QENLKPKQF		37.7222	10.9432	0.0149	18.2049	16.2	9.5666	3.7	>sp|Q14289|FAK2_HUMAN Protein-tyrosine kinase 2-beta OS=Homo sapiens GN=PTK2B PE=1 SV=2	27.1437	-1.86667
9	H.QENNHQESY.P	QENNHQESY		40.4286	9.9368	0.023	22.7085	13.5128	13.1162	2.08	>sp|P41212|ETV6_HUMAN Transcription factor ETV6 OS=Homo sapiens GN=ETV6 PE=1 SV=1	15.6777	-2.92222
9	D.QENQDPRRW.V	QENQDPRRW		45.3	9.0093	0.0025	19.854	30.4364	25.8992	5.71	>sp|Q12815|TROAP_HUMAN Tastin OS=Homo sapiens GN=TROAP PE=1 SV=3	27.3776	-3.22222
11	T.QENQDTSSRRF.T	QENQDTSSRRF		60.3571	30.1852	0.0905	41.64	19.8685	32.5141	3.7	>sp|O00635|TRI38_HUMAN E3 ubiquitin-protein ligase TRIM38 OS=Homo sapiens GN=TRIM38 PE=1 SV=1	19.5877	-2.36364
9	W.QENSRVIVM[+15.995].T	QENSRVIVM	M[+16]	20.9375	9.2127	0.1056	11.0854	6.8357	4.1004	6.47	>sp|P29350|PTN6_HUMAN Tyrosine-protein phosphatase non-receptor type 6 OS=Homo sapiens GN=PTPN6 PE=1 SV=1	25.2593	-0.111111
9	N.QENSSHQKL.A	QENSSHQKL		27.9815	10.8625	0.0581	16.1749	10.8514	10.6541	2.92	>sp|Q9NZV5|SELN_HUMAN Selenoprotein N OS=Homo sapiens GN=SELENON PE=1 SV=5	7.8699	-2.1
9	Q.QEQAAHNNF.N	QEQAAHNNF		32.7241	7.0798	0.032	17.2453	14.05	9.7523	5.31	>sp|Q9NWZ5|UCKL1_HUMAN Uridine-cytidine kinase-like 1 OS=Homo sapiens GN=UCKL1 PE=1 SV=2	19.8626	-1.58889
11	N.QEQDLEKTRQY.S	QEQDLEKTRQY		66.5	29.3871	0.0534	42.7826	45.6667	37.3782	9.72	>sp|Q96R06|SPAG5_HUMAN Sperm-associated antigen 5 OS=Homo sapiens GN=SPAG5 PE=1 SV=2	26.3401	-2.50909
9	K.QEQEAKQKL.E	QEQEAKQKL		23.6813	12.4029	0.0873	17.3364	14.1704	12.6534	6.74	>sp|P05455|LA_HUMAN Lupus La protein OS=Homo sapiens GN=SSB PE=1 SV=2	13.9583	-2.18889
9	L.QEQEIEHHL.A	QEQEIEHHL		12.2416	9.3559	0.0769	13.2049	9.4489	14.4252	5.91	>sp|Q8IVM0|CCD50_HUMAN Coiled-coil domain-containing protein 50 OS=Homo sapiens GN=CCDC50 PE=1 SV=1	26.1956	-1.73333
9	Q.QEQEIEQRL.L	QEQEIEQRL		16.7806	10.8295	0.0895	14.7956	13.4494	18.3994	9.51	>sp|Q86YP4|P66A_HUMAN Transcriptional repressor p66-alpha OS=Homo sapiens GN=GATAD2A PE=1 SV=1	36.3318	-1.91111
9	V.QEQELKSEF.E	QEQELKSEF		28.0217	7.824	0.0233	20.1047	14.0685	9.27	2.09	>sp|Q16891|MIC60_HUMAN MICOS complex subunit MIC60 OS=Homo sapiens GN=IMMT PE=1 SV=1	36.7223	-1.73333
9	S.QEQENHATL.V	QEQENHATL		18.2466	7.3134	0.1828	10.5194	8.8313	6.192	6.28	>sp|Q6PI26|SHQ1_HUMAN Protein SHQ1 homolog OS=Homo sapiens GN=SHQ1 PE=1 SV=2	20.6458	-1.75556
10	S.QEQESEAQRY.H	QEQESEAQRY		51.4815	21.4767	0.0483	35.7609	30.0727	23.5466	5.5	>sp|Q9H1J1|REN3A_HUMAN Regulator of nonsense transcripts 3A OS=Homo sapiens GN=UPF3A PE=1 SV=1	22.3402	-2.58
11	M.QEQEVGDGTNF.V	QEQEVGDGTNF		42.1667	16.0093	0.1873	37.5789	33.8684	38.6077	3.33	>sp|P50990|TCPQ_HUMAN T-complex protein 1 subunit theta OS=Homo sapiens GN=CCT8 PE=1 SV=4	39.7126	-1.40909
9	S.QEQHSQELL.A	QEQHSQELL		35.8636	19.4915	0.3507	25.9792	19.9203	26.6971	3.6	>sp|Q969Z0|TBRG4_HUMAN Protein TBRG4 OS=Homo sapiens GN=TBRG4 PE=1 SV=1	30.9704	-1.54444
9	Q.QEQM[+15.995]KQQQW.Q	QEQMKQQQW	M[+16]	44.4	9.2415	0.0035	15.4807	34.6757	21.9953	3.6	>sp|Q9Y520|PRC2C_HUMAN Protein PRRC2C OS=Homo sapiens GN=PRRC2C PE=1 SV=4	23.2653	-2.65556
11	M.QEQQADLQRRL.K	QEQQADLQRRL		29.375	28.9091	0.5275	45.2632	35.125	41.4667	4.72	>sp|Q14203|DCTN1_HUMAN Dynactin subunit 1 OS=Homo sapiens GN=DCTN1 PE=1 SV=3	31.2333	-1.87273
10	F.QERDPSKIKW.G	QERDPSKIKW		31.1176	5.643	0.0069	20.2347	13.0972	9.7886	4.31	>sp|P04406|G3P_HUMAN Glyceraldehyde-3-phosphate dehydrogenase OS=Homo sapiens GN=GAPDH PE=1 SV=3	32.3892	-2.16
10	K.QEREEAQRQY.K	QEREEAQRQY		50.1852	18.7584	0.0524	33.9107	32.0455	15.5906	6.06	>sp|Q9P031|TAP26_HUMAN Thyroid transcription factor 1-associated protein 26 OS=Homo sapiens GN=CCDC59 PE=1 SV=2	16.5812	-2.95
9	G.QERPSVTSY.K	QERPSVTSY		28.087	4.9182	0.035	12.8598	12.1553	4.9676	5.74	>sp|Q9UJX3|APC7_HUMAN Anaphase-promoting complex subunit 7 OS=Homo sapiens GN=ANAPC7 PE=1 SV=4	30.0008	-1.38889
9	D.QESAEANKF.Q	QESAEANKF		36.8947	10.4841	0.0247	21.6035	18.434	20.9675	5.49	>sp|Q9Y3T9|NOC2L_HUMAN Nucleolar complex protein 2 homolog OS=Homo sapiens GN=NOC2L PE=1 SV=4	23.6585	-1.36667
10	I.QESAPVHNSF.I	QESAPVHNSF		27.463	2.3566	0.0225	11.9438	6.8277	6.8447	2.05	>sp|A2VDJ0|T131L_HUMAN Transmembrane protein 131-like OS=Homo sapiens GN=TMEM131L PE=1 SV=2	30.7544	-0.81
9	G.QESAQNTKF.F	QESAQNTKF		33.1481	8.8318	0.0428	20.1697	15.1579	15.6529	5.96	>sp|P55081|MFAP1_HUMAN Microfibrillar-associated protein 1 OS=Homo sapiens GN=MFAP1 PE=1 SV=2	22.7039	-1.64444
11	P.QESPGAPSRTY.N	QESPGAPSRTY		57.3684	17.1579	0.0424	22.196	26.6667	22.6201	7	>sp|Q96A26|F162A_HUMAN Protein FAM162A OS=Homo sapiens GN=FAM162A PE=1 SV=2	26.021	-1.53636
10	S.QESSYIATQY.S	QESSYIATQY		34.5	10.4511	0.0539	26.1172	19.6454	20.2575	5.16	>sp|Q14739|LBR_HUMAN Lamin-B receptor OS=Homo sapiens GN=LBR PE=1 SV=2	45.2701	-0.91
9	G.QETAVAPSL.V	QETAVAPSL		16.8226	10.2864	0.1453	10.2239	9.5436	9.3492	5.85	>sp|Q15691|MARE1_HUMAN Microtubule-associated protein RP/EB family member 1 OS=Homo sapiens GN=MAPRE1 PE=1 SV=3	43.0616	0.166667
9	V.QETELSQRI.R	QETELSQRI		22.7264	12.8777	0.0842	9.8986	17.516	25.0496	6.34	>sp|Q6IBW4|CNDH2_HUMAN Condensin-2 complex subunit H2 OS=Homo sapiens GN=NCAPH2 PE=1 SV=1	36.0713	-1.3
9	Q.QETHLKQQL.A	QETHLKQQL		31.9706	13.6403	0.1928	23.9297	20.973	18.9517	5.71	>sp|P40222|TXLNA_HUMAN Alpha-taxilin OS=Homo sapiens GN=TXLNA PE=1 SV=3	23.1716	-1.57778
10	L.QETSFTKEAY.K	QETSFTKEAY		51.8519	13.8321	0.0632	34.46	33.5263	26.1771	7.87	>sp|P13693|TCTP_HUMAN Translationally-controlled tumor protein OS=Homo sapiens GN=TPT1 PE=1 SV=1	35.0148	-1.33
9	Q.QEVQLKQQL.S	QEVQLKQQL		22.3774	9.9819	0.0647	15.4068	17.6239	12.7604	5.96	>sp|Q9NUQ3|TXLNG_HUMAN Gamma-taxilin OS=Homo sapiens GN=TXLNG PE=1 SV=2	37.5486	-1.06667
9	Y.QEVTNNLEF.A	QEVTNNLEF		21.0763	5.9358	0.0553	12.557	11.9768	9.3047	4.82	>sp|Q14444|CAPR1_HUMAN Caprin-1 OS=Homo sapiens GN=CAPRIN1 PE=1 SV=2	53.8409	-0.822222
12	I.QEYEDSGGSKTF.S	QEYEDSGGSKTF		33.8148	16.7196	0.0757	22.6332	20.9009	19.3539	4.6	>sp|Q9NV66|TYW1_HUMAN S-adenosyl-L-methionine-dependent tRNA 4-demethylwyosine synthase OS=Homo sapiens GN=TYW1 PE=2 SV=2	31.1646	-1.625
9	A.QHDPSAVAV.A	QHDPSAVAV		12.9825	11.687	8.4171	5.9957	1.4817	2.1816	5.74	>sp|Q12769|NU160_HUMAN Nuclear pore complex protein Nup160 OS=Homo sapiens GN=NUP160 PE=1 SV=3	26.6594	-0.0666667
9	G.QIFTHRSNY.S	QIFTHRSNY		22.2642	0.9752	6.6465	14.7486	19.004	2.7695	2.43	>sp|Q13129|RLF_HUMAN Zinc finger protein Rlf OS=Homo sapiens GN=RLF PE=1 SV=2	27.452	-1.13333
9	D.QIRKDINSW.V	QIRKDINSW		26.4407	0.3402	3.4644	11.7258	17.0204	6.1634	5.36	>sp|P48595|SPB10_HUMAN Serpin B10 OS=Homo sapiens GN=SERPINB10 PE=1 SV=1	33.6706	-1.28889
9	A.QLM[+15.995]EQVAQL.K	QLMEQVAQL	M[+16]	0.0144	0.2926	5.3539	4.7502	0.4662	0.6427	4.53	>sp|Q14203|DCTN1_HUMAN Dynactin subunit 1 OS=Homo sapiens GN=DCTN1 PE=1 SV=3	48.2691	0.166667
9	S.QLNEKVAQL.Y	QLNEKVAQL		0.1102	0.7885	6.4778	9.539	0.5156	0.9923	4.85	>sp|Q16850|CP51A_HUMAN Lanosterol 14-alpha demethylase OS=Homo sapiens GN=CYP51A1 PE=1 SV=3	38.8037	-0.477778
9	I.QLNEQVHSL.K	QLNEQVHSL		0.051	0.2852	3.8024	6.7257	0.3091	0.6521	5.35	>sp|Q15555|MARE2_HUMAN Microtubule-associated protein RP/EB family member 2 OS=Homo sapiens GN=MAPRE2 PE=1 SV=1	35.9509	-0.688889
9	E.QLNKIRDSY.A	QLNKIRDSY		15.0748	0.6489	2.9541	30.4675	7.9389	4.0453	5.78	>sp|O75330|HMMR_HUMAN Hyaluronan mediated motility receptor OS=Homo sapiens GN=HMMR PE=1 SV=2	27.9181	-1.41111
9	Y.QLYQDPRNV.W	QLYQDPRNV		0.4679	2.1018	10.6293	5.068	3.3329	3.9525	3.43	>sp|A8MWL7|TM14D_HUMAN Transmembrane protein 14DP OS=Homo sapiens GN=TMEM14DP PE=5 SV=2	37.0421	-1.48889
9	Q.QM[+15.995]AEEM[+15.995]VEA.A	QMAEEMVEA	M[+16]*2	0.1837	9.1788	15.3295	23.1405	4.0391	15.6278	3.58	>sp|Q15393|SF3B3_HUMAN Splicing factor 3B subunit 3 OS=Homo sapiens GN=SF3B3 PE=1 SV=4	25.9906	-0.266667
9	R.QM[+15.995]AEIAVNA.V	QMAEIAVNA	M[+16]	0.3927	3.9421	10.8598	14.913	5.1121	12.1923	5.42	>sp|P48643|TCPE_HUMAN T-complex protein 1 subunit epsilon OS=Homo sapiens GN=CCT5 PE=1 SV=1	36.788	0.611111
9	C.QM[+15.995]AGLRDTY.K	QMAGLRDTY	M[+16]	12.025	0.3974	3.0138	21.3304	9.6281	2.2525	5.48	>sp|Q9HBM1|SPC25_HUMAN Kinetochore protein Spc25 OS=Homo sapiens GN=SPC25 PE=1 SV=1	30.1487	-0.711111
9	S.QPATPTRTI.A	QPATPTRTI		28.0217	10.6909	5.0409	0.1528	5.8268	5.0766	3.46	>sp|P14859|PO2F1_HUMAN POU domain, class 2, transcription factor 1 OS=Homo sapiens GN=POU2F1 PE=1 SV=2	27.3848	-0.777778
8	E.QPHTQPQV.S	QPHTQPQV		48.6667	52.5	32	0.7428	33.0263	30.5886	3.42	>sp|Q9ULV3|CIZ1_HUMAN Cip1-interacting zinc finger protein OS=Homo sapiens GN=CIZ1 PE=1 SV=2	19.837	-1.675
9	A.QPITPGPSI.P	QPITPGPSI		20.9167	9.3678	6.3261	0.0712	5.5735	4.2808	5.67	>sp|O60341|KDM1A_HUMAN Lysine-specific histone demethylase 1A OS=Homo sapiens GN=KDM1A PE=1 SV=2	46.2273	-0.133333
9	K.QPLEVHETV.A	QPLEVHETV		16.7871	7.7472	7.6265	0.074	6.9787	7.6815	2.97	>sp|Q8TF46|DI3L1_HUMAN DIS3-like exonuclease 1 OS=Homo sapiens GN=DIS3L PE=1 SV=2	37.2722	-0.422222
9	G.QPYGTRNAV.L	QPYGTRNAV		21.2595	13.729	8.6272	0.2137	6.655	3.0898	3.52	>sp|Q969V3|NCLN_HUMAN Nicalin OS=Homo sapiens GN=NCLN PE=1 SV=2	24.3876	-1.05556
10	S.QPYYPQHPM[+15.995]V.A	QPYYPQHPMV	M[+16]	23.5604	17.4386	22.2143	0.1521	15.17	3.9525	2.02	>sp|Q13469|NFAC2_HUMAN Nuclear factor of activated T-cells, cytoplasmic 2 OS=Homo sapiens GN=NFATC2 PE=1 SV=2	39.724	-1.15
9	S.QQFSSHYSF.S	QQFSSHYSF		6.6527	0.0582	1.0723	5.1926	5.749	0.5559	4.91	>sp|Q3L8U1|CHD9_HUMAN Chromodomain-helicase-DNA-binding protein 9 OS=Homo sapiens GN=CHD9 PE=1 SV=2	45.2549	-0.922222
9	V.QQIDRVVEV.V	QQIDRVVEV		0.1224	1.2334	2.3423	2.9081	1.2282	1.5059	2.55	>sp|Q5VV42|CDKAL_HUMAN Threonylcarbamoyladenosine tRNA methylthiotransferase OS=Homo sapiens GN=CDKAL1 PE=1 SV=1	41.3944	-0.155556
9	Q.QQQQHVTSW.P	QQQQHVTSW		16.8968	0.349	0.2356	11.7993	9.0878	2.8585	3.34	>sp|Q14119|VEZF1_HUMAN Vascular endothelial zinc finger 1 OS=Homo sapiens GN=VEZF1 PE=1 SV=2	30.3423	-1.71111
9	T.QYNIQKKAM[+15.995].T	QYNIQKKAM	M[+16]	45.3	12.1439	7.9906	29.3068	19.8486	0.2665	2.19	>sp|Q9H3R0|KDM4C_HUMAN Lysine-specific demethylase 4C OS=Homo sapiens GN=KDM4C PE=1 SV=2	18.432	-1.26667
9	Y.QYQDNIKEL.E	QYQDNIKEL		15.788	6.3684	5.4758	13.3192	5.8659	0.0529	5.03	>sp|O95239|KIF4A_HUMAN Chromosome-associated kinesin KIF4A OS=Homo sapiens GN=KIF4A PE=1 SV=3	40.7876	-1.6
9	G.RADGISSTF.S	RADGISSTF		7.2803	0.1018	2.6532	2.1306	0.0139	0.1974	4.48	>sp|P13612|ITA4_HUMAN Integrin alpha-4 OS=Homo sapiens GN=ITGA4 PE=1 SV=3	36.8181	-0.177778
10	A.READQPLRTY.S	READQPLRTY		18.2152	3.0566	0.0084	13.4099	2.0566	4.7112	5.05	>sp|Q9Y4B6|DCAF1_HUMAN DDB1- and CUL4-associated factor 1 OS=Homo sapiens GN=DCAF1 PE=1 SV=3	27.7087	-1.75
9	L.REAEARSSF.S	REAEARSSF		16.3581	1.994	0.045	13.04	4.5165	2.0097	3.87	>sp|O15417|TNC18_HUMAN Trinucleotide repeat-containing gene 18 protein OS=Homo sapiens GN=TNRC18 PE=1 SV=3	18.2611	-1.24444
9	Q.REAEFTKSI.A	REAEFTKSI		9.4589	2.7698	0.0673	4.1989	4.7515	5.3062	4.81	>sp|Q15005|SPCS2_HUMAN Signal peptidase complex subunit 2 OS=Homo sapiens GN=SPCS2 PE=1 SV=3	30.367	-0.866667
10	A.REAEGTAGGW.G	REAEGTAGGW		31.6176	6.1976	0.0211	21.9339	16.0482	22.5905	5.04	>sp|Q5VY09|IER5_HUMAN Immediate early response gene 5 protein OS=Homo sapiens GN=IER5 PE=1 SV=3	29.0689	-1.07
12	E.REAELGAKAKEF.T	REAELGAKAKEF		35.6364	14.5047	0.1681	36.5366	23.1729	27.4481	3.83	>sp|Q13310|PABP4_HUMAN Polyadenylate-binding protein 4 OS=Homo sapiens GN=PABPC4 PE=1 SV=1	27.2533	-0.933333
9	E.REAELKKEY.N	REAELKKEY		27.4815	5.8255	0.0059	22.2563	15.1296	9.4028	5.55	>sp|O60271|JIP4_HUMAN C-Jun-amino-terminal kinase-interacting protein 4 OS=Homo sapiens GN=SPAG9 PE=1 SV=4	18.182	-2.05556
9	A.REAEQLRAY.L	REAEQLRAY		18.861	3.8382	0.0058	16.1257	9.6493	4.9172	4.29	>sp|P18464|1B51_HUMAN HLA class I histocompatibility antigen, B-51 alpha chain OS=Homo sapiens GN=HLA-B PE=1 SV=1	26.6218	-1.48889
9	A.REAEQRRAY.L	REAEQRRAY		29.625	4.8217	0.0141	16.6542	12.4526	4.6414	3.61	>sp|P30504|1C04_HUMAN HLA class I histocompatibility antigen, Cw-4 alpha chain OS=Homo sapiens GN=HLA-C PE=1 SV=1	10.8943	-2.41111
9	R.REAERLVKY.R	REAERLVKY		11.8605	2.5492	0.0132	15.955	5.8204	4.4362	4.77	>sp|Q9NX14|NDUBB_HUMAN NADH dehydrogenase [ubiquinone] 1 beta subcomplex subunit 11, mitochondrial OS=Homo sapiens GN=NDUFB11 PE=1 SV=1	24.7844	-1.26667
9	L.REALTKQGY.Q	REALTKQGY		32.8966	6.7813	0.0136	27.7156	16.2747	12.3605	5.35	>sp|Q9NV66|TYW1_HUMAN S-adenosyl-L-methionine-dependent tRNA 4-demethylwyosine synthase OS=Homo sapiens GN=TYW1 PE=2 SV=2	21.2948	-1.35556
9	R.REAPERPSL.E	REAPERPSL		13.2523	3.2941	0.3543	8.6608	4.2113	2.8857	2.47	>sp|Q9NXX6|NSE4A_HUMAN Non-structural maintenance of chromosomes element 4 homolog A OS=Homo sapiens GN=NSMCE4A PE=1 SV=2	27.0159	-1.6
9	S.REATHSSGF.S	REATHSSGF		25.0435	4.4894	0.0675	16.5501	8.837	5.9283	4.21	>sp|O60566|BUB1B_HUMAN Mitotic checkpoint serine/threonine-protein kinase BUB1 beta OS=Homo sapiens GN=BUB1B PE=1 SV=3	14.2002	-1.03333
9	V.REAVKHIGY.D	REAVKHIGY		27.7593	4.3851	0.0557	24.1338	12.543	9.0927	4.4	>sp|P31153|METK2_HUMAN S-adenosylmethionine synthase isoform type-2 OS=Homo sapiens GN=MAT2A PE=1 SV=1	20.2107	-0.7
9	E.REAVQKKTF.T	REAVQKKTF		31.6471	6.3808	0.0496	17.6238	15.4534	7.9021	5.73	>sp|Q01082|SPTB2_HUMAN Spectrin beta chain, non-erythrocytic 1 OS=Homo sapiens GN=SPTBN1 PE=1 SV=2	14.4481	-1.24444
9	F.REDDSVHAY.H	REDDSVHAY		11.8256	3.3811	0.0206	12.0065	1.2117	2.5871	5.62	>sp|Q14249|NUCG_HUMAN Endonuclease G, mitochondrial OS=Homo sapiens GN=ENDOG PE=1 SV=4	21.1057	-1.58889
9	T.REDNVIRKY.G	REDNVIRKY		19.0549	4.9457	0.0066	17.0935	4.2373	5.0569	2.79	>sp|P23229|ITA6_HUMAN Integrin alpha-6 OS=Homo sapiens GN=ITGA6 PE=1 SV=5	21.8986	-1.77778
10	K.REEDGHTHQW.T	REEDGHTHQW		33.9259	6.7998	0.007	20.3755	12.5771	22.8254	5.46	>sp|O95619|YETS4_HUMAN YEATS domain-containing protein 4 OS=Homo sapiens GN=YEATS4 PE=1 SV=1	18.2405	-2.69
10	S.REEGAVDKSY.C	REEGAVDKSY		54.0741	16.3411	0.0649	36	15.6579	22.5291	4.58	>sp|Q86XI2|CNDG2_HUMAN Condensin-2 complex subunit G2 OS=Homo sapiens GN=NCAPG2 PE=1 SV=1	19.0908	-1.54
11	T.REEQSHPARLY.T	REEQSHPARLY		46.5	6.4127	0.1772	45.7895	23.2481	20.4559	5.08	>sp|Q8WTW4|NPRL2_HUMAN GATOR complex protein NPRL2 OS=Homo sapiens GN=NPRL2 PE=1 SV=2	21.2085	-1.89091
8	L.REGAAHAF.A	REGAAHAF		51.6667	12.3993	0.4257	25.7361	15.0951	9.377	2.09	>sp|P52907|CAZA1_HUMAN F-actin-capping protein subunit alpha-1 OS=Homo sapiens GN=CAPZA1 PE=1 SV=3	16.471	-0.425
9	D.REGEGSDKW.V	REGEGSDKW		39	7.1174	0.0363	23.0324	22.8456	28.7651	3.49	>sp|Q9Y2W1|TR150_HUMAN Thyroid hormone receptor-associated protein 3 OS=Homo sapiens GN=THRAP3 PE=1 SV=2	19.8095	-2.37778
10	E.REGEKEKASW.R	REGEKEKASW		58.9474	14.2163	0.085	28.1154	37.6154	35.7634	4.59	>sp|Q14152|EIF3A_HUMAN Eukaryotic translation initiation factor 3 subunit A OS=Homo sapiens GN=EIF3A PE=1 SV=1	16.9824	-2.31
8	K.REIEGRAI.R	REIEGRAI		29.65	20.5686	0.7687	9.0624	18.8854	13.5402	2.06	>sp|P19338|NUCL_HUMAN Nucleolin OS=Homo sapiens GN=NCL PE=1 SV=3	25.7987	-0.7
9	C.REIENGNSF.D	REIENGNSF		8.2446	1.732	0.0215	7.9382	3.5429	1.5521	3.72	>sp|Q6ZN28|MACC1_HUMAN Metastasis-associated in colon cancer protein 1 OS=Homo sapiens GN=MACC1 PE=1 SV=2	28.687	-1.37778
9	A.REIESSPQY.R	REIESSPQY		10.8637	2.3213	0.0121	12.8981	6.8585	4.9409	5.86	>sp|Q8WWM7|ATX2L_HUMAN Ataxin-2-like protein OS=Homo sapiens GN=ATXN2L PE=1 SV=2	28.9956	-1.66667
9	W.REIGVQRSY.T	REIGVQRSY		15.6409	1.9195	0.0038	14.029	9.6482	4.4423	3.73	>sp|Q9UPW5|CBPC1_HUMAN Cytosolic carboxypeptidase 1 OS=Homo sapiens GN=AGTPBP1 PE=1 SV=3	25.6294	-1.08889
9	E.REKELQHRY.A	REKELQHRY		21.9313	4.2611	0.0164	18.5	13.4507	9.9481	6	>sp|Q99459|CDC5L_HUMAN Cell division cycle 5-like protein OS=Homo sapiens GN=CDC5L PE=1 SV=2	13.6313	-2.67778
9	L.RELDLQRNY.I	RELDLQRNY		16.5806	3.4269	0.006	18.2131	11.9785	8.0348	3.58	>sp|Q86YC3|NRROS_HUMAN Negative regulator of reactive oxygen species OS=Homo sapiens GN=NRROS PE=1 SV=1	33.914	-1.85556
9	V.RELEGKTGF.S	RELEGKTGF		9.75	2.4065	0.0554	15.5129	6.8622	3.8265	6.04	>sp|Q96BS2|CHP3_HUMAN Calcineurin B homologous protein 3 OS=Homo sapiens GN=TESC PE=1 SV=3	26.9025	-1.14444
10	S.RELEKDMHYY.Q	RELEKDMHYY		15.5711	4.0642	0.0495	28.6731	7.9567	11.4437	4.96	>sp|Q7L523|RRAGA_HUMAN Ras-related GTP-binding protein A OS=Homo sapiens GN=RRAGA PE=1 SV=1	32.0816	-1.9
10	S.RELEKDM[+15.995]HYY.Q	RELEKDMHYY	M[+16]	15.5711	4.0642	0.0495	28.6731	7.9567	11.4437	4.3	>sp|Q7L523|RRAGA_HUMAN Ras-related GTP-binding protein A OS=Homo sapiens GN=RRAGA PE=1 SV=1	24.9016	-1.9
10	F.RELGRKTDGY.S	RELGRKTDGY		35.6818	10.2295	0.2966	43.5909	27.3846	28.1086	3.39	>sp|O75351|VPS4B_HUMAN Vacuolar protein sorting-associated protein 4B OS=Homo sapiens GN=VPS4B PE=1 SV=2	17.3037	-1.89
9	K.REM[+15.995]DELRSY.S	REMDELRSY	M[+16]	10.2481	2.7273	0.0018	12.2963	7.6373	3.6668	3.18	>sp|Q86WR0|CCD25_HUMAN Coiled-coil domain-containing protein 25 OS=Homo sapiens GN=CCDC25 PE=1 SV=2	26.7969	-1.76667
11	F.REM[+15.995]ENQPHKKY.E	REMENQPHKKY	M[+16]	32.4483	12.1205	0.0406	34.98	21.9218	24.5136	4.96	>sp|P42684-3|ABL2_HUMAN Isoform 3 of Abelson tyrosine-protein kinase 2 OS=Homo sapiens GN=ABL2	7.0948	-2.77273
9	L.REM[+15.995]ENYEKI.Y	REMENYEKI	M[+16]	6.525	3.3255	0.1036	3.9203	5.2531	9.2796	5.52	>sp|Q6I9Y2|THOC7_HUMAN THO complex subunit 7 homolog OS=Homo sapiens GN=THOC7 PE=1 SV=3	25.9148	-1.92222
10	L.REM[+15.995]ENYEKIY.K	REMENYEKIY	M[+16]	26.8814	8.8743	0.0312	21.6828	20.4054	17.6963	4.16	>sp|Q6I9Y2|THOC7_HUMAN THO complex subunit 7 homolog OS=Homo sapiens GN=THOC7 PE=1 SV=3	33.2231	-1.86
9	L.RENNNPVEF.K	RENNNPVEF		12.9099	2.1024	0.0604	12.5813	3.1505	2.6562	4.03	>sp|Q9Y2F5|ICE1_HUMAN Little elongation complex subunit 1 OS=Homo sapiens GN=ICE1 PE=1 SV=5	36.5925	-1.84444
10	Y.RENTVGLHRF.C	RENTVGLHRF		26.5085	6.1016	0.0179	24.9873	12.1289	14.206	3.25	>sp|Q10713|MPPA_HUMAN Mitochondrial-processing peptidase subunit alpha OS=Homo sapiens GN=PMPCA PE=1 SV=2	27.7608	-0.95
10	A.RENVEAAQSY.R	RENVEAAQSY		28.0435	5.9792	0.0152	28.7404	17.4286	13.3194	3.17	>sp|Q8IUI8|CRLF3_HUMAN Cytokine receptor-like factor 3 OS=Homo sapiens GN=CRLF3 PE=1 SV=2	26.4852	-1.28
10	L.REQDAEGQDY.C	REQDAEGQDY		40.5714	16.0935	0.1137	35.2609	13.8192	19.4401	3.02	>sp|Q68D06|SLN13_HUMAN Schlafen family member 13 OS=Homo sapiens GN=SLFN13 PE=2 SV=1	20.6264	-2.54
10	N.REQEKLNRQY.N	REQEKLNRQY		36.5263	9.3551	0.0351	35.3043	20.5811	18.4834	3.66	>sp|Q9NY97|B3GN2_HUMAN N-acetyllactosaminide beta-1,3-N-acetylglucosaminyltransferase 2 OS=Homo sapiens GN=B3GNT2 PE=1 SV=2	18.5903	-2.79
9	K.REQETKKVL.Q	REQETKKVL		25.8841	11.6186	0.2675	14.866	9.06	7.1288	5.48	>sp|Q8IWI9|MGAP_HUMAN MAX gene-associated protein OS=Homo sapiens GN=MGA PE=1 SV=3	13.7458	-1.72222
10	T.REQGPSRHVY.L	REQGPSRHVY		30	4.785	0.0358	30.2857	14.8981	9.9482	2.26	>sp|O60244|MED14_HUMAN Mediator of RNA polymerase II transcription subunit 14 OS=Homo sapiens GN=MED14 PE=1 SV=2	16.3433	-1.91
11	M.REQHDAQVRLY.K	REQHDAQVRLY		43	23.2537	0.1701	36.561	18.9931	15.6274	5.4	>sp|P20700|LMNB1_HUMAN Lamin-B1 OS=Homo sapiens GN=LMNB1 PE=1 SV=2	27.4554	-1.60909
9	G.RESEYKQVY.K	RESEYKQVY		25	4.0408	0.0092	18.1885	10.3329	6.3144	4.04	>sp|Q53EP0|FND3B_HUMAN Fibronectin type III domain-containing protein 3B OS=Homo sapiens GN=FNDC3B PE=1 SV=2	24.4887	-2.01111
9	G.RESGTIQRY.S	RESGTIQRY		20.5139	3.4347	0.0083	18.265	9.0303	7.0211	3.41	>sp|Q9P2L0|WDR35_HUMAN WD repeat-containing protein 35 OS=Homo sapiens GN=WDR35 PE=1 SV=3	19.6695	-1.63333
11	I.RESSEAQVQKF.L	RESSEAQVQKF		53.8889	16.2804	0.2798	37.3947	18.1701	36.4379	2.09	>sp|Q9Y520|PRC2C_HUMAN Protein PRRC2C OS=Homo sapiens GN=PRRC2C PE=1 SV=4	25.391	-1.38182
9	F.RETDVAKKI.S	RETDVAKKI		17.0704	7.9498	0.056	8.7594	8.6095	12.064	6.56	>sp|O14802|RPC1_HUMAN DNA-directed RNA polymerase III subunit RPC1 OS=Homo sapiens GN=POLR3A PE=1 SV=2	18.5542	-1.05556
9	D.RETGSSKGF.G	RETGSSKGF		30.2778	8.4664	0.0544	27.5963	16.2675	10.851	6.44	>sp|P19338|NUCL_HUMAN Nucleolin OS=Homo sapiens GN=NCL PE=1 SV=3	12.3148	-1.35556
9	S.RETVIKQTM[+15.995].E	RETVIKQTM	M[+16]	24.9481	5.3459	0.1857	15.2588	10.0398	6.9128	3.66	>sp|Q96EY4|TMA16_HUMAN Translation machinery-associated protein 16 OS=Homo sapiens GN=TMA16 PE=1 SV=2	16.7252	-0.688889
10	I.REVETLPRKY.K	REVETLPRKY		20.5694	5.9549	0.0195	27.5138	15.413	11.6749	3.83	>sp|P46939|UTRO_HUMAN Utrophin OS=Homo sapiens GN=UTRN PE=1 SV=2	26.7927	-1.55
9	Q.REYEAQQQY.R	REYEAQQQY		12.5106	1.4713	0.0045	7.8436	6.0821	3.0627	5.52	>sp|Q9NUQ8|ABCF3_HUMAN ATP-binding cassette sub-family F member 3 OS=Homo sapiens GN=ABCF3 PE=1 SV=2	26.4323	-2.53333
9	V.RFATHAAAL.S	RFATHAAAL		9.8837	1.6448	9.0647	13.8575	2.7149	0.0347	2.35	>sp|P23246|SFPQ_HUMAN Splicing factor, proline- and glutamine-rich OS=Homo sapiens GN=SFPQ PE=1 SV=2	27.847	0.6
9	E.RFHTITTSY.Y	RFHTITTSY		18.1121	0.2875	3.4739	16.444	6.7913	0.032	2.91	>sp|P61026|RAB10_HUMAN Ras-related protein Rab-10 OS=Homo sapiens GN=RAB10 PE=1 SV=1	33.9464	-0.511111
9	N.RFIGAVNNM[+15.995].D	RFIGAVNNM	M[+16]	6.0828	0.2999	8.6707	11.3843	3.8736	0.0178	3.25	>sp|Q9NPA3|M1IP1_HUMAN Mid1-interacting protein 1 OS=Homo sapiens GN=MID1IP1 PE=1 SV=1	31.4238	0.366667
9	G.RFPDGTNGL.H	RFPDGTNGL		5.9647	2.3922	10.6449	15.4518	1.3364	0.0578	6.08	>sp|Q99967|CITE2_HUMAN Cbp/p300-interacting transactivator 2 OS=Homo sapiens GN=CITED2 PE=1 SV=2	41.3706	-0.888889
9	I.RFPDTVKQM[+15.995].N	RFPDTVKQM	M[+16]	11.8345	2.5451	8.1543	11.627	2.0875	0.03	4.81	>sp|Q15155|NOMO1_HUMAN Nodal modulator 1 OS=Homo sapiens GN=NOMO1 PE=1 SV=5	25.6657	-0.977778
9	Q.RFQDNGRAL.L	RFQDNGRAL		11.6941	2.4174	5.4403	14.9392	1.6446	0.0172	3.3	>sp|P05164|PERM_HUMAN Myeloperoxidase OS=Homo sapiens GN=MPO PE=1 SV=1	25.0216	-1.27778
8	L.RFQSSAVM[+15.995].A	RFQSSAVM	M[+16]	47.75	19.6271	36.8333	22.7136	16.1084	0.6643	5.6	>sp|Q71DI3|H32_HUMAN Histone H3.2 OS=Homo sapiens GN=HIST2H3A PE=1 SV=3	21.7107	0.1375
9	K.RHKS[+79.966]DSISL.S	RHKSDSISL	S[+80]	30.4722	5.0086	10.405	16.2515	12.5947	1.1333	5.92	>sp|Q00987|MDM2_HUMAN E3 ubiquitin-protein ligase Mdm2 OS=Homo sapiens GN=MDM2 PE=1 SV=1	24.769	-1.02222
9	K.RHKSDS[+79.966]ISL.S	RHKSDSISL	S[+80]	30.4722	5.0086	10.405	16.2515	12.5947	1.1333	2.14	>sp|Q00987|MDM2_HUMAN E3 ubiquitin-protein ligase Mdm2 OS=Homo sapiens GN=MDM2 PE=1 SV=1	25.0493	-1.02222
9	K.RIADISQVY.T	RIADISQVY		7.5587	0.0397	2.1813	11.37	1.3085	0.3743	2.49	>sp|P60900|PSA6_HUMAN Proteasome subunit alpha type-6 OS=Homo sapiens GN=PSMA6 PE=1 SV=1	46.5542	0.155556
9	A.RIFAHKQNY.D	RIFAHKQNY		11.3032	0.0417	4.306	12.929	9.7399	1.1414	5.55	>sp|Q7L1V2|MON1B_HUMAN Vacuolar fusion protein MON1 homolog B OS=Homo sapiens GN=MON1B PE=1 SV=1	20.243	-1.2
9	T.RIIDVVYNA.S	RIIDVVYNA		0.1317	0.58	12.2527	10.3513	2.9765	6.7957	4.46	>sp|P62241|RS8_HUMAN 40S ribosomal protein S8 OS=Homo sapiens GN=RPS8 PE=1 SV=2	49.8181	0.711111
10	T.RILDGKRIQY.Q	RILDGKRIQY		10.1736	0.3749	7.1424	39.931	3.4104	3.7506	3.63	>sp|Q9H299|SH3L3_HUMAN SH3 domain-binding glutamic acid-rich-like protein 3 OS=Homo sapiens GN=SH3BGRL3 PE=1 SV=1	33.8502	-0.88
9	T.RILESSPGV.T	RILESSPGV		0.0993	0.5284	22.1786	7.2489	0.8658	3.2946	5.85	>sp|Q68CL5|TPGS2_HUMAN Tubulin polyglutamylase complex subunit 2 OS=Homo sapiens GN=TPGS2 PE=2 SV=2	34.9402	0.1
9	G.RINHGRIAY.I	RINHGRIAY		13.2523	0.1191	3.8035	26.7969	3.1942	0.6042	2.69	>sp|Q13370|PDE3B_HUMAN cGMP-inhibited 3',5'-cyclic phosphodiesterase B OS=Homo sapiens GN=PDE3B PE=1 SV=2	21.0011	-0.733333
9	H.RINPQTTEF.C	RINPQTTEF		4.306	0.0103	3.9405	8.5252	0.1875	0.1059	4.01	>sp|Q9UK59|DBR1_HUMAN Lariat debranching enzyme OS=Homo sapiens GN=DBR1 PE=1 SV=2	37.1588	-1.18889
9	D.RIQEKVDSI.D	RIQEKVDSI		1.0914	0.395	17.4068	5.0912	0.8952	1.5482	2.48	>sp|Q01082|SPTB2_HUMAN Spectrin beta chain, non-erythrocytic 1 OS=Homo sapiens GN=SPTBN1 PE=1 SV=2	28.3818	-0.722222
9	K.RIQQQTHTY.I	RIQQQTHTY		13.2385	0.0908	3.0559	15.8537	2.9325	0.5576	3.71	>sp|Q5U5Q3|MEX3C_HUMAN RNA-binding E3 ubiquitin-protein ligase MEX3C OS=Homo sapiens GN=MEX3C PE=1 SV=3	16.9041	-1.82222
9	G.RISDFHETY.T	RISDFHETY		7.3841	0.0287	2.925	15.6736	1.5527	0.6262	5.23	>sp|Q6W2J9|BCOR_HUMAN BCL-6 corepressor OS=Homo sapiens GN=BCOR PE=1 SV=1	34.8649	-1.13333
9	A.RISEKRKEY.M	RISEKRKEY		24.5065	0.9917	5.235	33.1607	9.3859	2.0975	6.08	>sp|Q6NZY4|ZCHC8_HUMAN Zinc finger CCHC domain-containing protein 8 OS=Homo sapiens GN=ZCCHC8 PE=1 SV=2	10.5592	-2.37778
9	Q.RITAVRRVY.Q	RITAVRRVY		25.9565	0.2686	5.3861	27.7706	10.2261	2.0902	3.4	>sp|Q12996|CSTF3_HUMAN Cleavage stimulation factor subunit 3 OS=Homo sapiens GN=CSTF3 PE=1 SV=1	24.2787	-0.0888889
9	L.RIYESHVGI.S	RIYESHVGI		0.3096	0.0256	19.9535	1.8963	0.6008	0.7054	3.5	>sp|Q04446|GLGB_HUMAN 1,4-alpha-glucan-branching enzyme OS=Homo sapiens GN=GBE1 PE=1 SV=3	33.9294	-0.0555556
9	K.RIYKYIHKV.H	RIYKYIHKV		0.0539	0.0424	11.6391	1.7416	1.0757	1.2737	3.57	>sp|Q15800|MSMO1_HUMAN Methylsterol monooxygenase 1 OS=Homo sapiens GN=MSMO1 PE=1 SV=1	26.6614	-0.544444
9	G.RLADKSVLV.C	RLADKSVLV		0.0226	0.2274	11.1	7.8606	0.1021	1.2404	3.46	>sp|Q15021|CND1_HUMAN Condensin complex subunit 1 OS=Homo sapiens GN=NCAPD2 PE=1 SV=3	33.0053	0.566667
9	I.RLAEAHAKV.R	RLAEAHAKV		0.0592	0.2877	12.7473	8.4144	0.2442	1.8159	2.24	>sp|P33991|MCM4_HUMAN DNA replication licensing factor MCM4 OS=Homo sapiens GN=MCM4 PE=1 SV=5	15.0569	-0.188889
11	R.RLAEALPKQSV.D	RLAEALPKQSV		0.2342	7.6689	2.4764	31.8406	4.9673	23.3741	3.56	>sp|P20290|BTF3_HUMAN Transcription factor BTF3 OS=Homo sapiens GN=BTF3 PE=1 SV=1	34.0355	-0.218182
9	K.RLAETQEEI.S	RLAETQEEI		0.1574	0.4418	11.8913	8.7439	0.2963	3.4956	2.42	>sp|Q96HJ9-2|FMC1_HUMAN Isoform 2 of Protein FMC1 homolog OS=Homo sapiens GN=FMC1	32.757	-1.01111
9	D.RLAHYIDRV.R	RLAHYIDRV		0.0465	0.7771	17.1864	15.6463	0.7671	6.2997	5.7	>sp|Q03252|LMNB2_HUMAN Lamin-B2 OS=Homo sapiens GN=LMNB2 PE=1 SV=4	30.8961	-0.3
9	R.RLANTAPAW.-	RLANTAPAW		5.6921	0.0143	1.86	12.3589	1.9776	1.6092	6.02	>sp|Q12824|SNF5_HUMAN SWI/SNF-related matrix-associated actin-dependent regulator of chromatin subfamily B member 1 OS=Homo sapiens GN=SMARCB1 PE=1 SV=2	40.8591	-0.222222
8	D.RLAPRSQY.T	RLAPRSQY		22.4717	1.9108	9.444	34.78	14.2278	3.256	2.26	>sp|P33993|MCM7_HUMAN DNA replication licensing factor MCM7 OS=Homo sapiens GN=MCM7 PE=1 SV=4	20.5733	-1.325
9	E.RLAQAM[+15.995]ETA.L	RLAQAMETA	M[+16]	0.5582	3.0798	21.5312	27.367	4.6821	10.2876	4.49	>sp|O43164|PJA2_HUMAN E3 ubiquitin-protein ligase Praja-2 OS=Homo sapiens GN=PJA2 PE=1 SV=4	18.5766	-0.122222
9	S.RLAQERKAW.R	RLAQERKAW		16.5516	0.1451	1.8054	24.6624	9.4742	4.1744	5.78	>sp|P63279|UBC9_HUMAN SUMO-conjugating enzyme UBC9 OS=Homo sapiens GN=UBE2I PE=1 SV=1	21.5582	-1.48889
9	L.RLAQHITYV.H	RLAQHITYV		0.0112	0.1621	12.2912	5.607	0.156	0.6712	5.19	>sp|P33993|MCM7_HUMAN DNA replication licensing factor MCM7 OS=Homo sapiens GN=MCM7 PE=1 SV=4	34.0004	0.122222
9	A.RLGAVRSHY.C	RLGAVRSHY		12.2466	0.2671	4.0343	35.6522	8.0748	2.868	5.52	>sp|Q8NBI6|XXLT1_HUMAN Xyloside xylosyltransferase 1 OS=Homo sapiens GN=XXYLT1 PE=1 SV=1	19.8758	-0.544444
8	C.RLGDVVRV.V	RLGDVVRV		1.0537	6.4073	38.75	20.8448	4.1737	16.9143	3.14	>sp|Q8N2G8|GHDC_HUMAN GH3 domain-containing protein OS=Homo sapiens GN=GHDC PE=1 SV=2	36.5356	0.4375
9	R.RLGPTGKEV.H	RLGPTGKEV		1.0406	2.0341	14.3784	15.4759	1.3369	3.4207	4.03	>sp|Q6NXT1|ANR54_HUMAN Ankyrin repeat domain-containing protein 54 OS=Homo sapiens GN=ANKRD54 PE=1 SV=2	21.1072	-0.777778
9	C.RLGSVNENL.S	RLGSVNENL		0.4788	0.4585	15.7273	26.5781	1.4122	4.6676	3.94	>sp|Q7L5Y1|ENOF1_HUMAN Mitochondrial enolase superfamily member 1 OS=Homo sapiens GN=ENOSF1 PE=1 SV=1	36.0013	-0.488889
9	Q.RLHEKIQEA.R	RLHEKIQEA		0.1877	3.0899	15.8864	21.6123	3.3653	4.4547	2.02	>sp|O75683|SURF6_HUMAN Surfeit locus protein 6 OS=Homo sapiens GN=SURF6 PE=1 SV=3	16.5634	-1.33333
9	F.RLHNDRVYY.V	RLHNDRVYY		7.0968	0.0969	3.6274	31.3478	4.2788	0.8459	5.49	>sp|Q9Y221|NIP7_HUMAN 60S ribosome subunit biogenesis protein NIP7 homolog OS=Homo sapiens GN=NIP7 PE=1 SV=1	24.7765	-1.53333
9	L.RLIEESVTV.D	RLIEESVTV		0.0092	0.0553	9.1315	3.7774	0.2296	1.2822	5.36	>sp|Q12769|NU160_HUMAN Nuclear pore complex protein Nup160 OS=Homo sapiens GN=NUP160 PE=1 SV=3	45.0381	0.411111
9	A.RLIQESPTL.S	RLIQESPTL		0.0634	0.0473	8.0143	6.0328	0.4241	0.4501	5.63	>sp|Q6P1A2|MBOA5_HUMAN Lysophospholipid acyltransferase 5 OS=Homo sapiens GN=LPCAT3 PE=1 SV=1	43.5355	-0.277778
9	T.RLISETTSV.C	RLISETTSV		0.0321	0.1645	11.7391	6.9165	0.6997	1.3072	3.52	>sp|Q06136|KDSR_HUMAN 3-ketodihydrosphingosine reductase OS=Homo sapiens GN=KDSR PE=1 SV=1	35.423	0.166667
9	L.RLKDFRDAY.P	RLKDFRDAY		9.9443	0.2088	3.2818	31	6.4291	0.9532	5.78	>sp|P51798|CLCN7_HUMAN H(+)/Cl(-) exchange transporter 7 OS=Homo sapiens GN=CLCN7 PE=1 SV=2	32.4657	-1.42222
9	C.RLLEGVKQA.L	RLLEGVKQA		0.1599	2.8423	14.973	24.3567	5.0124	7.8015	6.18	>sp|Q9BZE1|RM37_HUMAN 39S ribosomal protein L37, mitochondrial OS=Homo sapiens GN=MRPL37 PE=1 SV=2	27.1211	-0.244444
9	K.RLLEKSQRV.E	RLLEKSQRV		0.065	0.5252	11.8174	8.345	0.9722	2.5034	7.65	>sp|Q9BUI4|RPC3_HUMAN DNA-directed RNA polymerase III subunit RPC3 OS=Homo sapiens GN=POLR3C PE=1 SV=1	19.0704	-0.988889
9	M.RLLPTRRSY.T	RLLPTRRSY		9.9793	0.0375	2.1463	20.4477	5.1668	0.5531	3.49	>sp|Q92562|FIG4_HUMAN Polyphosphoinositide phosphatase OS=Homo sapiens GN=FIG4 PE=1 SV=1	26.1009	-1.14444
11	G.RLM[+15.995]DDTSIAAA.-	RLMDDTSIAAA	M[+16]	0.2357	15.6905	28.9231	51.0577	12.2621	29.0909	2.09	>sp|Q7Z392|TPC11_HUMAN Trafficking protein particle complex subunit 11 OS=Homo sapiens GN=TRAPPC11 PE=1 SV=2	33.2685	0.236364
9	R.RLNEAAVTV.S	RLNEAAVTV		0.0232	0.0373	8.4343	5.0773	0.0841	0.8898	3.9	>sp|O95273|CCDB1_HUMAN Cyclin-D1-binding protein 1 OS=Homo sapiens GN=CCNDBP1 PE=1 SV=2	35.5956	0.4
9	V.RLNEKNYEL.L	RLNEKNYEL		0.0199	0.0563	7.2534	12.9206	0.1047	0.3197	2.53	>sp|Q9UI12|VATH_HUMAN V-type proton ATPase subunit H OS=Homo sapiens GN=ATP6V1H PE=1 SV=1	32.3077	-1.78889
9	N.RLNKVIKSV.G	RLNKVIKSV		0.2762	0.209	8.2914	10.0291	1.3852	2.7275	4.94	>sp|Q16531|DDB1_HUMAN DNA damage-binding protein 1 OS=Homo sapiens GN=DDB1 PE=1 SV=1	21.7994	0.0111111
9	Q.RLNNKINSY.C	RLNNKINSY		6.463	0.0563	2.0638	21.5771	2.7845	0.4205	5.5	>sp|Q9NU22|MDN1_HUMAN Midasin OS=Homo sapiens GN=MDN1 PE=1 SV=2	24.1242	-1.41111
9	W.RLNNKSAKV.R	RLNNKSAKV		0.6074	0.9845	13.695	15.9936	1.1816	3.8088	5.47	>sp|O75533|SF3B1_HUMAN Splicing factor 3B subunit 1 OS=Homo sapiens GN=SF3B1 PE=1 SV=3	7.2014	-1.14444
10	V.RLPDDDPTAV.A	RLPDDDPTAV		0.2465	6.5827	14.6036	4.2512	0.1682	7.2464	4.29	>sp|Q9UBF2|COPG2_HUMAN Coatomer subunit gamma-2 OS=Homo sapiens GN=COPG2 PE=1 SV=1	36.4056	-0.91
9	R.RLPEAIEEV.K	RLPEAIEEV		0.0145	1.0102	18.0196	6.6559	0.1383	1.5887	3.52	>sp|Q9UBQ7|GRHPR_HUMAN Glyoxylate reductase/hydroxypyruvate reductase OS=Homo sapiens GN=GRHPR PE=1 SV=1	48.8232	-0.255556
9	T.RLPEPVHGV.A	RLPEPVHGV		0.0175	0.5332	11.9304	5.7031	0.157	1.0567	3.85	>sp|Q96KV7|WDR90_HUMAN WD repeat-containing protein 90 OS=Homo sapiens GN=WDR90 PE=1 SV=2	33.6967	-0.288889
9	Q.RLPPTPKQV.M	RLPPTPKQV		0.7285	1.5588	14.964	6.848	0.691	1.1991	5.35	>sp|Q7Z2Z1|TICRR_HUMAN Treslin OS=Homo sapiens GN=TICRR PE=1 SV=2	28.6522	-1.04444
9	N.RLQDAIAKV.E	RLQDAIAKV		0.021	0.2938	9.3944	9.2451	0.1708	1.622	2.6	>sp|Q69YQ0|CYTSA_HUMAN Cytospin-A OS=Homo sapiens GN=SPECC1L PE=1 SV=2	37.7159	0.0777778
10	K.RLQEDPPAGV.S	RLQEDPPAGV		0.2578	4.8587	14.9189	29.2273	1.3658	12.5555	3.31	>sp|P49459|UBE2A_HUMAN Ubiquitin-conjugating enzyme E2 A OS=Homo sapiens GN=UBE2A PE=1 SV=2	33.7765	-0.88
10	K.RLQEDPPVGV.S	RLQEDPPVGV		0.2135	2.8955	13.0993	26.6719	0.9231	10.0333	5.37	>sp|P63146|UBE2B_HUMAN Ubiquitin-conjugating enzyme E2 B OS=Homo sapiens GN=UBE2B PE=1 SV=1	39.0837	-0.64
9	K.RLQEEINEV.K	RLQEEINEV		0.0136	0.7411	11.0391	10.2215	0.1895	2.5729	2.67	>sp|Q70UQ0|IKIP_HUMAN Inhibitor of nuclear factor kappa-B kinase-interacting protein OS=Homo sapiens GN=IKBIP PE=1 SV=1	38.6637	-1.05556
9	S.RLQESVM[+15.995]EA.S	RLQESVMEA	M[+16]	0.1645	2.8403	16.0267	27.3853	1.6724	6.0696	6.13	>sp|O60216|RAD21_HUMAN Double-strand-break repair protein rad21 homolog OS=Homo sapiens GN=RAD21 PE=1 SV=2	25.6775	-0.455556
9	L.RLQETLSAA.D	RLQETLSAA		0.5503	6.1711	22.3571	29.9205	3.8042	8.0379	2.02	>sp|P78527|PRKDC_HUMAN DNA-dependent protein kinase catalytic subunit OS=Homo sapiens GN=PRKDC PE=1 SV=3	32.456	-0.2
9	V.RLQEVTHSV.R	RLQEVTHSV		0.0154	0.0914	7.1837	5.3485	0.1426	0.8676	5.28	>sp|P26010|ITB7_HUMAN Integrin beta-7 OS=Homo sapiens GN=ITGB7 PE=1 SV=1	24.4617	-0.444444
9	N.RLQGELQAV.-	RLQGELQAV		0.0789	1.0987	12.978	16.558	1.1138	3.2525	3.46	>sp|Q9BRQ5|ORAI3_HUMAN Protein orai-3 OS=Homo sapiens GN=ORAI3 PE=1 SV=2	37.9354	-0.2
9	L.RLQSKTIKV.S	RLQSKTIKV		0.2541	0.4606	15.3295	12.7234	0.9912	2.4501	5.25	>sp|Q15717|ELAV1_HUMAN ELAV-like protein 1 OS=Homo sapiens GN=ELAVL1 PE=1 SV=2	20.7023	-0.533333
9	A.RLTKEVTAA.R	RLTKEVTAA		1.1522	6.6705	23.5	35.087	9.1533	13.5196	3.83	>sp|Q9UMS4|PRP19_HUMAN Pre-mRNA-processing factor 19 OS=Homo sapiens GN=PRPF19 PE=1 SV=1	18.4501	-0.188889
9	R.RLTTSTSTF.-	RLTTSTSTF		5.5771	0.0575	6.6465	15.6768	1.4471	0.6592	5.1	>sp|Q12983|BNIP3_HUMAN BCL2/adenovirus E1B 19 kDa protein-interacting protein 3 OS=Homo sapiens GN=BNIP3 PE=1 SV=3	33.048	-0.255556
10	D.RLVEVNGENV.E	RLVEVNGENV		0.3831	4.9351	31.9	27.0734	6.2581	25.856	3.48	>sp|O14745|NHRF1_HUMAN Na(+)/H(+) exchange regulatory cofactor NHE-RF1 OS=Homo sapiens GN=SLC9A3R1 PE=1 SV=4	38.1419	-0.25
9	V.RLYGNPNTL.R	RLYGNPNTL		0.0913	0.0107	6.4081	2.9596	0.2887	0.0667	2.67	>sp|Q15814|TBCC_HUMAN Tubulin-specific chaperone C OS=Homo sapiens GN=TBCC PE=1 SV=2	37.1626	-0.877778
10	V.RLYNTESQSF.R	RLYNTESQSF		4.8361	0.1048	5.722	19.146	6.0435	1.0375	5.7	>sp|Q9NZJ0|DTL_HUMAN Denticleless protein homolog OS=Homo sapiens GN=DTL PE=1 SV=3	38.1399	-1.2
9	Y.RLYQGINQL.P	RLYQGINQL		0.0429	0.0084	6.2824	3.976	0.3005	0.1383	2.19	>sp|P43246|MSH2_HUMAN DNA mismatch repair protein Msh2 OS=Homo sapiens GN=MSH2 PE=1 SV=1	45.983	-0.511111
9	V.RLYSQSQSF.Q	RLYSQSQSF		1.7189	0.0031	2.6267	5.8131	1.2955	0.1226	5.76	>sp|Q7L3B6|CD37L_HUMAN Hsp90 co-chaperone Cdc37-like 1 OS=Homo sapiens GN=CDC37L1 PE=1 SV=1	35.4963	-0.955556
9	A.RM[+15.995]AEIGEHV.A	RMAEIGEHV	M[+16]	0.0456	0.2421	6.9198	6.4161	0.292	1.7716	2.48	>sp|P27708|PYR1_HUMAN CAD protein OS=Homo sapiens GN=CAD PE=1 SV=3	22.6312	-0.3
9	R.RM[+15.995]EEEQHHW.D	RMEEEQHHW	M[+16]	6.2653	0.2183	1.2807	15.0836	1.6254	5.3483	5.19	>sp|Q96KR1|ZFR_HUMAN Zinc finger RNA-binding protein OS=Homo sapiens GN=ZFR PE=1 SV=2	16.9545	-2.65556
9	G.RM[+15.995]FAPTKTW.R	RMFAPTKTW	M[+16]	5.3428	0.0026	1.021	4.1966	2.9874	0.7798	2.34	>sp|P36578|RL4_HUMAN 60S ribosomal protein L4 OS=Homo sapiens GN=RPL4 PE=1 SV=5	35.6624	-0.644444
9	L.RM[+15.995]LPHAPGV.Q	RMLPHAPGV	M[+16]	0.0372	0.1393	12.6758	4.7287	0.7052	0.9663	4.58	>sp|Q13547|HDAC1_HUMAN Histone deacetylase 1 OS=Homo sapiens GN=HDAC1 PE=1 SV=1	30.5251	0.0444444
9	L.RMLPHAPGV.Q	RMLPHAPGV		0.0372	0.1393	12.6758	4.7287	0.7052	0.9663	2.4	>sp|Q13547|HDAC1_HUMAN Histone deacetylase 1 OS=Homo sapiens GN=HDAC1 PE=1 SV=1	33.931	0.0444444
9	T.RM[+15.995]QDTSVSF.G	RMQDTSVSF	M[+16]	1.0667	0.0066	2.4267	8.6284	0.2897	0.0926	2.01	>sp|O96008|TOM40_HUMAN Mitochondrial import receptor subunit TOM40 homolog OS=Homo sapiens GN=TOMM40 PE=1 SV=1	33.6624	-0.544444
9	D.RM[+15.995]QKEITAL.A	RMQKEITAL	M[+16]	0.3565	0.1258	8.561	11.6397	0.8339	0.2599	2.45	>sp|P60709|ACTB_HUMAN Actin, cytoplasmic 1 OS=Homo sapiens GN=ACTB PE=1 SV=1	26.3925	-0.455556
9	S.RPAPPPPTV.S	RPAPPPPTV		6.0491	2.6192	5.0933	0.0562	0.4933	1.0406	3.2	>sp|Q13444|ADA15_HUMAN Disintegrin and metalloproteinase domain-containing protein 15 OS=Homo sapiens GN=ADAM15 PE=1 SV=4	28.8703	-0.8
9	R.RQATVNVSY.K	RQATVNVSY		6.727	0.0911	0.8536	19.0683	3.6138	1.053	2.45	>sp|O14646|CHD1_HUMAN Chromodomain-helicase-DNA-binding protein 1 OS=Homo sapiens GN=CHD1 PE=1 SV=2	33.2078	-0.455556
9	T.RQHQARAQY.Q	RQHQARAQY		19.3352	0.5257	1.2565	22.4422	10.2729	1.3161	3.24	>sp|Q9NVI7|ATD3A_HUMAN ATPase family AAA domain-containing protein 3A OS=Homo sapiens GN=ATAD3A PE=1 SV=2	7.4178	-2.26667
9	E.RQIS[+79.966]QDVKL.E	RQISQDVKL	S[+80]	1.9829	0.6275	4.4507	14.9227	3.2847	2.7696	5.06	>sp|Q01433|AMPD2_HUMAN AMP deaminase 2 OS=Homo sapiens GN=AMPD2 PE=1 SV=2	37.8157	-0.8
9	A.RQLAKIHAI.H	RQLAKIHAI		0.7727	0.2131	2.8178	3.7509	2.8881	1.0764	5.5	>sp|Q9HBU6|EKI1_HUMAN Ethanolamine kinase 1 OS=Homo sapiens GN=ETNK1 PE=1 SV=1	26.3785	0.144444
10	L.RQNPHHVHEW.H	RQNPHHVHEW		16.9387	0.412	0.612	22.1457	8.3053	7.0577	4.72	>sp|Q9HCS7|SYF1_HUMAN Pre-mRNA-splicing factor SYF1 OS=Homo sapiens GN=XAB2 PE=1 SV=2	16.8462	-2.29
9	M.RQNVKRATF.D	RQNVKRATF		15.0723	0.2678	1.7639	19.7174	4.678	0.7874	2.73	>sp|Q9P2D3|HTR5B_HUMAN HEAT repeat-containing protein 5B OS=Homo sapiens GN=HEATR5B PE=1 SV=2	15.5726	-1.31111
10	Q.RQPDSGISSI.R	RQPDSGISSI		5.2944	4.8089	7.8173	2.6955	1.5683	5.9952	3.9	>sp|P04843|RPN1_HUMAN Dolichyl-diphosphooligosaccharide--protein glycosyltransferase subunit 1 OS=Homo sapiens GN=RPN1 PE=1 SV=1	34.5533	-0.69
9	I.RQVDKVESF.K	RQVDKVESF		2.8232	0.1031	1.0244	13.2332	2.3921	0.4787	5.67	>sp|P46020|KPB1_HUMAN Phosphorylase b kinase regulatory subunit alpha, skeletal muscle isoform OS=Homo sapiens GN=PHKA1 PE=1 SV=2	28.4954	-0.944444
9	Y.RSEDPDTSM[+15.995].D	RSEDPDTSM	M[+16]	15.0898	4.7748	12.1264	16.8782	0.1845	2.6008	2.49	>sp|P50416|CPT1A_HUMAN Carnitine O-palmitoyltransferase 1, liver isoform OS=Homo sapiens GN=CPT1A PE=1 SV=2	11.9835	-1.88889
9	K.RSHGFRTEY.F	RSHGFRTEY		24.2078	0.2234	5.4288	18.9699	3.9066	0.6495	3.68	>sp|O94941|RNF37_HUMAN RING finger protein 37 OS=Homo sapiens GN=UBOX5 PE=1 SV=1	20.8882	-1.78889
9	K.RSKEESAHW.V	RSKEESAHW		34.7692	0.4953	2.5827	14.3494	5.8969	7.684	7.82	>sp|Q9BY42|RTF2_HUMAN Protein RTF2 homolog OS=Homo sapiens GN=RTFDC1 PE=1 SV=3	16.5611	-2.14444
9	G.RSLDTRQVY.T	RSLDTRQVY		24.8831	0.3527	3.8294	15.9019	3.1958	0.8856	3.22	>sp|Q7L8W6|DPH6_HUMAN Diphthine--ammonia ligase OS=Homo sapiens GN=DPH6 PE=1 SV=3	28.3633	-1.2
9	K.RSNGLSHSW.S	RSNGLSHSW		20.9861	0.0277	1.2116	10.7233	2.447	3.0123	2.93	>sp|Q9P0K1|ADA22_HUMAN Disintegrin and metalloproteinase domain-containing protein 22 OS=Homo sapiens GN=ADAM22 PE=1 SV=1	26.5223	-1.23333
9	S.RSQVQRARY.E	RSQVQRARY		46.75	1.9022	7.3124	24.7962	7.0047	4.1561	5.46	>sp|P60900|PSA6_HUMAN Proteasome subunit alpha type-6 OS=Homo sapiens GN=PSMA6 PE=1 SV=1	12.3048	-1.84444
9	T.RSSGVRRSF.R	RSSGVRRSF		25.6667	0.1047	3.4367	13.0106	2.6852	1.0497	2.09	>sp|Q14667|K0100_HUMAN Protein KIAA0100 OS=Homo sapiens GN=KIAA0100 PE=1 SV=3	15.094	-1.03333
10	G.RSTGKGIVEF.A	RSTGKGIVEF		21.9695	0.7839	13.9433	24.4777	4.3453	6.2343	2.09	>sp|P23246|SFPQ_HUMAN Splicing factor, proline- and glutamine-rich OS=Homo sapiens GN=SFPQ PE=1 SV=2	35.0589	-0.27
10	L.RTAGHPLTRW.A	RTAGHPLTRW		24.5325	0.0981	3.4177	19.6925	5.6642	7.7784	3.33	>sp|P35236|PTN7_HUMAN Tyrosine-protein phosphatase non-receptor type 7 OS=Homo sapiens GN=PTPN7 PE=1 SV=3	25.837	-1.09
8	R.RTDEDAVL.M	RTDEDAVL		16.1774	13.6331	32.875	16.2004	0.2661	11.0769	2.09	>sp|P51114|FXR1_HUMAN Fragile X mental retardation syndrome-related protein 1 OS=Homo sapiens GN=FXR1 PE=1 SV=3	30.1892	-0.7375
9	G.RTEEQPM[+15.995]EV.S	RTEEQPMEV	M[+16]	2.9304	2.3292	15.75	6.7351	0.1041	3.8602	3.92	>sp|Q6IBW4|CNDH2_HUMAN Condensin-2 complex subunit H2 OS=Homo sapiens GN=NCAPH2 PE=1 SV=1	21.5364	-1.63333
9	A.RTFEKIEEV.S	RTFEKIEEV		0.0725	0.1091	10.8069	1.5256	0.374	1.2166	2.88	>sp|P18858|DNLI1_HUMAN DNA ligase 1 OS=Homo sapiens GN=LIG1 PE=1 SV=1	35.584	-0.9
9	H.RTFLKRTKY.D	RTFLKRTKY		21.5725	0.1159	4.5054	14.424	5.7452	1.1596	5.87	>sp|Q9Y5B8|NDK7_HUMAN Nucleoside diphosphate kinase 7 OS=Homo sapiens GN=NME7 PE=1 SV=1	20.704	-1.43333
9	G.RTFSHKTSL.V	RTFSHKTSL		4.1932	0.0299	10.1558	3.7099	1.1008	0.3329	3.94	>sp|Q6ZN19|ZN841_HUMAN Zinc finger protein 841 OS=Homo sapiens GN=ZNF841 PE=2 SV=1	19.4868	-0.888889
9	I.RTHPVATSF.A	RTHPVATSF		9.0758	0.0032	3.3063	3.8737	0.3653	0.1197	5.78	>sp|Q96B26|EXOS8_HUMAN Exosome complex component RRP43 OS=Homo sapiens GN=EXOSC8 PE=1 SV=1	25.2715	-0.3
9	L.RTHSHSAVY.A	RTHSHSAVY		23.6044	0.1988	4.4917	13.6007	2.4261	0.6176	5.28	>sp|O15270|SPTC2_HUMAN Serine palmitoyltransferase 2 OS=Homo sapiens GN=SPTLC2 PE=1 SV=1	10.4999	-0.944444
9	L.RTHTQGQAF.S	RTHTQGQAF		23.7692	0.1281	4.3397	11.0037	1.7569	0.473	4.01	>sp|Q15029|U5S1_HUMAN 116 kDa U5 small nuclear ribonucleoprotein component OS=Homo sapiens GN=EFTUD2 PE=1 SV=1	14.4713	-1.32222
9	V.RTKASVHTL.S	RTKASVHTL		7.1214	0.0822	7.8911	6.2272	1.6091	0.8874	2.25	>sp|O43660|PLRG1_HUMAN Pleiotropic regulator 1 OS=Homo sapiens GN=PLRG1 PE=1 SV=1	13.5449	-0.444444
9	N.RTKEEVNEW.F	RTKEEVNEW		21.6947	0.0886	2.1981	10.5012	4.3999	4.9017	2.41	>sp|Q9UKD2|MRT4_HUMAN mRNA turnover protein 4 homolog OS=Homo sapiens GN=MRTO4 PE=1 SV=2	27.1256	-2.2
9	L.RTLDSVSQI.S	RTLDSVSQI		1.7684	0.0821	9.8274	2.5148	0.4578	1.8948	2.48	>sp|Q96Q89|KI20B_HUMAN Kinesin-like protein KIF20B OS=Homo sapiens GN=KIF20B PE=1 SV=3	39.3416	-0.144444
9	S.RTLSGM[+15.995]ESY.C	RTLSGMESY	M[+16]	11.7567	0.0755	3.8308	19.8292	3.2685	1.5613	3.61	>sp|P50991|TCPD_HUMAN T-complex protein 1 subunit delta OS=Homo sapiens GN=CCT4 PE=1 SV=4	26.495	-0.7
11	S.RTNPNSGDFRF.S	RTNPNSGDFRF		21.8931	1.088	9.9391	16.4774	3.2697	10.7564	2.49	>sp|Q9NVW2|RNF12_HUMAN E3 ubiquitin-protein ligase RLIM OS=Homo sapiens GN=RLIM PE=1 SV=3	37.9698	-1.58182
9	E.RTQSHISQW.T	RTQSHISQW		20.2569	0.0297	1.7921	12.0832	2.8628	3.3063	3.94	>sp|O43310|CTIF_HUMAN CBP80/20-dependent translation initiation factor OS=Homo sapiens GN=CTIF PE=1 SV=1	25.6634	-1.48889
9	R.RTQTKRSVY.R	RTQTKRSVY		38.7647	1.1339	6.2059	28.0096	4.9895	1.7842	5.57	>sp|Q9NY61|AATF_HUMAN Protein AATF OS=Homo sapiens GN=AATF PE=1 SV=1	9.3652	-1.74444
9	H.RTQVITQTL.N	RTQVITQTL		5.7486	0.0508	8.0514	5.5665	0.4272	0.6891	3.77	>sp|Q70J99|UN13D_HUMAN Protein unc-13 homolog D OS=Homo sapiens GN=UNC13D PE=1 SV=1	37.6503	-0.122222
9	L.RTSQKRSLY.V	RTSQKRSLY		30.9444	0.6479	4.9278	27.3394	4.0243	2.0259	2.09	>sp|Q12959|DLG1_HUMAN Disks large homolog 1 OS=Homo sapiens GN=DLG1 PE=1 SV=2	13.6959	-1.8
9	G.RVADVIAQV.A	RVADVIAQV		0.0293	0.0469	7.1621	2.2515	0.133	0.7431	5.07	>sp|O94759|TRPM2_HUMAN Transient receptor potential cation channel subfamily M member 2 OS=Homo sapiens GN=TRPM2 PE=1 SV=2	45.2468	1.02222
10	L.RVAEAARRQY.N	RVAEAARRQY		28.4348	1.1117	4.3238	31.5072	11.5066	5.8122	2.8	>sp|Q5THJ4|VP13D_HUMAN Vacuolar protein sorting-associated protein 13D OS=Homo sapiens GN=VPS13D PE=1 SV=2	15.8561	-1.22
11	L.RVAFPDTRKTY.C	RVAFPDTRKTY		25.4058	1.6405	7.8864	19.6615	12.6156	2.8835	4.76	>sp|Q6PCB6|AB17C_HUMAN Protein ABHD17C OS=Homo sapiens GN=ABHD17C PE=2 SV=2	31.7707	-1.08182
9	G.RVDKNAPTV.C	RVDKNAPTV		0.5733	0.7501	13.9716	2.9913	0.0307	1.0027	5.94	>sp|P31146|COR1A_HUMAN Coronin-1A OS=Homo sapiens GN=CORO1A PE=1 SV=4	19.4824	-0.833333
10	R.RVFTNSRERW.R	RVFTNSRERW		24.2857	0.2404	4.0134	17.8645	14.9519	8.4152	3.38	>sp|P12980|LYL1_HUMAN Protein lyl-1 OS=Homo sapiens GN=LYL1 PE=1 SV=3	28.8924	-1.59
10	D.RVGVGIRSSY.I	RVGVGIRSSY		27.2037	0.7063	7.3841	33.1964	18.9167	6.3	5.63	>sp|P33992|MCM5_HUMAN DNA replication licensing factor MCM5 OS=Homo sapiens GN=MCM5 PE=1 SV=5	30.9611	0.02
9	S.RVHPETYEW.A	RVHPETYEW		8.8405	0.0061	1.7146	5.811	2.1221	1.2644	5.13	>sp|Q7KZ85|SPT6H_HUMAN Transcription elongation factor SPT6 OS=Homo sapiens GN=SUPT6H PE=1 SV=2	38.0946	-1.66667
11	A.RVHPGETNASW.V	RVHPGETNASW		30.5278	0.3872	6.9984	18.5902	12.7996	11.2005	4.62	>sp|Q9UPW5|CBPC1_HUMAN Cytosolic carboxypeptidase 1 OS=Homo sapiens GN=AGTPBP1 PE=1 SV=3	27.9335	-1.19091
9	K.RVLDNIKAV.F	RVLDNIKAV		0.2519	0.2223	8.1443	2.2689	0.8417	0.6608	3.51	>sp|O14802|RPC1_HUMAN DNA-directed RNA polymerase III subunit RPC1 OS=Homo sapiens GN=POLR3A PE=1 SV=2	37.2273	0.344444
10	I.RVLDVNNQSF.R	RVLDVNNQSF		6.416	0.0489	5.9885	15.6286	0.5338	2.4039	5.36	>sp|Q7Z628-2|ARHG8_HUMAN Isoform 2 of Neuroepithelial cell-transforming gene 1 protein OS=Homo sapiens GN=NET1	44.1998	-0.43
9	A.RVPPPPPIA.R	RVPPPPPIA		3.1881	3.7052	22.2143	6.9505	0.9392	2.7324	2.47	>sp|P07910|HNRPC_HUMAN Heterogeneous nuclear ribonucleoproteins C1/C2 OS=Homo sapiens GN=HNRNPC PE=1 SV=4	35.8895	-0.222222
9	L.RVPPPPQSV.S	RVPPPPQSV		1.0075	0.4369	9.6345	1.751	0.1645	0.2771	5.91	>sp|P29353|SHC1_HUMAN SHC-transforming protein 1 OS=Homo sapiens GN=SHC1 PE=1 SV=4	29.5682	-0.755556
9	S.RVQEAIAEV.A	RVQEAIAEV		0.1603	0.2403	11.8652	3.4937	0.2144	1.1728	2.49	>sp|Q9HCL2|GPAT1_HUMAN Glycerol-3-phosphate acyltransferase 1, mitochondrial OS=Homo sapiens GN=GPAM PE=1 SV=3	36.2569	0.166667
9	D.RVSDHRIAY.E	RVSDHRIAY		10.1139	0.0524	2.3327	14.6616	1.4387	0.2438	6.37	>sp|O75570|RF1M_HUMAN Peptide chain release factor 1, mitochondrial OS=Homo sapiens GN=MTRF1 PE=1 SV=2	22.8162	-0.811111
9	P.RVSNVKSVY.K	RVSNVKSVY		19.8956	0.1765	4.4416	20.231	4.0001	1.199	6.03	>sp|P33991|MCM4_HUMAN DNA replication licensing factor MCM4 OS=Homo sapiens GN=MCM4 PE=1 SV=5	22.3519	-0.244444
9	D.RVSTTVETF.Q	RVSTTVETF		7.7208	0.0149	4.6376	8.0983	1.2812	0.8342	3.63	>sp|Q9Y2K6|UBP20_HUMAN Ubiquitin carboxyl-terminal hydrolase 20 OS=Homo sapiens GN=USP20 PE=1 SV=2	37.221	0.0333333
9	G.RVTHTRRTF.D	RVTHTRRTF		21.3664	0.1157	5.0539	15.0707	4.8957	0.9903	4.9	>sp|Q9HCS7|SYF1_HUMAN Pre-mRNA-splicing factor SYF1 OS=Homo sapiens GN=XAB2 PE=1 SV=2	12.221	-1.31111
9	A.RVYESKAEF.R	RVYESKAEF		4.1591	0.0052	4.5119	3.8665	0.9497	0.128	2.48	>sp|O75153|CLU_HUMAN Clustered mitochondria protein homolog OS=Homo sapiens GN=CLUH PE=1 SV=2	28.3576	-0.966667
10	I.RVYPERSTSY.G	RVYPERSTSY		11.6055	0.0815	5.567	12.7047	5.5558	0.3205	3.41	>sp|Q13242|SRSF9_HUMAN Serine/arginine-rich splicing factor 9 OS=Homo sapiens GN=SRSF9 PE=1 SV=1	25.7765	-1.48
9	S.RYESQNTEL.K	RYESQNTEL		17.1111	4.1241	17.5254	18.6667	1.333	0.0659	3.77	>sp|Q9H5H4|ZN768_HUMAN Zinc finger protein 768 OS=Homo sapiens GN=ZNF768 PE=1 SV=2	27.4085	-1.94444
9	H.RYGDGGSTF.Q	RYGDGGSTF		14.7259	0.6623	3.8517	12.543	2.141	0.0132	4.46	>sp|P31943|HNRH1_HUMAN Heterogeneous nuclear ribonucleoprotein H OS=Homo sapiens GN=HNRNPH1 PE=1 SV=4	29.929	-1.02222
9	Y.RYIGKTM[+15.995]DY.R	RYIGKTMDY	M[+16]	20.6181	0.7492	4.7096	20.1372	10.4648	0.0395	5	>sp|Q96A35|RM24_HUMAN 39S ribosomal protein L24, mitochondrial OS=Homo sapiens GN=MRPL24 PE=1 SV=1	23.932	-1.02222
9	Y.RYIGKTMDY.R	RYIGKTMDY		20.6181	0.7492	4.7096	20.1372	10.4648	0.0395	2.45	>sp|Q96A35|RM24_HUMAN 39S ribosomal protein L24, mitochondrial OS=Homo sapiens GN=MRPL24 PE=1 SV=1	31.1924	-1.02222
9	S.RYQAQHGAL.-	RYQAQHGAL		28.6739	5.1416	16.68	21.793	5.7951	0.0642	6.66	>sp|Q10586|DBP_HUMAN D site-binding protein OS=Homo sapiens GN=DBP PE=1 SV=1	19.5668	-1
9	L.RYQEDVQQL.Q	RYQEDVQQL		8.2765	1.0592	6.2392	11.7273	2.4468	0.0315	4.35	>sp|Q9BV73|CP250_HUMAN Centrosome-associated protein CEP250 OS=Homo sapiens GN=CEP250 PE=1 SV=2	35.9831	-1.7
8	R.RYQKSTEL.L	RYQKSTEL		41.5833	12.7374	31.7	17.972	17.8834	0.5698	3.91	>sp|Q71DI3|H32_HUMAN Histone H3.2 OS=Homo sapiens GN=HIST2H3A PE=1 SV=3	17.0702	-1.8
9	V.RYQTEAVEM[+15.995].M	RYQTEAVEM	M[+16]	18.0897	2.8466	11.5739	18.7678	4.9408	0.0393	3.81	>sp|P51606|RENBP_HUMAN N-acylglucosamine 2-epimerase OS=Homo sapiens GN=RENBP PE=1 SV=2	23.8721	-1.01111
8	R.RYSEGREF.R	RYSEGREF		50.9259	6.3678	9.9619	25.2917	13.5169	0.3909	2.12	>sp|O15169|AXIN1_HUMAN Axin-1 OS=Homo sapiens GN=AXIN1 PE=1 SV=2	23.5963	-1.9625
9	N.RYSEYAEEF.S	RYSEYAEEF		14.0132	0.6472	3.6347	16.277	2.9439	0.0333	3.54	>sp|Q9Y217|MTMR6_HUMAN Myotubularin-related protein 6 OS=Homo sapiens GN=MTMR6 PE=1 SV=3	44.6473	-1.53333
9	S.RYYDDPREY.R	RYYDDPREY		11.924	0.3369	2.1808	8.3577	4.9033	0.0098	4.19	>sp|Q96T58|MINT_HUMAN Msx2-interacting protein OS=Homo sapiens GN=SPEN PE=1 SV=1	35.2789	-2.77778
9	A.SAAAAAATV.T	SAAAAAATV		3.6403	2.0087	7.0442	0.2851	1.1356	2.4904	2.78	>sp|Q9UI36|DACH1_HUMAN Dachshund homolog 1 OS=Homo sapiens GN=DACH1 PE=1 SV=3	25.584	1.5
9	E.SAAEPTPAV.P	SAAEPTPAV		0.87	1.6334	6.4254	0.1556	0.1461	0.8282	2.84	>sp|Q9BWE0|REPI1_HUMAN Replication initiator 1 OS=Homo sapiens GN=REPIN1 PE=1 SV=1	31.9391	0.155556
9	I.SADDAEVVL.R	SADDAEVVL		3.7753	4.5322	8.2914	1.7722	0.0169	1.6538	4.42	>sp|Q9NU22|MDN1_HUMAN Midasin OS=Homo sapiens GN=MDN1 PE=1 SV=2	48.1498	0.5
8	R.SADDPQRL.T	SADDPQRL		19.8462	26.8478	17.7797	5.103	0.478	7.3698	3.98	>sp|A6NGR9|MROH6_HUMAN Maestro heat-like repeat-containing protein family member 6 OS=Homo sapiens GN=MROH6 PE=4 SV=2	23.235	-1.475
9	R.SADEGQTVF.Y	SADEGQTVF		9.1256	1.5794	3.0513	1.4899	0.0146	0.3644	5.45	>sp|Q9P1U0|RPA12_HUMAN DNA-directed RNA polymerase I subunit RPA12 OS=Homo sapiens GN=ZNRD1 PE=2 SV=1	40.3546	-0.4
9	H.SADFETVRM[+15.995].I	SADFETVRM	M[+16]	8.494	5.81	8.6394	3.3387	0.052	2.1033	3.57	>sp|P61160|ARP2_HUMAN Actin-related protein 2 OS=Homo sapiens GN=ACTR2 PE=1 SV=1	31.7297	-0.255556
9	T.SADGSITQI.A	SADGSITQI		3.6386	2.9867	7.388	0.5458	0.0362	1.8269	2.47	>sp|Q9Y692|GMEB1_HUMAN Glucocorticoid modulatory element-binding protein 1 OS=Homo sapiens GN=GMEB1 PE=1 SV=2	41.5264	0.122222
9	G.SADKGSLEV.A	SADKGSLEV		3.364	6.3316	11.3826	1.6961	0.0243	2.4146	2.44	>sp|Q969Z0|TBRG4_HUMAN Protein TBRG4 OS=Homo sapiens GN=TBRG4 PE=1 SV=1	27.5699	-0.344444
9	A.SADKPLSNM[+15.995].K	SADKPLSNM	M[+16]	10.4522	5.1239	8.5418	3.4862	0.0859	1.5331	4.83	>sp|P09874|PARP1_HUMAN Poly [ADP-ribose] polymerase 1 OS=Homo sapiens GN=PARP1 PE=1 SV=4	16.6235	-0.733333
9	E.SADQAVAEL.N	SADQAVAEL		3.7622	3.4673	6.5679	1.689	0.0157	0.8032	3.64	>sp|P18615|NELFE_HUMAN Negative elongation factor E OS=Homo sapiens GN=NELFE PE=1 SV=3	43.2527	0.233333
9	N.SADSANDGF.V	SADSANDGF		20.2778	5.0925	4.3516	8.5486	0.1373	3.9713	6.18	>sp|P52597|HNRPF_HUMAN Heterogeneous nuclear ribonucleoprotein F OS=Homo sapiens GN=HNRNPF PE=1 SV=3	28.8522	-0.677778
9	L.SADSRIVKM[+15.995].W	SADSRIVKM	M[+16]	5.9849	3.3232	6.8126	1.5023	0.0694	0.5253	3.67	>sp|Q9BSC4|NOL10_HUMAN Nucleolar protein 10 OS=Homo sapiens GN=NOL10 PE=1 SV=1	16.8724	-0.122222
9	H.SADTPEASL.D	SADTPEASL		7.7968	6.4392	10.4673	2.964	0.0481	2.302	2.41	>sp|Q9UER7|DAXX_HUMAN Death domain-associated protein 6 OS=Homo sapiens GN=DAXX PE=1 SV=2	37.1349	-0.388889
9	F.SANDKVYTV.E	SANDKVYTV		0.4618	0.4776	4.8982	0.1636	0.1709	0.5675	3.17	>sp|P36871-2|PGM1_HUMAN Isoform 2 of Phosphoglucomutase-1 OS=Homo sapiens GN=PGM1	29.931	-0.388889
8	L.SAPAVLVV.A	SAPAVLVV		13.4281	18.0604	35.6	0.3508	5.1068	9.044	3.61	>sp|Q9HBU6|EKI1_HUMAN Ethanolamine kinase 1 OS=Homo sapiens GN=ETNK1 PE=1 SV=1	54.4273	2.2
9	H.SARTPGPAV.A	SARTPGPAV		12.8573	4.4812	12.9945	0.4473	2.163	1.6194	5.6	>sp|P20674|COX5A_HUMAN Cytochrome c oxidase subunit 5A, mitochondrial OS=Homo sapiens GN=COX5A PE=1 SV=2	23.3826	-0.2
8	N.SAVVLSAV.K	SAVVLSAV		24.2338	26.4348	53.3333	0.8992	12.8601	17.6784	2.32	>sp|P63010|AP2B1_HUMAN AP-2 complex subunit beta OS=Homo sapiens GN=AP2B1 PE=1 SV=1	49.6662	2.3
9	C.SAYDNVNKV.R	SAYDNVNKV		0.6951	0.8485	4.9645	0.0232	0.3167	0.5126	5.87	>sp|P28482|MK01_HUMAN Mitogen-activated protein kinase 1 OS=Homo sapiens GN=MAPK1 PE=1 SV=3	29.6971	-0.7
9	S.SAYDPPRQI.A	SAYDPPRQI		3.6484	0.5234	2.8407	0.0383	0.3593	0.3808	2.25	>sp|P43268|ETV4_HUMAN ETS translocation variant 4 OS=Homo sapiens GN=ETV4 PE=1 SV=3	37.1268	-1.16667
8	L.SAYRVKTV.T	SAYRVKTV		23.2637	10.5534	29.6364	0.2315	9.2659	6.9544	3.43	>sp|O95789|ZMYM6_HUMAN Zinc finger MYM-type protein 6 OS=Homo sapiens GN=ZMYM6 PE=1 SV=2	21.2085	-0.125
9	S.SAYYTSRKI.-	SAYYTSRKI		16.8	1.6725	8.7125	0.1004	3.3453	1.9567	5.45	>sp|O75494-3|SRS10_HUMAN Isoform 3 of Serine/arginine-rich splicing factor 10 OS=Homo sapiens GN=SRSF10	27.6141	-0.777778
9	F.SEAAAPRAF.G	SEAAAPRAF		19.5385	4.8337	0.0041	11.5333	6.5805	2.5517	6.05	>sp|Q86XI2|CNDG2_HUMAN Condensin-2 complex subunit G2 OS=Homo sapiens GN=NCAPG2 PE=1 SV=1	30.9326	-0.0444444
9	F.SEAALEKKL.S	SEAALEKKL		24.8312	16.5841	0.0671	18.112	14.8	18.5636	4.54	>sp|Q96P16|RPR1A_HUMAN Regulation of nuclear pre-mRNA domain-containing protein 1A OS=Homo sapiens GN=RPRD1A PE=1 SV=1	28.1628	-0.488889
11	H.SEAATAQREEW.K	SEAATAQREEW		58.9474	24.0339	0.0139	27.3028	44.2308	42.375	4.58	>sp|Q14103|HNRPD_HUMAN Heterogeneous nuclear ribonucleoprotein D0 OS=Homo sapiens GN=HNRNPD PE=1 SV=1	33.0191	-1.40909
10	A.SEADAAAATF.R	SEADAAAATF		20.9306	5.5273	0.0423	6.1103	0.4926	7.1626	5.51	>sp|P07902|GALT_HUMAN Galactose-1-phosphate uridylyltransferase OS=Homo sapiens GN=GALT PE=1 SV=3	41.7019	0.33
9	R.SEADVAQQF.Q	SEADVAQQF		11.3184	3.0207	0.0018	7.6746	3.8997	3.1121	5.49	>sp|Q96CW5|GCP3_HUMAN Gamma-tubulin complex component 3 OS=Homo sapiens GN=TUBGCP3 PE=1 SV=2	43.3527	-0.466667
9	A.SEAEHQRAY.L	SEAEHQRAY		25.3623	6.5285	0.0025	13.126	7.7514	4.064	13.16	>sp|P13747|HLAE_HUMAN HLA class I histocompatibility antigen, alpha chain E OS=Homo sapiens GN=HLA-E PE=1 SV=3	13.6572	-1.85556
9	A.SEAEKAEQI.N	SEAEKAEQI		13.2156	10.8295	0.1351	7.1567	8.3523	12.2879	4.21	>sp|Q9UJZ1|STML2_HUMAN Stomatin-like protein 2, mitochondrial OS=Homo sapiens GN=STOML2 PE=1 SV=1	23.9029	-1.17778
11	M.SEAGNFGGNSF.M	SEAGNFGGNSF		34.6538	14.9969	0.1476	24.9363	16.1759	13.3949	3.35	>sp|P15927|RFA2_HUMAN Replication protein A 32 kDa subunit OS=Homo sapiens GN=RPA2 PE=1 SV=1	46.8056	-0.536364
9	L.SEAGSAARF.S	SEAGSAARF		21.0992	4.8234	0.0078	13.9658	7.2358	6.1206	4.57	>sp|Q13129|RLF_HUMAN Zinc finger protein Rlf OS=Homo sapiens GN=RLF PE=1 SV=2	25.1273	-0.2
10	Q.SEAGSHTLQW.M	SEAGSHTLQW		33.4074	5.7282	0.0049	12.2243	20.6532	21.7674	3.72	>sp|P30462|1B14_HUMAN HLA class I histocompatibility antigen, B-14 alpha chain OS=Homo sapiens GN=HLA-B PE=1 SV=1	42.6309	-0.82
12	Q.SEAGSHTVQRM[+15.995]Y.G	SEAGSHTVQRMY	M[+16]	57.1053	22.3733	0.083	38.5152	30.1818	24.4134	2.68	>sp|P10316|1A69_HUMAN HLA class I histocompatibility antigen, A-69 alpha chain OS=Homo sapiens GN=HLA-A PE=1 SV=2	20.1609	-0.9
8	Q.SEAGSHTW.Q	SEAGSHTW		45.8	8.8138	0.0367	13.4747	25.2376	22.0709	4.75	>sp|P18464|1B51_HUMAN HLA class I histocompatibility antigen, B-51 alpha chain OS=Homo sapiens GN=HLA-B PE=1 SV=1	23.5983	-1.0625
9	K.SEAIQTSHF.Q	SEAIQTSHF		32.8966	8.5426	0.0322	12.8692	11.4156	7.8437	5.14	>sp|Q5VW36|FOCAD_HUMAN Focadhesin OS=Homo sapiens GN=FOCAD PE=1 SV=1	34.6447	-0.377778
9	S.SEAKAFHDY.S	SEAKAFHDY		22.8774	6.9485	0.0067	20.769	12.4659	8.3252	9.14	>sp|Q9BWW4|SSBP3_HUMAN Single-stranded DNA-binding protein 3 OS=Homo sapiens GN=SSBP3 PE=1 SV=1	25.091	-1.08889
9	Q.SEAKVVSQY.H	SEAKVVSQY		18.9283	4.8659	0.0038	13.7644	9.2753	5.5841	5.13	>sp|Q16891|MIC60_HUMAN MICOS complex subunit MIC60 OS=Homo sapiens GN=IMMT PE=1 SV=1	27.7879	-0.4
11	L.SEALGDNVKQY.W	SEALGDNVKQY		22.9717	13.7194	0.0447	32	25.8911	24.2074	8.19	>sp|Q96BN2|TADA1_HUMAN Transcriptional adapter 1 OS=Homo sapiens GN=TADA1 PE=1 SV=1	35.6283	-0.963636
9	Y.SEANRRETF.T	SEANRRETF		26.0678	6.4127	0.0449	14.4061	12.0573	4.1848	2.12	>sp|Q9NR09|BIRC6_HUMAN Baculoviral IAP repeat-containing protein 6 OS=Homo sapiens GN=BIRC6 PE=1 SV=2	18.8868	-1.82222
10	L.SEANVERLYA.A	SEANVERLYA		29.925	31.125	0.2906	29.75	29.1642	43.6747	2.19	>sp|Q86V97|KBTB6_HUMAN Kelch repeat and BTB domain-containing protein 6 OS=Homo sapiens GN=KBTBD6 PE=1 SV=1	39.7424	-0.55
9	L.SEANVQRLY.A	SEANVQRLY		23.1648	4.8139	0.0018	15.6383	10.6378	6.6845	6.16	>sp|Q8WVZ9|KBTB7_HUMAN Kelch repeat and BTB domain-containing protein 7 OS=Homo sapiens GN=KBTBD7 PE=1 SV=1	36.5655	-0.811111
9	F.SEAPARQGF.S	SEAPARQGF		18.0179	3.5382	0.0071	12.1551	5.623	2.7224	5.68	>sp|Q96LW4|PRIPO_HUMAN DNA-directed primase/polymerase protein OS=Homo sapiens GN=PRIMPOL PE=1 SV=2	25.5426	-0.877778
11	K.SEAPSGESRKF.L	SEAPSGESRKF		41.25	17.4094	0.0481	18.3907	22.3893	23.8967	10.06	>sp|B5ME19|EIFCL_HUMAN Eukaryotic translation initiation factor 3 subunit C-like protein OS=Homo sapiens GN=EIF3CL PE=3 SV=1	21.5774	-1.38182
10	A.SEAQEGLQKF.K	SEAQEGLQKF		22.8491	7.4992	0.0203	8.6381	7.9967	9.4787	3.28	>sp|Q96NT0|CC115_HUMAN Coiled-coil domain-containing protein 115 OS=Homo sapiens GN=CCDC115 PE=1 SV=1	37.3976	-1.07
9	A.SEASRLAHY.N	SEASRLAHY		20.1736	7.5926	0.0218	16.9823	11.3808	6.5482	10.01	>sp|Q99880|H2B1L_HUMAN Histone H2B type 1-L OS=Homo sapiens GN=HIST1H2BL PE=1 SV=3	26.9763	-0.744444
9	E.SEASSSVSI.S	SEASSSVSI		13.3486	6.7338	0.144	6.2859	5.535	8.2116	4.34	>sp|P20700|LMNB1_HUMAN Lamin-B1 OS=Homo sapiens GN=LMNB1 PE=1 SV=2	35.1361	0.333333
9	D.SEDEEPKKY.R	SEDEEPKKY		30.1389	11.6448	0.0613	18.8415	7.46	10.4714	7.08	>sp|Q0JRZ9|FCHO2_HUMAN F-BAR domain only protein 2 OS=Homo sapiens GN=FCHO2 PE=1 SV=2	16.6789	-2.83333
9	A.SEDEIKKAY.R	SEDEIKKAY		24.5455	10.2011	0.0072	17.7967	3.9754	6.2973	8.23	>sp|Q99615|DNJC7_HUMAN DnaJ homolog subfamily C member 7 OS=Homo sapiens GN=DNAJC7 PE=1 SV=2	23.7207	-1.56667
9	C.SEDGKVQVF.G	SEDGKVQVF		16.0129	5.7289	0.0428	8.0474	1.8534	3.4561	5.61	>sp|P49754|VPS41_HUMAN Vacuolar protein sorting-associated protein 41 homolog OS=Homo sapiens GN=VPS41 PE=1 SV=3	37.306	-0.488889
9	R.SEDPDQQYL.I	SEDPDQQYL		8.3809	10.0034	0.2949	10.9005	1.0636	7.1918	5.37	>sp|Q96QK1|VPS35_HUMAN Vacuolar protein sorting-associated protein 35 OS=Homo sapiens GN=VPS35 PE=1 SV=2	43.6681	-1.93333
10	N.SEDQVQIHTY.F	SEDQVQIHTY		22.6038	9.2356	0.009	22.7839	5.5835	11.9167	7.02	>sp|O95302|FKBP9_HUMAN Peptidyl-prolyl cis-trans isomerase FKBP9 OS=Homo sapiens GN=FKBP9 PE=1 SV=2	37.2642	-1.13
9	L.SEDSSRHQL.L	SEDSSRHQL		14.5785	10.4693	0.1553	10.3641	1.8806	4.8673	5.49	>sp|Q9NYP9|MS18A_HUMAN Protein Mis18-alpha OS=Homo sapiens GN=MIS18A PE=1 SV=1	13.7585	-1.86667
9	E.SEDTAKAGF.W	SEDTAKAGF		23.7033	9.2093	0.0687	18.8716	3.6276	8.992	5.68	>sp|P29350|PTN6_HUMAN Tyrosine-protein phosphatase non-receptor type 6 OS=Homo sapiens GN=PTPN6 PE=1 SV=1	24.7189	-0.711111
9	A.SEDTKAQSY.G	SEDTKAQSY		30.7222	10.5341	0.041	16.0098	4.5386	7.3919	5.64	>sp|Q76N32|CEP68_HUMAN Centrosomal protein of 68 kDa OS=Homo sapiens GN=CEP68 PE=1 SV=2	16.8684	-1.8
10	S.SEDTVNKATY.C	SEDTVNKATY		32.8276	12.9586	0.0437	24.6879	8.1626	17.5539	3.3	>sp|P38398|BRCA1_HUMAN Breast cancer type 1 susceptibility protein OS=Homo sapiens GN=BRCA1 PE=1 SV=2	24.5335	-1.19
10	D.SEEAEIIRKY.V	SEEAEIIRKY		25.087	10.0977	0.0026	23.7568	21.7821	19.204	14.78	>sp|P09874|PARP1_HUMAN Poly [ADP-ribose] polymerase 1 OS=Homo sapiens GN=PARP1 PE=1 SV=4	37.8291	-1.02
11	D.SEEDGDHNRTF.D	SEEDGDHNRTF		38.5882	16.785	0.1624	32.623	19.9442	26.7333	10.87	>sp|Q9H992|MARH7_HUMAN E3 ubiquitin-protein ligase MARCH7 OS=Homo sapiens GN=MARCH7 PE=1 SV=1	20.7376	-2.20909
12	I.SEEDQAAELRAY.L	SEEDQAAELRAY		38.5882	20.098	0.1391	41.16	28.7246	23.3275	5.41	>sp|Q7L2H7|EIF3M_HUMAN Eukaryotic translation initiation factor 3 subunit M OS=Homo sapiens GN=EIF3M PE=1 SV=1	41.8144	-1.24167
9	I.SEEDQVRKW.I	SEEDQVRKW		34.4615	7.2709	0.0019	16.22	18.2188	15.5799	5.82	>sp|Q7L2H7-2|EIF3M_HUMAN Isoform 2 of Eukaryotic translation initiation factor 3 subunit M OS=Homo sapiens GN=EIF3M	31.0233	-2.21111
9	D.SEEEIREAF.R	SEEEIREAF		19.0934	6.4062	0.0447	14.989	5.0787	5.532	6.21	>sp|P0DP25|CALM3_HUMAN Calmodulin-3 OS=Homo sapiens GN=CALM3 PE=1 SV=1	43.0815	-1.13333
9	A.SEEELKKAY.R	SEEELKKAY		43.7	17.1696	0.0163	23.0541	11.4437	12.3653	12.12	>sp|Q5F1R6|DJC21_HUMAN DnaJ homolog subfamily C member 21 OS=Homo sapiens GN=DNAJC21 PE=1 SV=2	24.0857	-1.64444
9	L.SEEEM[+15.995]ARTF.N	SEEEMARTF	M[+16]	18.6637	5.7855	0.0069	10.733	5.0359	5.1801	3.06	>sp|P22102|PUR2_HUMAN Trifunctional purine biosynthetic protein adenosine-3 OS=Homo sapiens GN=GART PE=1 SV=1	27.6972	-1.11111
9	E.SEEEPKLKY.E	SEEEPKLKY		30.9722	9.411	0.0391	20.7509	6.7293	7.8616	4.78	>sp|P49754|VPS41_HUMAN Vacuolar protein sorting-associated protein 41 homolog OS=Homo sapiens GN=VPS41 PE=1 SV=3	30.9914	-2.02222
9	D.SEEEYKKTY.S	SEEEYKKTY		37.9444	10.4364	0.0089	17.6636	11.7417	8.6891	5.94	>sp|Q9BYW2|SETD2_HUMAN Histone-lysine N-methyltransferase SETD2 OS=Homo sapiens GN=SETD2 PE=1 SV=3	20.3748	-2.48889
9	L.SEENM[+15.995]ATHF.S	SEENMATHF	M[+16]	31.4706	8.6715	0.0527	18.2787	8.2466	11.4662	4.06	>sp|Q9NWW0|HPIP_HUMAN Host cell factor C1 regulator 1 OS=Homo sapiens GN=HCFC1R1 PE=1 SV=1	26.5447	-0.966667
9	A.SEFPGAQHY.V	SEFPGAQHY		13.1636	2.6733	0.002	5.127	5.7354	2.1034	5.59	>sp|Q9BRR6|ADPGK_HUMAN ADP-dependent glucokinase OS=Homo sapiens GN=ADPGK PE=1 SV=1	37.2465	-1.07778
10	L.SEGDITQKGY.E	SEGDITQKGY		34.8846	13.8513	0.0275	29.5341	18.9479	20.1865	8.14	>sp|Q9P265|DIP2B_HUMAN Disco-interacting protein 2 homolog B OS=Homo sapiens GN=DIP2B PE=1 SV=3	27.8842	-1.35
10	R.SEGEKIRKKY.P	SEGEKIRKKY		51.8519	24.661	0.0355	33.9821	33.9474	24.2246	2.63	>sp|O95166|GBRAP_HUMAN Gamma-aminobutyric acid receptor-associated protein OS=Homo sapiens GN=GABARAP PE=1 SV=1	13.6435	-2.12
9	D.SEGESSKSY.L	SEGESSKSY		40.7143	13.0959	0.0098	23.5027	17.7405	12.2095	6.4	>sp|Q9BXT5|TEX15_HUMAN Testis-expressed protein 15 OS=Homo sapiens GN=TEX15 PE=2 SV=2	13.7118	-1.75556
9	E.SEGPPLTSF.R	SEGPPLTSF		16.8935	2.4055	0.034	8.8291	4.3271	3.4448	2.43	>sp|O95071|UBR5_HUMAN E3 ubiquitin-protein ligase UBR5 OS=Homo sapiens GN=UBR5 PE=1 SV=2	55.422	-0.311111
9	F.SEGPSTSRW.A	SEGPSTSRW		34.9615	4.9415	0.0038	14.5594	17.1924	15.1531	2.03	>sp|Q08050|FOXM1_HUMAN Forkhead box protein M1 OS=Homo sapiens GN=FOXM1 PE=1 SV=3	30.5216	-1.55556
9	I.SEGSPSPRI.E	SEGSPSPRI		20.3889	10.0648	0.2638	10.5273	8.6572	18.3442	5.68	>sp|P15848|ARSB_HUMAN Arylsulfatase B OS=Homo sapiens GN=ARSB PE=1 SV=1	26.6413	-1.05556
9	Y.SEGYPGKRY.Y	SEGYPGKRY		42.0833	11.9578	0.0165	26.7812	17.3557	13.0717	5.48	>sp|P34897|GLYM_HUMAN Serine hydroxymethyltransferase, mitochondrial OS=Homo sapiens GN=SHMT2 PE=1 SV=3	20.4688	-1.96667
10	Y.SEGYPGKRYY.G	SEGYPGKRYY		26.7458	4.4915	0.0121	13.9976	13.4278	3.3154	5.03	>sp|P34897|GLYM_HUMAN Serine hydroxymethyltransferase, mitochondrial OS=Homo sapiens GN=SHMT2 PE=1 SV=3	29.8013	-1.9
9	Y.SEGYPGQRY.Y	SEGYPGQRY		36.4737	9.7762	0.0167	23.1784	12.8811	10.1676	6.14	>sp|P34896|GLYC_HUMAN Serine hydroxymethyltransferase, cytosolic OS=Homo sapiens GN=SHMT1 PE=1 SV=1	28.3423	-1.92222
10	Y.SEGYPGQRYY.G	SEGYPGQRYY		23.0989	3.7072	0.008	12.0636	10.2073	3.2641	5.64	>sp|P34896|GLYC_HUMAN Serine hydroxymethyltransferase, cytosolic OS=Homo sapiens GN=SHMT1 PE=1 SV=1	38.3056	-1.86
10	L.SEHAGSSNAF.T	SEHAGSSNAF		35.4091	13.307	0.0919	19.7702	16.8819	3.5819	5.37	>sp|P14735|IDE_HUMAN Insulin-degrading enzyme OS=Homo sapiens GN=IDE PE=1 SV=4	20.5216	-0.66
9	A.SEHAVNKQL.A	SEHAVNKQL		21.7405	11.2023	0.0642	11.1468	12.1443	7.4876	6.75	>sp|Q9Y3D0|MIP18_HUMAN Mitotic spindle-associated MMXD complex subunit MIP18 OS=Homo sapiens GN=FAM96B PE=1 SV=1	16.6593	-0.955556
11	W.SEHISSSGKKY.Y	SEHISSSGKKY		57.1053	27.0476	0.107	40.0714	44.3077	29.0854	5.62	>sp|Q9BTA9|WAC_HUMAN WW domain-containing adapter protein with coiled-coil OS=Homo sapiens GN=WAC PE=1 SV=3	13.6617	-1.35455
12	N.SEIAGEKKSAQW.R	SEIAGEKKSAQW		41.9167	19.5339	0.0153	28.4615	42.3529	45.5217	5.07	>sp|Q16891|MIC60_HUMAN MICOS complex subunit MIC60 OS=Homo sapiens GN=IMMT PE=1 SV=1	29.1645	-1.09167
9	R.SEIAQSRHY.Q	SEIAQSRHY		28.8913	8.4786	0.0032	17.3107	17.8192	8.2432	9.02	>sp|P48736|PK3CG_HUMAN Phosphatidylinositol 4,5-bisphosphate 3-kinase catalytic subunit gamma isoform OS=Homo sapiens GN=PIK3CG PE=1 SV=3	20.0343	-1.25556
9	E.SEIDKRVQY.M	SEIDKRVQY		12.6008	4.784	0.0045	12.7318	9.4554	3.2404	7.87	>sp|Q9HCG8|CWC22_HUMAN Pre-mRNA-splicing factor CWC22 homolog OS=Homo sapiens GN=CWC22 PE=1 SV=3	29.2629	-1.36667
9	M.SEIEAKVRY.V	SEIEAKVRY		13.7294	5.1405	0.0033	12.9084	10.3587	6.3102	9.35	>sp|Q9Y490|TLN1_HUMAN Talin-1 OS=Homo sapiens GN=TLN1 PE=1 SV=3	31.9714	-0.777778
9	L.SEIENVHGF.V	SEIENVHGF		4.754	2.2201	0.0023	5.1364	3.9551	2.4633	5.61	>sp|Q12959|DLG1_HUMAN Disks large homolog 1 OS=Homo sapiens GN=DLG1 PE=1 SV=2	42.9431	-0.377778
9	A.SEIGKNYSM[+15.995].S	SEIGKNYSM	M[+16]	7.9689	4.5849	0.0943	8.9525	6.7227	2.8568	5.81	>sp|O75928|PIAS2_HUMAN E3 SUMO-protein ligase PIAS2 OS=Homo sapiens GN=PIAS2 PE=1 SV=3	22.9984	-0.866667
9	Q.SEIGQKQKL.Q	SEIGQKQKL		16.4645	9.722	0.0599	11.3888	12.3084	7.3746	10.54	>sp|Q9HBI1|PARVB_HUMAN Beta-parvin OS=Homo sapiens GN=PARVB PE=1 SV=1	19.93	-1.24444
11	S.SEIGREKSQDW.G	SEIGREKSQDW		55	27.7381	0.0466	28.9038	53.8571	42.2812	5.43	>sp|Q9H6S0|YTDC2_HUMAN Probable ATP-dependent RNA helicase YTHDC2 OS=Homo sapiens GN=YTHDC2 PE=1 SV=2	29.6696	-1.89091
9	L.SEINKPNFY.N	SEINKPNFY		17.4296	6.6763	0.01	15.8521	10.5394	5.5505	4.69	>sp|Q5QJE6|TDIF2_HUMAN Deoxynucleotidyltransferase terminal-interacting protein 2 OS=Homo sapiens GN=DNTTIP2 PE=1 SV=2	41.8342	-1.2
9	T.SEIPQTERM[+15.995].Q	SEIPQTERM	M[+16]	14.4442	6.805	0.0833	7.6429	7.1065	5.8022	5.79	>sp|P82979|SARNP_HUMAN SAP domain-containing ribonucleoprotein OS=Homo sapiens GN=SARNP PE=1 SV=3	24.122	-1.3
10	D.SEIRAAEKKF.G	SEIRAAEKKF		33.7037	7.5527	0.0247	25.8125	28.5652	20.8999	4.55	>sp|Q9HD20|AT131_HUMAN Manganese-transporting ATPase 13A1 OS=Homo sapiens GN=ATP13A1 PE=1 SV=2	24.0917	-0.92
9	N.SEISSATKL.R	SEISSATKL		12.9111	8.1227	0.0479	6.9453	6.2139	5.3625	2.05	>sp|P46100|ATRX_HUMAN Transcriptional regulator ATRX OS=Homo sapiens GN=ATRX PE=1 SV=5	34.4617	-0.0444444
10	F.SEIYPQSHSY.Y	SEIYPQSHSY		13.0092	0.7047	0.0051	10.1135	9.0446	2.6664	2.87	>sp|P21854|CD72_HUMAN B-cell differentiation antigen CD72 OS=Homo sapiens GN=CD72 PE=2 SV=1	35.4032	-1.23
11	L.SEKESKASESF.L	SEKESKASESF		53.3333	28.3939	0.3404	37.6842	35.1875	34.2176	3.09	>sp|Q13451|FKBP5_HUMAN Peptidyl-prolyl cis-trans isomerase FKBP5 OS=Homo sapiens GN=FKBP5 PE=1 SV=2	18.6609	-1.53636
9	R.SEKGVIQVY.D	SEKGVIQVY		21.9771	4.8574	0.0048	14.0594	14.0963	5.9917	6.06	>sp|O75694|NU155_HUMAN Nuclear pore complex protein Nup155 OS=Homo sapiens GN=NUP155 PE=1 SV=1	40.0927	-0.0555556
9	A.SEKNIQKKY.E	SEKNIQKKY		31.6471	9.6453	0.0079	19.9006	21.9274	12.7424	4.94	>sp|Q8IWJ2|GCC2_HUMAN GRIP and coiled-coil domain-containing protein 2 OS=Homo sapiens GN=GCC2 PE=1 SV=4	11.0491	-2.2
9	V.SEKQFSKRY.L	SEKQFSKRY		38.1765	9.6282	0.0069	14.2044	20.3063	10.6632	5.92	>sp|Q6P5R6|RL22L_HUMAN 60S ribosomal protein L22-like 1 OS=Homo sapiens GN=RPL22L1 PE=1 SV=2	16.5149	-2.15556
9	A.SEKTSNNTY.L	SEKTSNNTY		32.3448	9.7951	0.0376	18.0109	17.6706	9.1304	5.53	>sp|Q9Y6Y0|NS1BP_HUMAN Influenza virus NS1A-binding protein OS=Homo sapiens GN=IVNS1ABP PE=1 SV=3	11.7936	-2.07778
12	E.SELALESQTKTY.R	SELALESQTKTY		41.0833	24.661	0.1214	38.5455	29.8209	30.3987	8.14	>sp|Q9GZS1|RPA49_HUMAN DNA-directed RNA polymerase I subunit RPA49 OS=Homo sapiens GN=POLR1E PE=1 SV=2	42.3109	-0.775
9	V.SELDEEQHL.E	SELDEEQHL		11.3041	13.7842	0.2111	12.9093	14.8852	16.3851	2.39	>sp|Q9NQS7|INCE_HUMAN Inner centromere protein OS=Homo sapiens GN=INCENP PE=1 SV=3	36.4056	-1.54444
10	Q.SELDRINAQY.L	SELDRINAQY		10.5431	4.3927	0.0172	20.6282	3.4881	10.0222	5.7	>sp|Q9H6D7|HAUS4_HUMAN HAUS augmin-like complex subunit 4 OS=Homo sapiens GN=HAUS4 PE=1 SV=1	44.4633	-1.05
10	H.SELEKQDNSW.K	SELEKQDNSW		30.6111	7.3563	0.0084	21.1101	19.0956	30.4399	2.04	>sp|O94964|SOGA1_HUMAN Protein SOGA1 OS=Homo sapiens GN=SOGA1 PE=1 SV=2	35.3633	-2.01
10	A.SELEYDM[+15.995]KKY.Q	SELEYDMKKY	M[+16]	21.9466	11.6725	0.0233	24.5032	23.8045	22.9884	3.52	>sp|P42695|CNDD3_HUMAN Condensin-2 complex subunit D3 OS=Homo sapiens GN=NCAPD3 PE=1 SV=2	32.1134	-1.6
9	N.SELGSETRY.P	SELGSETRY		24.8312	9.6534	0.0489	18.7514	13.9541	11.7815	2.04	>sp|Q9H869|YYAP1_HUMAN YY1-associated protein 1 OS=Homo sapiens GN=YY1AP1 PE=1 SV=2	30.635	-1.3
9	N.SELPTAKEY.F	SELPTAKEY		22.717	6.8574	0.0025	13.914	11.88	6.1943	3.6	>sp|Q93009|UBP7_HUMAN Ubiquitin carboxyl-terminal hydrolase 7 OS=Homo sapiens GN=USP7 PE=1 SV=2	35.5797	-1.07778
11	D.SELQREGVSHY.R	SELQREGVSHY		32.2069	14.5141	0.1249	34.68	27.6154	14.4048	4.9	>sp|Q969N2|PIGT_HUMAN GPI transamidase component PIG-T OS=Homo sapiens GN=PIGT PE=1 SV=1	28.1874	-1.22727
9	Q.SELQSQVRY.K	SELQSQVRY		21.3588	7.1264	0.0086	17.0935	12.9295	10.2449	5.31	>sp|Q14847|LASP1_HUMAN LIM and SH3 domain protein 1 OS=Homo sapiens GN=LASP1 PE=1 SV=2	36.1737	-1.1
9	A.SEM[+15.995]AGPPQM[+15.995].P	SEMAGPPQM	M[+16]*2	6.3335	4.0681	0.0549	6.3529	3.4436	1.9669	2.26	>sp|Q6P2Q9|PRP8_HUMAN Pre-mRNA-processing-splicing factor 8 OS=Homo sapiens GN=PRPF8 PE=1 SV=2	20.181	-0.644444
9	Q.SEM[+15.995]DTSVKF.D	SEMDTSVKF	M[+16]	7.8918	2.2444	0.0029	6.9154	3.8627	2.3135	2.31	>sp|P06756|ITAV_HUMAN Integrin alpha-V OS=Homo sapiens GN=ITGAV PE=1 SV=2	34.7816	-0.477778
10	L.SEM[+15.995]DVTGQAF.E	SEMDVTGQAF	M[+16]	9.684	4.7314	0.0041	12.6234	0.9884	3.712	2.48	>sp|Q5VTR2|BRE1A_HUMAN E3 ubiquitin-protein ligase BRE1A OS=Homo sapiens GN=RNF20 PE=1 SV=2	41.2786	-0.17
9	T.SEM[+15.995]NTDKQY.F	SEMNTDKQY	M[+16]	26.1525	10.4955	0.0046	18.3169	17.5656	11.8426	5.77	>sp|Q96D46|NMD3_HUMAN 60S ribosomal export protein NMD3 OS=Homo sapiens GN=NMD3 PE=1 SV=1	15.5029	-2.08889
10	T.SEM[+15.995]NTDKQYF.C	SEMNTDKQYF	M[+16]	17.5444	4.9108	0.0205	23.827	12.3403	11.5652	5.3	>sp|Q96D46|NMD3_HUMAN 60S ribosomal export protein NMD3 OS=Homo sapiens GN=NMD3 PE=1 SV=1	33.7181	-1.6
10	T.SEMNTDKQYF.C	SEMNTDKQYF		17.5444	4.9108	0.0205	23.827	12.3403	11.5652	4.93	>sp|Q96D46|NMD3_HUMAN 60S ribosomal export protein NMD3 OS=Homo sapiens GN=NMD3 PE=1 SV=1	40.5501	-1.6
9	V.SEM[+15.995]PAAKRL.R	SEMPAAKRL	M[+16]	11.9284	5.7033	0.0078	4.7887	4.7481	3.0744	5.75	>sp|P35269|T2FA_HUMAN General transcription factor IIF subunit 1 OS=Homo sapiens GN=GTF2F1 PE=1 SV=2	17.282	-0.555556
9	A.SENELKKAY.R	SENELKKAY		27.9074	8.9415	0.0026	18.9426	11.9056	7.6552	10.22	>sp|O60884|DNJA2_HUMAN DnaJ homolog subfamily A member 2 OS=Homo sapiens GN=DNAJA2 PE=1 SV=1	22.5385	-1.64444
9	F.SENGNQKNL.R	SENGNQKNL		24.1818	14.9436	0.0938	16.5521	12.674	9.5346	6.44	>sp|O75330|HMMR_HUMAN Hyaluronan mediated motility receptor OS=Homo sapiens GN=HMMR PE=1 SV=2	12.2569	-2.08889
9	T.SENGSRNTY.L	SENGSRNTY		25.2319	6.347	0.0086	17.3481	8.8737	4.0027	3.55	>sp|O15054|KDM6B_HUMAN Lysine-specific demethylase 6B OS=Homo sapiens GN=KDM6B PE=1 SV=4	13.4789	-2.11111
9	L.SENM[+15.995]KASSF.K	SENMKASSF	M[+16]	28.0435	7.3924	0.0226	11.3341	7.6316	3.43	5.54	>sp|Q9NY12|GAR1_HUMAN H/ACA ribonucleoprotein complex subunit 1 OS=Homo sapiens GN=GAR1 PE=1 SV=1	19.1348	-0.755556
9	K.SENPAKRLY.C	SENPAKRLY		26.339	5.8467	0.0021	13.636	7.4413	4.2407	5.75	>sp|O43709|BUD23_HUMAN Probable 18S rRNA (guanine-N(7))-methyltransferase OS=Homo sapiens GN=BUD23 PE=1 SV=2	26.9064	-1.5
10	L.SENPANRYSF.V	SENPANRYSF		22.0755	5.1123	0.0073	17.3598	9.4643	6.2794	4.91	>sp|Q93074|MED12_HUMAN Mediator of RNA polymerase II transcription subunit 12 OS=Homo sapiens GN=MED12 PE=1 SV=4	39.716	-1.49
9	V.SENPGQTHF.H	SENPGQTHF		15.5985	2.8728	0.0067	9.4259	3.231	2.661	6.17	>sp|Q9UKT7|FBXL3_HUMAN F-box/LRR-repeat protein 3 OS=Homo sapiens GN=FBXL3 PE=1 SV=1	27.0116	-1.6
9	C.SENPM[+15.995]TETF.H	SENPMTETF	M[+16]	12.8511	1.7651	0.0069	6.1259	3.3365	2.5733	3.96	>sp|Q96IP4|FA46A_HUMAN Protein FAM46A OS=Homo sapiens GN=FAM46A PE=1 SV=2	36.8011	-1.06667
10	G.SENPSKHDSF.W	SENPSKHDSF		32.3103	11.9403	0.0224	23.3135	11.9702	11.6944	4	>sp|Q9BW27|NUP85_HUMAN Nuclear pore complex protein Nup85 OS=Homo sapiens GN=NUP85 PE=1 SV=1	19.4193	-1.88
9	V.SENSRVSHY.I	SENSRVSHY		27.8519	8.5871	0.0154	16.275	9.314	5.6714	4.96	>sp|P46109|CRKL_HUMAN Crk-like protein OS=Homo sapiens GN=CRKL PE=1 SV=1	15.4075	-1.57778
9	Q.SEPESIRKW.R	SEPESIRKW		18.2511	4.7193	0.0047	9.868	14.3889	11.7804	6.35	>sp|P09496|CLCA_HUMAN Clathrin light chain A OS=Homo sapiens GN=CLTA PE=1 SV=1	32.7528	-1.66667
9	A.SEPIHVRKY.K	SEPIHVRKY		32.2759	12.7896	0.0224	15.3666	16.041	8.0368	4.01	>sp|Q9UQ84|EXO1_HUMAN Exonuclease 1 OS=Homo sapiens GN=EXO1 PE=1 SV=2	22.2683	-1.12222
9	E.SEQDVQKAL.E	SEQDVQKAL		15.5761	8.859	0.0406	12.6748	6.9966	4.8472	6.61	>sp|Q12849|GRSF1_HUMAN G-rich sequence factor 1 OS=Homo sapiens GN=GRSF1 PE=1 SV=3	30.3048	-0.988889
10	E.SEQEM[+15.995]KEM[+15.995]GY.A	SEQEMKEMGY	M[+16]*2	32.931	18.1544	0.063	32.918	25.099	23.7657	5.23	>sp|P78410|BT3A2_HUMAN Butyrophilin subfamily 3 member A2 OS=Homo sapiens GN=BTN3A2 PE=1 SV=2	19.956	-1.66
9	L.SEQESKQNL.H	SEQESKQNL		21.2672	12.6097	0.1035	14.9765	9.6314	9.3617	3.95	>sp|Q9NZJ4|SACS_HUMAN Sacsin OS=Homo sapiens GN=SACS PE=1 SV=2	16.2955	-2.13333
9	N.SEQETLQKY.S	SEQETLQKY		20.6597	7.5353	0.0026	18.2514	10.3831	9.1105	6.07	>sp|A2RRP1|NBAS_HUMAN Neuroblastoma-amplified sequence OS=Homo sapiens GN=NBAS PE=1 SV=2	30.1016	-1.87778
9	L.SEQHDQHVY.K	SEQHDQHVY		36.1053	11.4949	0.0215	21.7665	12.9086	11.9614	8.6	>sp|Q5T8I9|HENMT_HUMAN Small RNA 2'-O-methyltransferase OS=Homo sapiens GN=HENMT1 PE=1 SV=1	16.2572	-2.03333
10	H.SEQKSTTSRF.R	SEQKSTTSRF		38.5294	8.4485	0.0891	27.8532	20.509	12.7261	2.09	>sp|Q9H8W3|F204A_HUMAN Protein FAM204A OS=Homo sapiens GN=FAM204A PE=2 SV=1	16.3834	-1.64
9	E.SEQPAKATF.A	SEQPAKATF		18.9507	2.9093	0.0191	8.8669	5.4626	2.4193	6.45	>sp|P49790|NU153_HUMAN Nuclear pore complex protein Nup153 OS=Homo sapiens GN=NUP153 PE=1 SV=2	26.9785	-0.844444
10	L.SEQQIVSNTL.V	SEQQIVSNTL		15.2369	10.4034	0.2161	16.9509	14.0389	12.7715	3.64	>sp|Q04637|IF4G1_HUMAN Eukaryotic translation initiation factor 4 gamma 1 OS=Homo sapiens GN=EIF4G1 PE=1 SV=4	46.6894	-0.38
9	G.SEQQLQKEL.A	SEQQLQKEL		25.9565	14.953	0.0564	17.9579	13.0877	9.9772	5.37	>sp|Q9Y3P9|RBGP1_HUMAN Rab GTPase-activating protein 1 OS=Homo sapiens GN=RABGAP1 PE=1 SV=3	34.8252	-1.62222
9	F.SEQQQSKQI.G	SEQQQSKQI		40.3571	19.9576	0.1022	11.9243	17.6093	17.7709	5.59	>sp|Q9Y520|PRC2C_HUMAN Protein PRRC2C OS=Homo sapiens GN=PRRC2C PE=1 SV=4	14.8999	-2.05556
9	A.SEQSLGQKL.V	SEQSLGQKL		19.7308	11.0146	0.0374	13.8999	9.9032	7.9309	9.62	>sp|P33991|MCM4_HUMAN DNA replication licensing factor MCM4 OS=Homo sapiens GN=MCM4 PE=1 SV=5	30.6645	-0.977778
9	R.SERAGVRTY.V	SERAGVRTY		22.5	4.4162	0.0076	13.5159	12.5242	3.9899	5.79	>sp|Q9NVW2|RNF12_HUMAN E3 ubiquitin-protein ligase RLIM OS=Homo sapiens GN=RLIM PE=1 SV=3	18.1039	-1.07778
9	L.SESAAVKEI.L	SESAAVKEI		19.9725	14.3636	0.0685	7.8184	10.1347	12.8307	2.12	>sp|Q99497|PARK7_HUMAN Protein DJ-1 OS=Homo sapiens GN=PARK7 PE=1 SV=2	28.741	-0.0222222
9	R.SESAQSKM[+15.995]L.S	SESAQSKML	M[+16]	33.5185	16.8551	0.1428	18.2295	13.3576	14.7126	5.39	>sp|P13760|2B14_HUMAN HLA class II histocompatibility antigen, DRB1-4 beta chain OS=Homo sapiens GN=HLA-DRB1 PE=1 SV=1	16.7494	-0.644444
9	I.SESDLNHSF.S	SESDLNHSF		10.8481	2.7592	0.0038	9.8503	3.84	3.5017	4.31	>sp|Q9Y385|UB2J1_HUMAN Ubiquitin-conjugating enzyme E2 J1 OS=Homo sapiens GN=UBE2J1 PE=1 SV=2	33.7453	-1.05556
9	R.SESKDRKLY.K	SESKDRKLY		46.375	13.6067	0.0191	24.3949	22.9396	14.0623	5.79	>sp|Q92551|IP6K1_HUMAN Inositol hexakisphosphate kinase 1 OS=Homo sapiens GN=IP6K1 PE=1 SV=3	15.6918	-2.04444
9	T.SESKTVVTY.H	SESKTVVTY		18.3184	3.928	0.0065	13.1166	8.7741	5.3384	5.9	>sp|O75144|ICOSL_HUMAN ICOS ligand OS=Homo sapiens GN=ICOSLG PE=1 SV=2	29.1292	-0.366667
11	A.SESLFVSNHAY.-	SESLFVSNHAY		20.375	5.81	0.154	29.125	27.3333	18.4433	5.18	>sp|P04075|ALDOA_HUMAN Fructose-bisphosphate aldolase A OS=Homo sapiens GN=ALDOA PE=1 SV=2	48.1302	-0.118182
9	N.SESNFARAY.A	SESNFARAY		27.7037	5.1255	0.002	14.1202	12.3436	5.1118	5.62	>sp|O75390|CISY_HUMAN Citrate synthase, mitochondrial OS=Homo sapiens GN=CS PE=1 SV=2	33.4223	-0.888889
9	T.SESNIIRHY.K	SESNIIRHY		21.542	5.2725	0.0014	15.4904	14.0833	7.3481	8.25	>sp|O60281|ZN292_HUMAN Zinc finger protein 292 OS=Homo sapiens GN=ZNF292 PE=1 SV=3	28.4444	-0.955556
11	I.SESPEPGQRTF.T	SESPEPGQRTF		41.25	13.7506	0.0879	9.2437	10.2777	14.0847	5.29	>sp|O14867|BACH1_HUMAN Transcription regulator protein BACH1 OS=Homo sapiens GN=BACH1 PE=1 SV=2	31.0537	-1.64545
10	S.SESQASGNKF.S	SESQASGNKF		41.4167	8.6576	0.0486	24.3439	8.9835	13.9898	2.38	>sp|Q96Q15|SMG1_HUMAN Serine/threonine-protein kinase SMG1 OS=Homo sapiens GN=SMG1 PE=1 SV=3	18.9713	-1.26
9	S.SESSRVSLH.C	SESSRVSLH		71.875	41.75	1.0869	41	43.0667	30.8829	5.55	>sp|P54368|OAZ1_HUMAN Ornithine decarboxylase antizyme 1 OS=Homo sapiens GN=OAZ1 PE=1 SV=3	18.7213	-0.711111
9	V.SESTGTASF.L	SESTGTASF		20.0903	4.4393	0.0345	11.221	6.618	4.1099	2.5	>sp|Q8TEL6|TP4AP_HUMAN Short transient receptor potential channel 4-associated protein OS=Homo sapiens GN=TRPC4AP PE=1 SV=2	31.0254	-0.344444
10	S.SETADANRVF.C	SETADANRVF		28.7391	2.9956	0.0357	17.25	5.5268	8.0081	3.9	>sp|P50851|LRBA_HUMAN Lipopolysaccharide-responsive and beige-like anchor protein OS=Homo sapiens GN=LRBA PE=1 SV=4	34.907	-0.59
10	P.SETAGRYITY.R	SETAGRYITY		21.5344	1.6163	0.0491	20.4621	12.6586	7.9982	3.56	>sp|P19388|RPAB1_HUMAN DNA-directed RNA polymerases I, II, and III subunit RPABC1 OS=Homo sapiens GN=POLR2E PE=1 SV=4	40.3016	-0.69
9	D.SETDM[+15.995]VRQI.R	SETDMVRQI	M[+16]	12.627	10.1807	0.0417	4.5322	7.3537	9.393	6.22	>sp|Q9UID3|VPS51_HUMAN Vacuolar protein sorting-associated protein 51 homolog OS=Homo sapiens GN=VPS51 PE=1 SV=2	30.3712	-0.655556
9	R.SETETKQRL.S	SETETKQRL		21.5802	13.1463	0.0965	14.8743	10.1368	11.0536	4.16	>sp|P12270|TPR_HUMAN Nucleoprotein TPR OS=Homo sapiens GN=TPR PE=1 SV=3	15.9304	-1.92222
9	N.SETGALKTF.I	SETGALKTF		17.9556	5.6307	0.0095	12.2374	11.8452	5.7583	3.53	>sp|Q96CW1|AP2M1_HUMAN AP-2 complex subunit mu OS=Homo sapiens GN=AP2M1 PE=1 SV=2	37.6264	-0.177778
11	I.SETGGSHDKRF.V	SETGGSHDKRF		53.5185	21.5	0.1709	40.5714	35.4688	40.1579	3.39	>sp|Q12906|ILF3_HUMAN Interleukin enhancer-binding factor 3 OS=Homo sapiens GN=ILF3 PE=1 SV=3	12.6346	-1.71818
9	D.SETGRSKGY.G	SETGRSKGY		48.1667	11.8311	0.0471	29.4091	26.5054	15.1314	5.95	>sp|Q14498|RBM39_HUMAN RNA-binding protein 39 OS=Homo sapiens GN=RBM39 PE=1 SV=2	7.3407	-1.81111
9	E.SETHTNQAF.E	SETHTNQAF		25.9855	8.1528	0.0427	17.4276	9.7109	6.9171	5.31	>sp|P06858|LIPL_HUMAN Lipoprotein lipase OS=Homo sapiens GN=LPL PE=1 SV=1	22.1156	-1.25556
11	Y.SETNGRIPKTY.K	SETNGRIPKTY		49.2857	21.3953	0.0818	35.0217	33.4474	25.5072	4.69	>sp|Q13564|ULA1_HUMAN NEDD8-activating enzyme E1 regulatory subunit OS=Homo sapiens GN=NAE1 PE=1 SV=1	27.7489	-1.49091
9	H.SETPEIRKY.K	SETPEIRKY		29.4	7.7477	0.0032	14.7666	16.5759	10.9642	5.42	>sp|Q8N4C8|MINK1_HUMAN Misshapen-like kinase 1 OS=Homo sapiens GN=MINK1 PE=1 SV=2	27.2631	-1.7
9	D.SETQSVSSF.S	SETQSVSSF		24.3506	6.6981	0.0229	13.1107	9.4692	4.8086	4.11	>sp|O60239|3BP5_HUMAN SH3 domain-binding protein 5 OS=Homo sapiens GN=SH3BP5 PE=1 SV=2	37.3277	-0.433333
9	A.SETSGHQGY.Q	SETSGHQGY		35.3182	8.3953	0.0196	21.0925	16.5807	10.0493	2.7	>sp|Q9UGU0|TCF20_HUMAN Transcription factor 20 OS=Homo sapiens GN=TCF20 PE=1 SV=3	14.9636	-1.62222
9	T.SETSNSRSY.S	SETSNSRSY		37.8333	10.367	0.0079	19.1988	17.8892	7.2881	4.13	>sp|O95210|STBD1_HUMAN Starch-binding domain-containing protein 1 OS=Homo sapiens GN=STBD1 PE=1 SV=1	14.8976	-1.85556
9	L.SETSRM[+15.995]ETF.S	SETSRMETF	M[+16]	24.039	6.569	0.0481	11.1678	12.1002	6.9633	3.51	>sp|Q7Z4H7|HAUS6_HUMAN HAUS augmin-like complex subunit 6 OS=Homo sapiens GN=HAUS6 PE=1 SV=2	24.6489	-1.08889
9	S.SETTAAHSL.V	SETTAAHSL		18.8161	9.6399	0.0726	10.0965	8.0847	6.2397	2.5	>sp|Q9HC98|NEK6_HUMAN Serine/threonine-protein kinase Nek6 OS=Homo sapiens GN=NEK6 PE=1 SV=2	22.286	-0.255556
9	R.SEVDLTRSF.S	SEVDLTRSF		11.0957	3.0195	0.0025	7.5829	7.0509	2.3372	5.98	>sp|Q9P2T1|GMPR2_HUMAN GMP reductase 2 OS=Homo sapiens GN=GMPR2 PE=1 SV=1	48.8411	-0.333333
[truncated: 427 more rows]

## Sheet: AML14_40%
length	Peptides with modification	Peptides w/o modification	Modification Type(s)	A*0201 rank [%Rank]	A*3201 rank [%Rank]	B*4402 rank [%Rank]	B*5101 rank [%Rank]	C*0501 rank [%Rank]	C*1402 rank [%Rank]	|Log Prob|	Protein Name	Scan Time	GRAVY
9	V.AAAPVVPAV.S	AAAPVVPAV		0.3154	0.4921	4.4882	0.1772	0.1811	0.8375	4.15	>sp|O95271|TNKS1_HUMAN Tankyrase-1 OS=Homo sapiens GN=TNKS PE=1 SV=2	46.5249	1.84444
9	T.AADDSSVKL.W	AADDSSVKL		3.0288	3.9611	4.9988	2.7405	0.0088	1.1879	3.95	>sp|Q9UMS4|PRP19_HUMAN Pre-mRNA-processing factor 19 OS=Homo sapiens GN=PRPF19 PE=1 SV=1	29.5541	-0.1
9	Q.AADDTEISF.D	AADDTEISF		6.7071	1.346	2.4577	2.7755	0.0157	0.9599	3.45	>sp|Q9UJU6|DBNL_HUMAN Drebrin-like protein OS=Homo sapiens GN=DBNL PE=1 SV=1	51.5714	-0.122222
8	F.AADEPVYI.A	AADEPVYI		9.9814	14.2884	18.6275	1.5569	0.2088	9.151	2.58	>sp|Q8WVV9|HNRLL_HUMAN Heterogeneous nuclear ribonucleoprotein L-like OS=Homo sapiens GN=HNRNPLL PE=1 SV=1	48.7431	0.3
9	F.AADEPVYIA.G	AADEPVYIA		3.5929	10.1432	8.5575	5.1198	0.1982	9.5691	3.63	>sp|Q8WVV9|HNRLL_HUMAN Heterogeneous nuclear ribonucleoprotein L-like OS=Homo sapiens GN=HNRNPLL PE=1 SV=1	45.4283	0.466667
10	Q.AADIDTRSEF.Y	AADIDTRSEF		26.4237	5.197	0.7859	8.9748	0.4306	4.5394	4.3	>sp|P61160|ARP2_HUMAN Actin-related protein 2 OS=Homo sapiens GN=ACTR2 PE=1 SV=1	37.5432	-0.56
9	N.AAFDGGFTV.K	AAFDGGFTV		0.145	0.1268	3.421	0.1147	0.1457	0.3069	3.43	>sp|Q86WA8|LONP2_HUMAN Lon protease homolog 2, peroxisomal OS=Homo sapiens GN=LONP2 PE=1 SV=1	59.9493	0.933333
9	P.AAKDPSPSV.Q	AAKDPSPSV		4.9656	2.6426	7.1277	0.665	1.022	1.8544	5.26	>sp|O75153|CLU_HUMAN Clustered mitochondria protein homolog OS=Homo sapiens GN=CLUH PE=1 SV=2	20.59	-0.488889
9	M.AASSISSPW.G	AASSISSPW		31.0882	0.5084	1.7658	7.0817	6.0548	4.6103	2.83	>sp|Q9BVC6|TM109_HUMAN Transmembrane protein 109 OS=Homo sapiens GN=TMEM109 PE=1 SV=1	49.5288	0.266667
9	A.AAYGRSPMV.S	AAYGRSPMV		1.2071	0.7646	9.4289	0.1508	0.8185	1.1568	4.07	>sp|Q04726|TLE3_HUMAN Transducin-like enhancer protein 3 OS=Homo sapiens GN=TLE3 PE=1 SV=2	32.6116	0.122222
8	A.ADALGEEW.K	ADALGEEW		48	19.8729	0.8551	23.3189	16.5229	32.7751	3.4	>sp|P62753|RS6_HUMAN 40S ribosomal protein S6 OS=Homo sapiens GN=RPS6 PE=1 SV=1	53.9822	-0.55
9	K.ADAPVALVV.H	ADAPVALVV		9.9181	5.8044	1.4398	6.4765	2.092	14.4917	4.48	>sp|Q9BQ52|RNZ2_HUMAN Zinc phosphodiesterase ELAC protein 2 OS=Homo sapiens GN=ELAC2 PE=1 SV=2	58.3391	1.85556
9	L.ADASLLKKV.G	ADASLLKKV		20.4583	22.0133	1.7477	16.4971	13.0013	33.0742	4.31	>sp|Q9UBB4|ATX10_HUMAN Ataxin-10 OS=Homo sapiens GN=ATXN10 PE=1 SV=1	48.9648	0.366667
9	K.ADGIVSKNF.-	ADGIVSKNF		49.4286	13.6739	0.455	25.1458	20.0631	28.7071	2.09	>sp|P63220|RS21_HUMAN 40S ribosomal protein S21 OS=Homo sapiens GN=RPS21 PE=1 SV=1	36.5518	0.133333
10	A.ADIDTRSEFY.K	ADIDTRSEFY		31.9118	18.4094	0.6152	36.3659	8.8416	15.8124	4.51	>sp|P61160|ARP2_HUMAN Actin-related protein 2 OS=Homo sapiens GN=ACTR2 PE=1 SV=1	43.837	-0.87
9	N.ADQSLIRKW.I	ADQSLIRKW		38.4706	4.7549	0.0239	19.1863	25.4158	25.3984	6.64	>sp|Q8NF50|DOCK8_HUMAN Dedicator of cytokinesis protein 8 OS=Homo sapiens GN=DOCK8 PE=1 SV=3	40.3766	-0.777778
10	V.ADYQQTIKKY.R	ADYQQTIKKY		35.7727	11.8413	0.4044	29.2159	24.6271	3.2929	4.55	>sp|Q14203|DCTN1_HUMAN Dynactin subunit 1 OS=Homo sapiens GN=DCTN1 PE=1 SV=3	32.0359	-1.53
9	C.ADYVVTGAW.S	ADYVVTGAW		35	3.4777	0.1786	10.9254	13.8151	14.0879	4.56	>sp|Q9Y617|SERC_HUMAN Phosphoserine aminotransferase OS=Homo sapiens GN=PSAT1 PE=1 SV=2	60.124	0.577778
9	A.AEAAASAYY.N	AEAAASAYY		18.2601	5.2575	0.0054	20.0325	6.3692	5.8466	2.78	>sp|Q969T9|WBP2_HUMAN WW domain-binding protein 2 OS=Homo sapiens GN=WBP2 PE=1 SV=1	37.0976	0.233333
10	Q.AEAAGLHKVF.K	AEAAGLHKVF		25.3188	6.7117	0.0092	9.4987	12.9659	11.544	3.73	>sp|Q02880|TOP2B_HUMAN DNA topoisomerase 2-beta OS=Homo sapiens GN=TOP2B PE=1 SV=3	34.2917	0.52
10	T.AEADKTIKVY.R	AEADKTIKVY		21.8931	11.9549	0.0042	18.918	5.0588	9.991	4.27	>sp|O43660|PLRG1_HUMAN Pleiotropic regulator 1 OS=Homo sapiens GN=PLRG1 PE=1 SV=1	30.1097	-0.45
9	E.AEAEPEPEL.E	AEAEPEPEL		7.1604	8.5366	0.198	13.5135	3.5909	9.9676	2.18	>sp|O60936|NOL3_HUMAN Nucleolar protein 3 OS=Homo sapiens GN=NOL3 PE=1 SV=2	41.2882	-1.08889
9	F.AEAFLEHLW.K	AEAFLEHLW		20.6458	3.1887	0.0017	14.4738	13.8516	21.986	4.94	>sp|Q2M238|RN3P1_HUMAN Putative RRN3-like protein RRN3P1 OS=Homo sapiens GN=RRN3P1 PE=5 SV=1	70.0912	0.322222
11	K.AEAGAGSATEF.Q	AEAGAGSATEF		40.1429	20.9314	0.1257	29.8068	18.2465	22.8159	4.05	>sp|P46783|RS10_HUMAN 40S ribosomal protein S10 OS=Homo sapiens GN=RPS10 PE=1 SV=1	35.7257	0.0636364
9	R.AEAGVPAEF.S	AEAGVPAEF		11.314	2.9005	0.0066	13.2085	4.2753	3.7554	3.95	>sp|P21333|FLNA_HUMAN Filamin-A OS=Homo sapiens GN=FLNA PE=1 SV=4	47.8836	0.377778
9	M.AEAHARIHL.R	AEAHARIHL		15.5387	8.5758	0.1015	14.7431	6.7627	6.8353	2.35	>sp|P49736|MCM2_HUMAN DNA replication licensing factor MCM2 OS=Homo sapiens GN=MCM2 PE=1 SV=4	22.6922	-0.0777778
9	A.AEAKARAEI.R	AEAKARAEI		22.1321	14.2445	0.1397	11.3378	7.827	10.667	5.87	>sp|Q9UNF1|MAGD2_HUMAN Melanoma-associated antigen D2 OS=Homo sapiens GN=MAGED2 PE=1 SV=2	17.1072	-0.411111
9	F.AEALAAHKY.L	AEALAAHKY		24.5065	6.8295	0.0009	20.8664	10.8528	9.7938	4.59	>sp|P07237|PDIA1_HUMAN Protein disulfide-isomerase OS=Homo sapiens GN=P4HB PE=1 SV=3	21.9596	-0.1
9	L.AEALPKQSV.D	AEALPKQSV		16.8	16.7056	0.0891	11.5551	7.9955	16.0871	5.27	>sp|P20290|BTF3_HUMAN Transcription factor BTF3 OS=Homo sapiens GN=BTF3 PE=1 SV=1	28.4684	-0.188889
9	Q.AEAMKTSAF.I	AEAMKTSAF		26.0169	7.9381	0.0241	11.9026	7.2102	3.5196	2.11	>sp|Q8N3C0|ASCC3_HUMAN Activating signal cointegrator 1 complex subunit 3 OS=Homo sapiens GN=ASCC3 PE=1 SV=3	32.0264	0.133333
9	K.AEAPAGPAL.G	AEAPAGPAL		8.4125	5.0355	0.0863	6.156	2.1359	2.3919	4.04	>sp|Q53F19|NCBP3_HUMAN Nuclear cap-binding protein subunit 3 OS=Homo sapiens GN=NCBP3 PE=1 SV=2	37.991	0.433333
10	G.AEAPPPQKRY.Y	AEAPPPQKRY		30.9444	8.9535	0.0065	18.7924	9.8635	9.1732	5.54	>sp|Q9UBP6|TRMB_HUMAN tRNA (guanine-N(7)-)-methyltransferase OS=Homo sapiens GN=METTL1 PE=1 SV=1	18.5329	-1.79
9	Q.AEAPRLAEY.Q	AEAPRLAEY		13.5474	4.5363	0.0058	15.1624	5.0586	3.7005	5.42	>sp|Q15020|SART3_HUMAN Squamous cell carcinoma antigen recognized by T-cells 3 OS=Homo sapiens GN=SART3 PE=1 SV=1	37.7531	-0.577778
11	E.AEAREKAAKEF.G	AEAREKAAKEF		57.6316	33.1	0.0889	33.8571	32.6364	19.6146	4.49	>sp|P26640|SYVC_HUMAN Valine--tRNA ligase OS=Homo sapiens GN=VARS PE=1 SV=4	17.8049	-1.16364
9	H.AEASAIVEY.A	AEASAIVEY		13.737	3.7127	0.0031	16.9882	5.9941	5.1775	5.1	>sp|Q15397|PUM3_HUMAN Pumilio homolog 3 OS=Homo sapiens GN=PUM3 PE=1 SV=3	45.443	0.555556
9	T.AEASHVSRY.G	AEASHVSRY		21.3817	5.5721	0.0038	16.2554	7.4855	6.3057	5.63	>sp|Q86XL3|ANKL2_HUMAN Ankyrin repeat and LEM domain-containing protein 2 OS=Homo sapiens GN=ANKLE2 PE=1 SV=4	15.9685	-0.7
9	L.AEASVMTQL.R	AEASVMTQL		8.3486	5.3321	0.0438	9.6949	3.786	5.4264	4.22	>sp|P41240|CSK_HUMAN Tyrosine-protein kinase CSK OS=Homo sapiens GN=CSK PE=1 SV=1	49.8373	0.555556
9	L.AEAYGKKEW.K	AEAYGKKEW		33.1111	8.6882	0.0018	20.1949	22.6376	18.6207	2.2	>sp|Q5TFE4|NT5D1_HUMAN 5'-nucleotidase domain-containing protein 1 OS=Homo sapiens GN=NT5DC1 PE=1 SV=1	26.3336	-1.53333
9	R.AEDAMRLYY.V	AEDAMRLYY		17.063	6.7068	0.025	18.3415	1.9321	3.8745	5.77	>sp|P36954|RPB9_HUMAN DNA-directed RNA polymerase II subunit RPB9 OS=Homo sapiens GN=POLR2I PE=1 SV=1	50.0657	-0.533333
11	S.AEDEGVSQRKF.L	AEDEGVSQRKF		33.6667	17.2807	0.0999	38.7879	8.4641	27.6494	11	>sp|O00299|CLIC1_HUMAN Chloride intracellular channel protein 1 OS=Homo sapiens GN=CLIC1 PE=1 SV=4	25.7362	-1.34545
9	M.AEDELFNRY.E	AEDELFNRY		12.8073	5.9693	0.0113	14.5525	2.5561	6.5344	5.5	>sp|P57740|NU107_HUMAN Nuclear pore complex protein Nup107 OS=Homo sapiens GN=NUP107 PE=1 SV=1	47.3699	-1.26667
9	S.AEDGLKHEY.F	AEDGLKHEY		20.9236	7.8393	0.016	21.3392	3.6424	6.7174	5.57	>sp|Q9UQ88-2|CD11A_HUMAN Isoform SV1 of Cyclin-dependent kinase 11A OS=Homo sapiens GN=CDK11A	22.5546	-1.52222
10	S.AEDIAKIKKF.S	AEDIAKIKKF		27.2963	17.9064	0.0099	24.2994	9.868	23.9484	5.61	>sp|P25205|MCM3_HUMAN DNA replication licensing factor MCM3 OS=Homo sapiens GN=MCM3 PE=1 SV=3	32.2808	-0.33
10	L.AEDKENYKKF.Y	AEDKENYKKF		35.4545	17.5205	0.0453	27.3945	10.5059	28.8182	10.49	>sp|P08238|HS90B_HUMAN Heat shock protein HSP 90-beta OS=Homo sapiens GN=HSP90AB1 PE=1 SV=4	20.5124	-2.24
11	L.AEDKENYKKFY.E	AEDKENYKKFY		62.5	20.6373	0.3043	53.8462	19.4263	41.9333	9.43	>sp|P08238|HS90B_HUMAN Heat shock protein HSP 90-beta OS=Homo sapiens GN=HSP90AB1 PE=1 SV=4	29.7798	-2.15455
9	A.AEDKPRAQL.P	AEDKPRAQL		13.4404	11.1063	0.1687	14.4558	1.5644	5.6818	5.39	>sp|P55199|ELL_HUMAN RNA polymerase II elongation factor ELL OS=Homo sapiens GN=ELL PE=1 SV=1	20.3397	-1.45556
10	A.AEDKSWRVRY.M	AEDKSWRVRY		40.7857	15.8532	0.0541	34.32	12.4791	19.0342	2.29	>sp|P30153|2AAA_HUMAN Serine/threonine-protein phosphatase 2A 65 kDa regulatory subunit A alpha isoform OS=Homo sapiens GN=PPP2R1A PE=1 SV=4	31.4327	-1.69
11	R.AEDLNSRVSYW.S	AEDLNSRVSYW		40.3571	8.5951	0.056	33.6607	22.0067	34.6806	7.69	>sp|Q9Y3Q3|TMED3_HUMAN Transmembrane emp24 domain-containing protein 3 OS=Homo sapiens GN=TMED3 PE=1 SV=1	51.3788	-0.818182
10	R.AEDLNTRVAY.W	AEDLNTRVAY		27.1667	13.6283	0.041	29.5795	7.8563	16.8696	4.02	>sp|Q86XR7-2|TCAM2_HUMAN Isoform 2 of TIR domain-containing adapter molecule 2 OS=Homo sapiens GN=TICAM2	38.4233	-0.54
10	H.AEDLRAKAEW.E	AEDLRAKAEW		47.875	14.3668	0.0114	26.0938	18.3333	38.5077	4.14	>sp|Q9H7D7|WDR26_HUMAN WD repeat-containing protein 26 OS=Homo sapiens GN=WDR26 PE=1 SV=3	36.9014	-1.06
11	M.AEDMETKIKNY.K	AEDMETKIKNY		53.7037	31.6667	0.2523	55.2857	29.6567	36.0947	7.34	>sp|P14854|CX6B1_HUMAN Cytochrome c oxidase subunit 6B1 OS=Homo sapiens GN=COX6B1 PE=1 SV=2	35.3787	-1.41818
9	N.AEDMTSKDY.Y	AEDMTSKDY		46.875	20.2451	0.0563	32.8197	10.0349	17.3116	2.95	>sp|Q99873|ANM1_HUMAN Protein arginine N-methyltransferase 1 OS=Homo sapiens GN=PRMT1 PE=1 SV=2	25.7977	-1.5
9	N.AEDM[+15.995]TSKDY.Y	AEDMTSKDY	M[+16]	46.875	20.2451	0.0563	32.8197	10.0349	17.3116	2.08	>sp|Q99873|ANM1_HUMAN Protein arginine N-methyltransferase 1 OS=Homo sapiens GN=PRMT1 PE=1 SV=2	17.2803	-1.5
10	H.AEDSVMDHHF.R	AEDSVMDHHF		27.8148	13.6883	0.0383	26.7109	7.7099	24.1674	8.56	>sp|Q8NC51|PAIRB_HUMAN Plasminogen activator inhibitor 1 RNA-binding protein OS=Homo sapiens GN=SERBP1 PE=1 SV=2	36.694	-0.7
10	H.AEDSVM[+15.995]DHHF.R	AEDSVMDHHF	M[+16]	27.8148	13.6883	0.0383	26.7109	7.7099	24.1674	4.66	>sp|Q8NC51|PAIRB_HUMAN Plasminogen activator inhibitor 1 RNA-binding protein OS=Homo sapiens GN=SERBP1 PE=1 SV=2	27.3089	-0.7
9	A.AEDYAKERY.G	AEDYAKERY		34.4615	13.8297	0.05	28.3173	6.5093	13.1681	5.64	>sp|P14868|SYDC_HUMAN Aspartate--tRNA ligase, cytoplasmic OS=Homo sapiens GN=DARS PE=1 SV=2	25.0505	-1.98889
9	I.AEEDFYEKL.A	AEEDFYEKL		12.9224	14.4295	0.1319	14.2873	5.8584	11.5767	4.84	>sp|P33993|MCM7_HUMAN DNA replication licensing factor MCM7 OS=Homo sapiens GN=MCM7 PE=1 SV=4	50.971	-1.2
12	V.AEEEARKAHQLW.L	AEEEARKAHQLW		58.1579	10.717	0.0265	28.7596	33.4474	33.1921	4.16	>sp|Q16891|MIC60_HUMAN MICOS complex subunit MIC60 OS=Homo sapiens GN=IMMT PE=1 SV=1	30.2076	-1.44167
11	D.AEEEIGTPRKF.T	AEEEIGTPRKF		33.0741	19.3729	0.0274	34.7	16.8024	28.8813	6.19	>sp|P28749|RBL1_HUMAN Retinoblastoma-like protein 1 OS=Homo sapiens GN=RBL1 PE=1 SV=3	33.128	-1.13636
10	F.AEEERSKYDY.L	AEEERSKYDY		64.2857	30.2593	0.1133	44.4211	30.1091	34.4028	5.23	>sp|Q5VWP2|FA46C_HUMAN Protein FAM46C OS=Homo sapiens GN=FAM46C PE=1 SV=1	23.0386	-2.4
11	V.AEEESKGSATY.C	AEEESKGSATY		53.3333	23.3582	0.1504	40.7857	17.344	30.5316	5.47	>sp|Q969S3|ZN622_HUMAN Zinc finger protein 622 OS=Homo sapiens GN=ZNF622 PE=1 SV=1	18.9944	-1.34545
10	T.AEEKAIVQQW.L	AEEKAIVQQW		33.1111	11.6448	0.0021	23.7297	31.72	35.0753	4.52	>sp|O43324|MCA3_HUMAN Eukaryotic translation elongation factor 1 epsilon-1 OS=Homo sapiens GN=EEF1E1 PE=1 SV=1	43.9579	-0.65
10	A.AEEKEDGRRW.R	AEEKEDGRRW		55	21.8605	0.005	31.2754	39.5238	44.9474	5.2	>sp|Q12982|BNIP2_HUMAN BCL2/adenovirus E1B 19 kDa protein-interacting protein 2 OS=Homo sapiens GN=BNIP2 PE=1 SV=1	18.4539	-2.64
10	P.AEEKPIEIQW.V	AEEKPIEIQW		33.4074	7.6617	0.0052	20.0614	20.9369	32.1847	4.83	>sp|Q8TDN6|BRX1_HUMAN Ribosome biogenesis protein BRX1 homolog OS=Homo sapiens GN=BRIX1 PE=1 SV=2	56.3344	-0.96
9	L.AEEKQTKSF.T	AEEKQTKSF		42.0833	13.1223	0.0208	20.5451	11.2028	13.0088	8.32	>sp|Q00341|VIGLN_HUMAN Vigilin OS=Homo sapiens GN=HDLBP PE=1 SV=2	14.3531	-1.68889
9	F.AEELERQGY.G	AEELERQGY		47.875	26.0435	0.0309	36	18.8403	23.8741	6.49	>sp|Q7KZ85|SPT6H_HUMAN Transcription elongation factor SPT6 OS=Homo sapiens GN=SUPT6H PE=1 SV=2	29.5703	-1.62222
10	E.AEELGHTETY.A	AEELGHTETY		32.4138	15.3016	0.0329	30.5195	16.8892	22.4624	4.94	>sp|Q9Y2G9|SBNO2_HUMAN Protein strawberry notch homolog 2 OS=Homo sapiens GN=SBNO2 PE=2 SV=3	31.3801	-1.12
10	F.AEEQLLKHGW.T	AEEQLLKHGW		53.3333	19.5339	0.0041	34.18	40.3158	50.232	4.87	>sp|Q5T3I0|GPTC4_HUMAN G patch domain-containing protein 4 OS=Homo sapiens GN=GPATCH4 PE=1 SV=2	42.9156	-0.95
10	F.AEESDLSRQY.Q	AEESDLSRQY		44.9	18.1007	0.0052	31.9565	23.8722	24.2074	5.19	>sp|Q12789|TF3C1_HUMAN General transcription factor 3C polypeptide 1 OS=Homo sapiens GN=GTF3C1 PE=1 SV=4	31.4236	-1.58
9	E.AEFARIMSI.V	AEFARIMSI		3.5086	2.1057	0.0936	1.4297	3.3668	2.4814	4.44	>sp|P12814|ACTN1_HUMAN Alpha-actinin-1 OS=Homo sapiens GN=ACTN1 PE=1 SV=2	58.6922	0.944444
9	K.AEFEKIQKL.T	AEFEKIQKL		3.3663	3.4499	0.022	3.7585	3.8738	3.0036	2.11	>sp|Q8N5Y8|PAR16_HUMAN Mono [ADP-ribose] polymerase PARP16 OS=Homo sapiens GN=PARP16 PE=1 SV=2	38.235	-0.6
9	V.AEFEQGHQF.L	AEFEQGHQF		7.9021	2.1407	0.0018	5.1617	4.1151	2.1706	5.02	>sp|Q12899|TRI26_HUMAN Tripartite motif-containing protein 26 OS=Homo sapiens GN=TRIM26 PE=1 SV=1	35.8304	-1.13333
9	K.AEFEVHEVY.A	AEFEVHEVY		12.0663	3.7547	0.0063	8.6403	7.6803	4.7665	3.92	>sp|Q9UQ80|PA2G4_HUMAN Proliferation-associated protein 2G4 OS=Homo sapiens GN=PA2G4 PE=1 SV=3	47.3456	-0.222222
9	T.AEFKEAFQL.F	AEFKEAFQL		6.5139	4.5785	0.0777	7.7124	6.963	7.3213	4.05	>sp|P60660|MYL6_HUMAN Myosin light polypeptide 6 OS=Homo sapiens GN=MYL6 PE=1 SV=2	56.5727	-0.155556
10	T.AEFKEAFQLF.D	AEFKEAFQLF		17.5667	5.5436	0.0227	11.9318	14.4278	2.5552	3.88	>sp|P60660|MYL6_HUMAN Myosin light polypeptide 6 OS=Homo sapiens GN=MYL6 PE=1 SV=2	69.5182	0.14
9	N.AEFNLRHDW.N	AEFNLRHDW		17.8185	3.2185	0.0015	12.8907	19.5458	11.6405	7.34	>sp|Q8IWF2|FXRD2_HUMAN FAD-dependent oxidoreductase domain-containing protein 2 OS=Homo sapiens GN=FOXRED2 PE=1 SV=1	47.0425	-1.18889
9	C.AEFPDEPKW.M	AEFPDEPKW		19.6484	3.4755	0.0063	10.0267	13.3563	16.7521	3.98	>sp|P48147|PPCE_HUMAN Prolyl endopeptidase OS=Homo sapiens GN=PREP PE=1 SV=2	53.5517	-1.54444
9	E.AEFSKTWEF.K	AEFSKTWEF		7.4299	1.0261	0.0079	6.4709	5.2906	2.5571	4.85	>sp|Q5SGD2|PPM1L_HUMAN Protein phosphatase 1L OS=Homo sapiens GN=PPM1L PE=1 SV=1	57.7959	-0.655556
10	E.AEFTKSIAKF.F	AEFTKSIAKF		21.0687	9.7834	0.0476	14.4627	17.8192	5.3219	4.61	>sp|Q15005|SPCS2_HUMAN Signal peptidase complex subunit 2 OS=Homo sapiens GN=SPCS2 PE=1 SV=3	42.2726	0.09
9	E.AEFVGVSHL.K	AEFVGVSHL		8.1838	6.748	0.07	5.1674	5.9343	5.9241	4.29	>sp|Q9ULX3|NOB1_HUMAN RNA-binding protein NOB1 OS=Homo sapiens GN=NOB1 PE=1 SV=1	48.1858	0.988889
10	L.AEFYHPGQEY.N	AEFYHPGQEY		18.5291	3.7357	0.0083	20.0866	12.0374	0.8596	4.14	>sp|P68400|CSK21_HUMAN Casein kinase II subunit alpha OS=Homo sapiens GN=CSNK2A1 PE=1 SV=1	42.3998	-1.37
9	T.AEGAPGAGL.Q	AEGAPGAGL		17.3963	12.286	0.1424	22.6683	7.7589	14.1314	4.15	>sp|Q9BZL4|PP12C_HUMAN Protein phosphatase 1 regulatory subunit 12C OS=Homo sapiens GN=PPP1R12C PE=1 SV=1	32.2371	0.322222
9	G.AEGAPSPNY.D	AEGAPSPNY		25.8261	6.7498	0.0413	23.2054	12.9725	13.741	3.81	>sp|P22681|CBL_HUMAN E3 ubiquitin-protein ligase CBL OS=Homo sapiens GN=CBL PE=1 SV=2	30.7767	-1.01111
9	P.AEGDIGAVF.G	AEGDIGAVF		15.7805	5.4307	0.0146	13.0565	5.6696	7.498	3.02	>sp|P40939|ECHA_HUMAN Trifunctional enzyme subunit alpha, mitochondrial OS=Homo sapiens GN=HADHA PE=1 SV=2	56.1601	0.811111
9	V.AEGDLIEHF.S	AEGDLIEHF		15.5162	6.7299	0.0094	18.0765	13.6154	16.0793	5.01	>sp|Q13151|ROA0_HUMAN Heterogeneous nuclear ribonucleoprotein A0 OS=Homo sapiens GN=HNRNPA0 PE=1 SV=1	51.8245	-0.133333
9	D.AEGDLVRLL.S	AEGDLVRLL		11.9723	10.8932	0.0232	15.4502	7.6016	10.9569	6.11	>sp|Q15080|NCF4_HUMAN Neutrophil cytosol factor 4 OS=Homo sapiens GN=NCF4 PE=1 SV=2	60.0661	0.611111
10	T.AEGEINNVQW.A	AEGEINNVQW		34.4231	10.1795	0.0048	26.5078	21.8212	37.1154	2.98	>sp|P61962|DCAF7_HUMAN DDB1- and CUL4-associated factor 7 OS=Homo sapiens GN=DCAF7 PE=1 SV=1	53.7675	-0.83
11	I.AEGENKTSKSW.R	AEGENKTSKSW		64.2857	29.7742	0.0095	33.4821	45.9167	55.6391	5.96	>sp|Q9H3R0|KDM4C_HUMAN Lysine-specific demethylase 4C OS=Homo sapiens GN=KDM4C PE=1 SV=2	18.2731	-1.82727
10	P.AEGEVVQVKW.P	AEGEVVQVKW		35.6818	10.992	0.0027	25.4028	26.6774	38.7308	5.01	>sp|Q9H3R0|KDM4C_HUMAN Lysine-specific demethylase 4C OS=Homo sapiens GN=KDM4C PE=1 SV=2	50.5808	-0.13
10	P.AEGEVVQVRW.T	AEGEVVQVRW		33.5185	10.6216	0.0027	25.25	27.1026	36.7219	4.78	>sp|O75164|KDM4A_HUMAN Lysine-specific demethylase 4A OS=Homo sapiens GN=KDM4A PE=1 SV=2	51.3975	-0.19
11	L.AEGGGAKFKKY.E	AEGGGAKFKKY		71.25	38.6364	0.1119	55	52.4286	45.6812	8.96	>sp|P49411|EFTU_HUMAN Elongation factor Tu, mitochondrial OS=Homo sapiens GN=TUFM PE=1 SV=2	16.6912	-1.02727
9	A.AEGHYTVSY.G	AEGHYTVSY		23.8022	6.0711	0.0216	22.4472	11.5331	10.3789	2.24	>sp|Q8N0X7|SPG20_HUMAN Spartin OS=Homo sapiens GN=SPG20 PE=1 SV=1	34.2097	-0.577778
8	G.AEGIGTGW.A	AEGIGTGW		48	19.9492	0.0504	22.4573	26.8602	26.9695	2.99	>sp|Q02880|TOP2B_HUMAN DNA topoisomerase 2-beta OS=Homo sapiens GN=TOP2B PE=1 SV=3	49.468	-4.16334e-17
9	A.AEGIHTGQF.V	AEGIHTGQF		44.5	14.3323	0.0963	21.3084	16.347	15.4182	4.76	>sp|P62917|RL8_HUMAN 60S ribosomal protein L8 OS=Homo sapiens GN=RPL8 PE=1 SV=2	33.5295	-0.288889
11	A.AEGIHTGQFVY.C	AEGIHTGQFVY		34	10.6989	0.346	44.7368	30.2	26.92	5.43	>sp|P62917|RL8_HUMAN 60S ribosomal protein L8 OS=Homo sapiens GN=RPL8 PE=1 SV=2	47.22	0.0272727
9	R.AEGPPRLAI.Q	AEGPPRLAI		15.6234	5.4113	0.1085	8.1299	4.4711	6.0264	5.97	>sp|Q15773|MLF2_HUMAN Myeloid leukemia factor 2 OS=Homo sapiens GN=MLF2 PE=1 SV=1	45.7732	0.0333333
10	R.AEGPSREETW.V	AEGPSREETW		49	16.5981	0.021	21.793	36.4483	35.1774	4.31	>sp|O76027|ANXA9_HUMAN Annexin A9 OS=Homo sapiens GN=ANXA9 PE=1 SV=3	32.3689	-1.76
9	D.AEGPVVEKI.M	AEGPVVEKI		13.87	8.8564	0.0752	8.791	9.4712	18.0796	3.83	>sp|Q9P2D1|CHD7_HUMAN Chromodomain-helicase-DNA-binding protein 7 OS=Homo sapiens GN=CHD7 PE=1 SV=3	35.7463	0.2
9	E.AEGSAVKRM.R	AEGSAVKRM		32.8966	18.557	0.0404	24.8917	17.6531	18.6313	4.92	>sp|Q14814|MEF2D_HUMAN Myocyte-specific enhancer factor 2D OS=Homo sapiens GN=MEF2D PE=1 SV=1	14.3411	-0.377778
10	K.AEGSVAREEW.H	AEGSVAREEW		54.8148	18.1141	0.0041	31.058	37.8462	31.7248	4.35	>sp|P61599|NAA20_HUMAN N-alpha-acetyltransferase 20 OS=Homo sapiens GN=NAA20 PE=1 SV=1	34.7556	-0.93
9	L.AEGTAQQRL.A	AEGTAQQRL		31.9118	22.04	0.0878	23.6486	15.8036	22.9175	3.97	>sp|Q15149|PLEC_HUMAN Plectin OS=Homo sapiens GN=PLEC PE=1 SV=3	20.7658	-0.966667
10	W.AEGTEEGARW.L	AEGTEEGARW		48	15.2381	0.0073	29.2045	36.7586	36.1124	4.84	>sp|Q13438-5|OS9_HUMAN Isoform 5 of Protein OS-9 OS=Homo sapiens GN=OS9	30.9281	-1.38
9	P.AEGTLSKKL.A	AEGTLSKKL		35.4091	26.7391	0.0577	25.8611	21.3128	24.2461	5.75	>sp|P42696|RBM34_HUMAN RNA-binding protein 34 OS=Homo sapiens GN=RBM34 PE=1 SV=2	21.7031	-0.422222
10	R.AEHDRIARQW.T	AEHDRIARQW		25.0435	9.7473	0.001	19.8106	20.2027	18.5517	3.88	>sp|Q969T4|UB2E3_HUMAN Ubiquitin-conjugating enzyme E2 E3 OS=Homo sapiens GN=UBE2E3 PE=1 SV=1	26.3389	-1.55
10	R.AEHDRMARQW.T	AEHDRMARQW		27.5556	13.0863	0.0015	22.2211	24.1949	22.0413	4.07	>sp|Q96LR5|UB2E2_HUMAN Ubiquitin-conjugating enzyme E2 E2 OS=Homo sapiens GN=UBE2E2 PE=1 SV=1	23.8939	-1.81
10	R.AEHDRM[+15.995]ARQW.T	AEHDRMARQW	M[+16]	27.5556	13.0863	0.0015	22.2211	24.1949	22.0413	3.92	>sp|Q96LR5|UB2E2_HUMAN Ubiquitin-conjugating enzyme E2 E2 OS=Homo sapiens GN=UBE2E2 PE=1 SV=1	17.6246	-1.81
9	M.AEHDVTVKY.Y	AEHDVTVKY		14.1059	3.884	0.0023	12.3196	5.5959	3.8565	5.33	>sp|Q8IYS1|P20D2_HUMAN Peptidase M20 domain-containing protein 2 OS=Homo sapiens GN=PM20D2 PE=1 SV=2	26.9824	-0.655556
10	M.AEHDVTVKYY.G	AEHDVTVKYY		19.4011	9.4169	0.0041	22.8442	11.2467	8.3916	4.73	>sp|Q8IYS1|P20D2_HUMAN Peptidase M20 domain-containing protein 2 OS=Homo sapiens GN=PM20D2 PE=1 SV=2	32.892	-0.72
9	V.AEHFLEQQM.H	AEHFLEQQM		25.5362	15.0357	0.0999	19.5311	16.1807	15.8564	5.69	>sp|P49368|TCPG_HUMAN T-complex protein 1 subunit gamma OS=Homo sapiens GN=CCT3 PE=1 SV=4	42.5636	-0.766667
9	V.AEHFLEQQM[+15.995].H	AEHFLEQQM	M[+16]	25.5362	15.0357	0.0999	19.5311	16.1807	15.8564	5.28	>sp|P49368|TCPG_HUMAN T-complex protein 1 subunit gamma OS=Homo sapiens GN=CCT3 PE=1 SV=4	32.5192	-0.766667
10	K.AEHGDQDYIW.H	AEHGDQDYIW		39.3333	12.196	0.0105	25.3472	34.2703	36.5385	4.39	>sp|P55061|BI1_HUMAN Bax inhibitor 1 OS=Homo sapiens GN=TMBIM6 PE=1 SV=2	48.1383	-1.35
11	T.AEHIAQGLRLY.R	AEHIAQGLRLY		31.4118	11.5706	0.0422	41.8	28.9855	22.1429	4.28	>sp|Q06187|BTK_HUMAN Tyrosine-protein kinase BTK OS=Homo sapiens GN=BTK PE=1 SV=3	45.0008	-0.0636364
11	D.AEHLGDFHRTY.K	AEHLGDFHRTY		19.1264	6.2132	0.0237	30.1299	23.5038	17.0026	10.22	>sp|Q92530|PSMF1_HUMAN Proteasome inhibitor PI31 subunit OS=Homo sapiens GN=PSMF1 PE=1 SV=2	31.7156	-1.08182
10	I.AEHNSKIKYW.H	AEHNSKIKYW		35.3182	11.9811	0.0029	22.5678	33.6316	21.6251	4.71	>sp|Q9NTJ3|SMC4_HUMAN Structural maintenance of chromosomes protein 4 OS=Homo sapiens GN=SMC4 PE=1 SV=2	28.2771	-1.47
10	W.AEHPTIKIFW.E	AEHPTIKIFW		23.2637	6.8437	0.0036	18.6202	21.4134	18.0307	4.46	>sp|Q5GLZ8|HERC4_HUMAN Probable E3 ubiquitin-protein ligase HERC4 OS=Homo sapiens GN=HERC4 PE=1 SV=1	59.3676	-0.02
9	L.AEHSTVITF.L	AEHSTVITF		11.4311	2.2521	0.0083	7.3348	5.4919	2.667	4.53	>sp|Q96RL7|VP13A_HUMAN Vacuolar protein sorting-associated protein 13A OS=Homo sapiens GN=VPS13A PE=1 SV=2	44.986	0.488889
9	M.AEIAVNAVL.T	AEIAVNAVL		8.7226	7.5102	0.0885	7.7244	5.582	6.2229	2.4	>sp|P48643|TCPE_HUMAN T-complex protein 1 subunit epsilon OS=Homo sapiens GN=CCT5 PE=1 SV=1	58.9887	1.67778
10	K.AEIDARNDSF.T	AEIDARNDSF		17.8481	9.3373	0.0163	22.7739	2.0167	9.9482	3.75	>sp|Q01082|SPTB2_HUMAN Spectrin beta chain, non-erythrocytic 1 OS=Homo sapiens GN=SPTBN1 PE=1 SV=2	36.1184	-0.84
[truncated: 4,274 more rows]

## Sheet: AML14_50%
length	Peptides with modification	Peptides w/o modification	Modification Type(s)	A*0201 rank [%Rank]	A*3201 rank [%Rank]	B*4402 rank [%Rank]	B*5101 rank [%Rank]	C*0501 rank [%Rank]	C*1402 rank [%Rank]	|Log Prob|	Protein Name	Scan Time	GRAVY
[truncated: 4,997 more rows]

[truncated: 7 more sheets: JMN_30%, JMN_40%, JMN_50%, BV173_30%, BV173_40%, BV173_50%, BV173_30%_200M]
