# Supplementary material for: Solving an MHC allele–specific bias in the reported immunopeptidome
Source: JCI Insight. 2020 Oct 2;5(19):e141264. doi: 10.1172/jci.insight.141264 (PMC7566711; doi:10.1172/jci.insight.141264)
Supplement: Supplemental Table 3 [file jciinsight-5-141264-s220.xlsx]

## Sheet: Chowell et al_A02_9mer immunog
Epitope	Epitope Start	Epitope End	MHC Allele	Epitope Source Organism Name	Length	Immunogenicity	GRAVY positions 1-9	GRAVY positions 4-8
KLEDLERDL	26	34	HLA-A*02:01	Hepatitis delta virus TW2667	9	Positive	-1.22222	-2.24
DLMGYIPLV	132	140	HLA-A*02:01	Hepatitis C virus subtype 1a	9	Positive	1.26667	0.5
ATLGFGAYM	1260	1268	HLA-A*02:01	Hepatitis C virus (isolate Japanese)	9	Positive	1.03333	0.12
FVFLRNFSL	27	35	HLA-A*02:01	Homo sapiens	9	Positive	1.26667	-0.56
GLIQLVEGV	4	12	HLA-A*02:01	Homo sapiens	9	Positive	1.41111	-2.14
HACWPAFTV	37	45	HLA-A*02:01	Homo sapiens	9	Positive	0.744444	-1.48
SILLRDAGL	57	65	HLA-A*02:01	Homo sapiens	9	Positive	0.944444	2.08
ILLRDAGLV	58	66	HLA-A*02:01	Homo sapiens	9	Positive	1.5	-0.36
ALSKFPRQL	102	110	HLA-A*02:01	Homo sapiens	9	Positive	-0.233333	-0.12
VLVKSPNHV	851	859	HLA-A*02:01	Homo sapiens	9	Positive	0.377778	-1.42
RLLQETELV	689	697	HLA-A*02:01	Homo sapiens	9	Positive	-0.0111111	-1.4
ILHNGAYSL	435	443	HLA-A*02:01	Homo sapiens	9	Positive	0.522222	-1.44
VVLGVVFGI	665	673	HLA-A*02:01	Homo sapiens	9	Positive	3.01111	-1.12
KIFGSLAFL	369	377	HLA-A*02:01	Homo sapiens	9	Positive	1.6	-1.34
YLSGANLNL	605	613	HLA-A*02:01	Homo sapiens	9	Positive	0.411111	-1.4
YLLKPVQRI	627	635	HLA-A*02:01	Homo sapiens	9	Positive	0.166667	0.36
AMLDLLKSV	664	672	HLA-A*02:01	Homo sapiens	9	Positive	1.23333	-0.8
MIMQGGFSV	694	702	HLA-A*02:01	Homo sapiens	9	Positive	1.13333	-2.32
AIISGDSPV	65	73	HLA-A*02:01	Homo sapiens	9	Positive	0.877778	-2.6
TLDYKPLSV	208	216	HLA-A*02:01	Human herpesvirus 4 (strain B95-8)	9	Positive	0	-0.38
FLDKGTYTL	276	284	HLA-A*02:01	Human herpesvirus 4 (strain B95-8)	9	Positive	-0.0111111	1.72
GLLGTLVQL	400	408	HLA-A*02:01	Homo sapiens	9	Positive	1.6	0.56
SLWGQPAEA	18	26	HLA-A*02:01	Homo sapiens	9	Positive	-0.366667	-0.38
SLSEKTVLL	106	114	HLA-A*02:01	Homo sapiens	9	Positive	0.655556	-0.94
SLFPGKLEV	1010	1018	HLA-A*02:01	Homo sapiens	9	Positive	0.488889	-1.36
TLWVDPYEV	103	111	HLA-A*02:01	Homo sapiens	9	Positive	0.0777778	-0.86
ALSDHHIYL	216	224	HLA-A*02:01	Homo sapiens	9	Positive	0.211111	1.22
DMWEHAFYL	160	168	HLA-A*02:01	Mycobacterium tuberculosis	9	Positive	-0.233333	0.66
GLLHHAPSL	308	316	HLA-A*02:01	Mycobacterium tuberculosis	9	Positive	0.444444	0.82
RLNEVAKNL	1167	1175	HLA-A*02:01	SARS coronavirus BJ01	9	Positive	-0.588889	0.42
FVDYNFTIV	514	522	HLA-A*02:01	Trypanosoma cruzi	9	Positive	1.05556	1.74
CLTEYILWV	79	87	HLA-A*02:01	Modified Vaccinia Ankara virus	9	Positive	1.37778	-0.06
KVDDTFYYV	74	82	HLA-A*02:01	Modified Vaccinia Ankara virus	9	Positive	-0.333333	1.88
AVAGAAILV	8	16	HLA-A*02:01	Mycobacterium tuberculosis	9	Positive	2.61111	0.64
VLGRLDQKL	166	174	HLA-A*02:01	Mycobacterium tuberculosis	9	Positive	-0.0222222	-1.92
LVVADLSFI	150	158	HLA-A*02:01	Mycobacterium tuberculosis	9	Positive	2.31111	-3.1
KLEDENPWL	43	51	HLA-A*02:01	Hepatitis delta virus TW2667	9	Positive	-1.42222	-0.9
TLHGPTPLL	1617	1625	HLA-A*02:01	Hepatitis C virus (isolate Japanese)	9	Positive	0.355556	-1.8
AIMDKNIIL	122	130	HLA-A*02:01	Influenza A virus H3N2 (A/Resvir-9 (H3N2))	9	Positive	1.12222	0.94
RLPLVLPAV	30	38	HLA-A*02:01	Mycobacterium tuberculosis	9	Positive	1.54444	0.46
MTYAAPLFV	127	135	HLA-A*02:01	Mycobacterium tuberculosis	9	Positive	1.41111	-0.94
LMIGTAAAV	15	23	HLA-A*02:01	Mycobacterium tuberculosis	9	Positive	2.07778	-0.26
ALADAVKVT	21	29	HLA-A*02:01	Mycobacterium tuberculosis	9	Positive	1.05556	0.06
LLGCIITSL	1039	1047	HLA-A*02:01	Hepatitis C virus (isolate Japanese)	9	Positive	2.33333	-2.5
FMYSDFHFI	46	54	HLA-A*02:01	Influenza A virus (A/Puerto Rico/8/1934(H1N1))	9	Positive	0.666667	-2.18
ALLKHRFEI	70	78	HLA-A*02:01	Influenza A virus (A/Puerto Rico/8/1934(H1N1))	9	Positive	0.177778	-0.98
SLENFRAYV	225	233	HLA-A*02:01	Influenza A virus (A/Puerto Rico/8/1934(H1N1))	9	Positive	-0.111111	1.62
LMDALKLSI	284	292	HLA-A*02:01	Influenza A virus (A/Puerto Rico/8/1934(H1N1))	9	Positive	1.26667	-1.44
SMIEAESSV	594	602	HLA-A*02:01	Influenza A virus (A/Puerto Rico/8/1934(H1N1))	9	Positive	0.333333	1.36
FLEESHPGI	94	102	HLA-A*02:01	Influenza A virus (A/Puerto Rico/8/1934(H1N1))	9	Positive	-0.211111	-0.1
RLIDFLKDV	162	170	HLA-A*02:01	Influenza A virus (A/Puerto Rico/8/1934(H1N1))	9	Positive	0.411111	1.8
GMFNMLSTV	410	418	HLA-A*02:01	Influenza A virus (A/Puerto Rico/8/1934(H1N1))	9	Positive	1.02222	-0.38
NMLSTVLGV	413	421	HLA-A*02:01	Influenza A virus (A/Puerto Rico/8/1934(H1N1))	9	Positive	1.38889	-0.86
WMMAMKYPI	49	57	HLA-A*02:01	Influenza A virus (A/Puerto Rico/8/1934(H1N1))	9	Positive	0.477778	2.22
RMQFSSFTV	630	638	HLA-A*02:01	Influenza A virus (A/Puerto Rico/8/1934(H1N1))	9	Positive	0.155556	-2.24
GLISLILQI	18	26	HLA-A*02:01	Influenza A virus (A/Puerto Rico/8/1934(H1N1))	9	Positive	2.24444	-1.14
ALKMTMASV	76	84	HLA-A*02:01	Influenza A virus (A/Puerto Rico/8/1934(H1N1))	9	Positive	1.11111	-4.44089e-17
LLTEVETPI	3	11	HLA-A*02:01	Influenza A virus (A/Puerto Rico/8/1934(H1N1))	9	Positive	0.7	0.02
GIAPLQLGK	63	71	HLA-A*02:01	Influenza A virus (A/Puerto Rico/8/1934(H1N1))	9	Positive	0.455556	-1.06
LFAAFPSFA	21	29	HLA-A*02:01	Mycobacterium tuberculosis	9	Positive	1.68889	0.28
GILTVSVAV	120	128	HLA-A*02:01	Mycobacterium tuberculosis	9	Positive	2.31111	0.48
SLSAYIIRV	184	192	HLA-A*02:01	Vaccinia virus	9	Positive	1.26667	0.8
GLPVEYLQV	48	56	HLA-A*02:01	Mycobacterium tuberculosis H37Rv	9	Positive	0.633333	0.98
KLIANNTRV	242	250	HLA-A*02:01	Mycobacterium tuberculosis H37Rv	9	Positive	-0.2	0.04
KLAGGVAVI	369	377	HLA-A*02:01	Mycobacterium tuberculosis	9	Positive	1.73333	0.5
KLAGGVAVL	371	379	HLA-A*02:01	Porphyromonas gingivalis	9	Positive	1.65556	-2.26
NLWNGIVPT	6	14	HLA-A*02:01	Vaccinia virus	9	Positive	0.211111	-0.16
VLPFDIKKL	498	506	HLA-A*02:01	Vaccinia virus	9	Positive	0.688889	-0.62
KTWGQYWQV	154	162	HLA-A*02:01	Homo sapiens	9	Positive	-1.21111	-0.64
ALWGFFPVL	4	12	HLA-A*02:01	Homo sapiens	9	Positive	1.81111	-0.44
LLPRRGPRL	36	44	HLA-A*02:01	Hepatitis C virus (isolate Taiwan)	9	Positive	-0.633333	1.94
SLKKNSRSL	64	72	HLA-A*02:01	Plasmodium falciparum 7G8	9	Positive	-1.17778	-2.24
ILKEPVHGV	897	905	HLA-A*02:01	Human immunodeficiency virus 1	9	Positive	0.455556	-0.4
ILQDMRNTI	334	342	HLA-A*02:01	Hantaan virus	9	Positive	-0.111111	0.56
KLGEFYNQM	85	93	HLA-A*02:01	Influenza B virus	9	Positive	-0.844444	-0.14
SLYNTVATL	77	85	HLA-A*02:01	Human immunodeficiency virus 1	9	Positive	0.733333	-1.52
CVNGVCWTV	1073	1081	HLA-A*02:01	Hepatitis C virus (isolate Japanese)	9	Positive	1.34444	-0.62
CVNGSCFTV	213	221	HLA-A*02:01	Influenza A virus (A/Puerto Rico/8/1934(H1N1))	9	Positive	1.2	-3.06
CQNGACWTS	61	69	HLA-A*02:01	Triticum aestivum	9	Positive	-0.333333	-1.14
HNNGICWGN	315	323	HLA-A*02:01	Human papillomavirus type 44	9	Positive	-0.933333	2.16
AMDSNTLEL	373	381	HLA-A*02:01	Influenza A virus (A/Vietnam/1194/2004(H5N1))	9	Positive	-0.0777778	0.1
ILDDNLYKV	18	26	HLA-A*02:01	Modified Vaccinia Ankara virus	9	Positive	0.0666667	1.58
DMSNLFDWL	112	120	HLA-A*02:01	Vaccinia virus WR	9	Positive	0.0111111	0.84
DLVTNVYDA	250	258	HLA-A*02:01	Vaccinia virus WR	9	Positive	0.166667	1.58
ETNDLVTNV	247	255	HLA-A*02:01	Vaccinia virus WR	9	Positive	-0.355556	-0.52
NLEKKITNV	53	61	HLA-A*02:01	Vaccinia virus WR	9	Positive	-0.722222	2.22
TLFPGDDDL	4	12	HLA-A*02:01	Vaccinia virus WR	9	Positive	-0.311111	0.5
TLKQRLTNL	46	54	HLA-A*02:01	Vaccinia virus WR	9	Positive	-0.6	0.22
VLFRLENHA	78	86	HLA-A*02:01	Vaccinia virus WR	9	Positive	0.188889	-0.24
TLRAAMISL	88	96	HLA-A*02:01	Vaccinia virus WR	9	Positive	1.28889	0.18
KMAEIRAHL	16	24	HLA-A*02:01	Vaccinia virus WR	9	Positive	-0.144444	-0.8
FILGIIITV	51	59	HLA-A*02:01	Vaccinia virus WR	9	Positive	3.07778	1.42
FLIVSLCPT	196	204	HLA-A*02:01	Vaccinia virus WR	9	Positive	2.05556	-0.46
LMYDIINSV	108	116	HLA-A*02:01	Vaccinia virus WR	9	Positive	1.08889	-0.14
RLYDYFTRV	211	219	HLA-A*02:01	Vaccinia virus WR	9	Positive	-0.555556	0.12
GLFDFVNFV	142	150	HLA-A*02:01	Vaccinia virus WR	9	Positive	1.46667	-0.68
HVDGKILFV	327	335	HLA-A*02:01	Vaccinia virus WR	9	Positive	0.944444	2.08
VLYDEFVTI	6	14	HLA-A*02:01	Vaccinia virus WR	9	Positive	1.16667	0.78
RVYEALYYV	251	259	HLA-A*02:01	Vaccinia virus WR	9	Positive	0.233333	0.9
YLPEVISTI	250	258	HLA-A*02:01	Vaccinia virus WR	9	Positive	1.01111	0.12
VLVGGVLAA	1661	1669	HLA-A*02:01	Hepatitis C virus	9	Positive	2.55556	-0.44
HMWNFISGI	1769	1777	HLA-A*02:01	Hepatitis C virus	9	Positive	0.544444	-1.54
YLVAYQATV	1585	1593	HLA-A*02:01	Hepatitis C virus	9	Positive	1	1.5
RALAETSYV	269	277	HLA-A*02:01	Homo sapiens	9	Positive	0.0888889	0.14
GLSRYVARL	453	461	HLA-A*02:01	Hepatitis B virus	9	Positive	0.233333	-1.24
GLGWVGWLL	89	97	HLA-A*02:01	Hepatitis C virus	9	Positive	1.4	-0.78
FLLALLSCL	177	185	HLA-A*02:01	Hepatitis C virus	9	Positive	2.81111	-0.16
ALAHGVRAL	150	158	HLA-A*02:01	Hepatitis C virus	9	Positive	1.01111	0.98
LLNGWRWRL	17	25	HLA-A*02:01	Human herpesvirus 8	9	Positive	-0.366667	-0.24
NEGCGWAGW	88	96	HLA-A*02:01	Hepatitis C virus	9	Positive	-0.633333	0.14
LMWYELSKI	492	500	HLA-A*02:01	Human herpesvirus 8	9	Positive	0.4	-0.16
NLMWYELSK	491	499	HLA-A*02:01	Human herpesvirus 8	9	Positive	-0.488889	0.22
DNLMWYELS	490	498	HLA-A*02:01	Human herpesvirus 8	9	Positive	-0.444444	0.36
RDNLMWYEL	489	497	HLA-A*02:01	Human herpesvirus 8	9	Positive	-0.855556	-0.16
MWYELSKIN	493	501	HLA-A*02:01	Human herpesvirus 8	9	Positive	-0.411111	-0.62
WYELSKINP	494	502	HLA-A*02:01	Human herpesvirus 8	9	Positive	-0.8	0.3
YELSKINPT	495	503	HLA-A*02:01	Human herpesvirus 8	9	Positive	-0.777778	0.14
YLIKLIEPV	313	321	HLA-A*02:01	Vaccinia virus	9	Positive	1.16667	-0.98
ALRGMGLNA	1411	1419	HLA-A*02:01	Hepatitis C virus	9	Positive	0.477778	0.1
ETFWAKHMW	1758	1766	HLA-A*02:01	Hepatitis C virus	9	Positive	-0.733333	1.56
ELIEANLLW	2225	2233	HLA-A*02:01	Hepatitis C virus	9	Positive	0.7	-1.96
LLCPTGHAV	1169	1177	HLA-A*02:01	Hepatitis C virus subtype 1a	9	Positive	1.13333	-0.74
ALSTGLIHL	684	692	HLA-A*02:01	Hepatitis C virus subtype 1b	9	Positive	1.4	-1.4
LLCPSGHVV	1169	1177	HLA-A*02:01	Hepatitis C virus subtype 1b	9	Positive	1.38889	-1.04
SLMAFTASI	1789	1797	HLA-A*02:01	Hepatitis C virus subtype 1b	9	Positive	1.58889	0.02
KLQDCTMLV	2726	2734	HLA-A*02:01	Hepatitis C virus subtype 1b	9	Positive	0.511111	2.28
KVSPYLFNV	477	485	HLA-A*02:01	Measles virus	9	Positive	0.433333	-0.56
KLWCRHFCV	576	584	HLA-A*02:01	Measles virus	9	Positive	0.366667	0.72
KLMPNITLL	60	68	HLA-A*02:01	Measles virus	9	Positive	0.9	-1.9
TLLNNCTRV	66	74	HLA-A*02:01	Measles virus	9	Positive	0.155556	0.5
KLLRYYTEI	208	216	HLA-A*02:01	Measles virus	9	Positive	-0.344444	-3.78
AMLNGLIYV	391	399	HLA-A*02:01	Vaccinia virus	9	Positive	1.64444	-0.86
FVFSTSFYL	434	442	HLA-A*02:01	Lassa virus Josiah	9	Positive	1.42222	1.48
LMDCIMFDA	531	539	HLA-A*02:01	Lassa virus Josiah	9	Positive	1.35556	2.02
IMTSYQYLI	213	221	HLA-A*02:01	Lassa virus Josiah	9	Positive	0.788889	1.14
RLLGTFTWT	257	265	HLA-A*02:01	Lassa virus Josiah	9	Positive	0.277778	0.62
NISGYNFSL	240	248	HLA-A*02:01	Lassa virus Josiah	9	Positive	0.0888889	1.2
LTYSQLMTL	365	373	HLA-A*02:01	Lassa virus Josiah	9	Positive	0.7	-2.96
ALINDQLIM	343	351	HLA-A*02:01	Lassa virus Josiah	9	Positive	1.08889	-1.62
RLFDFNKQA	314	322	HLA-A*02:01	Lassa virus Josiah	9	Positive	-0.855556	1.26
GLVGLVTFL	42	50	HLA-A*02:01	Lassa virus Josiah	9	Positive	2.34444	-1.24
GLIGLVTFL	42	50	HLA-A*02:01	Lassa virus GA391	9	Positive	2.37778	0.66
LLLDRLNQL	223	231	HLA-A*02:01	SARS coronavirus	9	Positive	0.444444	-0.16
RLNQLESKV	227	235	HLA-A*02:01	SARS coronavirus	9	Positive	-0.877778	-2.58
GMSRIGMEV	317	325	HLA-A*02:01	SARS coronavirus	9	Positive	0.322222	0.68
ILPDPLKPT	787	795	HLA-A*02:01	SARS coronavirus	9	Positive	-0.0888889	0.04
VVFLHVTYV	1042	1050	HLA-A*02:01	SARS coronavirus	9	Positive	2.02222	-0.58
YLNKIQNSL	319	327	HLA-A*02:01	Plasmodium falciparum NF54	9	Positive	-0.488889	-2.5
HLGNVKYLV	3	11	HLA-A*02:01	Plasmodium falciparum	9	Positive	0.411111	-0.98
GIAGGLALL	500	508	HLA-A*02:01	Plasmodium falciparum	9	Positive	2.03333	-0.6
YLKKIKNSL	44	52	HLA-A*02:01	Plasmodium falciparum 7G8	9	Positive	-0.577778	0.5
YLKKIQNSL	364	372	HLA-A*02:01	Plasmodium falciparum isolate WELLCOME	9	Positive	-0.533333	0.32
YLDKVRATV	301	309	HLA-A*02:01	Plasmodium vivax strain Belem	9	Positive	0.0111111	-0.52
TLNDLETDV	341	349	HLA-A*02:01	Plasmodium vivax strain Belem	9	Positive	-0.4	0.72
CLFKDWEEL	115	123	HLA-A*02:01	Hepatitis B virus	9	Positive	-0.266667	-1.52
HLSLRGLFV	52	60	HLA-A*02:01	Hepatitis B virus	9	Positive	1.05556	1.72
VLHKRTLGL	92	100	HLA-A*02:01	Hepatitis B virus	9	Positive	0.322222	0.6
LLWKGEGAV	956	964	HLA-A*02:01	Human immunodeficiency virus 1	9	Positive	0.5	-1.52
VLQAGFFLL	177	185	HLA-A*02:01	Hepatitis B virus	9	Positive	2.12222	3.42
FLGGTPVCL	204	212	HLA-A*02:01	Hepatitis B virus	9	Positive	1.55556	0.26
LLDYQGMLP	260	268	HLA-A*02:01	Hepatitis B virus	9	Positive	0.333333	1.02
GLSPTVWLS	348	356	HLA-A*02:01	Hepatitis B virus	9	Positive	0.733333	-1.48
IVSPFIPLL	382	390	HLA-A*02:01	Hepatitis B virus subtype adw2	9	Positive	2.17778	0.18
YLLDRGADI	288	296	HLA-A*02:01	Vaccinia virus WR	9	Positive	0.0777778	0.48
HMYFTFFDV	36	44	HLA-A*02:01	Vaccinia virus WR	9	Positive	0.644444	0.36
VLYSYILFL	4	12	HLA-A*02:01	Vaccinia virus WR	9	Positive	2.16667	-0.7
FLSLMSLSI	7	15	HLA-A*02:01	Vaccinia virus WR	9	Positive	2.02222	-1.8
SLMSLSIEI	9	17	HLA-A*02:01	Vaccinia virus WR	9	Positive	1.4	-1.28
SLWGIRWYI	32	40	HLA-A*02:01	Vaccinia virus WR	9	Positive	0.444444	-0.76
FVYPSNFDV	71	79	HLA-A*02:01	Vaccinia virus WR	9	Positive	0.366667	0.18
FLYSFFLCI	22	30	HLA-A*02:01	Vaccinia virus WR	9	Positive	2.32222	0.5
NLSDGFLLI	54	62	HLA-A*02:01	Vaccinia virus WR	9	Positive	1.16667	1.16
FLLIRYITT	59	67	HLA-A*02:01	Vaccinia virus WR	9	Positive	1.35556	-1.42
HIFYQLANV	80	88	HLA-A*02:01	Vaccinia virus WR	9	Positive	0.622222	-1.9
ITDQVPFSV	209	217	HLA-A*02:01	Homo sapiens	9	Positive	0.622222	0.06
IISAVVGIL	654	662	HLA-A*02:01	Homo sapiens	9	Positive	2.92222	2
ALPHIIDEV	10	18	HLA-A*02:01	Lymphocytic choriomeningitis virus (strain Armstrong) (clone 53b)	9	Positive	0.777778	-1.58
MMCPFLFLM	1189	1197	HLA-A*02:01	Lymphocytic choriomeningitis virus (strain Armstrong) (clone 53b)	9	Positive	2.2	-0.24
NLNQVIQSV	1734	1742	HLA-A*02:01	Lymphocytic choriomeningitis virus (strain Armstrong) (clone 53b)	9	Positive	0.211111	1.66
SLAADLEKL	101	109	HLA-A*02:01	Lymphocytic choriomeningitis virus (strain Armstrong) (clone 53b)	9	Positive	0.366667	2.42
SLNQTVHSL	69	77	HLA-A*02:01	Lymphocytic choriomeningitis virus (strain Armstrong) (clone 53b)	9	Positive	-0.0777778	1.94
YIACRTSIV	315	323	HLA-A*02:01	Lymphocytic choriomeningitis virus (strain Armstrong) (clone 53b)	9	Positive	1.13333	-0.14
YLVSIFLHL	447	455	HLA-A*02:01	Lymphocytic choriomeningitis virus (strain Armstrong) (clone 53b)	9	Positive	1.95556	-2.5
YNFSLGAAV	240	248	HLA-A*02:01	Lymphocytic choriomeningitis virus (strain Armstrong) (clone 53b)	9	Positive	0.933333	1.64
RLCCQLDPA	4	12	HLA-A*02:01	Hepatitis B virus subtype ayw	9	Positive	0.144444	-0.76
VLCLRPVGA	15	23	HLA-A*02:01	Hepatitis B virus subtype ayw	9	Positive	1.53333	-0.72
NAHQILPKV	84	92	HLA-A*02:01	Hepatitis B virus subtype ayw	9	Positive	-0.155556	-1.32
AMSTTDLEA	102	110	HLA-A*02:01	Hepatitis B virus subtype ayw	9	Positive	0.0111111	1.38
GVRVLEDGV	154	162	HLA-A*02:01	Hepatitis C virus subtype 1a	9	Positive	0.455556	-0.5
NLPGCSFSI	168	176	HLA-A*02:01	Hepatitis C virus subtype 1a	9	Positive	0.722222	-0.46
AILHTPGCV	219	227	HLA-A*02:01	Hepatitis C virus subtype 1a	9	Positive	1.21111	3.9
LVMAQLLRI	332	340	HLA-A*02:01	Hepatitis C virus subtype 1a	9	Positive	1.75556	0.92
FLSFASLFL	150	158	HLA-A*02:01	Ebola virus - Mayinga, Zaire, 1976	9	Positive	2.22222	-0.14
RLMRTNFLI	202	210	HLA-A*02:01	Ebola virus - Mayinga, Zaire, 1976	9	Positive	0.4	2.64
KLTEAITAA	404	412	HLA-A*02:01	Ebola virus - Mayinga, Zaire, 1976	9	Positive	0.544444	0.86
LLDAHIPQL	3	11	HLA-A*02:01	Mycobacterium tuberculosis H37Rv	9	Positive	0.655556	-2.6
KLGGYVSFV	125	133	HLA-A*02:01	Francisella tularensis subsp. tularensis SCHU S4	9	Positive	0.911111	-2.54
KLLGQINLV	90	98	HLA-A*02:01	Francisella tularensis subsp. tularensis SCHU S4	9	Positive	0.977778	1.46
LMWDNVGLV	424	432	HLA-A*02:01	Francisella tularensis subsp. tularensis SCHU S4	9	Positive	1.06667	-1.16
FMPKVNFEV	277	285	HLA-A*02:01	Francisella tularensis subsp. tularensis SCHU S4	9	Positive	0.377778	0.48
IMSSFEFQV	686	694	HLA-A*02:01	Francisella tularensis subsp. tularensis SCHU S4	9	Positive	0.844444	-3.04
WLGNHGFEV	110	118	HLA-A*02:01	Francisella tularensis subsp. tularensis SCHU S4	9	Positive	-0.122222	1.48
KLLPEGYWV	34	42	HLA-A*02:01	Francisella tularensis subsp. tularensis SCHU S4	9	Positive	0.0222222	-3.2
RLIGHISTL	345	353	HLA-A*02:01	Francisella tularensis subsp. tularensis SCHU S4	9	Positive	0.777778	2.56
MLAAQMFIV	285	293	HLA-A*02:01	Hepatitis C virus subtype 2a	9	Positive	2.13333	-1.26
YIVRWEWVV	717	725	HLA-A*02:01	Hepatitis C virus subtype 2a	9	Positive	0.666667	0.06
WLGNIIQYA	2850	2858	HLA-A*02:01	Hepatitis C virus subtype 2a	9	Positive	0.555556	1.1
TLEEFSAKL	4	12	HLA-A*02:01	Trypanosoma cruzi	9	Positive	-0.0222222	-1.4
GVPVDPSRV	30	38	HLA-A*02:01	Trypanosoma cruzi	9	Positive	0.0222222	0.74
VCTEGKSKL	53	61	HLA-A*02:01	Trypanosoma cruzi	9	Positive	-0.3	0.56
GLSGGTPSK	11	19	HLA-A*02:01	Trypanosoma cruzi	9	Positive	-0.577778	-0.28
VLLPSLFLL	818	826	HLA-A*02:01	Trypanosoma cruzi	9	Positive	2.62222	1.72
FLSHDFTLV	552	560	HLA-A*02:01	Trypanosoma cruzi	9	Positive	1.02222	3.36
FLSHNFTLV	572	580	HLA-A*02:01	Trypanosoma cruzi	9	Positive	1.02222	-0.02
FANCNFTLV	570	578	HLA-A*02:01	Trypanosoma cruzi	9	Positive	1.13333	-0.16
FVNHRFTLV	551	559	HLA-A*02:01	Trypanosoma cruzi	9	Positive	0.655556	1.58
FANHKFTLV	628	636	HLA-A*02:01	Trypanosoma cruzi	9	Positive	0.455556	0.24
FANNKFTLV	555	563	HLA-A*02:01	Trypanosoma cruzi	9	Positive	0.422222	0.6
FANYKFTLV	568	576	HLA-A*02:01	Trypanosoma cruzi	9	Positive	0.666667	-0.76
FVNYNFTLV	564	572	HLA-A*02:01	Trypanosoma cruzi	9	Positive	0.977778	1.82
FANHNFTLV	579	587	HLA-A*02:01	Trypanosoma cruzi	9	Positive	0.5	-2.1
FVDYNFSLV	550	558	HLA-A*02:01	Trypanosoma cruzi	9	Positive	0.966667	2.4
FANYNFTLV	581	589	HLA-A*02:01	Trypanosoma cruzi	9	Positive	0.711111	-0.9
FANNEFTLV	562	570	HLA-A*02:01	Trypanosoma cruzi	9	Positive	0.466667	0.92
FVNYDFTIV	513	521	HLA-A*02:01	Trypanosoma cruzi	9	Positive	1.05556	-0.02
ELLRPTTLV	170	178	HLA-A*02:01	Trypanosoma cruzi	9	Positive	0.511111	0.18
DVSRPTAVV	162	170	HLA-A*02:01	Trypanosoma cruzi	9	Positive	0.366667	0.22
FTSAVLLLV	6	14	HLA-A*02:01	Trypanosoma cruzi	9	Positive	2.54444	2.02
WLSDCGEAL	457	465	HLA-A*02:01	Trypanosoma cruzi	9	Positive	0.311111	3.08
VMACLVPAA	16	24	HLA-A*02:01	Trypanosoma cruzi	9	Positive	2.26667	1.04
LLTTSGVSA	386	394	HLA-A*02:01	Trypanosoma cruzi	9	Positive	1.13333	2.7
VMMSCSSEA	16	24	HLA-A*02:01	Trypanosoma cruzi	9	Positive	0.711111	3.22
RLLSPTTIV	120	128	HLA-A*02:01	Trypanosoma cruzi	9	Positive	0.888889	1.1
KLYCSYEVA	401	409	HLA-A*02:01	Trypanosoma cruzi	9	Positive	0.166667	2.16
SVFRENLFL	60	68	HLA-A*02:01	Trypanosoma cruzi	9	Positive	0.566667	3.28
ALSLAAVLV	7	15	HLA-A*02:01	Trypanosoma cruzi	9	Positive	2.71111	-1.12
TLLYATVEV	380	388	HLA-A*02:01	Trypanosoma cruzi	9	Positive	1.28889	1.42
SMNATLVQA	47	55	HLA-A*02:01	Trypanosoma cruzi	9	Positive	0.555556	0.04
FTLVAPVSI	534	542	HLA-A*02:01	Trypanosoma cruzi	9	Positive	2.02222	1.12
KVVSLVILA	236	244	HLA-A*02:01	Trypanosoma cruzi	9	Positive	2.42222	0
WIIKNSWTA	300	308	HLA-A*02:01	Trypanosoma cruzi	9	Positive	0.0111111	-0.72
LMNNAFEWI	189	197	HLA-A*02:01	Trypanosoma cruzi	9	Positive	0.377778	0.76
VTLPTGQCL	378	386	HLA-A*02:01	Trypanosoma cruzi	9	Positive	0.822222	-0.78
KLFPEVIDL	89	97	HLA-A*02:01	Trypanosoma cruzi	9	Positive	0.733333	-2.42
LLWAARPRL	356	364	HLA-A*02:01	Human herpesvirus 4 (strain B95-8)	9	Positive	0.388889	-1.18
LLWTLVVLL	329	337	HLA-A*02:01	Human herpesvirus 4 (strain B95-8)	9	Positive	2.86667	2.7
ILPSKSLEV	512	520	HLA-A*02:01	Hantaan virus	9	Positive	0.633333	1.28
ILLGSLSDL	1188	1196	HLA-A*02:01	Hantaan virus	9	Positive	1.57778	0.5
GLDCARLEI	1736	1744	HLA-A*02:01	Hantaan virus	9	Positive	0.5	-1.12
IMELATAGI	1273	1281	HLA-A*02:01	Hantaan virus	9	Positive	1.52222	0.22
IMIGVLVGV	691	699	HLA-A*02:01	Homo sapiens	9	Positive	2.94444	-0.94
KVAELVHFL	111	119	HLA-A*02:01	Homo sapiens	9	Positive	1.11111	0.52
YLLDGLRAQ	77	85	HLA-A*02:01	Mycobacterium tuberculosis	9	Positive	-1.23358e-16	-2.06
SMAGSSAMI	166	174	HLA-A*02:01	Mycobacterium tuberculosis	9	Positive	1.01111	0.1
FIYAGSLSA	183	191	HLA-A*02:01	Mycobacterium tuberculosis	9	Positive	1.26667	0.34
GMGPSLIGL	198	206	HLA-A*02:01	Mycobacterium tuberculosis	9	Positive	1.15556	0.48
LLGRDSFEV	261	269	HLA-A*02:01	Mus musculus	9	Positive	0.211111	-2.02
YVLEETSVM	315	323	HLA-A*02:01	Human herpesvirus 5	9	Positive	0.477778	-2.06
FLVDAIVRV	289	297	HLA-A*02:01	Human herpesvirus 2	9	Positive	1.94444	2.28
VLAELVKQI	81	89	HLA-A*02:01	Human herpesvirus 5	9	Positive	1.26667	2.72
ILDEERDKV	256	264	HLA-A*02:01	Human herpesvirus 5	9	Positive	-1.1	0.54
TMYGGISLL	297	305	HLA-A*02:01	Human herpesvirus 5	9	Positive	1.15556	0.62
YILEETSVM	315	323	HLA-A*02:01	Human herpesvirus 5	9	Positive	0.511111	1.28
LLVDLLWLL	167	175	HLA-A*02:01	Human herpesvirus 4	9	Positive	2.51111	0.42
TLLVDLLWL	166	174	HLA-A*02:01	Human herpesvirus 4	9	Positive	2.01111	2.18
LMIIPLINV	542	550	HLA-A*02:01	Human herpesvirus 4	9	Positive	2.45556	1.64
SLVIVTTFV	225	233	HLA-A*02:01	Human herpesvirus 4	9	Positive	2.38889	1.64
VLQWASLAV	863	871	HLA-A*02:01	Human herpesvirus 4	9	Positive	1.6	1.76
LLLIALWNL	92	100	HLA-A*02:01	Human herpesvirus 4	9	Positive	2.32222	2.54
TLFIGSHVV	420	428	HLA-A*02:01	Human herpesvirus 4	9	Positive	1.6	2.48
MLNIPSINV	120	128	HLA-A*02:01	Human herpesvirus 5 strain AD169	9	Positive	1.05556	0.52
VLGPISGHV	14	22	HLA-A*02:01	Human herpesvirus 5 strain AD169	9	Positive	1.14444	-2.4
GLADTVVAC	551	559	HLA-A*02:01	Human herpesvirus 2	9	Positive	1.52222	-2.4
IMVLSFLFL	403	411	HLA-A*02:01	Plasmodium falciparum 7G8	9	Positive	2.97778	-0.48
KLQEQQSDL	191	199	HLA-A*02:01	Plasmodium falciparum	9	Positive	-1.62222	1.08
NLNDNAIHL	80	88	HLA-A*02:01	Plasmodium falciparum	9	Positive	-0.366667	1.1
VLPHETRLL	34	42	HLA-A*02:01	Human herpesvirus 5	9	Positive	0.233333	0.42
SLLSEFCRV	303	311	HLA-A*02:01	Human herpesvirus 5	9	Positive	0.833333	-1.48
TMYGSISLL	297	305	HLA-A*02:01	Human herpesvirus 5	9	Positive	1.11111	1.24
GMYGAISLL	297	305	HLA-A*02:01	Human herpesvirus 5	9	Positive	1.43333	-0.16
RMFPNAPYL	126	134	HLA-A*02:01	Homo sapiens	9	Positive	-0.244444	0.44
SLGEQQYSV	187	195	HLA-A*02:01	Homo sapiens	9	Positive	-0.644444	-4.44089e-17
RVPGVAPTL	302	310	HLA-A*02:01	Homo sapiens	9	Positive	0.577778	-1.42
SLGGLLTMV	307	315	HLA-A*02:01	Human herpesvirus 4	9	Positive	1.68889	-0.52
FMVFLQTHI	562	570	HLA-A*02:01	Human herpesvirus 4	9	Positive	1.4	1.38
TLLANVTAV	341	349	HLA-A*02:01	Human rotavirus strain WA	9	Positive	1.63333	0.24
ALNTPKDHI	139	147	HLA-A*02:01	SARS coronavirus	9	Positive	-0.7	0.42
LQLPQGTTL	160	168	HLA-A*02:01	SARS coronavirus	9	Positive	0.111111	-1.44
LALLLLDRL	220	228	HLA-A*02:01	SARS coronavirus	9	Positive	1.84444	-1.28
ILLNKHIDA	352	360	HLA-A*02:01	SARS coronavirus	9	Positive	0.477778	-0.58
ALVRCIPTL	418	426	HLA-A*02:01	Chlamydia pneumoniae	9	Positive	1.53333	-2
ALAYGIDKV	179	187	HLA-A*02:01	Chlamydia pneumoniae	9	Positive	0.777778	-0.92
ILALVQEKI	128	136	HLA-A*02:01	Chlamydia pneumoniae	9	Positive	1.3	-0.96
QLGAFLTNV	178	186	HLA-A*02:01	Human T-lymphotropic virus 1	9	Positive	0.922222	-0.6
LLFEEYTNI	307	315	HLA-A*02:01	Human T-lymphotropic virus 1	9	Positive	0.266667	-0.28
MMIEEYPYV	291	299	HLA-A*02:01	Dermatophagoides pteronyssinus	9	Positive	0.144444	-0.7
SLDLAEQEL	134	142	HLA-A*02:01	Dermatophagoides pteronyssinus	9	Positive	-0.177778	2.92
YLAYRNQSL	127	135	HLA-A*02:01	Dermatophagoides pteronyssinus	9	Positive	-0.611111	-1
LLMDCSGSI	51	59	HLA-A*02:01	Plasmodium falciparum	9	Positive	1.22222	-0.18
MPNNPNRNV	5	13	HLA-A*02:01	Plasmodium falciparum	9	Positive	-1.73333	-2.94
SITEVECFL	36	44	HLA-A*02:01	JC polyomavirus	9	Positive	1.03333	-1.94
ILMWEAVTL	100	108	HLA-A*02:01	JC polyomavirus	9	Positive	1.65556	-0.36
LQTTIHDII	26	34	HLA-A*02:01	Human papillomavirus type 16	9	Positive	0.633333	-0.36
FAFRDLCIV	52	60	HLA-A*02:01	Human papillomavirus type 16	9	Positive	1.6	0.36
TLHEYMLDL	7	15	HLA-A*02:01	Human papillomavirus type 16	9	Positive	0.122222	0.56
TLGIVCPIC	86	94	HLA-A*02:01	Human papillomavirus type 16	9	Positive	2.14444	-0.92
LAGKGISVV	87	95	HLA-A*02:01	Mycobacterium tuberculosis	9	Positive	1.44444	0.3
KMLKEMGEV	137	145	HLA-A*02:01	Human respiratory syncytial virus A strain Long	9	Positive	-0.377778	-0.9
QLLSSSKYT	16	24	HLA-A*02:01	Human respiratory syncytial virus A strain Long	9	Positive	-0.466667	-0.92
ILNNPKASL	303	311	HLA-A*02:01	Human respiratory syncytial virus A strain Long	9	Positive	0.0666667	-0.1
VLLVSLGAI	541	549	HLA-A*02:01	Influenza A virus (A/New Caledonia/20/1999(H1N1))	9	Positive	2.76667	-0.22
HLSLRGLPV	52	60	HLA-A*02:01	Hepatitis B virus	9	Positive	0.566667	-1.14
FLLTKILTI	194	202	HLA-A*02:01	Hepatitis B virus	9	Positive	1.98889	0.54
SLPITVYYA	77	85	HLA-A*02:01	Herpes simplex virus (type 1 / strain 17)	9	Positive	0.955556	-1.24
VLLNAPSEA	94	102	HLA-A*02:01	Herpes simplex virus (type 1 / strain 17)	9	Positive	0.666667	-1.6
ALLEDPVGT	302	310	HLA-A*02:01	Herpes simplex virus (type 1 / strain 17)	9	Positive	0.433333	1.82
RLGAVILFV	7	15	HLA-A*02:01	Herpes simplex virus (type 1 / strain 17)	9	Positive	2.24444	-0.56
NLTIAWFRM	119	127	HLA-A*02:01	Herpes simplex virus (type 1 / strain 17)	9	Positive	0.577778	-1.1
LMHAPAFET	177	185	HLA-A*02:01	Herpes simplex virus (type 1 / strain 17)	9	Positive	0.344444	0.34
FIPENQRTV	248	256	HLA-A*02:01	Herpes simplex virus (type 1 / strain 17)	9	Positive	-0.644444	0.28
SVGGVFTSV	430	438	HLA-A*02:01	West Nile virus NY-99	9	Positive	1.36667	0.44
YTMDGEYRL	518	526	HLA-A*02:01	West Nile virus NY-99	9	Positive	-1.05556	-1.32
SLFGQRIEV	15	23	HLA-A*02:01	West Nile virus NY-99	9	Positive	0.288889	2.16
ATWAENIQV	862	870	HLA-A*02:01	West Nile virus NY-99	9	Positive	0.0222222	-1.5
SLTSINVQA	68	76	HLA-A*02:01	West Nile virus NY-99	9	Positive	0.555556	1.04
AQLLTEFAI	254	262	HLA-A*02:01	Mycobacterium tuberculosis	9	Positive	1.2	-0.24
NLLVTGFDT	260	268	HLA-A*02:01	Mycobacterium tuberculosis	9	Positive	0.644444	-1.98
LGYGFVNYI	87	95	HLA-A*02:01	Homo sapiens	9	Positive	0.933333	-2.16
LGYGFVNYV	61	69	HLA-A*02:01	Homo sapiens	9	Positive	0.9	0.88
MLWGYLQYV	549	557	HLA-A*02:01	Saccharomyces cerevisiae	9	Positive	0.7	-1.42
GLLPFHSTL	233	241	HLA-A*02:01	Human T-lymphotropic virus 1	9	Positive	0.833333	1.1
YLYQLSPPI	155	163	HLA-A*02:01	Human T-lymphotropic virus 1	9	Positive	0.222222	-0.04
RLERKWLDV	210	218	HLA-A*02:01	Measles virus strain Edmonston	9	Positive	-1	-0.94
DLSLRRFMV	226	234	HLA-A*02:01	Measles virus strain Edmonston	9	Positive	0.355556	-0.36
HLMIDRPYV	29	37	HLA-A*02:01	Measles virus strain Edmonston	9	Positive	0.0333333	-0.6
RMSKGVFKV	1520	1528	HLA-A*02:01	Measles virus	9	Positive	-0.0444444	2.42
LMLIWYRPV	577	585	HLA-A*02:01	Simian virus 40	9	Positive	1.1	3.1
ILMWEAVTV	110	118	HLA-A*02:01	Simian virus 40	9	Positive	1.7	2.78
LLMWEAVTV	108	116	HLA-A*02:01	BK polyomavirus	9	Positive	1.62222	-1
DLMGYIPAV	16	24	HLA-A*02:01	Hepatitis C virus	9	Positive	1.04444	-0.98
AITEVECFL	44	52	HLA-A*02:01	BK polyomavirus	9	Positive	1.32222	2.2
EVKEKHEFL	1137	1145	HLA-A*02:01	Coxsackievirus B4 (strain E2)	9	Positive	-1.18889	-0.28
AIMDKVIIL	114	122	HLA-A*02:01	H5N1 subtype	9	Positive	1.97778	-0.8
AIMDKTIIL	117	125	HLA-A*02:01	H5N1 subtype	9	Positive	1.43333	0.44
AIMDKNITL	117	125	HLA-A*02:01	H5N1 subtype	9	Positive	0.544444	-0.98
GMLGFVFTL	58	66	HLA-A*02:01	H5N1 subtype	9	Positive	1.97778	-0.28
VLGGCRHKL	133	141	HLA-A*02:01	Hepatitis B virus	9	Positive	0.211111	0.8
FLCKQYLNL	665	673	HLA-A*02:01	Hepatitis B virus subtype ayw	9	Positive	0.5	0.68
GLYSSTVPV	61	69	HLA-A*02:01	Hepatitis B virus subtype ayw	9	Positive	0.733333	-0.04
NLSWLSLDV	411	419	HLA-A*02:01	Hepatitis B virus subtype ayw	9	Positive	0.677778	-0.04
TLACFAVYT	157	165	HLA-A*02:01	BK polyomavirus	9	Positive	1.57778	-0.06
KLCTFSFLI	216	224	HLA-A*02:01	BK polyomavirus	9	Positive	1.64444	0.06
CLLPKMDSV	398	406	HLA-A*02:01	BK polyomavirus	9	Positive	0.711111	-1.22
VVFEDVKGT	472	480	HLA-A*02:01	BK polyomavirus	9	Positive	0.377778	-0.28
SLQNSEFLL	558	566	HLA-A*02:01	BK polyomavirus	9	Positive	0.233333	-0.58
LLLIWFRPV	579	587	HLA-A*02:01	BK polyomavirus	9	Positive	1.76667	2.68
YMDDVVLGV	515	523	HLA-A*02:01	Hepatitis B virus	9	Positive	1.06667	-0.36
GIIYIIYKL	1505	1513	HLA-A*02:01	Human coxsackievirus B3	9	Positive	1.65556	0
KCDDVLLLL	281	289	HLA-A*02:01	Simian virus 40	9	Positive	1.22222	-2.7
KLKEFIPKV	705	713	HLA-A*02:01	Plasmodium falciparum	9	Positive	-0.166667	0.12
RFIAQLLLL	3	11	HLA-A*02:01	Human herpesvirus 4	9	Positive	1.81111	0.8
AFLGERVTL	23	31	HLA-A*02:01	Human herpesvirus 4	9	Positive	0.811111	-0.68
FLGERVTLT	24	32	HLA-A*02:01	Human herpesvirus 4	9	Positive	0.533333	1
TLTSYWRRV	30	38	HLA-A*02:01	Human herpesvirus 4	9	Positive	-0.6	1.56
KLGPGEEQV	50	58	HLA-A*02:01	Human herpesvirus 4	9	Positive	-0.977778	-1.88
GLLGVVSTV	83	91	HLA-A*02:01	Plasmodium falciparum	9	Positive	1.98889	-1.98
KLTPLCVTL	120	128	HLA-A*02:01	Human immunodeficiency virus 1	9	Positive	1.24444	2.7
VLAEAMSQV	362	370	HLA-A*02:01	Human immunodeficiency virus 1	9	Positive	1.1	1.36
MTNNPPIPV	250	258	HLA-A*02:01	Human immunodeficiency virus 1	9	Positive	-0.211111	0.84
FMKAVCVEV	230	238	HLA-A*02:01	Plasmodium falciparum	9	Positive	1.57778	1.78
QLDPARDVL	8	16	HLA-A*02:01	Hepatitis B virus	9	Positive	-0.333333	-2.24
SLPRSRTPI	445	453	HLA-A*02:01	Human herpesvirus 3	9	Positive	-0.688889	1.66
SAPLPSNRV	472	480	HLA-A*02:01	Human herpesvirus 3	9	Positive	-0.333333	0.66
SLILVSQYT	54	62	HLA-A*02:01	Human herpesvirus 5 strain AD169	9	Positive	1.02222	-1.04
SIYVYALPL	110	118	HLA-A*02:01	Human herpesvirus 5 strain AD169	9	Positive	1.45556	-1.5
VIGDQYVKV	218	226	HLA-A*02:01	Human herpesvirus 5 strain AD169	9	Positive	0.5	0.56
YLESFCEDV	227	235	HLA-A*02:01	Human herpesvirus 5 strain AD169	9	Positive	0.0777778	-0.42
AMAGASTSA	425	433	HLA-A*02:01	Human herpesvirus 5 strain AD169	9	Positive	0.711111	-0.52
KYQEFFWDA	509	517	HLA-A*02:01	Human herpesvirus 5 strain AD169	9	Positive	-1.02222	-0.68
GLSISGNLL	312	320	HLA-A*02:01	Human herpesvirus 5 strain AD169	9	Positive	1.11111	3.88
KLQVFLIVL	5	13	HLA-A*02:01	Homo sapiens	9	Positive	2.18889	2.6
ALWMRLLPL	2	10	HLA-A*02:01	Homo sapiens	9	Positive	1.32222	1.34
HLVEALYLV	34	42	HLA-A*02:01	Homo sapiens	9	Positive	1.51111	2.26
SLSPLQAEL	172	180	HLA-A*02:01	Homo sapiens	9	Positive	0.333333	2.34
LLPPLLEHL	180	188	HLA-A*02:01	Homo sapiens	9	Positive	1.01111	2.34
SLAAGVKLL	482	490	HLA-A*02:01	Homo sapiens	9	Positive	1.56667	1.58
FLIVLSVAL	9	17	HLA-A*02:01	Homo sapiens	9	Positive	3.12222	-1
FLFAVGFYL	215	223	HLA-A*02:01	Homo sapiens	9	Positive	2.25556	-1
SLQPLALEG	76	84	HLA-A*02:01	Homo sapiens	9	Positive	0.377778	0.68
SLYQLENYC	101	109	HLA-A*02:01	Homo sapiens	9	Positive	-0.422222	1.74
KLEEENPWL	43	51	HLA-A*02:01	Hepatitis delta virus	9	Positive	-1.42222	0.6
KLEDDNPWL	43	51	HLA-A*02:01	Hepatitis delta virus	9	Positive	-1.42222	0.06
KLEDEHPWL	43	51	HLA-A*02:01	Hepatitis delta virus	9	Positive	-1.38889	-0.44
KLEDDNAWL	43	51	HLA-A*02:01	Hepatitis delta virus	9	Positive	-1.04444	-0.3
VMNILLQYV	114	122	HLA-A*02:01	Homo sapiens	9	Positive	1.56667	-1.12
ILMHCQTTL	159	167	HLA-A*02:01	Homo sapiens	9	Positive	0.933333	-1.6
ELAEYLYNI	476	484	HLA-A*02:01	Homo sapiens	9	Positive	0.0888889	0.1
TVCGGIMFL	243	251	HLA-A*02:01	Human herpesvirus 4 (strain B95-8)	9	Positive	2.02222	-0.52
FGIDLLWSV	228	236	HLA-A*02:01	Mus musculus	9	Positive	1.5	-0.94
AFIPYSVHM	337	345	HLA-A*02:01	Homo sapiens	9	Positive	0.922222	1.2
LMGDKSENV	380	388	HLA-A*02:01	Homo sapiens	9	Positive	-0.633333	-0.98
LLLLDVAPL	391	399	HLA-A*02:01	Homo sapiens	9	Positive	2.21111	-0.06
LLDVAPLSL	393	401	HLA-A*02:01	Homo sapiens	9	Positive	1.7	-0.82
VMATLLPPV	520	528	HLA-A*02:01	Human herpesvirus 4	9	Positive	1.75556	-1.34
QLLQHYREV	195	203	HLA-A*02:01	Human herpesvirus 4	9	Positive	-0.855556	1.08
LLNYILKSV	18	26	HLA-A*02:01	Human rotavirus strain WA	9	Positive	1.17778	1
FLLGLLFFV	325	333	HLA-A*02:01	Mycobacterium tuberculosis	9	Positive	3.04444	-0.44
FLYELIWNV	197	205	HLA-A*02:01	Mycobacterium tuberculosis	9	Positive	1.1	0.28
KLQERLAKL	362	370	HLA-A*02:01	Mycobacterium tuberculosis	9	Positive	-0.677778	-0.56
KLPQLCTEL	18	26	HLA-A*02:01	Human papillomavirus type 16	9	Positive	0.0777778	-2.6
KLVCSPAPC	140	148	HLA-A*02:01	Hepatitis B virus	9	Positive	0.766667	-0.84
FQQLFLNTL	86	94	HLA-A*02:01	Human papillomavirus type 18	9	Positive	0.644444	1.44
TLKDIVLDL	7	15	HLA-A*02:01	Human papillomavirus type 11	9	Positive	0.944444	-1.86
LQPPDPVGL	15	23	HLA-A*02:01	Human papillomavirus type 11	9	Positive	-0.0444444	-0.46
PLTQHYQIL	47	55	HLA-A*02:01	Human papillomavirus type 11	9	Positive	-0.188889	-0.76
DLLLGTLNI	81	89	HLA-A*02:01	Human papillomavirus type 11	9	Positive	1.28889	0.68
LLLGTLNIV	82	90	HLA-A*02:01	Human papillomavirus type 11	9	Positive	2.14444	-0.02
LQDIEITCV	25	33	HLA-A*02:01	Human papillomavirus type 18	9	Positive	0.922222	-1.14
ELTEVFEFA	40	48	HLA-A*02:01	Human papillomavirus type 18	9	Positive	0.466667	-0.68
FAFKDLFVV	47	55	HLA-A*02:01	Human papillomavirus type 18	9	Positive	1.66667	-0.98
KLPDLCTEL	13	21	HLA-A*02:01	Human papillomavirus type 18	9	Positive	0.0777778	0.52
TLQDVSLEV	93	101	HLA-A*02:01	Human papillomavirus type 16	9	Positive	0.444444	2.3
YIIFVYIPL	63	71	HLA-A*02:01	Human papillomavirus type 16	9	Positive	2.23333	0.82
FLLCFCVLL	15	23	HLA-A*02:01	Human papillomavirus type 16	9	Positive	3.33333	-0.1
VLLCVCLLI	21	29	HLA-A*02:01	Human papillomavirus type 16	9	Positive	3.67778	2.4
VLLLWITAA	46	54	HLA-A*02:01	Human papillomavirus type 16	9	Positive	2.45556	0.86
KTVLELTEV	36	44	HLA-A*02:01	Human papillomavirus type 18	9	Positive	0.411111	2
TLQDIVLHL	7	15	HLA-A*02:01	Human papillomavirus type 18	9	Positive	1.02222	-2.46
ICWGNQLFV	349	357	HLA-A*02:01	Human papillomavirus type 16	9	Positive	1.05556	0.94
KCIDFYSRI	67	75	HLA-A*02:01	Human papillomavirus type 18	9	Positive	0.0333333	-1.9
SLKDVLVSV	27	35	HLA-A*02:01	Vaccinia virus Ankara	9	Positive	1.24444	0.14
TLLDHIRTA	178	186	HLA-A*02:01	Modified Vaccinia Ankara virus	9	Positive	0.144444	-0.62
KLFSDISAI	107	115	HLA-A*02:01	Modified Vaccinia Ankara virus	9	Positive	0.933333	1.56
IVIEAIHTV	187	195	HLA-A*02:01	Vaccinia virus Ankara	9	Positive	1.81111	-1.02
ALDEKLFLI	273	281	HLA-A*02:01	Vaccinia virus Ankara	9	Positive	1.06667	1
KLIIHNPEL	207	215	HLA-A*02:01	Vaccinia virus Ankara	9	Positive	0.1	1
SLSRFSWGA	244	252	HLA-A*02:01	Homo sapiens	9	Positive	0.0222222	-2.08
WVDNKTFSV	96	104	HLA-A*02:01	Homo sapiens	9	Positive	-0.233333	1.88
FLWSVFWLI	152	160	HLA-A*02:01	Homo sapiens	9	Positive	2.14444	-0.8
NLAQDLATV	143	151	HLA-A*02:01	Homo sapiens	9	Positive	0.466667	1.56
QLARQQVHV	214	222	HLA-A*02:01	Homo sapiens	9	Positive	-0.466667	-2.7
SLEEEIRFL	192	200	HLA-A*02:01	Homo sapiens	9	Positive	-0.1	-2.06
VLGPLVALI	188	196	HLA-A*02:01	Homo sapiens	9	Positive	2.67778	0.22
TLFVIVPVL	181	189	HLA-A*02:01	Homo sapiens	9	Positive	2.8	0.68
KVEDPFYWV	114	122	HLA-A*02:01	Homo sapiens	9	Positive	-0.388889	1.06
FLRVPCWKI	172	180	HLA-A*02:01	Homo sapiens	9	Positive	0.766667	-1.68
WLHCLLPKM	393	401	HLA-A*02:01	Simian virus 40	9	Positive	0.688889	-0.96
VAIDQFLVV	463	471	HLA-A*02:01	Simian virus 40	9	Positive	2.05556	-1.5
ALNTLVKQL	940	948	HLA-A*02:01	SARS coronavirus	9	Positive	0.644444	-1.68
NLNESLIDL	1174	1182	HLA-A*02:01	SARS coronavirus	9	Positive	0.122222	1.84
SIVAYTMSL	673	681	HLA-A*02:01	SARS coronavirus	9	Positive	1.4	2.48
VLNDILSRL	958	966	HLA-A*02:01	SARS coronavirus	9	Positive	0.866667	0.24
CLDAGINYV	2187	2195	HLA-A*02:01	SARS coronavirus Urbani	9	Positive	0.9	0.56
AMWLLLLSI	2207	2215	HLA-A*02:01	SARS coronavirus Urbani	9	Positive	2.41111	-0.14
WLMWFIISI	2340	2348	HLA-A*02:01	SARS coronavirus Urbani	9	Positive	2.15556	0.74
ILLLDQVLV	2546	2554	HLA-A*02:01	SARS coronavirus Urbani	9	Positive	2.34444	0.52
LLCVLAALV	2755	2763	HLA-A*02:01	SARS coronavirus Urbani	9	Positive	3.3	-0.9
ALSGVFCGV	2990	2998	HLA-A*02:01	SARS coronavirus Urbani	9	Positive	1.96667	1.16
VLAWLYAAV	3444	3452	HLA-A*02:01	SARS coronavirus Urbani	9	Positive	2.13333	-0.42
TLMNVITLV	3687	3695	HLA-A*02:01	SARS coronavirus Urbani	9	Positive	1.94444	0.52
SMWALVISV	3709	3717	HLA-A*02:01	SARS coronavirus Urbani	9	Positive	1.98889	-0.54
FMQEIPTFL	7	15	HLA-A*02:01	Junin virus	9	Positive	0.722222	-4.44089e-17
ALNIALVAV	18	26	HLA-A*02:01	Junin virus	9	Positive	2.48889	0.02
GLSQFTHTV	19	27	HLA-A*02:01	Machupo virus	9	Positive	0.166667	-0.14
AMPGVLSYV	432	440	HLA-A*02:01	Machupo virus	9	Positive	1.31111	-0.86
GLLEWIFRA	142	150	HLA-A*02:01	Sabia virus	9	Positive	0.822222	-0.82
GLLQFIVFL	42	50	HLA-A*02:01	Whitewater Arroyo virus	9	Positive	2.42222	-0.36
TVIKTLLEV	274	282	HLA-A*02:01	Whitewater Arroyo virus	9	Positive	1.3	0.8
ALNIALIAV	18	26	HLA-A*02:01	Whitewater Arroyo virus	9	Positive	2.52222	0.02
AINIALIAV	18	26	HLA-A*02:01	Sabia virus	9	Positive	2.6	-1.94
GLSQFTQTV	19	27	HLA-A*02:01	Junin virus	9	Positive	0.133333	0.62
AQPGLLSYV	433	441	HLA-A*02:01	Sabia virus	9	Positive	0.666667	1.64
YVSSIFLHL	428	436	HLA-A*02:01	Whitewater Arroyo virus	9	Positive	1.44444	0.02
KLSEGDLLA	245	253	HLA-A*02:01	Homo sapiens	9	Positive	0.122222	0.14
ALAEGDLLA	355	363	HLA-A*02:01	Pseudomonas aeruginosa	9	Positive	1.04444	-2.32
GMVTTSTTL	306	314	HLA-A*02:01	Homo sapiens	9	Positive	0.655556	1.94
LLVHFLPLL	3	11	HLA-A*02:01	Mus musculus	9	Positive	2.35556	-1.58
IVDQCCTSI	89	97	HLA-A*02:01	Mus musculus	9	Positive	1.07778	-1.36
IVEQCCTSI	79	87	HLA-A*02:01	Homo sapiens	9	Positive	1.07778	-1.44
ALWEPKPTQ	15	23	HLA-A*02:01	Mus musculus	9	Positive	-1.12222	1.72
IILKANFSV	128	136	HLA-A*02:01	Influenza A virus (A/Puerto Rico/8/1934(H1N1))	9	Positive	1.48889	-1.44
SLVEELKKV	794	802	HLA-A*02:01	Homo sapiens	9	Positive	0.0444444	-1.48
SLMSWSAIL	78	86	HLA-A*02:01	Homo sapiens	9	Positive	1.38889	1.1
ILDKKVEKV	570	578	HLA-A*02:01	Homo sapiens	9	Positive	-0.222222	-1.28
WLNEVEFKL	1281	1289	HLA-A*02:01	Homo sapiens	9	Positive	-0.0777778	0.8
KLQEALSQL	2073	2081	HLA-A*02:01	Homo sapiens	9	Positive	-0.222222	0.96
RLLEDSKGV	2723	2731	HLA-A*02:01	Homo sapiens	9	Positive	-0.533333	-2.02
LLSERLNWL	818	826	HLA-A*02:01	Homo sapiens	9	Positive	0.222222	1.8
WLTEAEQFL	2119	2127	HLA-A*02:01	Homo sapiens	9	Positive	0.0111111	0.64
VLHDDLLEA	137	145	HLA-A*02:01	Homo sapiens	9	Positive	0.411111	-1.32
KIFCISIFL	3	11	HLA-A*02:01	Leptospira interrogans serovar Pomona	9	Positive	2.3	1.3
KLIVTPAAL	305	313	HLA-A*02:01	Leptospira interrogans serovar Pomona	9	Positive	1.52222	-0.54
TLYAVATTI	2284	2292	HLA-A*02:01	Dengue virus 1	9	Positive	1.41111	2.86
QEGAMHTAL	536	544	HLA-A*02:01	Dengue virus 1	9	Positive	-0.222222	2.32
LPAIVREAI	1680	1688	HLA-A*02:01	Dengue virus 1	9	Positive	1.22222	-1.06
SRNSTHEMY	2703	2711	HLA-A*02:01	Dengue virus 1	9	Positive	-1.82222	0.2
AIVREAIKR	1682	1690	HLA-A*02:01	Dengue virus 1	9	Positive	0.0444444	1.24
FIDSYICQV	311	319	HLA-A*02:01	Homo sapiens	9	Positive	1.04444	0.3
AVADHVAAV	134	142	HLA-A*02:01	Mycobacterium tuberculosis H37Rv	9	Positive	1.45556	-0.92
KMAAFPETL	671	679	HLA-A*02:01	Homo sapiens	9	Positive	0.266667	0.66
LMASSPTSI	1197	1205	HLA-A*02:01	Homo sapiens	9	Positive	0.811111	0.28
KAFQDVLYV	148	156	HLA-A*02:01	Homo sapiens	9	Positive	0.511111	-0.42
LLSSGAFSA	515	523	HLA-A*02:01	Homo sapiens	9	Positive	1.24444	-0.4
YLQQNTHTL	558	566	HLA-A*02:01	Homo sapiens	9	Positive	-0.977778	0.18
LLIADNPQL	719	727	HLA-A*02:01	Homo sapiens	9	Positive	0.622222	-0.78
FLLDILGAT	428	436	HLA-A*02:01	Homo sapiens	9	Positive	1.76667	-1.56
TLKKYFIPV	271	279	HLA-A*02:01	Homo sapiens	9	Positive	0.433333	-0.12
NLATYMNSI	620	628	HLA-A*02:01	Homo sapiens	9	Positive	0.244444	-1.12
YMNSIRLYA	624	632	HLA-A*02:01	Homo sapiens	9	Positive	0.0666667	-0.72
KLTQINFNM	965	973	HLA-A*02:01	Homo sapiens	9	Positive	-0.233333	-2.5
LLMPAGVPL	1099	1107	HLA-A*02:01	Homo sapiens	9	Positive	1.74444	1.6
LLVSEIDWL	1401	1409	HLA-A*02:01	Homo sapiens	9	Positive	1.26667	-0.16
LLIKKLPRV	1786	1794	HLA-A*02:01	Homo sapiens	9	Positive	0.688889	-0.36
YSLEYFQFV	2006	2014	HLA-A*02:01	Homo sapiens	9	Positive	0.355556	-0.3
YLLPEAEEI	2033	2041	HLA-A*02:01	Homo sapiens	9	Positive	0.0555556	0.22
QLLKLNVPA	2196	2204	HLA-A*02:01	Homo sapiens	9	Positive	0.544444	0.2
YLDLLFQIL	2337	2345	HLA-A*02:01	Homo sapiens	9	Positive	1.57778	-0.22
FLLENAAYL	448	456	HLA-A*02:01	Homo sapiens	9	Positive	1.05556	-0.74
GVLVGVALI	694	702	HLA-A*02:01	Homo sapiens	9	Positive	2.85556	3.48
FLWGPRAYA	270	278	HLA-A*02:01	Homo sapiens	9	Positive	0.166667	2.14
RQYDPVAAL	340	348	HLA-A*02:01	Human herpesvirus 5 strain AD169	9	Positive	-0.311111	-0.68
VAALFFFDI	345	353	HLA-A*02:01	Human herpesvirus 5 strain AD169	9	Positive	2.33333	0.22
ALFFFDIDL	347	355	HLA-A*02:01	Human herpesvirus 5 strain AD169	9	Positive	1.7	3.08
RLQGISPKI	103	111	HLA-A*02:01	Homo sapiens	9	Positive	-0.211111	1.12
FTASLFLHL	444	452	HLA-A*02:01	Machupo virus strain Carvallo	9	Positive	1.56667	3.1
YTITVFLHL	455	463	HLA-A*02:01	Pichinde virus strain Munchique	9	Positive	1.46667	-0.66
SLQEEIAFL	226	234	HLA-A*02:01	Homo sapiens	9	Positive	0.6	0.02
FLSLSLLVI	38	46	HLA-A*02:01	Toxoplasma gondii	9	Positive	2.78889	3.06
FMIVSISLV	351	359	HLA-A*02:01	Toxoplasma gondii	9	Positive	2.7	-0.34
FVIFACNFV	44	52	HLA-A*02:01	Toxoplasma gondii	9	Positive	2.45556	1.26
FLLGLLVHV	375	383	HLA-A*02:01	Toxoplasma gondii	9	Positive	2.53333	0.82
FLTDYIPGA	136	144	HLA-A*02:01	Toxoplasma gondii	9	Positive	0.6	0.34
ITMGSLFFV	12	20	HLA-A*02:01	Toxoplasma gondii	9	Positive	2.01111	1.1
GLAAAVVAV	78	86	HLA-A*02:01	Toxoplasma gondii	9	Positive	2.57778	-0.86
VLLPVLFGV	9	17	HLA-A*02:01	Toxoplasma gondii	9	Positive	2.75556	-0.58
FAAAFFPAV	11	19	HLA-A*02:01	Toxoplasma gondii	9	Positive	2.02222	1.34
VVFVVFMGV	22	30	HLA-A*02:01	Toxoplasma gondii	9	Positive	3.12222	1.4
FMGVLVNSL	27	35	HLA-A*02:01	Toxoplasma gondii	9	Positive	1.77778	1.54
FLVPFVVFL	25	33	HLA-A*02:01	Toxoplasma gondii	9	Positive	3	1.14
RLAAGSPSS	73	81	HLA-A*02:01	Human herpesvirus 8	9	Positive	-0.166667	0.86
ALISAFSGS	135	143	HLA-A*02:01	Human herpesvirus 8	9	Positive	1.32222	-0.3
LVLILYLCV	209	217	HLA-A*02:01	Human herpesvirus 8	9	Positive	3.25556	2.48
PESSQRPPL	140	148	HLA-A*02:01	Human herpesvirus 8	9	Positive	-1.56667	-0.78
AMLVLLAEI	281	289	HLA-A*02:01	Human herpesvirus 8	9	Positive	2.45556	-0.7
DGGDGNKTL	417	425	HLA-A*02:01	Human herpesvirus 8	9	Positive	-1.38889	1.78
PVVSTHEQI	827	835	HLA-A*02:01	Human herpesvirus 8	9	Positive	-0.0444444	-2.52
PLPLTQPGE	1016	1024	HLA-A*02:01	Human herpesvirus 8	9	Positive	-0.588889	1.68
GLMWLSYFV	88	96	HLA-A*02:01	SARS coronavirus TJF	9	Positive	1.45556	0.72
SLLPAIVEL	288	296	HLA-A*02:01	Homo sapiens	9	Positive	1.77778	-1.38
YLLPAIVHI	148	156	HLA-A*02:01	Homo sapiens	9	Positive	1.83333	-1.92
LLDVPTAAV	27	35	HLA-A*02:01	Homo sapiens	9	Positive	1.53333	-0.92
SLFLGILSV	188	196	HLA-A*02:01	Homo sapiens	9	Positive	2.32222	0.84
GLAGGAATA	30	38	HLA-A*02:01	Mycobacterium tuberculosis H37Rv	9	Positive	1.01111	-2.24
TLLELVVSV	389	397	HLA-A*02:01	Human herpesvirus 1	9	Positive	2.11111	-2.72
FLWEDQTLL	367	375	HLA-A*02:01	Human herpesvirus 1	9	Positive	0.233333	-3.32
RILGVLVHL	425	433	HLA-A*02:01	Human herpesvirus 1	9	Positive	1.8	0.18
ILIEGIFFA	184	192	HLA-A*02:01	Human herpesvirus 1	9	Positive	2.31111	0.56
RLNELLAYV	220	228	HLA-A*02:01	Human herpesvirus 1	9	Positive	0.511111	2.82
FLIAYQPLL	448	456	HLA-A*02:01	Human herpesvirus 1	9	Positive	1.56667	-1.88
SVYPYDEFV	280	288	HLA-A*02:01	Human herpesvirus 1	9	Positive	-0.0888889	-1.6
FLADAVVRL	286	294	HLA-A*02:01	Human herpesvirus 1	9	Positive	1.6	0.22
ALLDRDCRV	374	382	HLA-A*02:01	Human herpesvirus 1	9	Positive	0.0111111	1.08
RLLGFADTV	545	553	HLA-A*02:01	Human herpesvirus 1	9	Positive	0.811111	-0.96
LLYDGSFAV	42	50	HLA-A*02:01	Mycobacterium tuberculosis H37Rv	9	Positive	1.15556	0.74
AIYDTMQYV	88	96	HLA-A*02:01	Mycobacterium tuberculosis H37Rv	9	Positive	0.233333	-3.14
AMAGSIDLL	1237	1245	HLA-A*02:01	Mycobacterium tuberculosis H37Rv	9	Positive	1.43333	-2.64
GMFANRWII	836	844	HLA-A*02:01	Mycobacterium tuberculosis H37Rv	9	Positive	0.688889	-0.84
ALLGGLRPV	144	152	HLA-A*02:01	Mycobacterium tuberculosis H37Rv	9	Positive	1.16667	0.84
HLDDVGFLV	110	118	HLA-A*02:01	Mycobacterium tuberculosis H37Rv	9	Positive	0.911111	0.36
SLIDLLHKI	147	155	HLA-A*02:01	Mycobacterium tuberculosis H37Rv	9	Positive	1	-0.54
SLRNWIATL	99	107	HLA-A*02:01	Mycobacterium tuberculosis H37Rv	9	Positive	0.388889	-0.74
FMYEGDTPL	862	870	HLA-A*02:01	Mycobacterium tuberculosis H37Rv	9	Positive	-0.277778	-0.1
ALDEGLLPV	347	355	HLA-A*02:01	Mycobacterium tuberculosis H37Rv	9	Positive	0.933333	-0.24
YLLADTFTV	166	174	HLA-A*02:01	Mycobacterium tuberculosis H37Rv	9	Positive	1.13333	0.18
WLYPGAQNL	71	79	HLA-A*02:01	Mycobacterium tuberculosis H37Rv	9	Positive	-0.2	0.6
SLWKDGAPL	280	288	HLA-A*02:01	Mycobacterium tuberculosis H37Rv	9	Positive	-0.188889	-2.26
QLVQSGAEV	3	11	HLA-A*02:01	Homo sapiens	9	Positive	0.255556	0.18
RTLDKVLEV	149	157	HLA-A*02:01	Homo sapiens	9	Positive	-0.0111111	1.74
PTLDKVLEV	55	63	HLA-A*02:01	Homo sapiens	9	Positive	0.311111	-1.68
PTLDKVLEL	55	63	HLA-A*02:01	Homo sapiens	9	Positive	0.266667	0.48
GRRDPKCQW	920	928	HLA-A*02:01	Human herpesvirus 8	9	Positive	-2.25556	1.58
WATESPIYV	238	246	HLA-A*02:01	Human herpesvirus 8	9	Positive	0.188889	-1.42
ALFHEVAKL	94	102	HLA-A*02:01	Hepatitis A virus	9	Positive	0.844444	0.06
QMMRNEFRV	243	251	HLA-A*02:01	Hepatitis A virus	9	Positive	-0.966667	0.5
MMFGFHHSV	1000	1008	HLA-A*02:01	Hepatitis A virus	9	Positive	0.666667	-0.34
SLMDLLSSL	1394	1402	HLA-A*02:01	Hepatitis A virus	9	Positive	1.24444	-0.98
LLYNCCYHV	2025	2033	HLA-A*02:01	Hepatitis A virus	9	Positive	0.833333	-2.4
CLPACVYGL	275	283	HLA-A*02:01	Influenza A virus	9	Positive	1.7	1.3
FQGRGVFEL	458	466	HLA-A*02:01	Influenza A virus	9	Positive	0.144444	-0.82
SQIMYNYPA	2	10	HLA-A*02:01	Mycobacterium tuberculosis H37Rv	9	Positive	-0.422222	1.84
QAMEDLVRA	60	68	HLA-A*02:01	Mycobacterium tuberculosis H37Rv	9	Positive	-0.166667	-2.42
MMARDTAEA	83	91	HLA-A*02:01	Mycobacterium tuberculosis H37Rv	9	Positive	-0.333333	0.48
IGLITVLFL	29	37	HLA-A*02:01	Human herpesvirus 8	9	Positive	2.92222	-1.6
SLFGGMSWI	738	746	HLA-A*02:01	West Nile virus	9	Positive	1.07778	-0.18
ILLWEIPDV	1267	1275	HLA-A*02:01	West Nile virus	9	Positive	1.25556	0.72
VLNETTNWL	2900	2908	HLA-A*02:01	West Nile virus	9	Positive	-0.111111	0.68
TLARGFPFV	2351	2359	HLA-A*02:01	West Nile virus	9	Positive	0.911111	-0.6
SLVNGVVRL	2846	2854	HLA-A*02:01	West Nile virus	9	Positive	1.22222	1.1
SLLDDTDQV	42	50	HLA-A*02:01	Kappapapillomavirus 2	9	Positive	-0.411111	1.42
LLFRQAHSV	35	43	HLA-A*02:01	Kappapapillomavirus 2	9	Positive	0.488889	-1.6
MLQEKPFQL	303	311	HLA-A*02:01	Kappapapillomavirus 2	9	Positive	-0.411111	-2.6
ALLSQLLGV	245	253	HLA-A*02:01	Kappapapillomavirus 2	9	Positive	1.83333	-1.92
RMTENIVEV	381	389	HLA-A*02:01	Human parvovirus 4	9	Positive	-0.1	-1.12
SIDQLCKTF	12	20	HLA-A*02:01	Human papillomavirus type 11	9	Positive	0.133333	1.68
TIDQLCKTF	12	20	HLA-A*02:01	Human papillomavirus type 6b	9	Positive	0.144444	-0.54
LFLNTLSFV	89	97	HLA-A*02:01	Human papillomavirus type 18	9	Positive	1.8	0.94
NLLIRCLRC	100	108	HLA-A*02:01	Human papillomavirus type 18	9	Positive	0.933333	0.74
KVLIRCYLC	99	107	HLA-A*02:01	Human papillomavirus type 11	9	Positive	1.28889	0.46
TQKCEIFNV	406	414	HLA-A*02:01	Plasmodium falciparum FC27/Papua New Guinea	9	Positive	-0.122222	0.08
RLAVYIDKV	42	50	HLA-A*02:01	Homo sapiens	9	Positive	0.588889	-0.28
ALNSKDAAL	141	149	HLA-A*02:01	Homo sapiens	9	Positive	0.144444	1.24
QLNDYEQLL	356	364	HLA-A*02:01	Homo sapiens	9	Positive	-0.822222	-0.58
TIWAANAGV	497	505	HLA-A*02:01	Homo sapiens	9	Positive	0.955556	0.6
YLYVDKNFI	9	17	HLA-A*02:01	Homo sapiens	9	Positive	0.2	1.46
GLIYTYSGL	108	116	HLA-A*02:01	Homo sapiens	9	Positive	0.8	0.68
YTYSGLFCV	111	119	HLA-A*02:01	Homo sapiens	9	Positive	0.977778	0.04
NLPIYSEEI	126	134	HLA-A*02:01	Homo sapiens	9	Positive	-0.155556	3.16
EMPPHIYAI	145	153	HLA-A*02:01	Homo sapiens	9	Positive	0.166667	1.7
KVIQYLAYV	186	194	HLA-A*02:01	Homo sapiens	9	Positive	0.944444	1.16
QLLQANPIL	210	218	HLA-A*02:01	Homo sapiens	9	Positive	0.622222	-1.46
YIVGANIET	248	256	HLA-A*02:01	Homo sapiens	9	Positive	0.622222	-1.48
YLLEKSRAI	257	265	HLA-A*02:01	Homo sapiens	9	Positive	-0.0111111	-0.22
LLSGAGEHL	280	288	HLA-A*02:01	Homo sapiens	9	Positive	0.544444	-1.46
QLAKLMATL	653	661	HLA-A*02:01	Homo sapiens	9	Positive	0.977778	-1.22
VLMIKALEL	741	749	HLA-A*02:01	Homo sapiens	9	Positive	1.82222	-0.42
SLSTKLKQV	1326	1334	HLA-A*02:01	Homo sapiens	9	Positive	-0.2	-0.84
KLQEMEGTV	1793	1801	HLA-A*02:01	Homo sapiens	9	Positive	-0.622222	3.1
ILLAELEQL	130	138	HLA-A*02:01	Homo sapiens	9	Positive	1.22222	0.06
HLREYQDLL	379	387	HLA-A*02:01	Homo sapiens	9	Positive	-0.9	0.76
RLITVNPIV	630	638	HLA-A*02:01	Dengue virus 2	9	Positive	1.21111	0.1
IMAVGMVSI	1353	1361	HLA-A*02:01	Dengue virus 2	9	Positive	2.42222	-0.1
GLLTVCYVL	1381	1389	HLA-A*02:01	Dengue virus 2	9	Positive	2.21111	2.88
AAAWYLWEV	1463	1471	HLA-A*02:01	Dengue virus 2	9	Positive	0.755556	0.96
YLPAIVREA	1679	1687	HLA-A*02:01	Dengue virus 1	9	Positive	0.577778	1.74
ALSELPETL	2137	2145	HLA-A*02:01	Dengue virus 2	9	Positive	0.344444	1.66
IILEFFLIV	2202	2210	HLA-A*02:01	Dengue virus 2	9	Positive	3.04444	0.3
KLAEAIFKL	3054	3062	HLA-A*02:01	Dengue virus 2	9	Positive	0.8	-1.06
TLAPQVEPL	510	518	HLA-A*02:01	Mycobacterium tuberculosis H37Rv	9	Positive	0.3	-0.32
RVLTGWGLN	422	430	HLA-A*02:01	Human T-lymphotropic virus 1	9	Positive	0.155556	-0.1
IADAALAAL	161	169	HLA-A*02:01	Mycobacterium tuberculosis H37Rv	9	Positive	1.95556	3.28
ALLALTRAI	181	189	HLA-A*02:01	Mycobacterium tuberculosis H37Rv	9	Positive	1.78889	1.02
AILIRVRNA	188	196	HLA-A*02:01	Mycobacterium tuberculosis H37Rv	9	Positive	0.9	0.04
HVYAHQAQT	73	81	HLA-A*02:01	Mycobacterium tuberculosis H37Rv	9	Positive	-0.844444	-0.72
QAQTRHPAT	78	86	HLA-A*02:01	Mycobacterium tuberculosis H37Rv	9	Positive	-1.56667	0
GLWLSVAAV	170	178	HLA-A*02:01	Mycobacterium tuberculosis H37Rv	9	Positive	1.94444	-2.26
LTRAILIRV	185	193	HLA-A*02:01	Mycobacterium tuberculosis H37Rv	9	Positive	1.43333	-2.2
ELAAEPTEV	314	322	HLA-A*02:01	Mycobacterium tuberculosis H37Rv	9	Positive	-0.133333	-2.2
GSFVRTVSL	96	104	HLA-A*02:01	Mycobacterium tuberculosis H37Rv	9	Positive	0.866667	-0.44
RTVSLPVGA	100	108	HLA-A*02:01	Mycobacterium tuberculosis H37Rv	9	Positive	0.666667	-1.72
TLLTIDGGI	210	218	HLA-A*02:01	Trypanosoma cruzi	9	Positive	1.21111	-0.58
TLQPVERVL	316	324	HLA-A*02:01	Trypanosoma cruzi	9	Positive	0.244444	1.1
RIPKVMQLV	345	353	HLA-A*02:01	Trypanosoma cruzi	9	Positive	0.566667	0.32
VIYQYMDDL	176	184	HLA-A*02:01	Human immunodeficiency virus 1	9	Positive	0.144444	-1.26
AITTILAAV	10	18	HLA-A*02:01	Human respiratory syncytial virus B1	9	Positive	2.33333	0.28
ELDKYKNAV	82	90	HLA-A*02:01	Human respiratory syncytial virus B1	9	Positive	-1.08889	-0.24
FMNYTLNNT	114	122	HLA-A*02:01	Human respiratory syncytial virus B1	9	Positive	-0.522222	-0.06
FLLGVGSAI	140	148	HLA-A*02:01	Human respiratory syncytial virus B1	9	Positive	2.14444	-2.32
HLEGEVNKI	159	167	HLA-A*02:01	Human respiratory syncytial virus B1	9	Positive	-0.611111	1.24
ALLSTNKAV	170	178	HLA-A*02:01	Human respiratory syncytial virus B1	9	Positive	0.722222	-0.88
LLSTNKAVV	171	179	HLA-A*02:01	Human respiratory syncytial virus B1	9	Positive	0.988889	-0.64
STNKAVVSL	173	181	HLA-A*02:01	Human respiratory syncytial virus B1	9	Positive	0.477778	-0.84
SLSNGVSVL	180	188	HLA-A*02:01	Human respiratory syncytial virus B1	9	Positive	1.07778	-0.54
VLTSKVLDL	187	195	HLA-A*02:01	Human respiratory syncytial virus B1	9	Positive	1.21111	-0.2
KVLDLKNYI	191	199	HLA-A*02:01	Human respiratory syncytial virus B1	9	Positive	0.0222222	-0.94
YMLTNSELL	250	258	HLA-A*02:01	Human respiratory syncytial virus B1	9	Positive	0.388889	-1.2
KLMSNNVQI	272	280	HLA-A*02:01	Human respiratory syncytial virus B1	9	Positive	-0.0888889	1.74
LMSNNVQIV	273	281	HLA-A*02:01	Human respiratory syncytial virus B1	9	Positive	0.811111	-0.44
KIMTSKTDV	394	402	HLA-A*02:01	Human respiratory syncytial virus B1	9	Positive	-0.322222	1.38
SVGNTLYYV	451	459	HLA-A*02:01	Human respiratory syncytial virus B1	9	Positive	0.466667	2.96
KINQSLAFI	498	506	HLA-A*02:01	Human respiratory syncytial virus B1	9	Positive	0.633333	1.28
IMITTIIIV	525	533	HLA-A*02:01	Human respiratory syncytial virus B1	9	Positive	3.02222	-0.46
IIIVIIVIL	530	538	HLA-A*02:01	Human respiratory syncytial virus B1	9	Positive	4.35556	2.76
VIIVILLSL	533	541	HLA-A*02:01	Human respiratory syncytial virus B1	9	Positive	3.61111	1.52
VILLSLIAV	536	544	HLA-A*02:01	Human respiratory syncytial virus B1	9	Positive	3.31111	1.58
LLSLIAVGL	538	546	HLA-A*02:01	Human respiratory syncytial virus B1	9	Positive	2.72222	-0.36
SLIAVGLLL	540	548	HLA-A*02:01	Human respiratory syncytial virus B1	9	Positive	2.72222	2.66
FIDKFTPPV	133	141	HLA-A*02:01	Homo sapiens	9	Positive	0.333333	2.02
FLLKLTPLL	327	335	HLA-A*02:01	Homo sapiens	9	Positive	1.73333	-2.34
FTWEGLYNV	626	634	HLA-A*02:01	Homo sapiens	9	Positive	0.0555556	0.72
SLWGGDVVL	29	37	HLA-A*02:01	Homo sapiens	9	Positive	1.11111	1.14
LILATMLVA	99	107	HLA-A*02:01	Mycobacterium tuberculosis H37Rv	9	Positive	2.76667	2.18
TITEEIAVQ	3127	3135	HLA-A*02:01	Dengue virus 2 Thailand/16681/84	9	Positive	0.344444	1.58
NIQTAINQV	3353	3361	HLA-A*02:01	Dengue virus 2	9	Positive	0.0333333	1.72
KLSDYEGRL	48	56	HLA-A*02:01	H5N1 subtype	9	Positive	-1.14444	0.92
RLIQNSITI	55	63	HLA-A*02:01	H5N1 subtype	9	Positive	0.477778	-1.42
GMDPRMCSL	158	166	HLA-A*02:01	H5N1 subtype	9	Positive	-0.0777778	-2.7
MVMELIRMI	189	197	HLA-A*02:01	H5N1 subtype	9	Positive	1.63333	-0.02
LIFLARSAL	256	264	HLA-A*02:01	H5N1 subtype	9	Positive	1.88889	0.72
QLSTRGVQI	357	365	HLA-A*02:01	H5N1 subtype	9	Positive	-0.1	-0.62
CINGVMWTV	47	55	HLA-A*02:01	Hepatitis C virus genotype 5	9	Positive	1.31111	-0.6
SLIEVKTCL	216	224	HLA-A*02:01	Dengue virus 4	9	Positive	1.1	-1.94
CLWPKTHTL	223	231	HLA-A*02:01	Dengue virus 4	9	Positive	-0.1	-0.06
RMLGDVMAV	559	567	HLA-A*02:01	Human herpesvirus 2	9	Positive	1.04444	-1.52
TMLEDHEFV	673	681	HLA-A*02:01	Human herpesvirus 2 strain 333	9	Positive	-0.188889	-0.58
LLIGGFAGL	857	865	HLA-A*02:01	Homo sapiens	9	Positive	2.14444	-0.58
ALAVLSVTL	3	11	HLA-A*02:01	Homo sapiens	9	Positive	2.43333	-0.54
ALSEDLLSI	118	126	HLA-A*02:01	Homo sapiens	9	Positive	1.01111	-2.64
GLLDQVAAL	2355	2363	HLA-A*02:01	Homo sapiens	9	Positive	1.31111	0.5
GLREDLLSL	2750	2758	HLA-A*02:01	Homo sapiens	9	Positive	0.277778	1.36
ELMTLATWV	64	72	HLA-A*02:01	Hepatitis B virus	9	Positive	1.07778	-1.16
FLPSDFFPS	18	26	HLA-A*02:01	Hepatitis B virus	9	Positive	0.433333	-2.08
SPEGEETII	615	623	HLA-A*02:01	Vaccinia virus WR	9	Positive	-0.555556	-0.12
ILDRIITNA	688	696	HLA-A*02:01	Vaccinia virus WR	9	Positive	0.766667	-1.86
QLSLLMWIT	155	163	HLA-A*02:01	Homo sapiens	9	Positive	1.32222	0
VLAPYMPDV	2689	2697	HLA-A*02:01	Yellow fever virus	9	Positive	0.877778	-2.04
YLIIGILTL	2242	2250	HLA-A*02:01	Yellow fever virus	9	Positive	2.5	0.58
GLFGGLNWI	729	737	HLA-A*02:01	Yellow fever virus	9	Positive	1.03333	-0.36
IIMDEAHFL	1770	1778	HLA-A*02:01	Yellow fever virus	9	Positive	1.01111	0.32
YMPDVLEKL	2693	2701	HLA-A*02:01	Yellow fever virus	9	Positive	-0.0111111	1
LLDKQQFEL	2524	2532	HLA-A*02:01	Yellow fever virus	9	Positive	-0.411111	0
IMGAVLIWV	741	749	HLA-A*02:01	Yellow fever virus	9	Positive	2.62222	-1.6
VLAGWLFHV	1471	1479	HLA-A*02:01	Yellow fever virus	9	Positive	1.78889	-0.78
WMIHTLEAL	989	997	HLA-A*02:01	Yellow fever virus	9	Positive	0.833333	1.58
KMDIGVPLL	2329	2337	HLA-A*02:01	Dengue virus 2	9	Positive	0.977778	0.04
SMVNGVVRL	2810	2818	HLA-A*02:01	Dengue virus 2	9	Positive	1.01111	-0.46
IMAVGLVSL	1352	1360	HLA-A*02:01	Dengue virus 4	9	Positive	2.55556	-2.18
ILTDGPERV	1907	1915	HLA-A*02:01	Dengue virus 3	9	Positive	-0.188889	0.58
VLNPYMPTV	2669	2677	HLA-A*02:01	Dengue virus 4	9	Positive	0.6	-1.64
SMVNGVVKL	2806	2814	HLA-A*02:01	Dengue virus 4	9	Positive	1.07778	-0.98
TLYAVATTV	2281	2289	HLA-A*02:01	Dengue virus 3	9	Positive	1.37778	0.58
GLYGNGILV	1635	1643	HLA-A*02:01	Yellow fever virus	9	Positive	1.14444	1.78
TLLCLIPTV	103	111	HLA-A*02:01	Dengue virus	9	Positive	2.17778	0.5
VLNPYMPSV	2674	2682	HLA-A*02:01	Dengue virus	9	Positive	0.588889	2.08
LMMMLPATL	105	113	HLA-A*02:01	Dengue virus	9	Positive	1.84444	-1.2
VTYECPLLV	162	170	HLA-A*02:01	Dengue virus	9	Positive	1.26667	2.2
MMMLPATLA	106	114	HLA-A*02:01	Dengue virus	9	Positive	1.62222	-0.76
IILEFFLMV	2203	2211	HLA-A*02:01	Dengue virus	9	Positive	2.75556	-1.64
RLYKTLGQL	449	457	HLA-A*02:01	Trypanosoma cruzi	9	Positive	-0.322222	2.02
DIIEQMKGV	481	489	HLA-A*02:01	Trypanosoma cruzi	9	Positive	0.0333333	0.48
GVSGVINAL	488	496	HLA-A*02:01	Trypanosoma cruzi	9	Positive	1.48889	-0.1
KLEKIEDEL	156	164	HLA-A*02:01	Trypanosoma cruzi	9	Positive	-1.07778	0.5
HIAGSLAVV	93	101	HLA-A*02:01	Homo sapiens	9	Positive	1.76667	2.24
SISVLISAL	228	236	HLA-A*02:01	Homo sapiens	9	Positive	2.24444	-1.04
ALGDLFQSI	221	229	HLA-A*02:01	Homo sapiens	9	Positive	0.944444	-1.42
ILKDFSILL	266	274	HLA-A*02:01	Homo sapiens	9	Positive	1.66667	-0.42
VVTGVLVYL	153	161	HLA-A*02:01	Homo sapiens	9	Positive	2.44444	0.74
KMYAFTLES	16	24	HLA-A*02:01	Homo sapiens	9	Positive	0.0111111	-1.68
MYAFTLESV	17	25	HLA-A*02:01	Homo sapiens	9	Positive	0.911111	-1.42
FIFMIAEVV	82	90	HLA-A*02:01	Homo sapiens	9	Positive	2.57778	-1.92
VTDAAHLLI	101	109	HLA-A*02:01	Homo sapiens	9	Positive	1.38889	0.82
RLLYPDYQI	165	173	HLA-A*02:01	Homo sapiens	9	Positive	-0.4	4.38
IQATVMIIV	173	181	HLA-A*02:01	Homo sapiens	9	Positive	2.37778	2.62
VAANIVLTV	186	194	HLA-A*02:01	Homo sapiens	9	Positive	2.25556	2.64
TMNQVILSA	309	317	HLA-A*02:01	Homo sapiens	9	Positive	0.855556	0.28
TMHSLTIQM	343	351	HLA-A*02:01	Homo sapiens	9	Positive	0.355556	0.82
MLLDKNIPI	1	9	HLA-A*02:01	Homo sapiens	9	Positive	0.666667	0.7
ALLKDTVYT	191	199	HLA-A*02:01	Homo sapiens	9	Positive	0.388889	-2.64
LIASNVAGV	118	126	HLA-A*02:01	Mycobacterium tuberculosis H37Rv	9	Positive	1.73333	-0.5
GLLSLEEEL	26	34	HLA-A*02:01	Human T-lymphotropic virus 1	9	Positive	0.388889	0.42
ALWCSAPSL	381	389	HLA-A*02:01	Aspergillus fumigatus	9	Positive	1.06667	0.82
HLLGQLWLL	251	259	HLA-A*02:01	Aspergillus fumigatus	9	Positive	1.22222	-2.02
YTAAALAAV	5	13	HLA-A*02:01	Aspergillus fumigatus	9	Positive	1.66667	-2.18
SLMSGVEPL	381	389	HLA-A*02:01	Human herpesvirus 6 strain Z29	9	Positive	0.733333	2.14
GILDFGVKL	413	421	HLA-A*02:01	Human herpesvirus 6 strain Z29	9	Positive	1.21111	0.16
MLWYTVYNI	171	179	HLA-A*02:01	Human herpesvirus 6 strain Z29	9	Positive	0.744444	0.66
LLCGNLLIL	195	203	HLA-A*02:01	Human herpesvirus 6 strain Z29	9	Positive	2.45556	-0.72
ILYGPLTRI	129	137	HLA-A*02:01	Human herpesvirus 6 strain Z29	9	Positive	0.9	2.62
YINTALLNA	451	459	HLA-A*02:01	Influenza A virus (A/Cygnus olor/Czech Republic/10732/07(H5N1))	9	Positive	0.744444	2.34
MTIIFLILM	1	9	HLA-A*02:01	Influenza A virus (A/mallard/Quebec/10969/2006(H2N3))	9	Positive	3	-1.12
ILAKFLHWL	540	548	HLA-A*02:01	Homo sapiens	9	Positive	1.38889	-2.32
LLVAALLAV	592	600	HLA-A*02:01	Leishmania major	9	Positive	3.22222	0.42
RLAAAGAAV	20	28	HLA-A*02:01	Leishmania mexicana	9	Positive	1.34444	2.1
AAAGAAVTV	22	30	HLA-A*02:01	Leishmania mexicana	9	Positive	1.81111	2.2
GLLFMILTV	2234	2242	HLA-A*02:01	Dengue virus 1	9	Positive	2.63333	-0.66
AILTVVAAT	2233	2241	HLA-A*02:01	Dengue virus 2	9	Positive	2.3	1.28
GILTLAAIV	2232	2240	HLA-A*02:01	Dengue virus 3	9	Positive	2.58889	1.7
TILTIIGLI	2232	2240	HLA-A*02:01	Dengue virus 4	9	Positive	2.64444	1.04
QLWAALLSL	1271	1279	HLA-A*02:01	Dengue virus 1	9	Positive	1.51111	1.42
QLAVTIMAI	1271	1279	HLA-A*02:01	Dengue virus 2	9	Positive	2.03333	-0.94
QLWTALVSL	1269	1277	HLA-A*02:01	Dengue virus 3	9	Positive	1.27778	1.32
QVGTLALSL	1269	1277	HLA-A*02:01	Dengue virus 4	9	Positive	1.33333	1.72
LLMRTTWAL	2427	2435	HLA-A*02:01	Dengue virus 1	9	Positive	0.922222	-0.24
LMMRTTWAL	2425	2433	HLA-A*02:01	Dengue virus 2	9	Positive	0.711111	2.1
LLMRTSWAL	2424	2432	HLA-A*02:01	Dengue virus 3	9	Positive	0.911111	0.32
LLMRTTWAF	2421	2429	HLA-A*02:01	Dengue virus 4	9	Positive	0.811111	1.6
SLFNTVATL	38	46	HLA-A*02:01	HIV-1 M:A	9	Positive	1.18889	2.88
AMLHWSLIL	2372	2380	HLA-A*02:01	Yellow fever virus 17D	9	Positive	1.63333	1.64
LLIDLTSFL	107	115	HLA-A*02:01	Homo sapiens	9	Positive	1.94444	-1.6
LLSLFSLWL	115	123	HLA-A*02:01	Homo sapiens	9	Positive	2.14444	0.26
LLSILCIWV	145	153	HLA-A*02:01	Homo sapiens	9	Positive	2.82222	0.22
QLLNSVLTL	248	256	HLA-A*02:01	Homo sapiens	9	Positive	1.21111	2.2
VLSEWLPVT	121	129	HLA-A*02:01	Rift Valley fever virus	9	Positive	0.944444	-0.16
ILDAHSLYL	165	173	HLA-A*02:01	Rift Valley fever virus	9	Positive	0.988889	1.64
AVMEKNIVL	122	130	HLA-A*02:01	Influenza A virus (A/Netherlands/602/2009(H1N1))	9	Positive	1.05556	1.04
AIMEKNIVL	94	102	HLA-A*02:01	Influenza A virus (A/Netherlands/602/2009(H1N1))	9	Positive	1.08889	-0.28
VCWGELMNL	60	68	HLA-A*02:01	Hepatitis B virus	9	Positive	0.877778	1.36
LIQEIVHEV	571	579	HLA-A*02:01	Vaccinia virus Copenhagen	9	Positive	0.833333	2.46
KLTFLDVEV	157	165	HLA-A*02:01	Vaccinia virus Copenhagen	9	Positive	0.8	2.24
KISNTTFEV	306	314	HLA-A*02:01	Vaccinia virus Copenhagen	9	Positive	-0.177778	2.08
MIKPCCERV	27	35	HLA-A*02:01	Vaccinia virus Copenhagen	9	Positive	0.233333	1.66
LILDPKINV	256	264	HLA-A*02:01	Vaccinia virus Copenhagen	9	Positive	0.922222	-1
YLDGQLARL	462	470	HLA-A*02:01	Vaccinia virus Copenhagen	9	Positive	-1.23358e-16	-1.02
YIDISDVKV	122	130	HLA-A*02:01	Vaccinia virus Copenhagen	9	Positive	0.488889	0.22
KIEDLINQL	155	163	HLA-A*02:01	Vaccinia virus Copenhagen	9	Positive	-0.144444	0.32
DIDEILEKV	430	438	HLA-A*02:01	Vaccinia virus Copenhagen	9	Positive	-0.1	2.88
AINVEKIEL	593	601	HLA-A*02:01	Vaccinia virus Copenhagen	9	Positive	0.488889	0.4
KLVGKTVKV	57	65	HLA-A*02:01	Vaccinia virus Copenhagen	9	Positive	0.4	-0.44
ILNDEQLNL	224	232	HLA-A*02:01	Vaccinia virus Copenhagen	9	Positive	-0.177778	-0.34
RIIYIIRFL	59	67	HLA-A*02:01	Vaccinia virus Copenhagen	9	Positive	1.58889	0.76
VLISPVSIL	16	24	HLA-A*02:01	Vaccinia virus Copenhagen	9	Positive	2.42222	-0.92
SLSNLDFRL	346	354	HLA-A*02:01	Vaccinia virus Copenhagen	9	Positive	0.122222	-0.56
QIDVEKKIV	462	470	HLA-A*02:01	Vaccinia virus Copenhagen	9	Positive	-0.1	-0.44
DLKPDNILL	307	315	HLA-A*02:01	Vaccinia virus Copenhagen	9	Positive	-0.0111111	-0.44
TLRVLQDQL	458	466	HLA-A*02:01	Vaccinia virus Copenhagen	9	Positive	-0.0111111	-2.04
KIDDMIEEV	602	610	HLA-A*02:01	Vaccinia virus Copenhagen	9	Positive	-0.311111	1.1
VLSLELPEV	70	78	HLA-A*02:01	Vaccinia virus Copenhagen	9	Positive	1.15556	-0.52
ITSYKFESV	19	27	HLA-A*02:01	Vaccinia virus	9	Positive	0.0555556	-0.5
SLISGMWLL	402	410	HLA-A*02:01	Human rotavirus A	9	Positive	1.65556	-0.2
TLNAWVKVV	19	27	HLA-A*02:01	Human immunodeficiency virus 1	9	Positive	1.02222	0.72
FLDSEPHLL	73	81	HLA-A*02:01	Human rotavirus A	9	Positive	0.177778	-1.06

## Sheet: Chowell et al_A02_9mer non-immu
Epitope	Epitope Start	Epitope End	MHC Allele	Epitope Source Organism Name	Length	Immunogenicity	GRAVY positions 1-9	GRAVY positions 4-8
VLDDKDYFL	82	90	HLA-A*02:01	Homo sapiens	9	Negative	-0.122222	-1.88
FVDDYTVRV	61	69	HLA-A*02:01	Homo sapiens	9	Negative	0.211111	0.4
RLDDSLLYL	182	190	HLA-A*02:01	Homo sapiens	9	Negative	0.177778	-0.98
ILSGVVTKM	72	80	HLA-A*02:01	Homo sapiens	9	Negative	1.42222	-0.6
NMVAKVDEV	143	151	HLA-A*02:01	Homo sapiens	9	Negative	0.211111	0.1
ILMEHIHKL	137	145	HLA-A*02:01	Homo sapiens	9	Negative	0.522222	0.68
ILDDIGHGV	145	153	HLA-A*02:01	Homo sapiens	9	Negative	0.666667	-2.5
FAGDDAPRA	21	29	HLA-A*02:01	Homo sapiens	9	Negative	-0.588889	0.16
FLEKLLPPV	223	231	HLA-A*02:01	Homo sapiens	9	Negative	0.866667	0.68
TLYEHNNEL	17	25	HLA-A*02:01	Homo sapiens	9	Negative	-1.28889	-0.64
VLDDKLVFV	116	124	HLA-A*02:01	Homo sapiens	9	Negative	1.34444	0.12
LLDEPTNHL	251	259	HLA-A*02:01	Homo sapiens	9	Negative	-0.511111	-0.96
FLDEPTNHL	539	547	HLA-A*02:01	Homo sapiens	9	Negative	-0.622222	-0.58
LLSAEPVPA	20	28	HLA-A*02:01	Homo sapiens	9	Negative	0.877778	-0.6
NLYPFVKTV	102	110	HLA-A*02:01	Homo sapiens	9	Negative	0.444444	-2.44
FLDGNEMTL	136	144	HLA-A*02:01	Homo sapiens	9	Negative	0.0777778	-1.56
FLPSYIIDV	185	193	HLA-A*02:01	Homo sapiens	9	Negative	1.4	-1.98
AVSDGVIKV	6	14	HLA-A*02:01	Homo sapiens	9	Negative	1.14444	-0.44
FLDENVHFF	835	843	HLA-A*02:01	Homo sapiens	9	Negative	0.3	-0.38
ILTDITKGV	661	669	HLA-A*02:01	Homo sapiens	9	Negative	0.866667	-1
AIIGGTFTV	258	266	HLA-A*02:01	Homo sapiens	9	Negative	1.73333	2.06
ALKDKIEKA	626	634	HLA-A*02:01	Homo sapiens	9	Negative	-0.755556	0.1
SLLEKSLGL	8	16	HLA-A*02:01	Homo sapiens	9	Negative	0.644444	0.78
ALLAGSEYL	439	447	HLA-A*02:01	Homo sapiens	9	Negative	1	-1.36
ALNEKLVNL	349	357	HLA-A*02:01	Homo sapiens	9	Negative	0.333333	-1.08
VLMTEDIKL	719	727	HLA-A*02:01	Homo sapiens	9	Negative	0.733333	0.64
TLAKYLMEL	321	329	HLA-A*02:01	Homo sapiens	9	Negative	0.633333	-0.72
IIPASTGAA	206	214	HLA-A*02:01	Homo sapiens	9	Negative	1.21111	-1.98
ILGYTEHQV	273	281	HLA-A*02:01	Homo sapiens	9	Negative	-0.0111111	1.02
ALNDHFVKL	302	310	HLA-A*02:01	Homo sapiens	9	Negative	0.255556	-0.46
NLAENISRV	271	279	HLA-A*02:01	Homo sapiens	9	Negative	-0.166667	0.58
NLDPAVHEV	54	62	HLA-A*02:01	Homo sapiens	9	Negative	-0.144444	-0.84
AQYEHDLEV	195	203	HLA-A*02:01	Homo sapiens	9	Negative	-0.966667	-0.16
LLMSFSVCL	123	131	HLA-A*02:01	Homo sapiens	9	Negative	2.35556	-1.3
IINEPTAAA	174	182	HLA-A*02:01	Homo sapiens	9	Negative	0.566667	0.32
LLDVTPLSL	393	401	HLA-A*02:01	Homo sapiens	9	Negative	1.42222	0.24
RVPPPPPIA	142	150	HLA-A*02:01	Homo sapiens	9	Negative	-0.222222	-1.18
GQIGQLPQA	2240	2248	HLA-A*02:01	Homo sapiens	9	Negative	-0.311111	-0.26
RMLPHAPGV	371	379	HLA-A*02:01	Homo sapiens	9	Negative	0.0444444	0.48
GVLPNIQAV	107	115	HLA-A*02:01	Homo sapiens	9	Negative	1.05556	1.14
MVDGTLLLL	1	9	HLA-A*02:01	Homo sapiens	9	Negative	1.85556	-1.16
SLFEGTWYL	447	455	HLA-A*02:01	Homo sapiens	9	Negative	0.311111	-1.32
VMDSKIVQV	434	442	HLA-A*02:01	Homo sapiens	9	Negative	0.811111	-1.12
NLMEQPIKV	5	13	HLA-A*02:01	Homo sapiens	9	Negative	-0.177778	-1.16
AVDGISLHL	817	825	HLA-A*02:01	Homo sapiens	9	Negative	1.13333	0.68
RLAVYIDRV	41	49	HLA-A*02:01	Homo sapiens	9	Negative	0.522222	-1.86
TLWGIQKEL	322	330	HLA-A*02:01	Homo sapiens	9	Negative	-0.0888889	-2.26
FLSELTQQL	19	27	HLA-A*02:01	Homo sapiens	9	Negative	0.244444	-3.44
FIIQGLRSV	238	246	HLA-A*02:01	Homo sapiens	9	Negative	1.17778	-2.5
AQFEHTILL	456	464	HLA-A*02:01	Homo sapiens	9	Negative	0.644444	-0.14
TLIGLSIKV	97	105	HLA-A*02:01	Homo sapiens	9	Negative	1.66667	-1.24
FLDGHDLQL	917	925	HLA-A*02:01	Homo sapiens	9	Negative	0.0111111	0.18
SMPDFDLHL	2580	2588	HLA-A*02:01	Homo sapiens	9	Negative	-0.0333333	-0.8
ALLDRIVSV	1498	1506	HLA-A*02:01	Homo sapiens	9	Negative	1.5	-2.06
ILDQKINEV	23	31	HLA-A*02:01	Homo sapiens	9	Negative	-0.1	-0.84
VVQDGIVKA	184	192	HLA-A*02:01	Homo sapiens	9	Negative	0.844444	-1.42
SLEPVAVEL	77	85	HLA-A*02:01	Homo sapiens	9	Negative	0.933333	0.34
ALMDEVVKA	354	362	HLA-A*02:01	Homo sapiens	9	Negative	0.755556	-0.72
SQVPEVTTV	906	914	HLA-A*02:01	Homo sapiens	9	Negative	0.2	-0.46
ALPEDLVEV	599	607	HLA-A*02:01	Homo sapiens	9	Negative	0.633333	1.58
GLDIPTVQV	311	319	HLA-A*02:01	Homo sapiens	9	Negative	0.777778	0.98
ALDKATVLL	294	302	HLA-A*02:01	Homo sapiens	9	Negative	1.23333	-1.04
GLATDVQTV	55	63	HLA-A*02:01	Homo sapiens	9	Negative	0.577778	-0.46
NLAEKPKTV	162	170	HLA-A*02:01	Homo sapiens	9	Negative	-0.811111	-1.36
SIIGRLLEV	11	19	HLA-A*02:01	Homo sapiens	9	Negative	1.28889	-1.6
GIWGFIKGV	212	220	HLA-A*02:01	Homo sapiens	9	Negative	1.11111	-0.12
YLDQTLPRA	833	841	HLA-A*02:01	Homo sapiens	9	Negative	-0.633333	-1.48
TEADKSTVI	21	29	HLA-A*02:01	Homo sapiens	9	Negative	-0.288889	0.18
GLYSGVTTV	46	54	HLA-A*02:01	Homo sapiens	9	Negative	0.877778	-1.36
TLAEVSTRL	473	481	HLA-A*02:01	Homo sapiens	9	Negative	0.377778	-0.02
TLDGSLHAV	37	45	HLA-A*02:01	Homo sapiens	9	Negative	0.555556	0.18
GLIDGRLTI	79	87	HLA-A*02:01	Homo sapiens	9	Negative	0.788889	-0.5
IMLEALERV	68	76	HLA-A*02:01	Homo sapiens	9	Negative	0.944444	-0.5
KLDQDLNEV	436	444	HLA-A*02:01	Homo sapiens	9	Negative	-1.06667	1.04
TLSDLRVYL	121	129	HLA-A*02:01	Homo sapiens	9	Negative	0.533333	-2.72
LLDVVHPAA	68	76	HLA-A*02:01	Homo sapiens	9	Negative	1.25556	0.52
KMDEVLYSI	40	48	HLA-A*02:01	Homo sapiens	9	Negative	0.155556	-0.94
RVADVIAQV	358	366	HLA-A*02:01	Homo sapiens	9	Negative	1.02222	-1.06
LLGPRLVLA	23	31	HLA-A*02:01	Homo sapiens	9	Negative	1.63333	-1.06
YLFERIKEL	409	417	HLA-A*02:01	Homo sapiens	9	Negative	-0.2	-2.04
YLAERIPTL	44	52	HLA-A*02:01	Homo sapiens	9	Negative	0.255556	1.08
SLLDIIEKV	526	534	HLA-A*02:01	Homo sapiens	9	Negative	1.01111	0.7
NQFPGFKEV	229	237	HLA-A*02:01	Homo sapiens	9	Negative	-0.733333	-2.18
ALLDKLYAL	78	86	HLA-A*02:01	Homo sapiens	9	Negative	1.12222	-0.38
AIVDKVPSV	147	155	HLA-A*02:01	Homo sapiens	9	Negative	1.01111	-0.62
VMAPHEPLV	743	751	HLA-A*02:01	Homo sapiens	9	Negative	0.666667	-1.22

## Sheet: list of CGA used
UniProt identifier
Q8NEB7
Q9H568
Q99965
Q9UKF5
O75969
Q5JQC9
Q5TZF3
Q5W041
Q96QS3
Q6PL18
Q13072
Q86Y30
Q86Y29
Q86Y28
Q86Y27
Q58F21
Q7Z4M0
O75952
Q8TC20
Q96L12
Q8NG31
Q8TBZ0
Q8N5R6
Q8IYA8
Q6P9F0
Q8IWF9
Q9BZD4
O15078
Q53EZ4
Q6YFQ2
Q8N123
P16562
Q6PB30
Q9Y5P2
Q5HYN5
Q5DJT8
Q8NHU0
P0DMU8
P0DMU7
Q5JQC4
P0C2W7
P78358
O75638
Q9HC47
Q96RT6
Q96PC5
Q8NI51
P26232
Q8WUE5
Q5H943
P78396
Q5T6F0
Q9NXZ2
Q86TM3
Q9UK85
Q9Y5R6
Q8NHS0
Q7Z7J5
Q96T75
Q9BXL5
Q9GZR5
Q8N9E0
Q8NEK8
Q969F0
Q8N4B4
Q8N0W7
Q9BXU8
Q13065
A1L429
P0CL80
P0CL81
A6NDE8
P0CL82
A6NER3
Q4V321
Q6NT46
Q13069
Q13070
O76087
Q9UEU5
Q6NUI2
Q9NW75
Q96J94
Q86X24
Q8N7B1
Q9BQS6
Q5DX21
Q14627
O00425
Q9UGL1
Q14667
P07864
Q68G75
Q6XZB0
Q9P127
Q17RY6
Q96JY0
P43355
P43363
P43364
P43365
P43356
P43357
P43358
P43359
P43360
P43361
P43362
P43366
O15479
O15480
O15481
Q9BZ81
Q8N7X4
O60732
Q9UBF1
Q8TD91
Q99661
Q86VD1
Q96Q89
Q96MN2
O94818
Q15406
Q9GZY0
Q14990
Q5BJF6
Q96PU9
Q2M2E3
O43482
Q7RTW8
O75459
Q7Z2X7
Q5JRK9
Q5JUK9
O60829
Q96GU1
Q8IV76
Q96KB5
Q9BQY4
Q7Z3Z4
Q8TC59
Q9HBJ0
Q6S8J7
A0A0A6YYL3
B2RU33
Q86YR6
Q6S8J3
Q6S5H5
Q6S545
P78395
P04553
P04554
Q6PEW0
Q6UWB4
Q4JDL3
Q8TBY0
Q8NE09
Q9HAT0
Q92600
Q9NXZ1
P04279
Q86UG4
Q15506
Q8IXA5
Q07617
Q6Q759
Q9NPE6
O75602
Q99932
O60271
Q9NS26
Q9NS25
Q9NY87
Q9BXN6
Q5VSR9
Q5MJ10
Q5MJ09
Q5MJ08
Q5MJ07
Q7Z5L4
Q9C093
O95925
Q9Y5K1
Q16384
Q16385
Q99909
O60224
O60225
Q7RTT6
Q7RTT5
Q7RTT3
Q8N0S2
Q15431
Q5H9L4
Q02246
Q9BXT4
Q9BXT8
O60522
Q96M29
Q9BY14
Q8IWB6
Q9BXT5
Q5H9I0
Q9P2T0
Q8IYR6
Q9UIK5
Q6UXF1
Q86WS5
P59282
P56180
Q9BZW7
Q9UI38
Q01534
A6NKD2
P0CV98
Q9BXA6
P33981
O00295
P0C5K6
Q9HD64
Q96GT9
Q8WTP9
Q8WWM1
P49910
Q8N7E2

## Sheet: T cell recognition scores
0.3				0.4				0.5
peptide	length	score		peptide	length	score		peptide	length	score
RLPEAIEEV	9	0.40353		RLYEITIEV	9	0.43651		YLDWTIERV	9	0.50791
AATEIVERV	9	0.39655		GLHGWAFTL	9	0.41861		KLLFWVTEV	9	0.46002
GLNEEIARV	9	0.38469		KTVEWDWKL	9	0.41167		RLYEITIEV	9	0.43651
ALRGEIETV	9	0.38086		KLDWHRFNL	9	0.40533		GLHGWAFTL	9	0.41861
RMAEIGEHV	9	0.37835		RLPEAIEEV	9	0.40353		KTVEWDWKL	9	0.41167
KLTEIRHEV	9	0.37747		SLQEEIAFL	9	0.38735		KLDWHRFNL	9	0.40533
SLAEEHEGL	9	0.3457		GLNEEIARV	9	0.38469		RLPEAIEEV	9	0.40353
RLQEEINEV	9	0.33897		KVFGWVHRL	9	0.3842		RLLEAIIRL	9	0.40309
SIGETVEEV	9	0.33141		ALRGEIETV	9	0.38086		SLQEEIAFL	9	0.38735
KLIEEVHAV	9	0.33047		SLVEIILHV	9	0.37857		GLNEEIARV	9	0.38469
RVQEAIAEV	9	0.31805		LLSEIEEHL	9	0.3743		KVFGWVHRL	9	0.3842
KTTTIAVEV	9	0.31143		KLDEHIIPL	9	0.37057		ILAEGITIV	9	0.38225
QMAEIAVNA	9	0.31094		KQFFGIVGF	9	0.36872		RLQEFIDEV	9	0.37965
VLREAVEAV	9	0.30187		KLMEEIREL	9	0.36871		RMAEIGEHV	9	0.37835
ILTETINTV	9	0.29365		KLMEEIREL	9	0.36871		FLLEHIRIL	9	0.37537
ALIEDEHNL	9	0.28332		LLAAWTARA	9	0.36757		FVNDIFERI	9	0.37476
TLYEAVREV	9	0.27869		KMFEFYERV	9	0.36401		KQFFGIVGF	9	0.36872
ALAEEVEQV	9	0.26663		KLLEYIEEI	9	0.36183		KLMEEIREL	9	0.36871
VLYHVETEV	9	0.25706		ILWEHLEIL	9	0.35597		KLMEEIREL	9	0.36871
VQIEEVRQV	9	0.25631		TMVDRIEEV	9	0.3544		LLAAWTARA	9	0.36757
KLHEAVRAV	9	0.25475		SLFRVITEV	9	0.34682		RTWFYITTI	9	0.36682
KLYEEINQV	9	0.24919		RLTHFIWKI	9	0.34537		KMFEFYERV	9	0.36401
FLHEATARL	9	0.24915		YMAELIERL	9	0.34267		KLYAWELAF	9	0.36162
QQIDRVVEV	9	0.24812		YMAELIERL	9	0.34267		LLFEGIARI	9	0.36029
VLHEGTNFV	9	0.24373		GMAERIPEL	9	0.33827		TMVDRIEEV	9	0.3544
KLNATNIEL	9	0.2398		SLAGGIIGV	9	0.3372		KVANIIAEV	9	0.35259
VLTEHVAAA	9	0.23959		FIQEIEHAL	9	0.33716		GLYEGEFTL	9	0.34828
HVADFAPEV	9	0.23499		KLGEIVTTI	9	0.33565		SLFRVITEV	9	0.34682
ILQEREYRL	9	0.23492		GLWEEAYRV	9	0.3341		SVIGFRILL	9	0.34586
YVDEHGTRL	9	0.23435		KITDVIIGF	9	0.33252		TIDDGIFEV	9	0.3451
FLDNERHEV	9	0.23271		TVFEGRIYV	9	0.33063		GLYELVWRV	9	0.34479
RLNEAAVTV	9	0.2311		KLIEEVHAV	9	0.33047		YMAELIERL	9	0.34267
SMAEVDAAM	9	0.23041		AMWEHPITA	9	0.32871		YMAELIERL	9	0.34267
ALREENEQL	9	0.22578		GLYGAIFRL	9	0.32532		FIWENIHTL	9	0.34161
ALYDEVRTV	9	0.22384		TVFEHTFHV	9	0.32449		RLQEEINEV	9	0.33897
GLQEGTHEL	9	0.21849		KIIDFIYTA	9	0.32436		GMAERIPEL	9	0.33827
KVYGNIRAV	9	0.21842		KVLDFEHFL	9	0.32267		SLAGGIIGV	9	0.3372
RLAHYIDRV	9	0.21589		KMWEEAISL	9	0.32264		FIQEIEHAL	9	0.33716
KILEDVVGV	9	0.21225		KMWEEAISL	9	0.32264		KLGEIVTTI	9	0.33565
ILHDDEVTV	9	0.20619		FMATIAEGL	9	0.32249		GLWEEAYRV	9	0.3341
SVDAHTAEV	9	0.20613		RLHLWDHEM	9	0.32172		SLYREILFL	9	0.3327
TLDEYTTRV	9	0.20389		SLGEFHVRL	9	0.32128		KITDVIIGF	9	0.33252
KVLERVNAV	9	0.20381		HIIENIVAV	9	0.32063		TVFEGRIYV	9	0.33063
SLAEGLRTV	9	0.20237		KINEAIVAV	9	0.31973		KLIEEVHAV	9	0.33047
KLKRAVEEV	9	0.20204		HLAELIAEL	9	0.31945		AMWEHPITA	9	0.32871
AQYEHDLEV	9	0.20107		RLFHERTFV	9	0.31793		RLIEVTETI	9	0.32787
KMPDEPVEA	9	0.19912		KLSEIVREF	9	0.31769		LLLAHIIAL	9	0.32773
ALVDHVAEL	9	0.1976		KVIDEIYRV	9	0.31542		GLYGAIFRL	9	0.32532
RTFEKIEEV	9	0.19703		VLKEIVERV	9	0.31395		KLIIWKIAL	9	0.325
TLDEATPTL	9	0.19591		FISEFEHRV	9	0.31284		TVFEHTFHV	9	0.32449
SLSAAAITV	9	0.1956		AQFEHTILL	9	0.31263		KIIDFIYTA	9	0.32436
GLYERPTAA	9	0.19513		AIAPIIAAV	9	0.3123		KVLDFEHFL	9	0.32267
IQHSEFEEV	9	0.19473		KTTTIAVEV	9	0.31143		KMWEEAISL	9	0.32264
YLAGEAPTL	9	0.19445		KTLEGIAAV	9	0.31131		KMWEEAISL	9	0.32264
SMAGVVVRA	9	0.19094		QMAEIAVNA	9	0.31094		FMATIAEGL	9	0.32249
IVDRTTTVV	9	0.1905		FLNGEVIRL	9	0.31092		RLHLWDHEM	9	0.32172
RLAETQEEI	9	0.18521		SLAWDVPAA	9	0.30955		SLGEFHVRL	9	0.32128
AVAAAVAAV	9	0.18491		TIPEAFRGV	9	0.30893		RTIGFFYTL	9	0.32106
LMQTEVHHV	9	0.18402		KLAQWLWGL	9	0.30814		HIIENIVAV	9	0.32063
TLYEHNNEL	9	0.178		KLDAFVEGV	9	0.30373		KINEAIVAV	9	0.31973
ALNEQIARL	9	0.17439		VLREAVEAV	9	0.30187		HLAELIAEL	9	0.31945
SQTFVNPHV	9	0.17405		ALHHAVIFL	9	0.30073		RLFHERTFV	9	0.31793
RLPEPVHGV	9	0.17231		FLDIHNIHV	9	0.29775		KLSEIVREF	9	0.31769
GLNEHNHHL	9	0.17026		TLAEIYVAA	9	0.29727		KVIDEIYRV	9	0.31542
KIAGTNAEV	9	0.17003		VIAEILRGV	9	0.29609		HLIEFTYTA	9	0.31405
KLDVGNAEV	9	0.16717		RIMGNIWDA	9	0.29598		VLKEIVERV	9	0.31395
RVADVIAQV	9	0.16584		TLSERLWGL	9	0.29375		KLHLGFIEI	9	0.31336
AVDGNTVEL	9	0.16488		QLLDFERTL	9	0.29333		FISEFEHRV	9	0.31284
KISELTTEV	9	0.16405		YLDEYIARM	9	0.29289		AQFEHTILL	9	0.31263
NLDPAVHEV	9	0.1588		RLWNETVEL	9	0.29277		SLWETVARA	9	0.31257
SLDDHVVAV	9	0.15758		YMIAHITGL	9	0.29191		AIAPIIAAV	9	0.3123
ALAEATVQA	9	0.15525		TLYDIRAEL	9	0.29096		KTLEGIAAV	9	0.31131
SAAEPTPAV	9	0.15269		HLANIVERL	9	0.28939		QMAEIAVNA	9	0.31094
ALYDATYET	9	0.15114		KLYPWIHQF	9	0.28824		FLNGEVIRL	9	0.31092
FLDEPTNHL	9	0.14713		RIMEAIENV	9	0.28785		KQFAEILHF	9	0.30969
YLNKEIEEA	9	0.14668		KLLAVIHEL	9	0.28705		SLAWDVPAA	9	0.30955
KLFDNTVGA	9	0.1452		AMIELVERL	9	0.28675		TIPEAFRGV	9	0.30893
ALNENINQV	9	0.14449		GMYIFLHTV	9	0.28626		YLINEIDRI	9	0.30843
FLQEHNTTL	9	0.144		KMADIEYRL	9	0.28599		FLAFILHRL	9	0.3072
RLIEESVTV	9	0.14324		KMADIEYRL	9	0.28599		KLVGEFLEV	9	0.30434
FMNDAIEKA	9	0.1421		KLFNEFIQL	9	0.28383		KLDAFVEGV	9	0.30373
YLNQHIEHV	9	0.14152		VITETVVEV	9	0.28335		YMLEHVITL	9	0.30251
ALSDHHIYL	9	0.14073		ALIEDEHNL	9	0.28332		VLREAVEAV	9	0.30187
KLIDRTESL	9	0.1403		IMFRGEVRL	9	0.28241		TLVDEVFRI	9	0.30112
SLQDEIQRV	9	0.13998		FLYAGHIFL	9	0.28234		ALHHAVIFL	9	0.30073
QMAEEMVEA	9	0.13899		TLQEFLERI	9	0.28145		RLFENYIEL	9	0.29979
YLAPHVRTL	9	0.13826		AVIEHLERL	9	0.27975		FLDIHNIHV	9	0.29775
RIIDVVYNA	9	0.13768		TLLGHEFVL	9	0.27917		TLAEIYVAA	9	0.29727
HLAPRTPEV	9	0.13762		RTTEILHHL	9	0.27871		HLLEEPIYL	9	0.29437
ELDRTPPEV	9	0.13578		TLYEAVREV	9	0.27869		TLSERLWGL	9	0.29375
GLQHEPAGV	9	0.13483		RLAEVVHEL	9	0.27831		ILTETINTV	9	0.29365
TAAPVTTTV	9	0.13372		KIYQWINEL	9	0.27626		QLLDFERTL	9	0.29333
KLQEQIHRV	9	0.13317		KVLEILHRV	9	0.27385		YLDEYIARM	9	0.29289
ALSELATAV	9	0.1287		GQIEVVPEV	9	0.27215		YLDEYIARM	9	0.29289
KMPEINAKV	9	0.12768		KIADFGWSV	9	0.2712		RLWNETVEL	9	0.29277
FVDEHEPSM	9	0.12768		KLFWRELKL	9	0.27018		YMIAHITGL	9	0.29191
KLIANNTTV	9	0.12562		HVLDVIHEV	9	0.27		KLSWDLIYL	9	0.29051
ILDEPTNNL	9	0.12445		KLFEDELTL	9	0.26792		HLANIVERL	9	0.28939
KVQEAINSL	9	0.12441		RLPEIYIQL	9	0.26791		KLYPWIHQF	9	0.28824
NLAENISRV	9	0.12305		ALSELIILT	9	0.26737		KLLAVIHEL	9	0.28705
KLHDINAQM	9	0.12167		TVTTVILEV	9	0.26628		AMIELVERL	9	0.28675
ALKDLINEA	9	0.11984		KVLETTVEI	9	0.26483		GMYIFLHTV	9	0.28626
KLLDVVHPA	9	0.1186		KLTDIARHV	9	0.26393		GMYIFLHTV	9	0.28626
AVDDGVNTF	9	0.1186		KLNEGVVEF	9	0.26385		HLSIINEYL	9	0.28607
ILTEAIKAA	9	0.11759		KISVIVETV	9	0.26348		KMADIEYRL	9	0.28599
KIYEGQVEV	9	0.11685		RLVDLDWRV	9	0.26298		KMADIEYRL	9	0.28599
AMNGHVPAV	9	0.11586		KILAHLWHL	9	0.26267		YQYPVIIHL	9	0.28434
KLQEENHQL	9	0.11418		RLHNTIVEI	9	0.26041		VLLGHIFYV	9	0.28392
SLAEVNTQL	9	0.11264		KQFPTAFEF	9	0.25877		KLFNEFIQL	9	0.28383
KQWETQPGF	9	0.11185		RQFPTAFEF	9	0.25877		ALWNEEALL	9	0.28368
ILDEHVQRV	9	0.11079		KSFEGLFYF	9	0.25795		VITETVVEV	9	0.28335
YLSEEVQAV	9	0.10851		VLYHVETEV	9	0.25706		ALIEDEHNL	9	0.28332
FQHTGIYSV	9	0.10806		VQIEEVRQV	9	0.25631		SLDEGIEQV	9	0.28305
ALSGGVTAV	9	0.10788		KVIEINPYL	9	0.25594		IMFRGEVRL	9	0.28241
TMADQIVTV	9	0.10502		KLFPFYFHI	9	0.25506		FLYAGHIFL	9	0.28234
VIINQIYEA	9	0.10455		KLHEAVRAV	9	0.25475		TLQEFLERI	9	0.28145
ILMEHIHKL	9	0.10183		KVLGIVVGV	9	0.2536		AVIEHLERL	9	0.27975
KTFDAPPAL	9	0.10148		KIFRYFATL	9	0.25238		TLLGHEFVL	9	0.27917
LLSAEPVPA	9	0.10109		LMDHTIPEV	9	0.25197		RTTEILHHL	9	0.27871
HLAEALHQA	9	0.10073		FLVGERVTL	9	0.25124		TLYEAVREV	9	0.27869
LLAPRPVAV	9	0.0992		FLHEATVRL	9	0.25097		RLAEVVHEL	9	0.27831
AAAPVVPAV	9	0.0941		RLFHYRITV	9	0.25067		KIYQWINEL	9	0.27626
TLNDREYQL	9	0.09407		SMTLAIHEI	9	0.25062		QLCEDIIQL	9	0.27477
YLQEHAQEV	9	0.09222		SMTLAIHEI	9	0.25062		KVLEILHRV	9	0.27385
ILDESHERV	9	0.09204		RIMEFTTTL	9	0.24973		GQIEVVPEV	9	0.27215
VVDAVVTQV	9	0.09071		ILAAVETRL	9	0.24952		KIADFGWSV	9	0.2712
SMLEDVQRA	9	0.09009		KLYEEINQV	9	0.24919		KLFWRELKL	9	0.27018
KLNTAVRQV	9	0.08992		FLHEATARL	9	0.24915		HVLDVIHEV	9	0.27
SLAEPRVSV	9	0.08955		QLVDIIEKV	9	0.2491		MLIEVIEKL	9	0.26793
HLAEVSAEV	9	0.08944		RVIGTLEEV	9	0.24766		RLPEIYIQL	9	0.26791
KLIGQVHEV	9	0.08916		ILQDGRIFI	9	0.24716		ALSELIILT	9	0.26737
RLAEAHAKV	9	0.08902		AAFDGGFTV	9	0.2467		ALAEEVEQV	9	0.26663
SMEEGVSAV	9	0.08835		ILDEVIFKL	9	0.24623		TVTTVILEV	9	0.26628
SLTGHISTV	9	0.08654		FLTDREVRL	9	0.24465		KMTAYITEL	9	0.26491
KVAPAPAVV	9	0.08634		KLQEEIEKI	9	0.24443		KVLETTVEI	9	0.26483
ALNGHVEMV	9	0.08426		GLLHVFVRV	9	0.24443		RVMELFFTV	9	0.26463
RLAQHITYV	9	0.08352		RLDDAIHVL	9	0.24432		KISVIVETV	9	0.26348
SLQNGVTAA	9	0.08337		RLLELETRL	9	0.2436		RLVDLDWRV	9	0.26298
HLGPEGRSV	9	0.07626		KMHARDFTV	9	0.24263		KILAHLWHL	9	0.26267
KLDETGNSL	9	0.07553		KMHARDFTV	9	0.24263		RLDYITAEI	9	0.26114
LLSEETPSA	9	0.07507		AMQEYIAVV	9	0.24197		FLGPWPAAS	9	0.26098
RLQEVTHSV	9	0.07053		ALAEAGVAV	9	0.24115		KTFEGFCAL	9	0.25931
NVDPDNVVL	9	0.07051		KLNATNIEL	9	0.2398		KQFPTAFEF	9	0.25877
KLYEQHHVV	9	0.06862		IMLEALERV	9	0.23955		RQFPTAFEF	9	0.25877
ALRDVSEEL	9	0.06659		IMLEALERV	9	0.23955		HLAEVLERV	9	0.25795
RMLPHAPGV	9	0.06401		RLVEGLREA	9	0.23889		KSFEGLFYF	9	0.25795
RMLPHAPGV	9	0.06401		QLQDFDWQV	9	0.23886		VLYHVETEV	9	0.25706
ALSDHHVYL	9	0.06325		HLYDIHVTV	9	0.23869		VQIEEVRQV	9	0.25631
VLDEAGSTV	9	0.06101		LLIDHRFLL	9	0.23806		ALADIAVGV	9	0.25609
KVMDEVEKA	9	0.06018		SLFERLVVL	9	0.23767		KVIEINPYL	9	0.25594
TLLTDPPTA	9	0.05994		SLYGGTITI	9	0.23744		KLFPFYFHI	9	0.25506
SLYEENNKL	9	0.0595		SALDTITTV	9	0.23724		KLHEAVRAV	9	0.25475
ILQQHIATV	9	0.05832		GLTEALHFV	9	0.23671		KVLGIVVGV	9	0.2536
STDPAAPNL	9	0.05783		RLFLGIHVF	9	0.23654		KIFRYFATL	9	0.25238
RLQDAIAKV	9	0.05512		RLLEIDPYL	9	0.23611		FLVGERVTL	9	0.25124
KLLEATSAV	9	0.05503		KLHAVVETL	9	0.23611		GLAHFVNEI	9	0.25115
KLYEHLQRA	9	0.05309		KLDETGVAL	9	0.23535		FLHEATVRL	9	0.25097
TLKDTITSV	9	0.0515		ILQEREYRL	9	0.23492		RIMEVIDAI	9	0.25081
TLSEVTNQL	9	0.05065		KILEVVAVF	9	0.23335		SMTLAIHEI	9	0.25062
KLDDTYIKA	9	0.05016		VLVDRTIYI	9	0.23282		SMTLAIHEI	9	0.25062
AVDATVNQV	9	0.05009		FLDNERHEV	9	0.23271		RMFGIPVVV	9	0.25022
FLHDHQAEL	9	0.0468		RLHEVLTEV	9	0.23227		RIMEFTTTL	9	0.24973
ALNQETTYV	9	0.04598		SLLDIIEKV	9	0.2321		ILAAVETRL	9	0.24952
ALHDRAPQL	9	0.04301		RLNEAAVTV	9	0.2311		FLHEATARL	9	0.24915
NLDNPIQTV	9	0.04009		SMAEVDAAM	9	0.23041		QLVDIIEKV	9	0.2491
SVAGSVERV	9	0.0393		SLHDRIYVI	9	0.2295		QQIDRVVEV	9	0.24812
ILTDITKGV	9	0.03886		GLYETVNEV	9	0.22925		RVIGTLEEV	9	0.24766
AMGIAPPKV	9	0.03722		ALDTRVVEL	9	0.22886		ILQDGRIFI	9	0.24716
GLATDVQTV	9	0.03714		RLLDTTITF	9	0.22806		AAFDGGFTV	9	0.2467
KLNEQIHMA	9	0.03583		RLIEEENML	9	0.22764		ILDEVIFKL	9	0.24623
KLSGLTTNV	9	0.03512		RLIEEENML	9	0.22764		FVMETFVHL	9	0.24549
RLYGNPNTL	9	0.03338		NLMDDIERA	9	0.22694		FLTDREVRL	9	0.24465
GLDGPPPTV	9	0.03338		KQLEVVHTL	9	0.22619		GLLHVFVRV	9	0.24443
KILEKVEAA	9	0.03337		RLAVYIDRV	9	0.22488		RLDDAIHVL	9	0.24432
SLTAHLHQA	9	0.03265		VLINRIDLV	9	0.22461		RLLELETRL	9	0.2436
KMTEEQHSL	9	0.03245		RLWGEPVNL	9	0.22412		KMHARDFTV	9	0.24263
SMSADVPLV	9	0.03029		KQYGNEVFL	9	0.22409		KMHARDFTV	9	0.24263
KIDEKTAEL	9	0.02601		ALYDEVRTV	9	0.22384		QLSEVFIQL	9	0.24209
GLHSVAEGV	9	0.02536		ALTGAILAA	9	0.22358		AMQEYIAVV	9	0.24197
RMQKEITAL	9	0.0238		ILFGHENRV	9	0.22263		KLNATNIEL	9	0.2398
RIYESHVGI	9	0.02354		KLREDTHHL	9	0.22189		VLTEHVAAA	9	0.23959
AMAARPHSI	9	0.02267		LLDEEISRV	9	0.22135		IMLEALERV	9	0.23955
FLDEKTHEL	9	0.02029		NMVDIIHSV	9	0.22124		IMLEALERV	9	0.23955
MLHDFTQQV	9	0.01792		NMVDIIHSV	9	0.22124		RLVEGLREA	9	0.23889
KQHGVNVSV	9	0.01689		HLWRGIVSI	9	0.22044		QLQDFDWQV	9	0.23886
ILADATAKM	9	0.01668		KLLEVTADL	9	0.21987		ILDDIGHGV	9	0.23812
MVAPAVASV	9	0.01486		RLGGIPVGV	9	0.2189		LLIDHRFLL	9	0.23806
ALGAPPPPA	9	0.01329		KLHDVEHVL	9	0.21869		SLFERLVVL	9	0.23767
SLAKIYTEA	9	0.01308		LLDRFLATV	9	0.21854		SLYGGTITI	9	0.23744
ALYDNVEKL	9	0.01218		GLQEGTHEL	9	0.21849		ALGHVIVLL	9	0.23739
ALMDEVVKA	9	0.01052		KVYGNIRAV	9	0.21842		SLIARLERL	9	0.23727
GLKNGVPAV	9	0.00885		KTATFAISI	9	0.21825		GLTEALHFV	9	0.23671
RLQGELQAV	9	0.00866		VIDGHIYAV	9	0.21782		RLFLGIHVF	9	0.23654
NAYPNTPYI	9	0.00636		ELAERVPAI	9	0.21621		FLDENVHFF	9	0.23621
SLSDTVEKL	9	0.00378		TLFDYEVRL	9	0.21605		RLLEIDPYL	9	0.23611
KLYQRDLEV	9	0.00266		RLAHYIDRV	9	0.21589		KLHAVVETL	9	0.23611
RQLAKIHAI	9	0.00121		RVSDINFTL	9	0.21361		KLDETGVAL	9	0.23535
VVFNDPEKV	9	0.00115		LLIGHLERV	9	0.2131		ILQEREYRL	9	0.23492
SLKAHVQEV	9	0.00047		SLADYITAA	9	0.21232		LLLGERVAL	9	0.23442
KIMEKIRNV	9	-0.00107		KILEDVVGV	9	0.21225		RVIEYLEHC	9	0.23331
YTTDRVMTV	9	-0.00134		TLGDAHIYL	9	0.21203		VLVDRTIYI	9	0.23282
KAISGVHTV	9	-0.00143		ILGTHNITV	9	0.21047		FLDNERHEV	9	0.23271
SLYDYNPNL	9	-0.00171		SILRHVAEV	9	0.21036		RLHEVLTEV	9	0.23227
VADPDNPLV	9	-0.00429		KLQELEARV	9	0.20986		KLDAHVERV	9	0.23167
VLIDYQRNV	9	-0.00722		YLKDLIEEV	9	0.2098		FLDHIIASV	9	0.23099
IVVDNVPQV	9	-0.00876		RLIEQEEYL	9	0.20774		SMAEVDAAM	9	0.23041
SLAGQTYAV	9	-0.00972		NLFDRVVTL	9	0.2071		RLHDENILL	9	0.23007
AMAAVPAKV	9	-0.01115		ILHDDEVTV	9	0.20619		SLHDRIYVI	9	0.2295
RLTKEVTAA	9	-0.01242		KISEVVELL	9	0.20413		GLYETVNEV	9	0.22925
RLHEKIQEA	9	-0.01273		RLFGTTVTF	9	0.20396		ALDTRVVEL	9	0.22886
YLPPATQVV	9	-0.01376		TLDEYTTRV	9	0.20389		RLLDTTITF	9	0.22806
SMMDVDHQI	9	-0.01398		KVLERVNAV	9	0.20381		RLIEEENML	9	0.22764
TVFTNPPQV	9	-0.01672		SLAANTFTI	9	0.20379		RLIEEENML	9	0.22764
ALSDSIHTV	9	-0.01722		KQTDVAAEV	9	0.20347		NLMDDIERA	9	0.22694
YTSPVNPAV	9	-0.01725		QLVDTTVEL	9	0.2034		HIWEYTYVL	9	0.22659
TLDEKIEKV	9	-0.01827		GLKEGIPAL	9	0.20253		KLTDIQIEL	9	0.2263
RVLDNIKAV	9	-0.02144		FLLEGIRSL	9	0.20245		KQLEVVHTL	9	0.22619
GVTTSVPEV	9	-0.02144		SLAEGLRTV	9	0.20237		VLINRIDLV	9	0.22461
AMNARPHKV	9	-0.02147		YLLPAIVHI	9	0.20236		RLWGEPVNL	9	0.22412
FLDQHGHNL	9	-0.02244		KLKRAVEEV	9	0.20204		ALYDEVRTV	9	0.22384
YTPPPPPTA	9	-0.02268		LLSHVIVAL	9	0.20203		GLSETILAV	9	0.22363
YLNQHVNRI	9	-0.02352		VLNNVVIHL	9	0.20167		ALTGAILAA	9	0.22358
AMDTSTVGV	9	-0.02366		AQYEHDLEV	9	0.20107		ALTRVIYNL	9	0.22326
KMKEKVERI	9	-0.02565		RIPAYFVTV	9	0.19989		ILFGHENRV	9	0.22263
GLDNQIQEI	9	-0.02609		YSDDIPHAL	9	0.19884		KLREDTHHL	9	0.22189
RLQETLSAA	9	-0.02625		LLNDHIYVV	9	0.198		LLDEEISRV	9	0.22135
NLDSTTVAV	9	-0.02723		ALVDHVAEL	9	0.1976		NMVDIIHSV	9	0.22124
FLYDDNQRV	9	-0.03089		KLWADRISL	9	0.19725		HLWRGIVSI	9	0.22044
TVADHIQKV	9	-0.03196		TLDEATPTL	9	0.19591		ILADIVISA	9	0.21914
GLGPPGRSV	9	-0.03204		SLSAAAITV	9	0.1956		RLGGIPVGV	9	0.2189
RLYQGINQL	9	-0.03262		GLYERPTAA	9	0.19513		KLHDVEHVL	9	0.21869
ALDSTNVEA	9	-0.03422		YLAGEAPTL	9	0.19445		LLDRFLATV	9	0.21854
GLSQVAVTV	9	-0.03571		SLMHTIYEV	9	0.19401		GLQEGTHEL	9	0.21849
TLNSAAVTV	9	-0.03612		TAIHNFPTV	9	0.19297		TLDITPHTV	9	0.21846
YLENGKETL	9	-0.03683		RLFEGNALL	9	0.1922		KTATFAISI	9	0.21825
SLDQPGGTL	9	-0.03698		GLAELGHRL	9	0.19209		RIWEPTYTI	9	0.21795
YTPPAGAKV	9	-0.03774		KLTVVLEAV	9	0.19126		VIDGHIYAV	9	0.21782
VLYDQPRHV	9	-0.03954		VMLDVPIRL	9	0.19104		ELAERVPAI	9	0.21621
GLYSGVTTV	9	-0.04037		YLFERIKEL	9	0.19093		FLRNINEYL	9	0.21614
RLGSVNENL	9	-0.04064		LLDNTDIHL	9	0.19059		TLFDYEVRL	9	0.21605
NMVAKVDEV	9	-0.04115		IVDRTTTVV	9	0.1905		ALMPWRYAL	9	0.216
NMVAKVDEV	9	-0.04115		RVMEYINRL	9	0.19021		RLAHYIDRV	9	0.21589
GLNDRSDAV	9	-0.04353		RLVEIQYEL	9	0.19009		TMINAIPVA	9	0.21483
ILNNKIPEA	9	-0.04419		GLIDVHVHL	9	0.18991		FLTGVTTEL	9	0.2147
QLNEQVHSL	9	-0.04465		HLLDIYIQL	9	0.18948		RVSDINFTL	9	0.21361
KLYGKPIRV	9	-0.04498		HLFEYYHRL	9	0.18921		LLIGHLERV	9	0.2131
KLDQDLNEV	9	-0.04516		RMLHFLTAV	9	0.18813		KLYHNEVEI	9	0.21264
KIAPNTPQL	9	-0.04526		KLDQVIIHV	9	0.18734		SLADYITAA	9	0.21232
GLQEHSISV	9	-0.04542		KLHGVNINV	9	0.18725		KILEDVVGV	9	0.21225
LLQNNLPAV	9	-0.04735		FLTAVAHRL	9	0.18654		ALTGHLEEV	9	0.21076
KLNPQDHRL	9	-0.04764		TIMTGVIGV	9	0.18604		ILGTHNITV	9	0.21047
ILQDRLNQV	9	-0.04846		TIMTGVIGV	9	0.18604		SILRHVAEV	9	0.21036
KLLEVQPQV	9	-0.04873		RMYELVHRM	9	0.18515		KLQELEARV	9	0.20986
KLLSENTNL	9	-0.04968		KIIGIMEEV	9	0.1846		YLKDLIEEV	9	0.2098
KMNEKIASL	9	-0.04971		KVFEYHNVL	9	0.18426		KLLNTVEET	9	0.20955
ILHSVTTNL	9	-0.05025		TLVDFDNHL	9	0.18404		RLIEQEEYL	9	0.20774
KLAESVEKA	9	-0.05029		SLAEGRLYL	9	0.18365		NLFDRVVTL	9	0.2071
HLDPAVKEV	9	-0.0505		KLIDDVHRL	9	0.18352		ILHDDEVTV	9	0.20619
SLIDKTTAA	9	-0.05232		VLWDRTFSL	9	0.1833		SVDAHTAEV	9	0.20613
KMAPALRKV	9	-0.05312		SILHDVVEV	9	0.18275		RLAEETEKL	9	0.20599
RLISETTSV	9	-0.05313		VLTGILEQV	9	0.18268		LLDERLVTL	9	0.20543
FLSQTGHGV	9	-0.05346		YLADIFTKL	9	0.18158		GMWQEEVTV	9	0.20461
RLGPTGKEV	9	-0.05396		QLTNVILHL	9	0.18111		KISEVVELL	9	0.20413
HINDSAPEV	9	-0.05491		FAFRYVTTI	9	0.18078		QLLAILPEA	9	0.20407
GMMSTVTEV	9	-0.05555		KIWDPVHRV	9	0.17982		RLFGTTVTF	9	0.20396
VQDDIKESV	9	-0.05604		ALSEVTAAL	9	0.17967		TLDEYTTRV	9	0.20389
VLQRDLRKV	9	-0.05668		KVTHAVVTV	9	0.17963		KVLERVNAV	9	0.20381
AMKEEKEQL	9	-0.05793		KLSEIPLTL	9	0.17953		SLAANTFTI	9	0.20379
AMQDRYMEV	9	-0.05806		TLYEHNNEL	9	0.178		KQTDVAAEV	9	0.20347
SLQNHNHQL	9	-0.05908		KLHYVVTEV	9	0.1771		QLVDTTVEL	9	0.2034
FLNKEITSV	9	-0.06022		KLLPETVTI	9	0.1768		GLKEGIPAL	9	0.20253
HLNGHIKQV	9	-0.0609		YLGRLAHEV	9	0.17491		FLLEGIRSL	9	0.20245
YLDQTLPRA	9	-0.06112		VLYTGVVRV	9	0.1748		SLAEGLRTV	9	0.20237
AMPDSPAEV	9	-0.0613		KTANITFSL	9	0.17447		YLLPAIVHI	9	0.20236
RLNEKNYEL	9	-0.06206		ALNEQIARL	9	0.17439		QLLDGEYEV	9	0.20135
GLDGHSHLV	9	-0.06211		KLFHEVVQA	9	0.17407		AQYEHDLEV	9	0.20107
ALMDQVHHM	9	-0.06242		SQTFVNPHV	9	0.17405		SLFDARVHL	9	0.20088
QLMEQVAQL	9	-0.06485		KLFEFMHET	9	0.17325		YLMHWPYAF	9	0.20055
GLTSAIQAV	9	-0.06539		RLYHELVGL	9	0.17305		RIPAYFVTV	9	0.19989
QLYQDPRNV	9	-0.0667		RLPEPVHGV	9	0.17231		TLDDLIAAV	9	0.19988
FQSDTNAML	9	-0.06925		SLITRLLEV	9	0.17136		RLVPFLVEL	9	0.19914
AMAASPHAV	9	-0.06931		ALNNHVEVA	9	0.17037		YSDDIPHAL	9	0.19884
KQIKEIKEV	9	-0.07452		GLNEHNHHL	9	0.17026		LLNDHIYVV	9	0.198
SMPEQAHKV	9	-0.07752		SLNGLEVHL	9	0.16919		ALVDHVAEL	9	0.1976
SAYDNVNKV	9	-0.07778		KLLGELHTL	9	0.16754		KLWADRISL	9	0.19725
VLDEGSASV	9	-0.07842		GLIDENPGL	9	0.16737		ALKERVDEL	9	0.19723
KMNESTRSV	9	-0.07889		KLDVGNAEV	9	0.16717		VLFPWQARL	9	0.19676
YLVSHPNEV	9	-0.07897		SIIGRLLEV	9	0.1664		RLDETIQAI	9	0.19613
TLDQKIERV	9	-0.07934		RVADVIAQV	9	0.16584		KVWGNVVTV	9	0.19608
KTIETSPSL	9	-0.08		VLIDHDVDL	9	0.1657		TLDEATPTL	9	0.19591
ILMHHPPQV	9	-0.08043		KVLDLRINL	9	0.16518		SLSAAAITV	9	0.1956
RLLEGVKQA	9	-0.08067		AVLGAVVAV	9	0.16516		GLYERPTAA	9	0.19513
NMYGKVVTV	9	-0.08072		ALDEVFTKV	9	0.16511		IQHSEFEEV	9	0.19473
KLYKNRVEF	9	-0.08244		AVDGNTVEL	9	0.16488		TLSDIVVTL	9	0.1946
SLSETNKGL	9	-0.08344		SMADIPLGF	9	0.16462		YLAGEAPTL	9	0.19445
LLSSHVRGV	9	-0.08633		SLTGRLDEV	9	0.16388		SLMHTIYEV	9	0.19401
VLTSEVHSV	9	-0.08687		FLSTINVGL	9	0.16351		RLQEGRPEF	9	0.19401
FASHVSPEV	9	-0.08754		KLYTGLREV	9	0.1626		KLQEQIFHL	9	0.19333
ALIQQATTV	9	-0.09389		GVLGVVTGV	9	0.16212		TAIHNFPTV	9	0.19297
KTYDKTVAL	9	-0.09464		ALLGRLAEL	9	0.16198		RLFEGNALL	9	0.1922
KVLGKIEKV	9	-0.09572		YVFPGVTRL	9	0.1617		SLAELVHAV	9	0.19167
ILSEVQQAV	9	-0.09669		KLQDGVHII	9	0.16164		KLTVVLEAV	9	0.19126
MLSQDAPTV	9	-0.09851		KLFGMIITI	9	0.16138		VMLDVPIRL	9	0.19104
VLNEQVKEA	9	-0.09879		KLFGMIITI	9	0.16138		YLFERIKEL	9	0.19093
ALSEKIVSV	9	-0.09949		LLMEHIQEI	9	0.16127		LLDNTDIHL	9	0.19059
VLQRSLVTV	9	-0.09954		GLIDGRLTI	9	0.16056		IVDRTTTVV	9	0.1905
SMNTHLKAV	9	-0.10112		KVMEYENRI	9	0.15918		RVMEYINRL	9	0.19021
QLNEKVAQL	9	-0.10715		RLLEQGIRV	9	0.15881		RLVEIQYEL	9	0.19009
KVQEQVHKV	9	-0.10949		KEWEKVFEM	9	0.15881		GLIDVHVHL	9	0.18991
KMQEHSDQV	9	-0.11004		NLDPAVHEV	9	0.1588		HLLDIYIQL	9	0.18948
HLQAEVKQV	9	-0.11155		KVFIFPSAL	9	0.15872		HLFEYYHRL	9	0.18921
ALSGTLSGV	9	-0.11206		HLFNVAHTL	9	0.1585		SVIEQIVYV	9	0.18911
KLPPPPPQA	9	-0.11304		SLDDHVVAV	9	0.15758		RMLHFLTAV	9	0.18813
KLDPTKTTL	9	-0.11372		RQFPVTVHF	9	0.15732		KLDQVIIHV	9	0.18734
ALADGVQKV	9	-0.11688		KIFEFKETL	9	0.15693		IIFETPLRV	9	0.18699
GLHGQLQEA	9	-0.1179		VMAPRTLIL	9	0.15688		FLTAVAHRL	9	0.18654
KLIQESPTV	9	-0.11827		VMAPRTLIL	9	0.15688		TLLERAFSL	9	0.18652
RLIQESPTL	9	-0.11827		VLLTRLENV	9	0.15614		TIMTGVIGV	9	0.18604
TVADKIHSV	9	-0.11906		VLHRNLIYL	9	0.156		TIMTGVIGV	9	0.18604
HLNSHVRQV	9	-0.12221		GMDRYLIYV	9	0.1554		GMYETPLFL	9	0.18595
RLAQAMETA	9	-0.12388		KVFSAFITV	9	0.15483		RLAPAQWFL	9	0.18594
YLQAHTQSV	9	-0.12461		RLHHVVVYF	9	0.15479		ILLAEVPTM	9	0.18545
KLWKGARSV	9	-0.12825		FLGTFILKV	9	0.15398		RMYELVHRM	9	0.18515
SANDKVYTV	9	-0.13136		VLFGLLREV	9	0.15304		KIIGIMEEV	9	0.1846
KLGPAPKTL	9	-0.13182		TLYNTEVLL	9	0.1527		ALLRVTPFI	9	0.18426
TTLEQPPSV	9	-0.13211		GLSNHIAAL	9	0.15245		KVFEYHNVL	9	0.18426
YAYDGKDYL	9	-0.13232		LLAEPVPGI	9	0.15195		SLAEGRLYL	9	0.18365
YAYDGKDYI	9	-0.13232		HLIEPLANA	9	0.15195		KLIDDVHRL	9	0.18352
VLQGKLAEV	9	-0.13242		HLVPEVPTV	9	0.15192		VLWDRTFSL	9	0.1833
KIIGKVEKV	9	-0.13534		ATIQRIPEV	9	0.15146		SILHDVVEV	9	0.18275
ALQKRLDEV	9	-0.13742		ALYDATYET	9	0.15114		VLTGILEQV	9	0.18268
TLAQRVKEV	9	-0.1381		KLVDEEPQL	9	0.15043		YLADIFTKL	9	0.18158
ILDQTNVSA	9	-0.13947		IQHDLIFSL	9	0.14944		QLTNVILHL	9	0.18111
KLREKSEAI	9	-0.14082		TLVDFPLHL	9	0.14882		FAFRYVTTI	9	0.18078
ILDQKINEV	9	-0.14104		VLYDWKERL	9	0.14856		TLWVDPYEV	9	0.17998
KMAPPPKEV	9	-0.1432		GLSEATTLV	9	0.14797		KIWDPVHRV	9	0.17982
KQISQAYEV	9	-0.14386		YLSEAGAYL	9	0.14791		ALSEVTAAL	9	0.17967
SVSQINHKL	9	-0.14545		KIQEILTQV	9	0.14739		KVTHAVVTV	9	0.17963
ALAGDQPSV	9	-0.14666		FLDEPTNHL	9	0.14713		KLSEIPLTL	9	0.17953
RLQESVMEA	9	-0.14879		HLFDAFVSV	9	0.1468		TLYEHNNEL	9	0.178
MLSEHTSKL	9	-0.15053		YLNKEIEEA	9	0.14668		KLHYVVTEV	9	0.1771
KQMEQISQF	9	-0.15107		KVFGNEIKL	9	0.14637		KLLPETVTI	9	0.1768
KQMEQISQF	9	-0.15107		KLVEYIVKA	9	0.14467		VLYTGVVRV	9	0.1748
LLANKVPAA	9	-0.15145		SLYDTTLEL	9	0.1446		KTANITFSL	9	0.17447
ALKEKVIKA	9	-0.15407		FLIRESETL	9	0.14423		ALNEQIARL	9	0.17439
HLYSEVKEV	9	-0.15481		KLMELYERL	9	0.14421		SMLEPVPEL	9	0.17435
KLFEKVKEV	9	-0.15589		KLMELYERL	9	0.14421		SQTFVNPHV	9	0.17405
SLDQPTQTV	9	-0.1587		RLNDYIFSF	9	0.14404		KVYEYDTVI	9	0.17371
YLANGQTKV	9	-0.16309		FLQEHNTTL	9	0.144		LLMEHIFKL	9	0.17333
RVDKNAPTV	9	-0.16595		ILWETVPSM	9	0.14329		KLFEFMHET	9	0.17325
KMDESKHEI	9	-0.17035		RLIEESVTV	9	0.14324		RLYHELVGL	9	0.17305
KMDESKHEI	9	-0.17035		RLFPWGNKL	9	0.14298		HLAVVELLL	9	0.17285
ALKDKIEKA	9	-0.1739		KLMDHIYAV	9	0.14184		SLITRLLEV	9	0.17136
KLSHSNPTI	9	-0.17502		AVNPIIYSF	9	0.14184		ALNNHVEVA	9	0.17037
SLVDQSAAL	9	-0.17693		YLNQHIEHV	9	0.14152		GLNEHNHHL	9	0.17026
ALAEKVKEA	9	-0.18119		RLIDLGVGL	9	0.14126		KIAGTNAEV	9	0.17003
KLQESVKEI	9	-0.18259		ALSDHHIYL	9	0.14073		SLNGLEVHL	9	0.16919
ALQEKVQAV	9	-0.18289		KLIDRTESL	9	0.1403		ALADVATVL	9	0.16893
ALVQDLAKA	9	-0.18498		SLQDEIQRV	9	0.13998		ALHEAILSI	9	0.16861
RIQEKVDSI	9	-0.18593		KIAPTVWKL	9	0.13914		KLLGELHTL	9	0.16754
KLSDLQTQL	9	-0.18614		KMMEEVEKL	9	0.13861		GLIDENPGL	9	0.16737
VLDDSTAKL	9	-0.18802		KMMEEVEKL	9	0.13861		KLDVGNAEV	9	0.16717
ALDTSNVMV	9	-0.18869		YLAPHVRTL	9	0.13826		SIIGRLLEV	9	0.1664
KAMEKLESV	9	-0.18885		RIIDVVYNA	9	0.13768		RVADVIAQV	9	0.16584
AMAPTSPQI	9	-0.19343		HLLERVDQV	9	0.13745		VLIDHDVDL	9	0.1657
GLAKSIHHA	9	-0.19392		KTHAVLVAL	9	0.13733		KVLDLRINL	9	0.16518
KMKDTVQKL	9	-0.19478		VLSELAARL	9	0.13634		AVLGAVVAV	9	0.16516
YLTHDSPSV	9	-0.195		RLAYINPDL	9	0.13609		TLMEEVLLL	9	0.16427
RMQDTSVSF	9	-0.19503		ELDRTPPEV	9	0.13578		FLMDFIHQV	9	0.16422
RIYKYIHKV	9	-0.19522		ILAAHVPTL	9	0.13575		KLMDYIDEL	9	0.16422
VMVEQSEKL	9	-0.19588		ALAGGITMV	9	0.13524		SLTGRLDEV	9	0.16388
VLTSNVQTI	9	-0.19639		QLAQFVHEV	9	0.1348		QILEGVYYL	9	0.16373
VLDASVKEV	9	-0.19917		QMISRIEYI	9	0.13475		SLVDASWEL	9	0.16353
ALKKALAAA	9	-0.20346		TLVYHVVGV	9	0.13468		KLYTGLREV	9	0.1626
IVDKTASFV	9	-0.20639		ALFQHITAL	9	0.13384		GVLGVVTGV	9	0.16212
RILESSPGV	9	-0.20924		SMFHNRHLF	9	0.13379		ALLGRLAEL	9	0.16198
NQMPTQPQV	9	-0.21644		TAAPVTTTV	9	0.13372		YVFPGVTRL	9	0.1617
ALLDQTKTL	9	-0.21686		KLHSEDIEL	9	0.13323		KLQDGVHII	9	0.16164
LMTKEISSV	9	-0.2179		AVTGILVQL	9	0.13302		KLFGMIITI	9	0.16138
KIMEQSPDM	9	-0.22118		ALLDRIVSV	9	0.13258		KLFGMIITI	9	0.16138
IVAESLQQV	9	-0.22353		QLIDYERQL	9	0.13217		LLMEHIQEI	9	0.16127
GLSAGLSSV	9	-0.22805		SLVDTVYAL	9	0.13212		RLWGGTLLW	9	0.1597
RVPPPPQSV	9	-0.23042		VLTEHSEEL	9	0.13212		KVMEYENRI	9	0.15918
RLPPTPKQV	9	-0.23708		GLAALAVHL	9	0.13184		RLLEQGIRV	9	0.15881
ALKDSVQRA	9	-0.23744		LLMDRVDEM	9	0.1318		KEWEKVFEM	9	0.15881
SMLGSPHKV	9	-0.23974		VLSNVEVTL	9	0.13176		NLDPAVHEV	9	0.1588
AIVDKVPSV	9	-0.24144		ALAAALAHI	9	0.13165		HLFNVAHTL	9	0.1585
AVDPQPSVV	9	-0.2427		NIIELVHQV	9	0.13163		SLDDHVVAV	9	0.15758
GLAPKPVQV	9	-0.25174		KLFVGGLNF	9	0.1313		RQFPVTVHF	9	0.15732
ALTSTNPKA	9	-0.25752		ALMEEILKL	9	0.13117		KMEEFVYKV	9	0.15699
IMVDDSKTV	9	-0.25773		KVVALVHAV	9	0.13099		KIFEFKETL	9	0.15693
ALNDSVKTV	9	-0.26134		KLFIGGLSF	9	0.1308		VMAPRTLIL	9	0.15688
ALLQQVHSA	9	-0.26346		LLDVPTAAV	9	0.13036		VMAPRTLIL	9	0.15688
FLDKNDHSL	9	-0.26458		RLHADVYTF	9	0.12989		VLLTRLENV	9	0.15614
GLMDTVKKV	9	-0.26602		YLADVTNAL	9	0.12916		TLLGDVVRL	9	0.15604
NLAEKPKTV	9	-0.26631		ALSELATAV	9	0.1287		VLHRNLIYL	9	0.156
ALHDSSDYL	9	-0.26745		ILYGEVEKL	9	0.12776		AMNGHTAAV	9	0.15592
VVDSSNTAL	9	-0.27084		FLFLDRTYV	9	0.12776		SMFGAGLTV	9	0.15542
SLLTSPPKA	9	-0.27144		KMPEINAKV	9	0.12768		SMFGAGLTV	9	0.15542
KIMDQVQQA	9	-0.27406		KLGAVFNQV	9	0.12763		GMDRYLIYV	9	0.1554
VMDSKIVQV	9	-0.27683		FVDDYTVRV	9	0.12754		LLMATILHL	9	0.15499
VMDSKIVQV	9	-0.27683		GLLDLPFRV	9	0.12652		KVFSAFITV	9	0.15483
KLTESNQKL	9	-0.2776		KMTVAIVKA	9	0.12636		RLHHVVVYF	9	0.15479
ILPKGSARV	9	-0.28007		RLLHEVQEL	9	0.12605		FLVEHNLVL	9	0.15432
KLDKTKAEL	9	-0.28348		ALATLIHQV	9	0.12586		FLGTFILKV	9	0.15398
ALDVSPKHV	9	-0.2859		WLVDHVYAI	9	0.12582		KLFAGLVHV	9	0.15367
YLNKHIQKV	9	-0.28608		SLHDAIMIV	9	0.12576		VLFGLLREV	9	0.15304
FLQEKSPAV	9	-0.28908		SLHDAIMIV	9	0.12576		TLYNTEVLL	9	0.1527
YLHSQVVSV	9	-0.29173		ALYTVLHRL	9	0.12516		SAAEPTPAV	9	0.15269
SVSSVNPSV	9	-0.29208		YMVHIQVTL	9	0.12403		LLAEPVPGI	9	0.15195
SLLNQPKAV	9	-0.29249		RLAHHLVAL	9	0.12401		HLVPEVPTV	9	0.15192
RLADKSVLV	9	-0.30235		SLIEQTTAL	9	0.12331		ATIQRIPEV	9	0.15146
RQISQDVKL	9	-0.30635		SLLENIAKA	9	0.12315		ALYDATYET	9	0.15114
RTLDSVSQI	9	-0.31082		NLAENISRV	9	0.12305		AMLTVLHEI	9	0.15102
KLAESKVSV	9	-0.31247		TVAPFNPTV	9	0.12277		KLVDEEPQL	9	0.15043
KLHQSVTKV	9	-0.32154		VLSDIIQNL	9	0.12196		SLSAFTPAL	9	0.14971
KLAPPPKKA	9	-0.3277		KLHDINAQM	9	0.12167		IMHNLIFQM	9	0.14959
RLNKVIKSV	9	-0.33228		KLHDINAQL	9	0.12167		TLWGGLLRL	9	0.14944
RLLEKSQRV	9	-0.3361		RLLGYVATL	9	0.12146		IQHDLIFSL	9	0.14944
KLDNQVSKV	9	-0.33887		RTMPRIPTL	9	0.12084		TLVDFPLHL	9	0.14882
TLDDKKVYL	9	-0.3508		SLHNGVIQL	9	0.12049		TLAELHISL	9	0.14876
ALQQQLQAV	9	-0.3523		AIMDIVIKV	9	0.1201		VLYDWKERL	9	0.14856
SLLKEPQKV	9	-0.3573		KAMDDTFYL	9	0.1201		RLYHITDQV	9	0.14853
KLAKLQAQV	9	-0.3588		KAMDDTFYL	9	0.1201		GLSEATTLV	9	0.14797
SLMEKNQSL	9	-0.36676		KILPTLEAV	9	0.11996		KIQEILTQV	9	0.14739
ALDSQVPKV	9	-0.36857		ALKDLINEA	9	0.11984		FLDEPTNHL	9	0.14713
SLDTQPKKV	9	-0.38498		RIAEYAFKL	9	0.11948		HLFDAFVSV	9	0.1468
RLQSKTIKV	9	-0.39121		HLLHTVPAL	9	0.11911		KVFGNEIKL	9	0.14637
SLDKTSHSV	9	-0.39709		ALTRALALA	9	0.11888		NVIERLQEA	9	0.14465
ILEKKVEKV	9	-0.39714		HLIHEVTKV	9	0.11887		FLIRESETL	9	0.14423
ALSSSQAEV	9	-0.39879		AVDDGVNTF	9	0.1186		KLMELYERL	9	0.14421
VLGPSPSSV	9	-0.40798		KLLDVVHPA	9	0.1186		RLNDYIFSF	9	0.14404
ILDKKVEKV	9	-0.42244		YLFPNRLEW	9	0.1184		FLQEHNTTL	9	0.144
GIDSSSPEV	9	-0.42696		KTWNGGESL	9	0.11813		RLIEESVTV	9	0.14324
VLDSKSVEV	9	-0.43166		QLFSEIHNL	9	0.11783		RLFPWGNKL	9	0.14298
KLMQQQQEV	9	-0.43466		KVLGALLFV	9	0.1172		FMNDAIEKA	9	0.1421
RLNNKSAKV	9	-0.46732		SLYGGNAVV	9	0.11695		RVYNEVPTF	9	0.14197
TLNSSVQSI	9	-0.48523		KIYEGQVEV	9	0.11685		KLMDHIYAV	9	0.14184
KLSSKLSAV	9	-0.55737		LLDHAPPEI	9	0.11655		KLMDHIYAV	9	0.14184
SMISKLKQA	9	-0.59339		KLYQHEINL	9	0.11653		LLHELLTHV	9	0.14167
RLYSQSQSF	9	-0.63062		IIDQHTFEV	9	0.11598		YLNQHIEHV	9	0.14152
				KLLEFQLAL	9	0.11561		RLIDLGVGL	9	0.14126
				KIWPYVYTL	9	0.11556		ALSDHHIYL	9	0.14073
				FLSTLEHHL	9	0.11501		FAYTARISV	9	0.14034
				IVDRPVTLV	9	0.11362		KLIDRTESL	9	0.1403
				ILAELLLRV	9	0.11309		SLQDEIQRV	9	0.13998
				SITAVTPLL	9	0.11287		SLYDWNVKL	9	0.13957
				KMADILEKI	9	0.11268		GLSAFLHAL	9	0.13939
				SLAEVNTQL	9	0.11264		KMMEEVEKL	9	0.13861
				EAFDRSFEV	9	0.11229		KMMEEVEKL	9	0.13861
				KLIEFLLKA	9	0.11215		FMMPRIVNV	9	0.13858
				KQWETQPGF	9	0.11185		YLAPHVRTL	9	0.13826
				FLLPGHTRL	9	0.11169		ALTPVVVTL	9	0.13802
				KVVDRIYSL	9	0.11162		KLTVPFLLL	9	0.1377
				KLILLITQV	9	0.1116		RIIDVVYNA	9	0.13768
				ILDEHVQRV	9	0.11079		HLLERVDQV	9	0.13745
				RLLDKWVEL	9	0.11057		KTHAVLVAL	9	0.13733
				TMITHQILL	9	0.11056		VLSELAARL	9	0.13634
				SLFDNPRTF	9	0.10994		RLAYINPDL	9	0.13609
				SMAELDIKL	9	0.10985		ELDRTPPEV	9	0.13578
				FLFGEVHKA	9	0.10976		ILAAHVPTL	9	0.13575
				RLLDYVATV	9	0.10968		ALAGGITMV	9	0.13524
				KMYGYVDTL	9	0.10956		QLAQFVHEV	9	0.1348
				KLLEPVLLL	9	0.10937		ALTDFVRSV	9	0.1348
				TLADLVHHV	9	0.10928		ALTEYTLYL	9	0.13477
				RLYTEPLLV	9	0.10908		QMISRIEYI	9	0.13475
				GLMTTVHAI	9	0.10888		TLVYHVVGV	9	0.13468
				SLQERQVFL	9	0.10775		SLLRSIFTV	9	0.13414
				TLLTAIVKL	9	0.10768		ALFQHITAL	9	0.13384
				KLFLFHTSL	9	0.10739		SMFHNRHLF	9	0.13379
				GLFDQHFRL	9	0.10701		SMFHNRHLF	9	0.13379
				RLSDFTESL	9	0.107		TAAPVTTTV	9	0.13372
				AIMEHAYYA	9	0.1068		KLQEQIHRV	9	0.13317
				KLIDFGLSF	9	0.1054		ALLDRIVSV	9	0.13258
				TMADQIVTV	9	0.10502		TLFDYDVGL	9	0.13224
				VMAPRTLVL	9	0.10324		QLIDYERQL	9	0.13217
				VMAPRTLVL	9	0.10324		SLVDTVYAL	9	0.13212
				RLWEQLVHF	9	0.10315		GLAALAVHL	9	0.13184
				RLYGDILQW	9	0.10274		LLMDRVDEM	9	0.1318
				KLYNGHHHL	9	0.10194		VLSNVEVTL	9	0.13176
				ILMEHIHKL	9	0.10183		ALAAALAHI	9	0.13165
				KTFDAPPAL	9	0.10148		NIIELVHQV	9	0.13163
				GLHFVVPSV	9	0.10134		KLFVGGLNF	9	0.1313
				RMVHILTSV	9	0.10121		ALMEEILKL	9	0.13117
				LLSAEPVPA	9	0.10109		KVVALVHAV	9	0.13099
				HLAEALHQA	9	0.10073		KLFIGGLSF	9	0.1308
				RLNEFMAGF	9	0.10017		LLDVPTAAV	9	0.13036
				TLFPVRLLV	9	0.09992		SVLGAITSV	9	0.12998
				GLDRLNVTV	9	0.09991		RLHADVYTF	9	0.12989
				SLANETHQL	9	0.09985		RLQDELVTL	9	0.1293
				GLHNVVYGI	9	0.09973		YLADVTNAL	9	0.12916
				KMMDVTVTI	9	0.09958		FLDNLHINL	9	0.12888
				KMMDVTVTI	9	0.09958		ALSELATAV	9	0.1287
				KMMDVTVTI	9	0.09958		KIYAGTPRF	9	0.12859
				KMMDVTVTI	9	0.09958		ILYGEVEKL	9	0.12776
				LLAPRPVAV	9	0.0992		FLFLDRTYV	9	0.12776
				GLIEKNIEL	9	0.09868		KMPEINAKV	9	0.12768
				QLLEKVIEL	9	0.09683		FVDDYTVRV	9	0.12754
				SLLDPVPEV	9	0.09592		GLLDLPFRV	9	0.12652
				HVYELLNTI	9	0.09553		KMTVAIVKA	9	0.12636
				SLIRNLEQL	9	0.09536		RLMNETTAV	9	0.12615
				RLPPPFPGL	9	0.09508		ALATLIHQV	9	0.12586
				ILDPHVVLL	9	0.09476		WLVDHVYAI	9	0.12582
				AAAPVVPAV	9	0.0941		SLHDAIMIV	9	0.12576
				TLNDREYQL	9	0.09407		SLHDAIMIV	9	0.12576
				RLIESLFTI	9	0.09389		GLLHLEPTL	9	0.12572
				KLVNILVQL	9	0.09321		KLIANNTTV	9	0.12562
				YLGPHIASV	9	0.09298		ALYTVLHRL	9	0.12516
				ILSGVIRSV	9	0.0929		SLIEQTTAL	9	0.12331
				TLGNVLVTV	9	0.09177		SLLGGVLRV	9	0.12324
				KLQEFLQTL	9	0.09163		SLLENIAKA	9	0.12315
				SMSGPLIGV	9	0.09128		NLAENISRV	9	0.12305
				SMSGPLIGV	9	0.09128		TVAPFNPTV	9	0.12277
				VVDAVVTQV	9	0.09071		VLSDIIQNL	9	0.12196
				SMLEDVQRA	9	0.09009		KLHDINAQM	9	0.12167
				KLNTAVRQV	9	0.08992		KLHDINAQL	9	0.12167
				SLAEPRVSV	9	0.08955		RLLGYVATL	9	0.12146
				HLAEVSAEV	9	0.08944		RTMPRIPTL	9	0.12084
				FLGKRPWFV	9	0.0893		AIMDIVIKV	9	0.1201
				KLIGQVHEV	9	0.08916		AIMDIVIKV	9	0.1201
				RLAEAHAKV	9	0.08902		KAMDDTFYL	9	0.1201
				RLWQHVTRA	9	0.0887		KAMDDTFYL	9	0.1201
				ALAGVSFEI	9	0.08857		HLVGGLHTV	9	0.12004
				LLAEQGYEV	9	0.08793		KILPTLEAV	9	0.11996
				VLQEKIEVV	9	0.08705		ALKDLINEA	9	0.11984
				VLQGAVPTV	9	0.08678		HLLHTVPAL	9	0.11911
				VLMTEDIKL	9	0.08676		ALTRALALA	9	0.11888
				VLMTEDIKL	9	0.08676		HLIHEVTKV	9	0.11887
				SLTGHISTV	9	0.08654		AVDDGVNTF	9	0.1186
				KVAPAPAVV	9	0.08634		KLLDVVHPA	9	0.1186
				RQWDYTEKL	9	0.08566		YLFPNRLEW	9	0.1184
				AMLGVNPRF	9	0.08549		QLFSEIHNL	9	0.11783
				YMADRLLGV	9	0.08542		KVLGALLFV	9	0.1172
				SLQELRLLL	9	0.08523		SLYGGNAVV	9	0.11695
				ITTDVLYTI	9	0.08424		KIYEGQVEV	9	0.11685
				SLIFKLEEL	9	0.08356		LLDHAPPEI	9	0.11655
				RLAQHITYV	9	0.08352		KLYQHEINL	9	0.11653
				LLDHVLLTL	9	0.08283		KLIQNVFEI	9	0.1165
				TLLRLLYEA	9	0.08262		YLADLYHFV	9	0.11644
				ALDGHLYAV	9	0.0821		IIDQHTFEV	9	0.11598
				RIFSEVRRI	9	0.08181		KMLDNFYNF	9	0.11572
				VLADQEVRL	9	0.08155		KMLDNFYNF	9	0.11572
				ALGPGVPHI	9	0.08124		KLLEFQLAL	9	0.11561
				RQADKVWRL	9	0.08106		QLMREVLLL	9	0.1156
				KLNVAPLAV	9	0.0806		KIWPYVYTL	9	0.11556
				SLIERDLKL	9	0.07987		FLSTLEHHL	9	0.11501
				FLLPLVRAV	9	0.07984		TLHSIIISL	9	0.11457
				ALLERGYSL	9	0.07967		IVDRPVTLV	9	0.11362
				KVINWQTSL	9	0.07945		KMWENRQNL	9	0.11353
				ILYGKIIHL	9	0.0794		ILAELLLRV	9	0.11309
				VLLSTIHEL	9	0.07881		SLIDADPYL	9	0.11298
				KTFGHAVSL	9	0.07861		SITAVTPLL	9	0.11287
				MLFGHPLLV	9	0.07732		RIFGYPVGI	9	0.1127
				HLWNSIHGL	9	0.07667		KMADILEKI	9	0.11268
				HLGPEGRSV	9	0.07626		SLAEVNTQL	9	0.11264
				KVMELLVHL	9	0.07625		KLIEFLLKA	9	0.11215
				FLFEPVVKA	9	0.07565		KQWETQPGF	9	0.11185
				KLDETGNSL	9	0.07553		FLLPGHTRL	9	0.11169
				SLSPIYPAA	9	0.07476		KVVDRIYSL	9	0.11162
				KLFPYALAF	9	0.07357		KLILLITQV	9	0.1116
				VMAPRTLLL	9	0.07264		ILDEHVQRV	9	0.11079
				VMAPRTLLL	9	0.07264		RLLDKWVEL	9	0.11057
				GQISEVVVV	9	0.07205		SMAELDIKL	9	0.10985
				SLIDGIKRA	9	0.07204		FLFGEVHKA	9	0.10976
				KVFDAIMNF	9	0.07172		RLLDYVATV	9	0.10968
				KVFDAIMNF	9	0.07172		KLLEPVLLL	9	0.10937
				ALSGLAVRL	9	0.07151		TLADLVHHV	9	0.10928
				ALLGILQHV	9	0.0708		RLYTEPLLV	9	0.10908
				ALPPVLTTV	9	0.07044		VLMDHILNL	9	0.10896
				KLLERVSAI	9	0.06965		GLMTTVHAI	9	0.10888
				YLQHVQIRL	9	0.06867		YLSEEVQAV	9	0.10851
				RLAVYIDKV	9	0.06864		QLIEKNWLL	9	0.10832
				KLYEQHHVV	9	0.06862		KFWESPETV	9	0.10829
				HLLGHLEQA	9	0.06838		SLQERQVFL	9	0.10775
				RMAQPIVAF	9	0.06832		TLLTAIVKL	9	0.10768
				LLGPRLVLA	9	0.06816		QLLTAIVKL	9	0.10768
				KLVKEVIAV	9	0.06794		KLFLFHTSL	9	0.10739
				KILDLETQL	9	0.06725		MLDDRAYLV	9	0.10715
				KLNDLIQRL	9	0.06718		GLFDQHFRL	9	0.10701
				RLLHEMILV	9	0.06699		RLSDFTESL	9	0.107
				YLPYPIHQV	9	0.06678		KLIDFGLSF	9	0.1054
				YLQDYTDRV	9	0.06662		TMADQIVTV	9	0.10502
				ALRDVSEEL	9	0.06659		VMAPRTLVL	9	0.10324
				ALSPHNILL	9	0.06639		VMAPRTLVL	9	0.10324
				HLLEHSVEL	9	0.06626		RLWEQLVHF	9	0.10315
				FLVQNIHTL	9	0.0658		YLSVKIWDL	9	0.10302
				HLTDITLKV	9	0.0657		RLYGDILQW	9	0.10274
				FLIRKRIHL	9	0.06522		ILMEHIHKL	9	0.10183
				KLYDGFQYL	9	0.0644		KTFDAPPAL	9	0.10148
				GLIDRQVTV	9	0.0644		RMVHILTSV	9	0.10121
				SILEHQIQV	9	0.06425		LLSAEPVPA	9	0.10109
				KQYNYLHEF	9	0.06405		RLLARLHYI	9	0.10087
				RMLPHAPGV	9	0.06401		HLAEALHQA	9	0.10073
				HLMDVVYTW	9	0.06394		GLCPHVVVL	9	0.10066
				HLMDVVYTW	9	0.06394		RLNEFMAGF	9	0.10017
				FMVDRLESL	9	0.06352		TLFPVRLLV	9	0.09992
				ALSDHHVYL	9	0.06325		GLHNVVYGI	9	0.09973
				GLLERVKEL	9	0.06291		ALGSFIYHL	9	0.09959
				YVVPFVAKV	9	0.06212		KMMDVTVTI	9	0.09958
				SLASVFVRL	9	0.06171		KMMDVTVTI	9	0.09958
				RLQDTTFSF	9	0.0612		KMMDVTVTI	9	0.09958
				KLFDRPQEL	9	0.06102		LLREKVEFL	9	0.09931
				VLDEAGSTV	9	0.06101		SLASFIPAV	9	0.09901
				QLSDTYVTL	9	0.06046		GLIEKNIEL	9	0.09868
				KVMDEVEKA	9	0.06018		YLFAVNIKL	9	0.0978
				GLQKEIAEL	9	0.0597		VLTGHNHYV	9	0.09725
				SLYEENNKL	9	0.0595		FLTRLLVHM	9	0.09718
				RLLEVPVML	9	0.05915		QLLEKVIEL	9	0.09683
				ILQQHIATV	9	0.05832		SLLDPVPEV	9	0.09592
				HLISTINTV	9	0.05703		HVYELLNTI	9	0.09553
				KVMNWKETL	9	0.05637		SLIRNLEQL	9	0.09536
				KVMNWKETL	9	0.05637		RLPPPFPGL	9	0.09508
				RVMEYISRL	9	0.05605		YVYEYLLHV	9	0.09505
				GLSDLRLEL	9	0.05568		LLAGLHVLL	9	0.09481
				RMWEDPMGA	9	0.05541		ILDPHVVLL	9	0.09476
				KLLDIRSYL	9	0.05526		FLADDLGGL	9	0.09458
				RLQDAIAKV	9	0.05512		AAAPVVPAV	9	0.0941
				KLLEATSAV	9	0.05503		KLIPFLEKL	9	0.0941
				YLYDLNHTL	9	0.05421		TLNDREYQL	9	0.09407
				MVDGTLLLL	9	0.05282		VMAGDIYSV	9	0.0939
				SLQEKLWAI	9	0.05251		VMAGDIYSV	9	0.0939
				KLADAKIFL	9	0.05084		RLIESLFTI	9	0.09389
				TLSEVTNQL	9	0.05065		QLQDRVYAL	9	0.09372
				VLQGRLPAV	9	0.04996		KLVNILVQL	9	0.09321
				FVHDLVLYL	9	0.04936		YLGPHIASV	9	0.09298
				FLDPRPLTV	9	0.04932		ILSGVIRSV	9	0.0929
				RLFPWKLHI	9	0.04908		YLQEHAQEV	9	0.09222
				ALMHALTDL	9	0.04893		KLQEFLQTL	9	0.09163
				KLYEKFLEF	9	0.04889		SMSGPLIGV	9	0.09128
				RVIKWLYGL	9	0.04814		VVDAVVTQV	9	0.09071
				KLHPHFAKV	9	0.04806		SMLEDVQRA	9	0.09009
				KIYEKTFTL	9	0.04757		KLNTAVRQV	9	0.08992
				FLHDHQAEL	9	0.0468		SLAEPRVSV	9	0.08955
				KLFDTQHRV	9	0.04662		HLAEVSAEV	9	0.08944
				NQFPGFKEV	9	0.04654		ILFRYPLTI	9	0.08936
				ALLAENSEL	9	0.04606		FLGKRPWFV	9	0.0893
				RLVNWSCTL	9	0.04404		SMADIRMVF	9	0.08926
				RLFDDVPQV	9	0.04374		KLIGQVHEV	9	0.08916
				ALYHLAIKL	9	0.0437		RLWQHVTRA	9	0.0887
				RQFEGLMRF	9	0.04335		ALAGVSFEI	9	0.08857
				RQFEGLMRF	9	0.04335		NLVPMIIHL	9	0.08774
				RLFDEPQLA	9	0.04314		VLQEKIEVV	9	0.08705
				RITNQVIYL	9	0.04231		VLQYVVPEV	9	0.08688
				YLLDQHILI	9	0.04221		VLMTEDIKL	9	0.08676
				TLAGLVVQL	9	0.04202		VLMTEDIKL	9	0.08676
				ALKDFVASI	9	0.04154		SLTGHISTV	9	0.08654
				RISDVHFSV	9	0.04141		KVAPAPAVV	9	0.08634
				SLDAKEIYL	9	0.04098		RQWDYTEKL	9	0.08566
				NLDNPIQTV	9	0.04009		GLHSYFITV	9	0.08563
				RLGPVPPGL	9	0.04004		AMLGVNPRF	9	0.08549
				RLKDFSFRF	9	0.03963		SLQELRLLL	9	0.08523
				KLWEAESKL	9	0.03938		VFYELAHQL	9	0.0852
				SVAGSVERV	9	0.0393		FLVDGVCTV	9	0.08476
				TLSDLRVYL	9	0.03922		ITTDVLYTI	9	0.08424
				FQDPVPLTV	9	0.03912		SLIFKLEEL	9	0.08356
				SLLENLEKI	9	0.03891		RLAQHITYV	9	0.08352
				ILTDITKGV	9	0.03886		KLPEKWESV	9	0.0835
				SLLYNVPAV	9	0.03874		LLDHVLLTL	9	0.08283
				KILSELFTV	9	0.03847		TLLRLLYEA	9	0.08262
				KLFVGGLSF	9	0.03842		ALDGHLYAV	9	0.0821
				KQLEHVMHF	9	0.03821		VLADQEVRL	9	0.08155
				KQLEHVMHF	9	0.03821		ALGPGVPHI	9	0.08124
				KMDEVLYSI	9	0.03793		KLNVAPLAV	9	0.0806
				FLDITNPKA	9	0.03747		TLADVLYHV	9	0.08056
				ALAPGLPTA	9	0.03742		SLIERDLKL	9	0.07987
				GLATDVQTV	9	0.03714		FLLPLVRAV	9	0.07984
				RIHHKNWTL	9	0.03658		ALLERGYSL	9	0.07967
				RLYQVEYAF	9	0.03643		KVINWQTSL	9	0.07945
				KLSGLTTNV	9	0.03512		ILYGKIIHL	9	0.0794
				LLVDVEPKV	9	0.03481		ALLAYTLGV	9	0.07915
				RLYGNPNTL	9	0.03338		VLLSTIHEL	9	0.07881
				KILEKVEAA	9	0.03337		RMFDMGFEY	9	0.07852
				KAYHEQLTV	9	0.03313		MLFGHPLLV	9	0.07732
				SLLQHLIGL	9	0.03302		HLGPEGRSV	9	0.07626
				QLNEQLVTL	9	0.03293		KVMELLVHL	9	0.07625
				ILTESEIKL	9	0.03282		FLFEPVVKA	9	0.07565
				KMTEEQHSL	9	0.03245		KLDETGNSL	9	0.07553
				KMTEEQHSL	9	0.03245		ILQSFIHDV	9	0.07547
				KLAEVTKVV	9	0.03231		SLSPIYPAA	9	0.07476
				SLIRSVVAL	9	0.03074		LLIGTDVSL	9	0.07416
				IIFVPVPQL	9	0.03056		SLAPLFFKL	9	0.07374
				SMSADVPLV	9	0.03029		KLFPYALAF	9	0.07357
				RLLEATSYL	9	0.03001		VMAPRTLLL	9	0.07264
				FLIEEQKIV	9	0.02817		VMAPRTLLL	9	0.07264
				ALLQRLEAL	9	0.02716		GQISEVVVV	9	0.07205
				RIAQLRFLL	9	0.02638		SLIDGIKRA	9	0.07204
				KIDEKTAEL	9	0.02601		SLAEFVQSL	9	0.07189
				ALQEKLWNV	9	0.02587		KVFDAIMNF	9	0.07172
				FLKNELDNV	9	0.02549		KVFDAIMNF	9	0.07172
				KMAEMLVEL	9	0.02535		TLIEELKTL	9	0.07169
				KMAEMLVEL	9	0.02535		ALSGLAVRL	9	0.07151
				KMAEMLVEL	9	0.02535		KLHPGLLEV	9	0.07104
				GMYPNLVHV	9	0.02464		ALLGILQHV	9	0.0708
				KIMDQAITV	9	0.02435		NVDPDNVVL	9	0.07051
				KLLEAISSL	9	0.02425		ALPPVLTTV	9	0.07044
				RMQKEITAL	9	0.0238		ITSEISPEL	9	0.07006
				FLDKRIVAA	9	0.02358		KMPRLIAKV	9	0.06998
				YPYPYPHTL	9	0.02358		KLLERVSAI	9	0.06965
				RIYESHVGI	9	0.02354		KLFGSTFAF	9	0.0692
				ALLDGRLQV	9	0.0234		VLWAGTPMV	9	0.06885
				SLIGHLQTL	9	0.02328		YLQHVQIRL	9	0.06867
				VLTGLSIRL	9	0.02273		RLAVYIDKV	9	0.06864
				AMAARPHSI	9	0.02267		KLYEQHHVV	9	0.06862
				SLSHLVPAL	9	0.02041		AIIESTPEL	9	0.06853
				FLDEKTHEL	9	0.02029		RMAQPIVAF	9	0.06832
				KLYDDMIRL	9	0.01998		LLGPRLVLA	9	0.06816
				KLYDDMIRL	9	0.01998		TLLGHLDYI	9	0.06812
				GLIDHQTYL	9	0.01858		KLVKEVIAV	9	0.06794
				RLYPSREEF	9	0.01826		KILDLETQL	9	0.06725
				KLYEGPQLV	9	0.01787		KLNDLIQRL	9	0.06718
				ALAEALKEV	9	0.01761		RLLHEMILV	9	0.06699
				ALIEKLVEL	9	0.01685		YLPYPIHQV	9	0.06678
				KLQDGLLHI	9	0.01682		ALRDVSEEL	9	0.06659
				RLLENMTEV	9	0.01681		HLLEHSVEL	9	0.06626
				FLDGHDLQL	9	0.01664		FLVQNIHTL	9	0.0658
				RLYDGLFKV	9	0.01648		HLTDITLKV	9	0.0657
				ALASHILTA	9	0.01633		FLIRKRIHL	9	0.06522
				ILDSRLIAA	9	0.01587		KLYDGFQYL	9	0.0644
				SIIQRLLEV	9	0.01574		GLIDRQVTV	9	0.0644
				SLMSHAIEL	9	0.01568		SILEHQIQV	9	0.06425
				FIFSDTHEL	9	0.01547		TAMDVVYAL	9	0.06412
				QLIDKVWQL	9	0.01364		KQYNYLHEF	9	0.06405
				ALANHLIKV	9	0.01357		RMLPHAPGV	9	0.06401
				RMFDGKFVV	9	0.01324		HLMDVVYTW	9	0.06394
				SLAKIYTEA	9	0.01308		FMVDRLESL	9	0.06352
				KLIKGVERL	9	0.0128		KVMEEVSAI	9	0.06335
				RLHEKVNII	9	0.01241		ALSDHHVYL	9	0.06325
				ALYDNVEKL	9	0.01218		GLLERVKEL	9	0.06291
				RLSDLYHRL	9	0.01188		KLVSIVHGC	9	0.06249
				ALYSAEHGL	9	0.01178		VLLSEILHL	9	0.06225
				RLLSFVVLA	9	0.01115		YVVPFVAKV	9	0.06212
				ALMDEVVKA	9	0.01052		SVASTITGV	9	0.06187
				RVQAKIVEL	9	0.01039		SLASVFVRL	9	0.06171
				AIDAALTSV	9	0.01033		GLCERLVSL	9	0.06139
				SLFPGQVVI	9	0.00976		RLLDGAFKL	9	0.06135
				RLIAQRYLL	9	0.00889		LMAHAMEEV	9	0.06105
				GLKNGVPAV	9	0.00885		KLFDRPQEL	9	0.06102
				RLYETSYRL	9	0.00874		VLDEAGSTV	9	0.06101
				RLQGELQAV	9	0.00866		QLSDTYVTL	9	0.06046
				ALLKYIETL	9	0.00826		KVMDEVEKA	9	0.06018
				AILKYIETL	9	0.00826		TLLTDPPTA	9	0.05994
				FILPYIHKA	9	0.00822		RQFPSAFEF	9	0.05987
				KQMDSNWTL	9	0.00775		TLDAGNIKL	9	0.0598
				RLWGSRLTF	9	0.00694		RLLEVPVML	9	0.05915
				SVLGKIWKL	9	0.00672		RLLEVPVML	9	0.05915
				TLQEQLRAL	9	0.00645		FLLSRDFEA	9	0.05851
				KTLGIKLEL	9	0.00624		HIMPTVHTV	9	0.05848
				YLVAEKVTV	9	0.00479		ILQQHIATV	9	0.05832
				LLHDQIEKL	9	0.0038		QLVEQVEQI	9	0.05703
				KLAEKLTIL	9	0.00353		KVMNWKETL	9	0.05637
				TLWGIQKEL	9	0.00306		GLISGILRV	9	0.05589
				KLYQRDLEV	9	0.00266		FLDEEVKLI	9	0.05583
				KMVSIQITL	9	0.00249		GLSDLRLEL	9	0.05568
				KMVSIQITL	9	0.00249		RMWEDPMGA	9	0.05541
				RTVEKTWKL	9	0.00163		KLLDIRSYL	9	0.05526
				SMHQILLYL	9	0.00158		RLQDAIAKV	9	0.05512
				RLLGHIKNV	9	0.0015		KLLEATSAV	9	0.05503
				RQLAKIHAI	9	0.00121		RMDGAVTSV	9	0.05436
				SLKAHVQEV	9	0.00047		MVDGTLLLL	9	0.05282
				TLSEIKALL	9	0.00019		ILSQYITFV	9	0.05258
				RLLDLENSL	9	5e-05		SLQEKLWAI	9	0.05251
				ALTELLAKI	9	-0.00087		VLQGRLPAV	9	0.04996
				RMMQTILHF	9	-0.00094		FVHDLVLYL	9	0.04936
				KIMEKIRNV	9	-0.00107		FLDPRPLTV	9	0.04932
				FLTRLQVHL	9	-0.00142		RLFPWKLHI	9	0.04908
				KAISGVHTV	9	-0.00143		ALMHALTDL	9	0.04893
				ALNELLQHV	9	-0.00145		KLYEKFLEF	9	0.04889
				SLYDYNPNL	9	-0.00171		ILQTLIQRV	9	0.04842
				QLMNLIRSV	9	-0.00201		RVIKWLYGL	9	0.04814
				VIWGKVTRA	9	-0.00214		FLHDHQAEL	9	0.0468
				YLSKIIPAL	9	-0.00232		KLFDTQHRV	9	0.04662
				GLTEVTQSL	9	-0.00433		NQFPGFKEV	9	0.04654
				ALLAGSEYL	9	-0.00462		ALNQETTYV	9	0.04598
				VLIDYQRNV	9	-0.00722		SMMDPNHFL	9	0.04413
				KLWQTPLHV	9	-0.00776		RLVNWSCTL	9	0.04404
				KMLDESFQW	9	-0.00839		RLFDDVPQV	9	0.04374
				QLYNQIIKL	9	-0.00891		ALYHLAIKL	9	0.0437
				SLAQYLINV	9	-0.00936		RQFEGLMRF	9	0.04335
				SLAQYLINA	9	-0.00936		RLFDEPQLA	9	0.04314
				SLAGQTYAV	9	-0.00972		SLIEKLWQT	9	0.04277
				GMLDTHHKL	9	-0.01173		RITNQVIYL	9	0.04231
				KIAQFLESV	9	-0.01246		YLLDQHILI	9	0.04221
				RLHEKIQEA	9	-0.01273		TLAGLVVQL	9	0.04202
				SMMDVDHQI	9	-0.01398		ALKDFVASI	9	0.04154
				KMWEKAIKL	9	-0.0142		RISDVHFSV	9	0.04141
				RLAELKHEL	9	-0.01455		SLDAKEIYL	9	0.04098
				FLQEYGLSV	9	-0.01457		NLDNPIQTV	9	0.04009
				NLLKLIAEV	9	-0.0146		RLGPVPPGL	9	0.04004
				ILLEHKVVL	9	-0.01539		KTNKFIYAI	9	0.03992
				KVLAAVYKA	9	-0.01639		RLKDFSFRF	9	0.03963
				ALSDSIHTV	9	-0.01722		KLWEAESKL	9	0.03938
				YTSPVNPAV	9	-0.01725		SVAGSVERV	9	0.0393
				KTLERSYLL	9	-0.01778		MLFPGSIAL	9	0.03929
				KLFDAPLSI	9	-0.01804		TLSDLRVYL	9	0.03922
				TLDEKIEKV	9	-0.01827		FQDPVPLTV	9	0.03912
				NLYPFVKTV	9	-0.01882		FIMEGGAMV	9	0.03907
				KTWDKVAVL	9	-0.01978		SLLENLEKI	9	0.03891
				FLADIVQKL	9	-0.02028		ILTDITKGV	9	0.03886
				GLAATLYSL	9	-0.02035		SLLYNVPAV	9	0.03874
				AILTVVPKI	9	-0.02084		KTFSWSETL	9	0.03868
				AMNARPHKV	9	-0.02147		KILSELFTV	9	0.03847
				RLWEKLTLL	9	-0.02151		KLFVGGLSF	9	0.03842
				SLAEVLQQL	9	-0.02223		KQLEHVMHF	9	0.03821
				FLDQHGHNL	9	-0.02244		KQLEHVMHF	9	0.03821
				KLLQDLHEA	9	-0.0232		KMDEVLYSI	9	0.03793
				GLLSIFTKV	9	-0.02351		FLDITNPKA	9	0.03747
				AMDTSTVGV	9	-0.02366		ALAPGLPTA	9	0.03742
				FLLEKGYEV	9	-0.02557		AMGIAPPKV	9	0.03722
				TIAQLVHAV	9	-0.02564		GLATDVQTV	9	0.03714
				KMKEKVERI	9	-0.02565		TTFDKEFLL	9	0.03689
				SLLGRSLEL	9	-0.02569		RIHHKNWTL	9	0.03658
				SLSEYVSRM	9	-0.02707		KIADFLNSF	9	0.03646
				SLSEYVSRM	9	-0.02707		RLYQVEYAF	9	0.03643
				RLHDVLMEL	9	-0.02712		TLQEKIHRL	9	0.03597
				KLNKEVTAV	9	-0.02712		GLADITQQL	9	0.03572
				KLNGQVLVF	9	-0.02718		TVLGYISAV	9	0.03542
				NLDSTTVAV	9	-0.02723		RLYPVREKF	9	0.03506
				FLPEPMGTA	9	-0.02767		LLVDVEPKV	9	0.03481
				RLLAQVPGL	9	-0.02773		RLLESVVVL	9	0.03387
				LLFDRPMHV	9	-0.02902		RLYGNPNTL	9	0.03338
				LLFDRPMHV	9	-0.02902		LLGPPPVGV	9	0.03324
				KLQEKVELL	9	-0.02997		SLLQHLIGL	9	0.03302
				KLLGKVTIA	9	-0.03012		QLNEQLVTL	9	0.03293
				NLFKLEVRL	9	-0.03047		ILTESEIKL	9	0.03282
				SLQSTILGV	9	-0.03055		SLQETIQSL	9	0.03181
				FLYDDNQRV	9	-0.03089		SLIRSVVAL	9	0.03074
				WLLDNVRKV	9	-0.03104		SMSADVPLV	9	0.03029
				TVADHIQKV	9	-0.03196		VLTSVTEAL	9	0.03023
				GLGPPGRSV	9	-0.03204		RLLEATSYL	9	0.03001
				RLYQGINQL	9	-0.03262		LLLAAPAQA	9	0.02877
				VLDSVDVRL	9	-0.03311		FLIEEQKIV	9	0.02817
				ALMDLLLRL	9	-0.03504		ALLQRLEAL	9	0.02716
				ALMDLLLRL	9	-0.03504		RIAQLRFLL	9	0.02638
				AIMDLLLRL	9	-0.03504		ILDSGIYRI	9	0.02613
				AIMDLLLRL	9	-0.03504		KIDEKTAEL	9	0.02601
				GLSQVAVTV	9	-0.03571		ALQEKLWNV	9	0.02587
				KLLDLQVRV	9	-0.03604		ALSQDIPEI	9	0.02576
				TLNSAAVTV	9	-0.03612		KMAEMLVEL	9	0.02535
				KLLGNIKNV	9	-0.0363		KMAEMLVEL	9	0.02535
				GMYRGQLYL	9	-0.03668		KLLNHVTQL	9	0.02533
				YLENGKETL	9	-0.03683		KLIVKEYEV	9	0.02437
				SLDQPGGTL	9	-0.03698		KIMDQAITV	9	0.02435
				FIDDANYSV	9	-0.03825		KLLEAISSL	9	0.02425
				QLDSHVHAV	9	-0.03875		RMQKEITAL	9	0.0238
				VLYDQPRHV	9	-0.03954		FLDKRIVAA	9	0.02358
				KILEELQKV	9	-0.03955		YPYPYPHTL	9	0.02358
				GLYSGVTTV	9	-0.04037		FMNPHLISV	9	0.02346
				NMVAKVDEV	9	-0.04115		SLIGHLQTL	9	0.02328
				LLLKGVEAV	9	-0.04138		GLLRASFLL	9	0.02317
				SLNKHVEAV	9	-0.04138		VLTGLSIRL	9	0.02273
				TLLDRMVHL	9	-0.04244		AMAARPHSI	9	0.02267
				VLYSIAEKV	9	-0.04274		RMFDVLQRF	9	0.02256
				KLWKENPGL	9	-0.04325		KLWELLYKL	9	0.02229
				GLNDRSDAV	9	-0.04353		ALADAQVAL	9	0.02178
				RLMKELEEI	9	-0.04394		KLIELKAEI	9	0.02167
				FLFQEPRSI	9	-0.04448		SLSHLVPAL	9	0.02041
				GLIEILKKV	9	-0.04489		KLYDDMIRL	9	0.01998
				KLYGKPIRV	9	-0.04498		KLYDDMIRL	9	0.01998
				KLDQDLNEV	9	-0.04516		KLQEELNKV	9	0.01875
				FLYSGGHRV	9	-0.04523		RLYPSREEF	9	0.01826
				KIAPNTPQL	9	-0.04526		KLYEGPQLV	9	0.01787
				ALLSGLREA	9	-0.04533		NLFAQTYGL	9	0.01779
				GLQEHSISV	9	-0.04542		ALAEALKEV	9	0.01761
				FLHDNMVEI	9	-0.04544		ILFGLIKDV	9	0.01754
				FLHDNMVEI	9	-0.04544		KIIEYSVYL	9	0.0173
				TVYGGVMYI	9	-0.0456		ALIEKLVEL	9	0.01685
				GLTPHLTMV	9	-0.04734		KLQDGLLHI	9	0.01682
				GLTPHLTMV	9	-0.04734		RLLENMTEV	9	0.01681
				RLLDRLPSF	9	-0.04734		FLDGHDLQL	9	0.01664
				YLHDFLKYL	9	-0.04778		RLYDGLFKV	9	0.01648
				ILQDRLNQV	9	-0.04846		ILDSRLIAA	9	0.01587
				YISFQPPGV	9	-0.0487		SIIQRLLEV	9	0.01574
				KLLEVQPQV	9	-0.04873		SLMSHAIEL	9	0.01568
				KVADLVLML	9	-0.04888		FIFSDTHEL	9	0.01547
				QLYSVDVTL	9	-0.04907		MVAPAVASV	9	0.01486
				KMNEKIASL	9	-0.04971		ILLEGTMNL	9	0.01471
				KLAESVEKA	9	-0.05029		QLIDKVWQL	9	0.01364
				KLMDQLEAL	9	-0.05056		ALANHLIKV	9	0.01357
				KLMGQIHQL	9	-0.0508		RMFDGKFVV	9	0.01324
				TILKRLFRV	9	-0.0516		SLAKIYTEA	9	0.01308
				SLIDKTTAA	9	-0.05232		KLIKGVERL	9	0.0128
				GLIDKVNEL	9	-0.05258		ALYDNVEKL	9	0.01218
				FLQPELVKL	9	-0.05286		VLVDQTTGL	9	0.01202
				ILYGRSYTW	9	-0.05287		RLINQVLEL	9	0.01189
				KMAPALRKV	9	-0.05312		RLSDLYHRL	9	0.01188
				RLFEQVMRI	9	-0.05315		ALYSAEHGL	9	0.01178
				RLFEQVMRI	9	-0.05315		YVYSGVETL	9	0.01137
				KMSEKILLL	9	-0.05351		RLLSFVVLA	9	0.01115
				ALFQRPPLI	9	-0.05444		SLLDPLPTA	9	0.0108
				HINDSAPEV	9	-0.05491		ALMDEVVKA	9	0.01052
				GMMSTVTEV	9	-0.05555		AIDAALTSV	9	0.01033
				KLQDNLRQL	9	-0.05602		YLDASLITV	9	0.01003
				VQDDIKESV	9	-0.05604		SLFPGQVVI	9	0.00976
				RIYGKFLGL	9	-0.05646		RLIAQRYLL	9	0.00889
				VLQRDLRKV	9	-0.05668		GLKNGVPAV	9	0.00885
				HLAIKLEQV	9	-0.057		RLYETSYRL	9	0.00874
				AMKEEKEQL	9	-0.05793		FVIDLQTRL	9	0.00868
				RLDSTGVNV	9	-0.05851		RLQGELQAV	9	0.00866
				KLWKVALHF	9	-0.05853		ALLKYIETL	9	0.00826
				FLNKEITSV	9	-0.06022		AILKYIETL	9	0.00826
				KLQEKIQEL	9	-0.06083		FILPYIHKA	9	0.00822
				HLNGHIKQV	9	-0.0609		FLFELPSRL	9	0.00813
				AMPDSPAEV	9	-0.0613		ALMELFPKL	9	0.00779
				RLLDSEIKI	9	-0.06181		KQMDSNWTL	9	0.00775
				YIFSGQIRL	9	-0.06195		RLWGSRLTF	9	0.00694
				RLNEKNYEL	9	-0.06206		SVLGKIWKL	9	0.00672
				ALMDQVHHM	9	-0.06242		TLQEQLRAL	9	0.00645
				ALMDHGVKV	9	-0.06244		KTLGIKLEL	9	0.00624
				VLQDIQVML	9	-0.06248		YLVAEKVTV	9	0.00479
				VLQDIQVML	9	-0.06248		FILPKEIAV	9	0.00467
				HLSELNTKL	9	-0.06308		ILWSHLELL	9	0.00451
				RLDVSLPFV	9	-0.06376		SLSDTVEKL	9	0.00378
				ALFEGKVQL	9	-0.06409		HLIPMAILL	9	0.00371
				RIMESVNGL	9	-0.06415		KLAEKLTIL	9	0.00353
				ILDGNQLHI	9	-0.0645		ALDDFSISV	9	0.00345
				QLMEQVAQL	9	-0.06485		TLWGIQKEL	9	0.00306
				GLTSAIQAV	9	-0.06539		KLYQRDLEV	9	0.00266
				SVAESLNYV	9	-0.06571		KMVSIQITL	9	0.00249
				SVTSHIYQV	9	-0.06789		KMVSIQITL	9	0.00249
				ALSNLEVKL	9	-0.06792		RLLQETLYM	9	0.00236
				ALAKLVEAI	9	-0.06888		SILEDPPSI	9	0.00229
				SLQEGSYLL	9	-0.06918		RTVEKTWKL	9	0.00163
				RMLSELPAL	9	-0.06951		RLLGHIKNV	9	0.0015
				HLLSDELLL	9	-0.07006		RQLAKIHAI	9	0.00121
				HMMPDLPNV	9	-0.07014		VLLESEQFL	9	0.00094
				RLFHKTVYL	9	-0.07023		ALLNEAKEV	9	0.00072
				SLLPFLKAV	9	-0.07034		ALSDYDLVL	9	0.00066
				QLQGYLRSV	9	-0.07052		SLKAHVQEV	9	0.00047
				GLADKVYFL	9	-0.07084		TLSEIKALL	9	0.00019
				AVMLHSFTL	9	-0.07091		RLLDLENSL	9	5e-05
				YLVVKIEKV	9	-0.07128		ALTELLAKI	9	-0.00087
				KIQAKIPGL	9	-0.07251		RMMQTILHF	9	-0.00094
				RLASTLVHL	9	-0.07267		KIMEKIRNV	9	-0.00107
				KMLEKLPEL	9	-0.07415		FLTRLQVHL	9	-0.00142
				VLYDRPLKI	9	-0.07428		ALNELLQHV	9	-0.00145
				KMFEVDMKI	9	-0.07437		SLYDYNPNL	9	-0.00171
				KQIKEIKEV	9	-0.07452		QLMNLIRSV	9	-0.00201
				KMQASIEKA	9	-0.07555		VIWGKVTRA	9	-0.00214
				SAYDNVNKV	9	-0.07778		YLSKIIPAL	9	-0.00232
				KLNPQQFEV	9	-0.0778		RLIPTLVSI	9	-0.00242
				KLIPQLPTL	9	-0.07788		SLLEHLSHV	9	-0.00251
				VLDEGSASV	9	-0.07842		ALSEMVEYI	9	-0.00275
				YLVSHPNEV	9	-0.07897		KVFKNITVI	9	-0.00314
				TLDQKIERV	9	-0.07934		GLTEVTQSL	9	-0.00433
				KTIETSPSL	9	-0.08		DMYEQFQNI	9	-0.00459
				KLQEKLDEL	9	-0.08007		ALLAGSEYL	9	-0.00462
				LAYDRMPTL	9	-0.08046		KMLGLTVSL	9	-0.00558
				RLLEGVKQA	9	-0.08067		VLIDYQRNV	9	-0.00722
				KLLLRLPSL	9	-0.08082		YAIKNIHGV	9	-0.00772
				KLYKNRVEF	9	-0.08244		KLWQTPLHV	9	-0.00776
				YLHDQNPDA	9	-0.08247		RLFFQPHQA	9	-0.00782
				RIHDKAVAL	9	-0.08265		KMLDESFQW	9	-0.00839
				SLLSHVEQL	9	-0.08289		KMLDESFQW	9	-0.00839
				GLMATPAKL	9	-0.08325		QLYNQIIKL	9	-0.00891
				FLKDLVASV	9	-0.08326		SLAQYLINV	9	-0.00936
				VMTLVSTYL	9	-0.08349		SLAQYLINA	9	-0.00936
				VMTLVSTYL	9	-0.08349		SLAGQTYAV	9	-0.00972
				KLVELTQKL	9	-0.08387		FLIQEIKTL	9	-0.0099
				FLYSDEVQI	9	-0.08466		YLDPAQRGV	9	-0.01142
				ALLDSAHLL	9	-0.08473		GMLDTHHKL	9	-0.01173
				LLSSHVRGV	9	-0.08633		KIAQFLESV	9	-0.01246
				KVLDLKINL	9	-0.08654		ALYPNVVQV	9	-0.01264
				FASHVSPEV	9	-0.08754		RLHEKIQEA	9	-0.01273
				VLDDKLVFV	9	-0.08768		SMMDVDHQI	9	-0.01398
				YLLHEKLNL	9	-0.08969		KMWEKAIKL	9	-0.0142
				SLWKEVSEL	9	-0.08986		FLQEYGLSV	9	-0.01457
				ALNEKLVNL	9	-0.09073		NLLKLIAEV	9	-0.0146
				QLDDLKVEL	9	-0.09094		ILLEHKVVL	9	-0.01539
				KLLKPILVF	9	-0.09136		TVFTNPPQV	9	-0.01672
				KLNAKLAEL	9	-0.09165		ALSDSIHTV	9	-0.01722
				FLSELTQQL	9	-0.09265		YTSPVNPAV	9	-0.01725
				NLMEQPIKV	9	-0.09317		ALTSVVVTL	9	-0.01729
				WLAEKLPTL	9	-0.09367		KTLERSYLL	9	-0.01778
				FLFGYPKRL	9	-0.0937		KLFDAPLSI	9	-0.01804
				VLDDKDYFL	9	-0.09432		TLDEKIEKV	9	-0.01827
				KTYDKTVAL	9	-0.09464		TLLVVVPKL	9	-0.01836
				ATMPVVPSV	9	-0.09512		NLYPFVKTV	9	-0.01882
				KVLGKIEKV	9	-0.09572		SLLGHLMIV	9	-0.01888
				ALLGKIEKV	9	-0.09572		KTWDKVAVL	9	-0.01978
				ILSEVQQAV	9	-0.09669		GLAATLYSL	9	-0.02035
				SLSEKTVLL	9	-0.09805		AILTVVPKI	9	-0.02084
				VLNEQVKEA	9	-0.09879		RVLDNIKAV	9	-0.02144
				ALSEKIVSV	9	-0.09949		AMNARPHKV	9	-0.02147
				VLQRSLVTV	9	-0.09954		GLLDRIMQL	9	-0.02148
				VLMDRLPSL	9	-0.10074		RLWEKLTLL	9	-0.02151
				ALAEKEHKL	9	-0.101		SLPDIKVYL	9	-0.022
				KVFELMTSL	9	-0.10125		SLAEVLQQL	9	-0.02223
				VLLELQQHL	9	-0.10155		TLASIIKEV	9	-0.02239
				RLWPKIQGL	9	-0.10194		FLDQHGHNL	9	-0.02244
				KLFGKRLNV	9	-0.10232		MLPPPPLTA	9	-0.02268
				RTLDKVLEV	9	-0.10328		KIWTSVPYL	9	-0.0228
				FLDSEVSEL	9	-0.10403		KLLQDLHEA	9	-0.0232
				KLVRFLMKL	9	-0.10516		KVLDKVFRA	9	-0.02338
				RLLDRKVLL	9	-0.10552		NLIKELARV	9	-0.02348
				KIVDFSYSV	9	-0.10579		GLLSIFTKV	9	-0.02351
				KLFKEVASL	9	-0.10628		YLNQHVNRI	9	-0.02352
				RLFSSIVTV	9	-0.10677		AMDTSTVGV	9	-0.02366
				ALDKATVLL	9	-0.1068		FLLEKGYEV	9	-0.02557
				QLNEKVAQL	9	-0.10715		TIAQLVHAV	9	-0.02564
				KLLPQLTYL	9	-0.1074		KMKEKVERI	9	-0.02565
				LLNSEVHML	9	-0.10751		SLLGRSLEL	9	-0.02569
				FLFNKVVNL	9	-0.10859		LLSPHNPAL	9	-0.02595
				RILDESHSI	9	-0.10887		RLQETLSAA	9	-0.02625
				RLTDYISKV	9	-0.10902		ALVDQLWKL	9	-0.02658
				KVQEQVHKV	9	-0.10949		SLSEYVSRM	9	-0.02707
				GLDALKVTV	9	-0.10971		SLSEYVSRM	9	-0.02707
				KMQEHSDQV	9	-0.11004		RLHDVLMEL	9	-0.02712
				ALSEKLARL	9	-0.11013		KLNKEVTAV	9	-0.02712
				KLFDKLLEY	9	-0.11098		KLNGQVLVF	9	-0.02718
				VMYGKVYRI	9	-0.11112		FLPEPMGTA	9	-0.02767
				ALMPVLNQV	9	-0.11154		VLIDVLKEL	9	-0.02822
				ALMPVLNQV	9	-0.11154		LLFDRPMHV	9	-0.02902
				HLQAEVKQV	9	-0.11155		SMYSRVPEC	9	-0.02927
				TLVEQVKRV	9	-0.11155		TLNEKLFLL	9	-0.02947
				ALSGTLSGV	9	-0.11206		KLQEKVELL	9	-0.02997
				KLPPPPPQA	9	-0.11304		FLADPSAFV	9	-0.03009
				KLDPTKTTL	9	-0.11372		KLLGKVTIA	9	-0.03012
				ALNGKLYIV	9	-0.1138		NLFKLEVRL	9	-0.03047
				ALAPSPAAA	9	-0.11412		SLQSTILGV	9	-0.03055
				RIFEKMFAM	9	-0.11489		FLYDDNQRV	9	-0.03089
				RIFEKMFAM	9	-0.11489		TVADHIQKV	9	-0.03196
				KLLQFYPSL	9	-0.11566		GLGPPGRSV	9	-0.03204
				YLSDYDNSL	9	-0.11622		TLYDSRLFV	9	-0.03222
				FVARMIPKV	9	-0.1163		RLYQGINQL	9	-0.03262
				ILQNKIDLV	9	-0.11659		SMYDGLLQA	9	-0.03336
				ILMGVLKEV	9	-0.11664		KLLGKVETA	9	-0.03346
				ALADGVQKV	9	-0.11688		HLMPHLLTL	9	-0.03378
				ILDDSHLLV	9	-0.11697		ALMDLLLRL	9	-0.03504
				FLTKQEILL	9	-0.11711		AIMDLLLRL	9	-0.03504
				KLIQESPTV	9	-0.11827		VLLKIVEQI	9	-0.03532
				RLIQESPTL	9	-0.11827		GLSQVAVTV	9	-0.03571
				KLLAKVEQL	9	-0.11855		KLLDLQVRV	9	-0.03604
				TVADKIHSV	9	-0.11906		HLAKVTAEV	9	-0.03604
				SLLDLEQKL	9	-0.12159		TLNSAAVTV	9	-0.03612
				HLNSHVRQV	9	-0.12221		RMLYMIEQV	9	-0.03622
				KLAYMPHTF	9	-0.12248		FLGEKIASV	9	-0.03661
				KLAYMPHTF	9	-0.12248		YLENGKETL	9	-0.03683
				TLLNVIKSV	9	-0.12329		HLYDYTVKL	9	-0.0371
				VLQESIKRV	9	-0.12443		QLIKELPEL	9	-0.0376
				FLAKLIAQA	9	-0.12448		FIDDANYSV	9	-0.03825
				YLQAHTQSV	9	-0.12461		QLLDQVEQI	9	-0.0384
				RLLEQKVEL	9	-0.12531		QLDSHVHAV	9	-0.03875
				SMADVKFSF	9	-0.12564		VLYDQPRHV	9	-0.03954
				SMADVKFSF	9	-0.12564		KILEELQKV	9	-0.03955
				GLAESVSTL	9	-0.12573		RMSDDVHSL	9	-0.04028
				KLWKGARSV	9	-0.12825		GLYSGVTTV	9	-0.04037
				HILDFSPSL	9	-0.12903		RLGSVNENL	9	-0.04064
				FLKEKVPGI	9	-0.12995		RLQNELDMV	9	-0.04093
				NLLPKLHIV	9	-0.13014		NMVAKVDEV	9	-0.04115
				KLGPAPKTL	9	-0.13182		LLLKGVEAV	9	-0.04138
				YAYDGKDYI	9	-0.13232		TLLDRMVHL	9	-0.04244
				YAYDGKDYL	9	-0.13232		VLYSIAEKV	9	-0.04274
				FAYDGKDYL	9	-0.13232		KLWKENPGL	9	-0.04325
				FAYDGKDYI	9	-0.13232		KMKETLQNV	9	-0.04343
				VLQGKLAEV	9	-0.13242		GLNDRSDAV	9	-0.04353
				VLMEKPDVV	9	-0.13385		RLMKELEEI	9	-0.04394
				HLDATKLLL	9	-0.13447		FLFQEPRSI	9	-0.04448
				RLNKVISEL	9	-0.13474		GLIEILKKV	9	-0.04489
				ALSSLAVVV	9	-0.13518		KLYGKPIRV	9	-0.04498
				ALSNMVAAL	9	-0.13647		KLDQDLNEV	9	-0.04516
				KLLDLMPRL	9	-0.1365		KIAPNTPQL	9	-0.04526
				ALQKRLDEV	9	-0.13742		ALLSGLREA	9	-0.04533
				TLAQRVKEV	9	-0.1381		FLHDNMVEI	9	-0.04544
				ILDQTNVSA	9	-0.13947		FLHDNMVEI	9	-0.04544
				KLFQGQLVL	9	-0.13984		TVYGGVMYI	9	-0.0456
				ALSQINTKL	9	-0.13999		TVYGGVMYI	9	-0.0456
				SLIKQIPRI	9	-0.14044		SIDSEPALV	9	-0.04567
				KLMDKVVRL	9	-0.14074		KVLNKVITV	9	-0.04625
				KLREKSEAI	9	-0.14082		GLTPHLTMV	9	-0.04734
				ILDQKINEV	9	-0.14104		YLHDFLKYL	9	-0.04778
				SLFGGSVKL	9	-0.14179		ALAPAPPQV	9	-0.04784
				SLYEMVSRV	9	-0.14197		ILQDRLNQV	9	-0.04846
				RLGPPPSHA	9	-0.14212		YISFQPPGV	9	-0.0487
				LLDSAPLNV	9	-0.14475		KLLEVQPQV	9	-0.04873
				RMLDSVEKL	9	-0.14502		KVADLVLML	9	-0.04888
				RMLDSVEKL	9	-0.14502		QLYSVDVTL	9	-0.04907
				SVSQINHKL	9	-0.14545		KLLSENTNL	9	-0.04968
				ALAGDQPSV	9	-0.14666		KMNEKIASL	9	-0.04971
				FLLGKEVSL	9	-0.14707		KLAESVEKA	9	-0.05029
				KLNESVMVF	9	-0.14767		HLDPAVKEV	9	-0.0505
				KLMSELESF	9	-0.14857		KLMDQLEAL	9	-0.05056
				RLQESVMEA	9	-0.14879		KLMGQIHQL	9	-0.0508
				SLFSAVHKI	9	-0.15021		KIMELLQVV	9	-0.05113
				KQMEQISQF	9	-0.15107		TILKRLFRV	9	-0.0516
				RLMNDMTAV	9	-0.15159		SLIDKTTAA	9	-0.05232
				RLDDSLLYL	9	-0.15354		GLIDKVNEL	9	-0.05258
				ALKEKVIKA	9	-0.15407		FLQPELVKL	9	-0.05286
				KTDKTLVLL	9	-0.15408		KMAPALRKV	9	-0.05312
				GLMRKVPRV	9	-0.15518		RLFEQVMRI	9	-0.05315
				GLMRKVPRV	9	-0.15518		RLFEQVMRI	9	-0.05315
				SLFKLIVKV	9	-0.15568		FLSQTGHGV	9	-0.05346
				KLFEKVKEV	9	-0.15589		KMSEKILLL	9	-0.05351
				FLSSVIQNL	9	-0.15623		RLGPTGKEV	9	-0.05396
				RLVESKVEL	9	-0.15661		HINDSAPEV	9	-0.05491
				KLHDSVVMV	9	-0.15718		ALSSLIHAL	9	-0.05553
				FLPRKFPSL	9	-0.15734		VQDDIKESV	9	-0.05604
				SLDQPTQTV	9	-0.1587		YVLPLVHSL	9	-0.05606
				ALYEQSLHI	9	-0.15944		RIYGKFLGL	9	-0.05646
				VLLESKILL	9	-0.16111		VLQRDLRKV	9	-0.05668
				AIIDKYIKL	9	-0.16164		HLAIKLEQV	9	-0.057
				YLANGQTKV	9	-0.16309		RLWHDKYTL	9	-0.05739
				RLLPQVDSV	9	-0.16664		KLSLVAAML	9	-0.05741
				YIMGYISKV	9	-0.16684		KLWKVALHF	9	-0.05853
				KVLSKEFHL	9	-0.16812		FLNKEITSV	9	-0.06022
				HLSNMEVQV	9	-0.1698		KLQEKIQEL	9	-0.06083
				FLLDKALLI	9	-0.17029		HLNGHIKQV	9	-0.0609
				KMDESKHEI	9	-0.17035		AMPDSPAEV	9	-0.0613
				ILTSDVPQI	9	-0.17045		SLTSVVLTL	9	-0.06149
				KLGLKPLEV	9	-0.17146		RLLDSEIKI	9	-0.06181
				RLLQEQHQL	9	-0.17208		YIFSGQIRL	9	-0.06195
				KLNEMSYEL	9	-0.1727		RLNEKNYEL	9	-0.06206
				ALKDKIEKA	9	-0.1739		SLIEKVTQL	9	-0.06211
				YLSQDTVSV	9	-0.17394		GLDGHSHLV	9	-0.06211
				YLHSGQVAL	9	-0.17431		ALMDQVHHM	9	-0.06242
				MMYSGELKF	9	-0.17578		ALMDHGVKV	9	-0.06244
				MMYSGELKF	9	-0.17578		LLSPVVPQI	9	-0.06284
				MMYSGELKF	9	-0.17578		RLDVSLPFV	9	-0.06376
				SLVDQSAAL	9	-0.17693		ALFEGKVQL	9	-0.06409
				LLQDKQFEL	9	-0.17702		RIMESVNGL	9	-0.06415
				ILLKDILSV	9	-0.17974		ILDGNQLHI	9	-0.0645
				RLMYPPHKF	9	-0.18066		QLMEQVAQL	9	-0.06485
				ALAEKVKEA	9	-0.18119		GLTSAIQAV	9	-0.06539
				ALLDKLYAL	9	-0.18198		SLLQHVLLL	9	-0.06564
				KLQESVKEI	9	-0.18259		SVAESLNYV	9	-0.06571
				ALQEKVQAV	9	-0.18289		KLIPLLLQL	9	-0.06624
				QLAEDLKKV	9	-0.18339		YMNHIMVSV	9	-0.06707
				VLLNKLHHA	9	-0.18435		GLLEKLTAI	9	-0.06767
				AAYGRSPMV	9	-0.18439		TLYSGLDEV	9	-0.06789
				ALVQDLAKA	9	-0.18498		SVTSHIYQV	9	-0.06789
				KLSDLQTQL	9	-0.18614		ALSNLEVKL	9	-0.06792
				KLYDMVLQF	9	-0.18806		ALAKLVEAI	9	-0.06888
				KLYDMVLQF	9	-0.18806		TLISELVQA	9	-0.06905
				ALDTSNVMV	9	-0.18869		SLQEGSYLL	9	-0.06918
				KLADKLYNL	9	-0.19232		RMLSELPAL	9	-0.06951
				ILSESLHSL	9	-0.19385		HLLSDELLL	9	-0.07006
				GLAKSIHHA	9	-0.19392		RLFHKTVYL	9	-0.07023
				KMKDTVQKL	9	-0.19478		SLNDQGYLL	9	-0.07028
				YLTHDSPSV	9	-0.195		QLQGYLRSV	9	-0.07052
				RMQDTSVSF	9	-0.19503		GLADKVYFL	9	-0.07084
				RIMSETYML	9	-0.19515		AVMLHSFTL	9	-0.07091
				RIYKYIHKV	9	-0.19522		YLVVKIEKV	9	-0.07128
				VLTSNVQTI	9	-0.19639		KIQAKIPGL	9	-0.07251
				FLQEKLQEI	9	-0.19655		RLASTLVHL	9	-0.07267
				ILQEKLQEI	9	-0.19655		ALLSGIVSI	9	-0.07361
				QLMAEKLQL	9	-0.20017		KMLEKLPEL	9	-0.07415
				YLLEKSRAI	9	-0.20204		VLYDRPLKI	9	-0.07428
				KLVPFLKKV	9	-0.2022		KQIKEIKEV	9	-0.07452
				SVYGSLASV	9	-0.20228		GLYDMHIQL	9	-0.07479
				KLMETSMGF	9	-0.20258		KLADQCTGL	9	-0.07597
				KLMETSMGF	9	-0.20258		QLLPLLEKV	9	-0.0775
				RVKDKVYHL	9	-0.20304		SAYDNVNKV	9	-0.07778
				RVMSRVHSL	9	-0.20357		KLNPQQFEV	9	-0.0778
				KLDMLVASV	9	-0.20508		KLIPQLPTL	9	-0.07788
				YAFPKAVSV	9	-0.20815		VLDEGSASV	9	-0.07842
				KIQAKLPGI	9	-0.20823		SLVEQLTMV	9	-0.07893
				RILESSPGV	9	-0.20924		YLVSHPNEV	9	-0.07897
				KLLSKFYEL	9	-0.21449		TLDQKIERV	9	-0.07934
				RLQQLQHRV	9	-0.21646		ALLPASAGV	9	-0.07957
				YLLPKDIKL	9	-0.21756		KLQEKLDEL	9	-0.08007
				KLINSQISL	9	-0.21779		ILMHHPPQV	9	-0.08043
				YLQQVNHKL	9	-0.21875		ILMHHPPQV	9	-0.08043
				SLLQTLYKV	9	-0.22192		LAYDRMPTL	9	-0.08046
				VLMDLKALL	9	-0.22194		RLLEGVKQA	9	-0.08067
				GLFQGKTPL	9	-0.22228		KLLLRLPSL	9	-0.08082
				VIDQKVYEI	9	-0.22512		KLYKNRVEF	9	-0.08244
				RLLPKVQEV	9	-0.22516		YLHDQNPDA	9	-0.08247
				ALLKVNQEL	9	-0.22575		YLSDPCPGL	9	-0.08249
				KLLKPLLVF	9	-0.22708		RIHDKAVAL	9	-0.08265
				YLLLKTHQL	9	-0.2286		SLLSHVEQL	9	-0.08289
				RVPPPPQSV	9	-0.23042		GLMATPAKL	9	-0.08325
				ALLPQNHKL	9	-0.23235		VMTLVSTYL	9	-0.08349
				GLFSAKLFL	9	-0.23433		VMTLVSTYL	9	-0.08349
				KLQNIMMLL	9	-0.23449		ILGIQPPSV	9	-0.08434
				LLLDMQNRL	9	-0.23654		FLYSDEVQI	9	-0.08466
				RLPPTPKQV	9	-0.23708		FLSTSIAQL	9	-0.08512
				ILYSKTEHL	9	-0.23773		FLNKLVILV	9	-0.0852
				GLDKAVPSL	9	-0.23886		ALLDGSNVV	9	-0.08535
				HLAKNVVMV	9	-0.2395		RLSEVQASL	9	-0.08543
				ALYSKGILL	9	-0.23993		KLWEMDNML	9	-0.08553
				ILYDKLEKI	9	-0.24082		ALYASRLYL	9	-0.08573
				AIVDKVPSV	9	-0.24144		LLSSHVRGV	9	-0.08633
				SLAVSSPRL	9	-0.24171		KVLDLKINL	9	-0.08654
				KLKEKTYSL	9	-0.24249		RLWSKAIFA	9	-0.08702
				KVFKLQTTL	9	-0.2434		SLDDSISEI	9	-0.08742
				ALDKALTSV	9	-0.24604		FASHVSPEV	9	-0.08754
				KLYKNLLYL	9	-0.24646		VLDDKLVFV	9	-0.08768
				SLHSKLFRV	9	-0.24737		LLWDKIHKL	9	-0.0892
				SVMNSVVSL	9	-0.24757		RVFKNVAVI	9	-0.0893
				AMLEKNYKL	9	-0.24806		SLWKEVSEL	9	-0.08986
				SLLESVQKL	9	-0.24885		ALNEKLVNL	9	-0.09073
				SLAQYNPKL	9	-0.24891		QLDDLKVEL	9	-0.09094
				RLTKHTKFV	9	-0.24996		KLNAKLAEL	9	-0.09165
				KLLEKLYKV	9	-0.25241		FLSELTQQL	9	-0.09265
				QLFSQQHFL	9	-0.25461		WLAEKLPTL	9	-0.09367
				GLSSLSIHL	9	-0.25548		FLFGYPKRL	9	-0.0937
				SLLEKSLGL	9	-0.25814		SLFPGKLEV	9	-0.09402
				KLISELQKL	9	-0.25997		VLDDKDYFL	9	-0.09432
				ALNDSVKTV	9	-0.26134		KTYDKTVAL	9	-0.09464
				SMYDKVLML	9	-0.26198		KVLGKIEKV	9	-0.09572
				SMYDKVLML	9	-0.26198		ALLGKIEKV	9	-0.09572
				SMYDKVLML	9	-0.26198		ILSEVQQAV	9	-0.09669
				SMYDKVLML	9	-0.26198		SLLSHDPRL	9	-0.09681
				FLLDKKIGV	9	-0.26216		SLSEKTVLL	9	-0.09805
				GLMDTVKKV	9	-0.26602		SLATSLPRL	9	-0.0989
				NLAEKPKTV	9	-0.26631		ALSEKIVSV	9	-0.09949
				ALWKGVQSL	9	-0.26766		VLQRSLVTV	9	-0.09954
				SLLTSPPKA	9	-0.27144		FLPPLPTSV	9	-0.0999
				KLWKSGFSL	9	-0.27216		VLMDRLPSL	9	-0.10074
				KIMDQVQQA	9	-0.27406		VLMDRLPSL	9	-0.10074
				VMDSKIVQV	9	-0.27683		ALAEKEHKL	9	-0.101
				KLTESNQKL	9	-0.2776		KVFELMTSL	9	-0.10125
				KLLGSMEQV	9	-0.27908		KVFELMTSL	9	-0.10125
				RMNPNSPSI	9	-0.28131		RLWPKIQGL	9	-0.10194
				VMHDSSFSV	9	-0.28187		KLFGKRLNV	9	-0.10232
				SLYSQVHQI	9	-0.28199		TLIGLSIKV	9	-0.10291
				KLDKTKAEL	9	-0.28348		RTLDKVLEV	9	-0.10328
				RMWSYKEQM	9	-0.28435		YLLDLHSYL	9	-0.10341
				ALDVSPKHV	9	-0.2859		KLVRFLMKL	9	-0.10516
				YLNKHIQKV	9	-0.28608		RIMNLTVML	9	-0.10553
				SLLDSCTKL	9	-0.28637		RIMNLTVML	9	-0.10553
				KLFGSTSSF	9	-0.28874		KIVDFSYSV	9	-0.10579
				FLQEKSPAV	9	-0.28908		KLFKEVASL	9	-0.10628
				YLHSQVVSV	9	-0.29173		RLFSSIVTV	9	-0.10677
				SVSSVNPSV	9	-0.29208		ALDKATVLL	9	-0.1068
				SLLNQPKAV	9	-0.29249		RLLNILMQL	9	-0.10683
				FLDSTSPLL	9	-0.29304		KLLPQLTYL	9	-0.1074
				FLIDGSSSV	9	-0.29349		LLNSEVHML	9	-0.10751
				KLLSKTPEL	9	-0.29439		KQISTLESV	9	-0.10807
				KLDKNPNQV	9	-0.29968		FLFNKVVNL	9	-0.10859
				RLADKSVLV	9	-0.30235		RLTDYISKV	9	-0.10902
				TLAKYLMEL	9	-0.30804		KVQEQVHKV	9	-0.10949
				TLAKYLMEL	9	-0.30804		GLDALKVTV	9	-0.10971
				RLTPKLMEV	9	-0.3087		KMQEHSDQV	9	-0.11004
				RLTPKLMEV	9	-0.3087		ALSEKLARL	9	-0.11013
				RLFEKGMKF	9	-0.31355		VMYGKVYRI	9	-0.11112
				ALLPSSPTL	9	-0.31827		ALMPVLNQV	9	-0.11154
				KLHQSVTKV	9	-0.32154		HLQAEVKQV	9	-0.11155
				KLWKRSQTF	9	-0.32551		ALSGTLSGV	9	-0.11206
				KLAPPPKKA	9	-0.3277		KLPPPPPQA	9	-0.11304
				TLLKKVWKV	9	-0.3308		RLLKYLFTL	9	-0.11316
				RLNKVIKSV	9	-0.33228		KLDPTKTTL	9	-0.11372
				RTLPKLYSL	9	-0.33498		ALNGKLYIV	9	-0.1138
				KLWSRSLKL	9	-0.33526		ALAPSPAAA	9	-0.11412
				RLLEKSQRV	9	-0.3361		RIFEKMFAM	9	-0.11489
				KVFKFKHSL	9	-0.33736		RIFEKMFAM	9	-0.11489
				KLMKVHLKF	9	-0.33871		WLDSVVTQV	9	-0.11513
				RILSKLHTV	9	-0.34053		KLLQFYPSL	9	-0.11566
				SILKKVLEA	9	-0.3426		YLSDYDNSL	9	-0.11622
				TLDDKKVYL	9	-0.3508		ILQNKIDLV	9	-0.11659
				HLQEKLQSL	9	-0.35171		ILMGVLKEV	9	-0.11664
				RMFSDPSSF	9	-0.35359		ILMGVLKEV	9	-0.11664
				RMFSDPSSF	9	-0.35359		ALADGVQKV	9	-0.11688
				SLLKEPQKV	9	-0.3573		RLWQTLYSF	9	-0.11708
				SIAPRMMSV	9	-0.35822		FLTKQEILL	9	-0.11711
				KLAKLQAQV	9	-0.3588		KLIQESPTV	9	-0.11827
				ALNSKILSV	9	-0.35931		RLIQESPTL	9	-0.11827
				KMSSVKLRL	9	-0.36209		KLLAKVEQL	9	-0.11855
				KMSSVKLRL	9	-0.36209		TVADKIHSV	9	-0.11906
				KVFKLQTSL	9	-0.36274		VLLGKVYVV	9	-0.11964
				ALDSQVPKV	9	-0.36857		SLLDLEQKL	9	-0.12159
				GLSSDLQQV	9	-0.37445		HLNSHVRQV	9	-0.12221
				QLMKQVTQL	9	-0.38286		KLAYMPHTF	9	-0.12248
				SLDTQPKKV	9	-0.38498		KLAYMPHTF	9	-0.12248
				RLFQKTLKL	9	-0.38738		MIIKLITSV	9	-0.12322
				SLDSSNASV	9	-0.3901		TLLNVIKSV	9	-0.12329
				RLQSKTIKV	9	-0.39121		FLAKLIAQA	9	-0.12448
				SLDKTSHSV	9	-0.39709		RLLEQKVEL	9	-0.12531
				ILEKKVEKV	9	-0.39714		SMADVKFSF	9	-0.12564
				TILPKVMQV	9	-0.40178		SMADVKFSF	9	-0.12564
				VLGPSPSSV	9	-0.40798		GLAESVSTL	9	-0.12573
				KLMSSLPNF	9	-0.40815		ILYPKTLFL	9	-0.12678
				ILDKKVEKV	9	-0.42244		KLWKGARSV	9	-0.12825
				GIDSSSPEV	9	-0.42696		TLSDIMVSL	9	-0.1289
				KLMQQQQEV	9	-0.43466		HILDFSPSL	9	-0.12903
				KLMKKLLEA	9	-0.4453		FLKEKVPGI	9	-0.12995
				GMAKKVTKA	9	-0.46868		NLLPKLHIV	9	-0.13014
				RLMKQISSF	9	-0.4978		FLDGYVSQL	9	-0.13074
				LLDLKSSLL	9	-0.51579		LLSKVLIYL	9	-0.13078
				FILKKLDSI	9	-0.51898		FLDQVAHKL	9	-0.13103
				VIMKSSPEV	9	-0.54169		SIYPSPTGV	9	-0.13134
				KLSSKLSAV	9	-0.55737		VLVSFAYKV	9	-0.13136
				FLNKMKIMV	9	-0.58338		KLGPAPKTL	9	-0.13182
				SMISKLKQA	9	-0.59339		VMLQINPKL	9	-0.13201
				RLLKSKLYL	9	-0.59622		YAYDGKDYI	9	-0.13232
								YAYDGKDYL	9	-0.13232
								VLQGKLAEV	9	-0.13242
								VLMEKPDVV	9	-0.13385
								HLDATKLLL	9	-0.13447
								RLNKVISEL	9	-0.13474
								ALSSLAVVV	9	-0.13518
								FMMDKTNIL	9	-0.13584
								FLDNGPKTI	9	-0.13607
								KLLDLMPRL	9	-0.1365
								ALQKRLDEV	9	-0.13742
								TLAQRVKEV	9	-0.1381
								ILDQTNVSA	9	-0.13947
								KLFQGQLVL	9	-0.13984
								SLIKQIPRI	9	-0.14044
								KLMDKVVRL	9	-0.14074
								KLREKSEAI	9	-0.14082
								ILDQKINEV	9	-0.14104
								SLFGGSVKL	9	-0.14179
								SLYEMVSRV	9	-0.14197
								SLLDQHQHL	9	-0.14249
								IIYPTPKVV	9	-0.14288
								LLDSAPLNV	9	-0.14475
								RMLDSVEKL	9	-0.14502
								RMLDSVEKL	9	-0.14502
								VMAVHSQTI	9	-0.14507
								SVSQINHKL	9	-0.14545
								ALAGDQPSV	9	-0.14666
								YLTDLQVSL	9	-0.14674
								FLLGKEVSL	9	-0.14707
								LLSDTKLEL	9	-0.14744
								KLNESVMVF	9	-0.14767
								KLMSELESF	9	-0.14857
								RLQESVMEA	9	-0.14879
								SLFSAVHKI	9	-0.15021
								KQMEQISQF	9	-0.15107
								RLMNDMTAV	9	-0.15159
								FLLHQKIAL	9	-0.15167
								RLDDSLLYL	9	-0.15354
								KTDKTLVLL	9	-0.15408
								HLYSEVKEV	9	-0.15481
								GLMRKVPRV	9	-0.15518
								SLFKLIVKV	9	-0.15568
								KLFEKVKEV	9	-0.15589
								KLHDSVVMV	9	-0.15718
								KLHDSVVMV	9	-0.15718
								FLPRKFPSL	9	-0.15734
								VLFNKLTYL	9	-0.15835
								SLDQPTQTV	9	-0.1587
								AIIDKYIKL	9	-0.16164
								YLANGQTKV	9	-0.16309
								QLVDLKLTV	9	-0.16476
								LLFDQNDKV	9	-0.16585
								RVDKNAPTV	9	-0.16595
								RLLPQVDSV	9	-0.16664
								YIMGYISKV	9	-0.16684
								KLSEKIMHF	9	-0.16697
								KVLSKEFHL	9	-0.16812
								HLSNMEVQV	9	-0.1698
								RLLQTLPQL	9	-0.16984
								FLLDKALLI	9	-0.17029
								KMDESKHEI	9	-0.17035
								ILTSDVPQI	9	-0.17045
								KLGLKPLEV	9	-0.17146
								MLLTKLPTI	9	-0.17166
								RLLQEQHQL	9	-0.17208
								ALKDKIEKA	9	-0.1739
								YLHSGQVAL	9	-0.17431
								SLFQSRISL	9	-0.17528
								MMYSGELKF	9	-0.17578
								MMYSGELKF	9	-0.17578
								RLYKYDHNF	9	-0.1774
								ILLKDILSV	9	-0.17974
								HLLNESPML	9	-0.1803
								RLMYPPHKF	9	-0.18066
								ALLDKLYAL	9	-0.18198
								KLQESVKEI	9	-0.18259
								QLAEDLKKV	9	-0.18339
								ALVQDLAKA	9	-0.18498
								FLNKTTHQL	9	-0.18514
								KLSDLQTQL	9	-0.18614
								KLYDMVLQF	9	-0.18806
								KLYDMVLQF	9	-0.18806
								ALDTSNVMV	9	-0.18869
								GLAKSIHHA	9	-0.19392
								KMKDTVQKL	9	-0.19478
								YLTHDSPSV	9	-0.195
								RMQDTSVSF	9	-0.19503
								RIMSETYML	9	-0.19515
								RIYKYIHKV	9	-0.19522
								VLTSNVQTI	9	-0.19639
								VLDASVKEV	9	-0.19917
								QLMAEKLQL	9	-0.20017
								YLLEKSRAI	9	-0.20204
								KLVPFLKKV	9	-0.2022
								KLMETSMGF	9	-0.20258
								KLMETSMGF	9	-0.20258
								RVMSRVHSL	9	-0.20357
								YAFPKSITV	9	-0.20389
								ALQSLLHLL	9	-0.20449
								KLDMLVASV	9	-0.20508
								IVDKTASFV	9	-0.20639
								YAFPKAVSV	9	-0.20815
								KIQAKLPGI	9	-0.20823
								RILESSPGV	9	-0.20924
								KIMDYSLLL	9	-0.20985
								KIMDYSLLM	9	-0.20985
								AIVRSLPSV	9	-0.21208
								FLYQYSTRL	9	-0.21409
								RLFSVPSVF	9	-0.21421
								KLLSKFYEL	9	-0.21449
								NQMPTQPQV	9	-0.21644
								RLQQLQHRV	9	-0.21646
								SIMKNLRRV	9	-0.21682
								YLLPKDIKL	9	-0.21756
								KLINSQISL	9	-0.21779
								GLLKVVPQA	9	-0.21858
								YLQQVNHKL	9	-0.21875
								KIMEQSPDM	9	-0.22118
								KIMEQSPDM	9	-0.22118
								KIMEQSPDM	9	-0.22118
								SLLQTLYKV	9	-0.22192
								VLMDLKALL	9	-0.22194
								GLFQGKTPL	9	-0.22228
								SLSSLVVQL	9	-0.22495
								VIDQKVYEI	9	-0.22512
								RLLPKVQEV	9	-0.22516
								ALLKVNQEL	9	-0.22575
								GLSAGLSSV	9	-0.22805
								YLLLKTHQL	9	-0.2286
								RVPPPPQSV	9	-0.23042
								GLFSAKLFL	9	-0.23433
								KLQNIMMLL	9	-0.23449
								LLLDMQNRL	9	-0.23654
								RLPPTPKQV	9	-0.23708
								KLIKSLEAA	9	-0.23798
								KLWSYISKF	9	-0.23851
								HLAKNVVMV	9	-0.2395
								ALYSKGILL	9	-0.23993
								ILYDKLEKI	9	-0.24082
								AIVDKVPSV	9	-0.24144
								KLKEKTYSL	9	-0.24249
								VLDKLLLYL	9	-0.24256
								AVDPQPSVV	9	-0.2427
								KVFKLQTTL	9	-0.2434
								YIIDVSQSV	9	-0.24443
								KLYKNLLYL	9	-0.24646
								SVMNSVVSL	9	-0.24757
								SLLESVQKL	9	-0.24885
								SLAQYNPKL	9	-0.24891
								RLTKHTKFV	9	-0.24996
								FLQENKQLL	9	-0.25039
								KLVGMSVLL	9	-0.25087
								KLLEKLYKV	9	-0.25241
								QLFSQQHFL	9	-0.25461
								VLMEMSYRL	9	-0.25586
								FMFGQKLNV	9	-0.25684
								SLLEKSLGL	9	-0.25814
								ALMAQEQKL	9	-0.25994
								KLISELQKL	9	-0.25997
								TLLSMEIKL	9	-0.2605
								GMLDLVKKV	9	-0.26122
								SMYDKVLML	9	-0.26198
								SMYDKVLML	9	-0.26198
								SMYDKVLML	9	-0.26198
								SMYDKVLML	9	-0.26198
								FLLDKKIGV	9	-0.26216
								ALLQQVHSA	9	-0.26346
								FLDKNDHSL	9	-0.26458
								ILDKIVQKV	9	-0.2651
								GLMDTVKKV	9	-0.26602
								NLAEKPKTV	9	-0.26631
								ALHDSSDYL	9	-0.26745
								ALWKGVQSL	9	-0.26766
								SLASLLAKV	9	-0.26799
								SLLTSPPKA	9	-0.27144
								AMFGKLMTI	9	-0.27386
								AMFGKLMTI	9	-0.27386
								QLLSSNNFL	9	-0.27432
								VMDSKIVQV	9	-0.27683
								KLTESNQKL	9	-0.2776
								MLDMSVPAV	9	-0.27824
								KLLGSMEQV	9	-0.27908
								RMNPNSPSI	9	-0.28131
								VMHDSSFSV	9	-0.28187
								KLDKTKAEL	9	-0.28348
								RMWSYKEQM	9	-0.28435
								SLLDSCTKL	9	-0.28637
								KLFGSTSSF	9	-0.28874
								FLQEKSPAV	9	-0.28908
								YLHSQVVSV	9	-0.29173
								SVSSVNPSV	9	-0.29208
								RLYSVSYLL	9	-0.2928
								FLDSTSPLL	9	-0.29304
								SLYPSIMMA	9	-0.29898
								NMMSGISSV	9	-0.30147
								RLADKSVLV	9	-0.30235
								ALVSSLHLL	9	-0.30379
								TLAKYLMEL	9	-0.30804
								RLTPKLMEV	9	-0.3087
								RLTPKLMEV	9	-0.3087
								KLAESKVSV	9	-0.31247
								ALLPSSPTL	9	-0.31827
								KLAPPPKKA	9	-0.3277
								TLLKKVWKV	9	-0.3308
								SLQKSIEKA	9	-0.33192
								RLNKVIKSV	9	-0.33228
								SLLSQQPFL	9	-0.33287
								RTLPKLYSL	9	-0.33498
								KLWSRSLKL	9	-0.33526
								RLLEKSQRV	9	-0.3361
								KVFKFKHSL	9	-0.33736
								KLMKVHLKF	9	-0.33871
								KLDNQVSKV	9	-0.33887
								YQFSKNFSL	9	-0.34242
								SILKKVLEA	9	-0.3426
								QLLKSLPEL	9	-0.343
								TLDDKKVYL	9	-0.3508
								RMFSDPSSF	9	-0.35359
								RMFSDPSSF	9	-0.35359
								SLLKEPQKV	9	-0.3573
								SIAPRMMSV	9	-0.35822
								SIAPRMMSV	9	-0.35822
								KLAKLQAQV	9	-0.3588
								ALNSKILSV	9	-0.35931
								KMSSVKLRL	9	-0.36209
								KMSSVKLRL	9	-0.36209
								KVFKLQTSL	9	-0.36274
								AFMSQVHSV	9	-0.36677
								ALDSQVPKV	9	-0.36857
								GLSSDLQQV	9	-0.37445
								ALMKLSTRL	9	-0.37753
								QLMKQVTQL	9	-0.38286
								SLDTQPKKV	9	-0.38498
								RLFQKTLKL	9	-0.38738
								SLDSSNASV	9	-0.3901
								RLQSKTIKV	9	-0.39121
								GLMKKAYEL	9	-0.39179
								SLDKTSHSV	9	-0.39709
								ILEKKVEKV	9	-0.39714
								ALSSSQAEV	9	-0.39879
								TILPKVMQV	9	-0.40178
								VLGPSPSSV	9	-0.40798
								KLMSSLPNF	9	-0.40815
								SLPKKLALL	9	-0.4145
								ILDKKVEKV	9	-0.42244
								GIDSSSPEV	9	-0.42696
								KLMQQQQEV	9	-0.43466
								KLAQSVQKL	9	-0.44986
								KLDPKTMKV	9	-0.45162
								RLNNKSAKV	9	-0.46732
								TLLKQLKEA	9	-0.46734
								RLMSGKVKV	9	-0.48463
								RLMKQISSF	9	-0.4978
								FILKKLDSI	9	-0.51898
								KMSSVQMMF	9	-0.53981
								VIMKSSPEV	9	-0.54169
								KLSSKLSAV	9	-0.55737
								FLNKMKIMV	9	-0.58338
								RLLKSKLYL	9	-0.59622
								RLYSQSQSF	9	-0.63062
